# Supplementary material for: Genome distribution of differential homoeologue contributions to leaf gene expression in bread wheat
Source: Plant Biotechnol J. 2015 Oct 7;14(5):1207–14. doi: 10.1111/pbi.12486 (PMC4973816; doi:10.1111/pbi.12486)
Supplement: Supplementary file 2 — Data S1 Annotation of unigenes. [file PBI-14-1207-s008.xlsx]

## Sheet: Title
Data S1. Annotation of unigenes
Genome annotations are given for the complete set of transcript assemblies

## Sheet: A Genome Annotation
Trinity assembly (unigene)	Genome	Brachypodium gene model	Rice gene model	Sorghum gene model	Brachypodium annotation	Rice annotation
A_comp1000086_c0_seq1	A	-	-	-
A_comp1000184_c0_seq1	A	-	-	Sb05g018936.1
A_comp1000184_c0_seq2	A	-	-	Sb05g018936.1
A_comp1000261_c0_seq1	A	-	-	-
A_comp100070_c0_seq1	A	-	-	-
A_comp1001146_c0_seq1	A	-	-	-
A_comp1001301_c0_seq1	A	-	-	-
A_comp100137_c0_seq1	A	Bradi4g06450.1	Os12g12830	Sb02g030530.1		latency associated nuclear antigen, putative
A_comp100137_c0_seq2	A	Bradi4g06450.1	Os12g12830	Sb02g030530.1		latency associated nuclear antigen, putative
A_comp1001461_c0_seq1	A	-	-	-
A_comp1001554_c0_seq1	A	-	-	-
A_comp100158_c0_seq1	A	-	-	-
A_comp1001776_c0_seq1	A	-	-	-
A_comp1001863_c0_seq1	A	-	-	-
A_comp100195_c0_seq1	A	-	-	-
A_comp100195_c0_seq2	A	-	-	-
A_comp100195_c0_seq3	A	-	-	-
A_comp100195_c0_seq4	A	-	-	-
A_comp100195_c0_seq7	A	-	-	-
A_comp100195_c1_seq1	A	-	-	-
A_comp1001950_c0_seq1	A	-	-	-
A_comp1002000_c0_seq1	A	-	-	-
A_comp1002014_c0_seq1	A	-	-	-
A_comp100224_c0_seq1	A	-	-	-
A_comp100244_c0_seq1	A	-	-	-
A_comp100252_c0_seq5	A	Bradi1g30140.1	-	-
A_comp100252_c1_seq1	A	-	-	-
A_comp100263_c0_seq1	A	-	-	-
A_comp100267_c0_seq1	A	-	Os03g44510	Sb01g036186.1		transposon protein, putative, CACTA, En/Spm sub-class
A_comp1002792_c0_seq1	A	-	-	-
A_comp100294_c0_seq1	A	-	-	-
A_comp100294_c0_seq2	A	-	-	-
A_comp1003024_c0_seq1	A	-	-	-
A_comp1003093_c0_seq1	A	-	-	-
A_comp1003094_c0_seq1	A	-	-	-
A_comp1003254_c0_seq1	A	-	-	-
A_comp1003370_c0_seq1	A	-	-	-
A_comp1003444_c0_seq1	A	-	-	-
A_comp100348_c0_seq1	A	-	-	-
A_comp1003577_c0_seq1	A	Bradi3g51960.1	Os02g46030	Sb04g031590.1		expressed protein
A_comp1003710_c0_seq1	A	-	-	-
A_comp100383_c0_seq12	A	Bradi3g21450.1	-	Sb04g024430.1	DNA (cytosine-5-)-methyltransferase activity (Blast2GO)
A_comp10039_c0_seq1	A	-	-	-
A_comp10039_c1_seq2	A	-	-	-
A_comp10039_c1_seq3	A	-	-	-
A_comp10039_c2_seq10	A	-	-	-
A_comp100391_c0_seq1	A	-	-	-
A_comp100391_c0_seq2	A	-	-	-
A_comp100391_c0_seq3	A	-	-	-
A_comp1003918_c0_seq1	A	-	-	-
A_comp100402_c0_seq1	A	-	-	-
A_comp100404_c0_seq1	A	-	-	-
A_comp10041_c0_seq1	A	-	-	-
A_comp10041_c0_seq5	A	-	-	-
A_comp100410_c0_seq1	A	-	-	-
A_comp1004135_c0_seq1	A	-	-	-
A_comp1004135_c0_seq2	A	-	-	-
A_comp1004177_c0_seq1	A	-	-	-
A_comp100422_c0_seq2	A	-	-	-
A_comp1004272_c0_seq1	A	-	-	-
A_comp100434_c0_seq1	A	-	Os07g16810	-		transposon protein, putative, CACTA, En/Spm sub-class
A_comp10044_c0_seq1	A	-	-	-
A_comp100464_c0_seq1	A	-	-	-
A_comp1004681_c0_seq1	A	-	-	-
A_comp1004699_c0_seq1	A	-	-	-
A_comp100520_c0_seq3	A	-	Os10g21560	-		no apical meristem protein, expressed
A_comp1005495_c0_seq1	A	-	-	-
A_comp1005923_c0_seq1	A	-	-	-
A_comp1006086_c0_seq1	A	-	-	-
A_comp100613_c0_seq11	A	-	-	-
A_comp100613_c0_seq12	A	-	-	-
A_comp100613_c0_seq13	A	-	-	-
A_comp100613_c0_seq14	A	-	-	-
A_comp100613_c0_seq15	A	-	-	-
A_comp100613_c0_seq16	A	-	-	-
A_comp100630_c0_seq1	A	-	-	-
A_comp100651_c0_seq1	A	-	-	-
A_comp100676_c0_seq1	A	-	-	-
A_comp1006826_c0_seq1	A	-	-	-
A_comp100694_c0_seq1	A	-	-	-
A_comp100715_c0_seq1	A	-	-	-
A_comp1007152_c0_seq1	A	-	-	-
A_comp1007282_c0_seq1	A	-	-	-
A_comp1007396_c0_seq1	A	-	-	-
A_comp1007822_c0_seq1	A	-	-	-
A_comp100796_c0_seq3	A	-	-	-
A_comp1008031_c0_seq1	A	-	-	-
A_comp1008078_c0_seq1	A	-	-	-
A_comp1008156_c0_seq1	A	-	-	-
A_comp100827_c0_seq1	A	-	-	-
A_comp1008289_c0_seq1	A	-	-	-
A_comp1008348_c0_seq1	A	-	-	-
A_comp100836_c0_seq1	A	-	-	-
A_comp1008709_c0_seq1	A	-	-	-
A_comp1008937_c0_seq1	A	-	-	-
A_comp1009108_c0_seq1	A	-	-	-
A_comp1009169_c0_seq1	A	-	Os09g17830	-		protein transport protein Sec61 alpha subunit isoform 2, putative, expressed
A_comp1009175_c0_seq1	A	-	-	-
A_comp100918_c0_seq1	A	-	-	-
A_comp100955_c0_seq16	A	-	-	-
A_comp100955_c0_seq17	A	-	-	-
A_comp100988_c0_seq3	A	-	-	-
A_comp100988_c0_seq5	A	-	-	-
A_comp1009990_c0_seq1	A	-	-	-
A_comp1010123_c0_seq1	A	-	-	-
A_comp1010361_c0_seq1	A	-	-	-
A_comp1010476_c0_seq1	A	-	-	-
A_comp1010664_c0_seq1	A	-	-	-
A_comp101081_c0_seq3	A	-	-	-
A_comp1011417_c0_seq1	A	-	-	-
A_comp101154_c0_seq1	A	-	-	-
A_comp1011625_c0_seq1	A	-	-	-
A_comp101163_c0_seq1	A	-	Os11g03110	-		DELLA protein GAIP-B, putative, expressed
A_comp1011864_c0_seq1	A	-	-	-
A_comp101216_c0_seq1	A	-	-	-
A_comp1012462_c0_seq1	A	-	-	-
A_comp1012623_c0_seq1	A	-	-	-
A_comp1012633_c0_seq1	A	-	-	-
A_comp101268_c0_seq1	A	-	-	-
A_comp1012728_c0_seq1	A	-	-	-
A_comp101280_c0_seq1	A	-	-	-
A_comp101298_c0_seq1	A	-	-	-
A_comp101308_c0_seq1	A	-	-	-
A_comp1013155_c0_seq1	A	-	-	-
A_comp1013256_c0_seq1	A	-	-	-
A_comp1013482_c0_seq1	A	-	-	-
A_comp1013516_c0_seq1	A	-	-	-
A_comp1013523_c0_seq1	A	-	-	-
A_comp101357_c0_seq1	A	Bradi4g20470.1	-	-	ATPase activity, coupled (Blast2GO)
A_comp101357_c0_seq2	A	-	-	-
A_comp101357_c0_seq3	A	-	-	-
A_comp1013588_c0_seq1	A	-	-	-
A_comp1013897_c0_seq1	A	-	-	-
A_comp101390_c0_seq1	A	-	-	-
A_comp101390_c0_seq2	A	-	-	-
A_comp1013939_c0_seq1	A	-	-	-
A_comp1013965_c0_seq1	A	-	-	-
A_comp1014428_c0_seq1	A	-	-	-
A_comp101457_c0_seq4	A	-	-	-
A_comp101457_c0_seq5	A	-	-	-
A_comp101457_c0_seq6	A	-	-	-
A_comp101457_c0_seq7	A	-	-	-
A_comp101462_c0_seq1	A	-	-	Sb02g038550.1
A_comp101462_c0_seq2	A	-	-	Sb02g038550.1
A_comp101462_c0_seq4	A	-	-	-
A_comp101462_c0_seq5	A	-	-	-
A_comp101462_c0_seq6	A	-	-	-
A_comp101462_c0_seq7	A	-	-	-
A_comp101462_c0_seq8	A	-	-	-
A_comp101467_c0_seq1	A	-	-	-
A_comp101469_c0_seq3	A	-	-	-
A_comp101469_c0_seq4	A	-	-	-
A_comp101469_c0_seq6	A	-	-	-
A_comp1014709_c0_seq1	A	-	-	-
A_comp1014928_c0_seq1	A	-	-	-
A_comp1015129_c0_seq1	A	-	-	-
A_comp101515_c0_seq1	A	-	-	-
A_comp1015311_c0_seq1	A	-	-	-
A_comp101540_c0_seq10	A	-	-	-
A_comp101540_c0_seq14	A	-	-	-
A_comp1015405_c0_seq1	A	-	-	-
A_comp1015465_c0_seq1	A	-	-	-
A_comp101547_c1_seq4	A	-	-	-
A_comp101569_c0_seq5	A	-	-	-
A_comp101569_c0_seq6	A	-	-	-
A_comp101569_c0_seq7	A	-	-	-
A_comp101569_c0_seq8	A	-	-	-
A_comp101569_c0_seq9	A	-	-	-
A_comp101610_c0_seq1	A	-	-	-
A_comp101627_c0_seq1	A	-	-	-
A_comp101638_c0_seq2	A	-	-	-
A_comp10168_c0_seq1	A	-	-	-
A_comp1016896_c0_seq1	A	-	-	-
A_comp101717_c0_seq1	A	-	-	-
A_comp10173_c0_seq1	A	-	-	-
A_comp1017570_c0_seq1	A	-	-	-
A_comp101762_c0_seq1	A	-	-	-
A_comp101762_c0_seq2	A	-	-	-
A_comp1017673_c0_seq1	A	-	-	-
A_comp10180_c0_seq17	A	-	-	-
A_comp10180_c0_seq18	A	-	-	-
A_comp10180_c0_seq33	A	-	-	-
A_comp10180_c0_seq34	A	-	-	-
A_comp101801_c0_seq1	A	-	-	-
A_comp1019407_c0_seq1	A	-	-	-
A_comp10195_c0_seq1	A	Bradi2g37700.1	Os05g02780	Sb09g001970.1		glycine-rich protein A3, putative, expressed
A_comp1019509_c0_seq1	A	-	-	-
A_comp10202_c0_seq1	A	-	-	-
A_comp10202_c0_seq2	A	-	-	-
A_comp1020259_c0_seq1	A	-	-	-
A_comp1020293_c0_seq1	A	-	-	-
A_comp102058_c0_seq1	A	-	-	-
A_comp1020768_c0_seq1	A	-	-	-
A_comp1021113_c0_seq1	A	-	-	-
A_comp1021261_c0_seq1	A	-	-	-
A_comp10215_c0_seq24	A	-	-	-
A_comp1021651_c0_seq1	A	-	-	-
A_comp1021675_c0_seq1	A	-	-	-
A_comp1021699_c0_seq1	A	-	-	-
A_comp1021749_c0_seq1	A	-	-	-
A_comp102198_c0_seq4	A	-	-	-
A_comp102205_c0_seq1	A	-	-	-
A_comp102205_c0_seq2	A	-	-	-
A_comp1022094_c0_seq1	A	-	-	-
A_comp1022200_c0_seq1	A	-	-	-
A_comp1022307_c0_seq1	A	-	-	-
A_comp102249_c0_seq1	A	-	-	-
A_comp102253_c0_seq1	A	-	-	-
A_comp1022706_c0_seq1	A	-	-	-
A_comp1022879_c0_seq1	A	-	-	-
A_comp1022897_c0_seq1	A	-	-	-
A_comp102308_c0_seq1	A	-	-	-
A_comp10231_c0_seq28	A	-	-	-
A_comp10231_c0_seq29	A	-	-	-
A_comp10231_c0_seq30	A	-	-	-
A_comp10231_c0_seq31	A	-	-	-
A_comp10231_c0_seq32	A	-	-	-
A_comp10231_c0_seq33	A	-	-	-
A_comp10231_c0_seq35	A	-	-	-
A_comp10231_c0_seq37	A	-	-	-
A_comp10231_c0_seq44	A	-	-	-
A_comp10231_c0_seq45	A	-	-	-
A_comp10231_c0_seq46	A	-	-	-
A_comp10231_c0_seq47	A	-	-	-
A_comp102321_c0_seq1	A	-	-	-
A_comp102321_c0_seq2	A	-	-	-
A_comp1023446_c0_seq1	A	-	-	-
A_comp1023851_c0_seq1	A	-	-	-
A_comp1024157_c0_seq1	A	-	-	-
A_comp1024398_c0_seq1	A	-	-	-
A_comp102462_c0_seq1	A	-	Os11g47410	-		retrotransposon protein, putative, unclassified
A_comp102462_c0_seq2	A	-	-	-
A_comp102462_c1_seq1	A	-	Os11g47410	-		retrotransposon protein, putative, unclassified
A_comp102462_c1_seq2	A	-	-	-
A_comp1024628_c0_seq1	A	-	-	-
A_comp102509_c0_seq5	A	-	-	-
A_comp102515_c0_seq1	A	-	-	-
A_comp102531_c0_seq1	A	-	-	-
A_comp102531_c0_seq11	A	-	-	-
A_comp102531_c0_seq13	A	-	-	-
A_comp102531_c0_seq15	A	-	-	-
A_comp102531_c0_seq18	A	-	Os04g22940	-		conserved hypothetical protein
A_comp102531_c0_seq19	A	-	-	-
A_comp102531_c0_seq21	A	-	-	-
A_comp102531_c0_seq7	A	-	-	-
A_comp102531_c0_seq8	A	-	-	-
A_comp102533_c0_seq1	A	-	-	-
A_comp1025410_c0_seq1	A	-	-	-
A_comp1025615_c0_seq1	A	-	-	-
A_comp1025636_c0_seq1	A	-	-	-
A_comp1025679_c0_seq1	A	-	-	-
A_comp102573_c0_seq1	A	-	-	-
A_comp1025752_c0_seq1	A	-	-	-
A_comp1025774_c0_seq1	A	-	-	-
A_comp1025800_c0_seq1	A	-	-	-
A_comp102596_c0_seq1	A	-	-	-
A_comp102596_c0_seq4	A	-	-	-
A_comp102596_c0_seq5	A	-	-	-
A_comp1026021_c0_seq1	A	-	-	-
A_comp1026063_c0_seq1	A	-	-	-
A_comp1026187_c0_seq1	A	-	-	-
A_comp102641_c0_seq1	A	-	-	-
A_comp102641_c0_seq2	A	-	-	-
A_comp1026412_c0_seq1	A	Bradi1g08210.1	-	-
A_comp102645_c0_seq12	A	Bradi2g27980.1	-	-
A_comp1026641_c0_seq1	A	-	-	-
A_comp1026655_c0_seq1	A	-	-	-
A_comp1026666_c0_seq1	A	-	-	-
A_comp1026803_c0_seq1	A	-	-	-
A_comp1026803_c0_seq2	A	-	-	-
A_comp1026803_c0_seq3	A	-	-	-
A_comp102713_c0_seq33	A	-	-	-
A_comp102713_c0_seq34	A	-	-	-
A_comp10273_c0_seq1	A	-	-	-
A_comp1027782_c0_seq1	A	-	-	-
A_comp1027791_c0_seq1	A	-	-	-
A_comp1027810_c0_seq1	A	-	-	-
A_comp1027817_c0_seq1	A	-	-	-
A_comp1027822_c0_seq1	A	-	-	-
A_comp1027837_c0_seq1	A	-	-	-
A_comp1027860_c0_seq1	A	-	-	-
A_comp1027882_c0_seq1	A	-	Os02g55540	-		ubiquitin-protein ligase, putative, expressed
A_comp1027897_c0_seq1	A	-	-	-
A_comp1027903_c0_seq1	A	-	-	-
A_comp1027922_c0_seq1	A	-	-	-
A_comp1027925_c0_seq1	A	-	-	-
A_comp1027928_c0_seq1	A	-	-	-
A_comp1027944_c0_seq1	A	-	-	-
A_comp1027946_c0_seq1	A	-	-	-
A_comp1027953_c0_seq1	A	-	-	-
A_comp1027955_c0_seq1	A	-	-	-
A_comp1027957_c0_seq1	A	-	-	-
A_comp1027971_c0_seq1	A	-	-	-
A_comp1027971_c0_seq2	A	-	-	-
A_comp1027977_c0_seq1	A	-	-	-
A_comp1027990_c0_seq1	A	-	-	-
A_comp102805_c0_seq1	A	-	-	-
A_comp102805_c0_seq2	A	-	-	-
A_comp102805_c0_seq3	A	-	-	-
A_comp102805_c0_seq5	A	-	-	-
A_comp102805_c0_seq6	A	-	-	-
A_comp1028051_c0_seq1	A	-	-	-
A_comp1028084_c0_seq1	A	-	-	-
A_comp1028112_c0_seq1	A	-	-	-
A_comp1028113_c0_seq1	A	-	Os09g17760	-		expressed protein
A_comp1028138_c0_seq1	A	-	-	-
A_comp1028163_c0_seq1	A	-	Os08g06440	Sb07g004140.1		SCAMP37, putative, expressed
A_comp1028169_c0_seq1	A	-	-	-
A_comp1028226_c0_seq1	A	-	-	-
A_comp1028234_c0_seq1	A	-	-	-
A_comp1028257_c0_seq1	A	-	-	-
A_comp1028261_c0_seq1	A	-	-	-
A_comp1028262_c0_seq1	A	-	-	-
A_comp1028267_c0_seq1	A	-	-	-
A_comp1028280_c0_seq1	A	-	-	-
A_comp1028300_c0_seq1	A	-	-	-
A_comp1028306_c0_seq1	A	-	-	-
A_comp1028308_c0_seq1	A	-	-	-
A_comp1028327_c0_seq1	A	-	-	-
A_comp1028330_c0_seq1	A	-	-	-
A_comp1028342_c0_seq1	A	-	-	-
A_comp1028368_c0_seq1	A	-	-	-
A_comp1028370_c0_seq1	A	-	-	-
A_comp1028379_c0_seq1	A	-	-	-
A_comp1028387_c0_seq1	A	-	-	-
A_comp1028399_c0_seq1	A	-	-	-
A_comp1028415_c0_seq1	A	-	-	-
A_comp1028424_c0_seq1	A	-	-	-
A_comp1028452_c0_seq1	A	-	-	-
A_comp1028477_c0_seq1	A	-	-	-
A_comp1028481_c0_seq1	A	-	-	-
A_comp1028482_c0_seq1	A	-	-	-
A_comp1028492_c0_seq1	A	-	-	-
A_comp1028535_c0_seq1	A	-	-	-
A_comp1028559_c0_seq1	A	-	-	-
A_comp1028560_c0_seq1	A	-	-	-
A_comp1028575_c0_seq1	A	-	-	-
A_comp1028575_c0_seq2	A	-	-	-
A_comp1028579_c0_seq1	A	-	-	-
A_comp1028588_c0_seq1	A	-	-	-
A_comp1028597_c0_seq1	A	-	-	-
A_comp1028606_c0_seq1	A	-	-	-
A_comp1028609_c0_seq1	A	-	-	-
A_comp1028613_c0_seq1	A	-	-	-
A_comp1028655_c0_seq1	A	-	-	-
A_comp1028655_c0_seq2	A	-	-	-
A_comp1028659_c0_seq1	A	-	-	-
A_comp1028663_c0_seq1	A	-	-	-
A_comp1028670_c0_seq1	A	-	-	-
A_comp1028678_c0_seq1	A	-	-	-
A_comp1028684_c0_seq1	A	-	-	-
A_comp1028698_c0_seq1	A	-	-	-
A_comp1028703_c0_seq1	A	-	-	-
A_comp1028727_c0_seq1	A	-	-	-
A_comp1028742_c0_seq1	A	-	-	-
A_comp1028743_c0_seq1	A	-	-	-
A_comp1028746_c0_seq1	A	-	-	-
A_comp1028767_c0_seq1	A	-	-	-
A_comp1028779_c0_seq1	A	-	-	Sb08g021386.1
A_comp1028788_c0_seq1	A	-	-	-
A_comp1028803_c0_seq1	A	-	-	-
A_comp1028808_c0_seq1	A	-	-	-
A_comp1028826_c0_seq1	A	-	-	-
A_comp1028829_c0_seq1	A	-	-	-
A_comp1028839_c0_seq1	A	-	-	-
A_comp1028844_c0_seq1	A	-	Os01g03210	Sb03g007580.1		conserved hypothetical protein
A_comp1028856_c0_seq1	A	-	-	-
A_comp1028869_c0_seq1	A	-	-	-
A_comp1028884_c0_seq1	A	-	-	-
A_comp1028894_c0_seq1	A	-	-	-
A_comp1028908_c0_seq1	A	-	-	-
A_comp1028920_c0_seq1	A	-	-	-
A_comp1028938_c0_seq1	A	-	-	-
A_comp1028940_c0_seq1	A	-	-	-
A_comp1028965_c0_seq1	A	-	-	-
A_comp1028973_c0_seq1	A	-	-	-
A_comp1028979_c0_seq1	A	-	-	-
A_comp1028991_c0_seq1	A	-	-	-
A_comp1028997_c0_seq1	A	-	-	-
A_comp1028999_c0_seq1	A	-	-	-
A_comp1029027_c0_seq1	A	-	-	-
A_comp1029041_c0_seq1	A	-	-	-
A_comp1029055_c0_seq1	A	-	-	-
A_comp1029061_c0_seq1	A	-	Os10g41330	-		ethylene-responsive transcription factor 5, putative, expressed
A_comp1029082_c0_seq1	A	-	-	-
A_comp1029099_c0_seq1	A	-	-	-
A_comp1029103_c0_seq1	A	-	-	-
A_comp1029115_c0_seq1	A	-	-	-
A_comp1029122_c0_seq1	A	-	-	-
A_comp1029130_c0_seq1	A	-	-	-
A_comp1029138_c0_seq1	A	-	-	-
A_comp1029162_c0_seq1	A	-	-	-
A_comp1029168_c0_seq1	A	-	-	-
A_comp1029170_c0_seq1	A	-	-	-
A_comp1029183_c0_seq1	A	-	-	-
A_comp1029187_c0_seq1	A	-	-	-
A_comp1029189_c0_seq1	A	-	-	-
A_comp1029212_c0_seq1	A	-	-	-
A_comp1029213_c0_seq1	A	-	-	-
A_comp1029230_c0_seq1	A	-	-	-
A_comp1029235_c0_seq1	A	-	-	-
A_comp1029258_c0_seq1	A	-	-	-
A_comp1029271_c0_seq1	A	-	-	-
A_comp1029280_c0_seq1	A	-	-	-
A_comp1029294_c0_seq1	A	-	-	-
A_comp1029299_c0_seq1	A	-	-	-
A_comp1029309_c0_seq1	A	-	-	-
A_comp1029359_c0_seq1	A	-	-	-
A_comp1029363_c0_seq1	A	-	-	-
A_comp102937_c0_seq1	A	-	-	-
A_comp1029372_c0_seq1	A	-	-	-
A_comp1029383_c0_seq1	A	-	-	-
A_comp1029400_c0_seq1	A	-	-	-
A_comp1029419_c0_seq1	A	-	-	-
A_comp1029446_c0_seq1	A	-	-	-
A_comp1029468_c0_seq1	A	-	-	-
A_comp1029471_c0_seq1	A	-	-	-
A_comp1029477_c0_seq1	A	-	-	-
A_comp1029480_c0_seq1	A	-	-	-
A_comp1029489_c0_seq1	A	-	-	-
A_comp1029493_c0_seq1	A	-	-	-
A_comp1029502_c0_seq1	A	-	-	-
A_comp1029507_c0_seq1	A	-	-	-
A_comp1029511_c0_seq1	A	-	-	-
A_comp1029541_c0_seq1	A	-	-	-
A_comp1029575_c0_seq1	A	-	-	-
A_comp1029576_c0_seq1	A	-	-	-
A_comp1029605_c0_seq1	A	-	-	-
A_comp102961_c0_seq1	A	-	-	-
A_comp1029613_c0_seq1	A	-	-	-
A_comp1029642_c0_seq1	A	-	-	-
A_comp1029658_c0_seq1	A	-	-	-
A_comp1029666_c0_seq1	A	-	-	-
A_comp1029673_c0_seq1	A	-	-	Sb03g009380.1
A_comp1029686_c0_seq1	A	-	-	-
A_comp1029705_c0_seq1	A	-	-	-
A_comp1029708_c0_seq1	A	-	-	-
A_comp1029718_c0_seq1	A	-	-	-
A_comp1029720_c0_seq1	A	-	-	-
A_comp1029740_c0_seq1	A	-	-	-
A_comp1029749_c0_seq1	A	-	-	-
A_comp1029761_c0_seq1	A	-	-	-
A_comp1029768_c0_seq1	A	-	-	-
A_comp1029776_c0_seq1	A	-	-	-
A_comp1029784_c0_seq1	A	-	-	-
A_comp1029791_c0_seq1	A	-	-	-
A_comp1029798_c0_seq1	A	-	-	-
A_comp1029799_c0_seq1	A	-	-	-
A_comp1029806_c0_seq1	A	-	-	-
A_comp1029809_c0_seq1	A	-	-	-
A_comp1029819_c0_seq1	A	-	-	-
A_comp1029832_c0_seq1	A	-	-	-
A_comp1029867_c0_seq1	A	-	Os05g05240	-		hydrolase/ protein serine/threonine phosphatase, putative, expressed
A_comp102987_c0_seq1	A	-	-	-
A_comp1029897_c0_seq1	A	-	-	-
A_comp1029954_c0_seq1	A	-	-	-
A_comp1029958_c0_seq1	A	-	-	-
A_comp1030000_c0_seq1	A	-	-	-
A_comp1030007_c0_seq1	A	-	-	-
A_comp1030071_c0_seq1	A	-	-	-
A_comp1030082_c0_seq1	A	-	-	-
A_comp1030085_c0_seq1	A	-	-	-
A_comp1030125_c0_seq1	A	-	-	-
A_comp1030142_c0_seq1	A	-	-	-
A_comp1030153_c0_seq1	A	-	-	-
A_comp1030164_c0_seq1	A	-	-	-
A_comp1030176_c0_seq1	A	-	-	-
A_comp1030205_c0_seq1	A	-	-	-
A_comp1030206_c0_seq1	A	-	-	-
A_comp1030213_c0_seq1	A	-	-	-
A_comp1030224_c0_seq1	A	-	-	-
A_comp1030231_c0_seq1	A	-	-	-
A_comp1030241_c0_seq1	A	-	-	-
A_comp1030253_c0_seq1	A	-	-	-
A_comp1030278_c0_seq1	A	-	-	-
A_comp1030279_c0_seq1	A	-	-	-
A_comp1030295_c0_seq1	A	-	-	-
A_comp1030313_c0_seq1	A	-	-	-
A_comp1030316_c0_seq1	A	-	-	-
A_comp1030320_c0_seq1	A	-	-	-
A_comp1030323_c0_seq1	A	-	-	-
A_comp1030361_c0_seq1	A	-	-	-
A_comp1030375_c0_seq1	A	-	-	-
A_comp1030379_c0_seq1	A	-	-	-
A_comp1030388_c0_seq1	A	-	-	-
A_comp1030409_c0_seq1	A	-	-	-
A_comp1030420_c0_seq1	A	-	-	-
A_comp1030439_c0_seq1	A	-	-	-
A_comp1030449_c0_seq1	A	-	-	-
A_comp1030457_c0_seq1	A	-	-	-
A_comp1030470_c0_seq1	A	-	-	-
A_comp1030493_c0_seq1	A	-	-	-
A_comp1030495_c0_seq1	A	-	-	-
A_comp1030495_c0_seq2	A	-	-	-
A_comp1030509_c0_seq1	A	-	-	-
A_comp1030515_c0_seq1	A	-	-	-
A_comp1030526_c0_seq1	A	-	-	-
A_comp1030528_c0_seq1	A	-	-	-
A_comp1030534_c0_seq1	A	-	-	-
A_comp1030540_c0_seq1	A	-	-	-
A_comp1030588_c0_seq1	A	-	-	-
A_comp10306_c0_seq1	A	-	-	-
A_comp10306_c0_seq12	A	-	-	-
A_comp10306_c0_seq14	A	-	-	-
A_comp10306_c0_seq16	A	-	-	-
A_comp10306_c0_seq19	A	-	-	-
A_comp10306_c0_seq21	A	-	-	-
A_comp10306_c0_seq22	A	-	-	-
A_comp10306_c0_seq23	A	-	-	-
A_comp10306_c0_seq24	A	-	-	-
A_comp10306_c0_seq25	A	-	-	-
A_comp10306_c0_seq3	A	-	-	-
A_comp10306_c0_seq30	A	-	-	-
A_comp10306_c0_seq31	A	-	-	-
A_comp10306_c0_seq32	A	-	-	-
A_comp10306_c0_seq35	A	-	-	-
A_comp10306_c0_seq36	A	-	-	-
A_comp10306_c0_seq37	A	-	-	-
A_comp10306_c0_seq38	A	-	-	-
A_comp10306_c0_seq4	A	-	-	-
A_comp10306_c0_seq40	A	-	-	-
A_comp10306_c0_seq42	A	-	-	-
A_comp10306_c0_seq43	A	-	-	-
A_comp10306_c0_seq44	A	-	-	-
A_comp10306_c0_seq45	A	-	-	-
A_comp10306_c0_seq46	A	-	-	-
A_comp10306_c0_seq47	A	-	-	-
A_comp10306_c0_seq8	A	-	-	-
A_comp10306_c0_seq9	A	-	-	-
A_comp10306_c1_seq1	A	-	-	-
A_comp10306_c2_seq19	A	-	-	-
A_comp10306_c2_seq26	A	Bradi2g14570.1	-	-
A_comp10306_c2_seq28	A	-	-	-
A_comp10306_c2_seq30	A	-	-	-
A_comp10306_c2_seq31	A	-	-	-
A_comp10306_c2_seq32	A	-	-	-
A_comp10306_c2_seq33	A	-	-	-
A_comp10306_c2_seq35	A	-	-	-
A_comp10306_c2_seq36	A	-	-	-
A_comp10306_c2_seq37	A	-	-	-
A_comp10306_c2_seq38	A	-	-	-
A_comp10306_c2_seq7	A	-	-	-
A_comp10306_c2_seq8	A	-	-	-
A_comp10306_c2_seq9	A	-	-	-
A_comp10306_c3_seq10	A	-	-	-
A_comp10306_c3_seq13	A	-	-	-
A_comp10306_c3_seq19	A	-	-	-
A_comp10306_c3_seq26	A	-	-	-
A_comp10306_c3_seq3	A	-	-	-
A_comp10306_c3_seq31	A	-	-	-
A_comp10306_c3_seq36	A	-	-	-
A_comp10306_c3_seq39	A	Bradi2g14570.1	-	-
A_comp10306_c3_seq42	A	-	-	-
A_comp10306_c3_seq43	A	-	-	-
A_comp10306_c3_seq45	A	-	-	-
A_comp10306_c3_seq48	A	-	-	-
A_comp10306_c3_seq49	A	-	-	-
A_comp10306_c3_seq5	A	-	-	-
A_comp10306_c3_seq51	A	-	-	-
A_comp10306_c3_seq52	A	-	-	-
A_comp10306_c3_seq53	A	-	-	-
A_comp10306_c3_seq55	A	-	-	-
A_comp10306_c3_seq56	A	-	-	-
A_comp10306_c3_seq58	A	-	-	-
A_comp10306_c3_seq60	A	-	-	-
A_comp10306_c3_seq63	A	-	-	-
A_comp10306_c3_seq65	A	-	-	-
A_comp10306_c3_seq66	A	-	-	-
A_comp10306_c3_seq67	A	-	-	-
A_comp10306_c3_seq68	A	-	-	-
A_comp10306_c3_seq7	A	-	-	-
A_comp10306_c3_seq70	A	-	-	-
A_comp10306_c3_seq73	A	-	-	-
A_comp10306_c3_seq74	A	-	-	-
A_comp10306_c3_seq75	A	-	-	-
A_comp10306_c3_seq77	A	-	-	-
A_comp10306_c3_seq78	A	-	-	-
A_comp10306_c3_seq79	A	-	-	-
A_comp10306_c3_seq81	A	-	-	-
A_comp10306_c3_seq82	A	-	-	-
A_comp10306_c3_seq83	A	-	-	-
A_comp10306_c3_seq84	A	-	-	-
A_comp10306_c3_seq85	A	-	-	-
A_comp10306_c3_seq86	A	-	-	-
A_comp10306_c3_seq9	A	-	-	-
A_comp1030607_c0_seq1	A	-	-	-
A_comp1030634_c0_seq1	A	-	-	-
A_comp1030646_c0_seq1	A	-	-	-
A_comp1030670_c0_seq1	A	-	-	-
A_comp1030682_c0_seq1	A	-	-	-
A_comp1030711_c0_seq1	A	-	-	-
A_comp1030731_c0_seq1	A	-	-	-
A_comp1030739_c0_seq1	A	-	-	-
A_comp1030749_c0_seq1	A	-	-	-
A_comp1030761_c0_seq1	A	-	-	-
A_comp1030763_c0_seq1	A	-	-	-
A_comp1030777_c0_seq1	A	-	-	-
A_comp1030779_c0_seq1	A	-	-	-
A_comp1030782_c0_seq1	A	-	-	-
A_comp1030786_c0_seq1	A	-	-	-
A_comp1030798_c0_seq1	A	-	-	-
A_comp1030813_c0_seq1	A	-	-	-
A_comp1030822_c0_seq1	A	-	-	-
A_comp1030828_c0_seq1	A	-	-	-
A_comp1030845_c0_seq1	A	-	-	-
A_comp1030855_c0_seq1	A	-	-	-
A_comp1030868_c0_seq1	A	-	-	-
A_comp1030936_c0_seq1	A	-	-	-
A_comp1030948_c0_seq1	A	-	-	-
A_comp1030967_c0_seq1	A	-	-	-
A_comp1030984_c0_seq1	A	-	-	-
A_comp1030995_c0_seq1	A	-	-	-
A_comp1031026_c0_seq1	A	-	-	-
A_comp1031042_c0_seq1	A	-	-	-
A_comp1031084_c0_seq1	A	-	-	-
A_comp1031122_c0_seq1	A	-	-	-
A_comp1031139_c0_seq1	A	-	-	-
A_comp1031156_c0_seq1	A	-	-	-
A_comp1031175_c0_seq1	A	-	-	-
A_comp1031187_c0_seq1	A	-	-	-
A_comp1031207_c0_seq1	A	-	-	-
A_comp1031216_c0_seq1	A	-	-	-
A_comp1031233_c0_seq1	A	-	-	-
A_comp1031238_c0_seq1	A	Bradi4g28560.1	-	-
A_comp1031250_c0_seq1	A	-	-	-
A_comp1031260_c0_seq1	A	-	-	-
A_comp1031269_c0_seq1	A	-	-	-
A_comp1031285_c0_seq1	A	-	-	-
A_comp1031299_c0_seq1	A	-	-	-
A_comp1031308_c0_seq1	A	-	-	-
A_comp1031358_c0_seq1	A	-	-	-
A_comp1031364_c0_seq1	A	-	-	-
A_comp1031377_c0_seq1	A	-	-	-
A_comp1031394_c0_seq1	A	-	-	-
A_comp1031422_c0_seq1	A	-	-	-
A_comp1031433_c0_seq1	A	-	-	Sb03g014710.1
A_comp1031449_c0_seq1	A	-	-	-
A_comp1031462_c0_seq1	A	-	-	-
A_comp1031463_c0_seq1	A	-	-	-
A_comp1031465_c0_seq1	A	-	-	-
A_comp1031477_c0_seq1	A	-	-	-
A_comp1031490_c0_seq1	A	-	-	-
A_comp1031511_c0_seq1	A	-	-	-
A_comp1031516_c0_seq1	A	-	-	-
A_comp1031522_c0_seq1	A	-	-	-
A_comp1031523_c0_seq1	A	-	-	-
A_comp1031545_c0_seq1	A	-	-	-
A_comp1031548_c0_seq1	A	-	-	-
A_comp1031552_c0_seq1	A	-	-	-
A_comp1031586_c0_seq1	A	-	-	Sb02g017690.1
A_comp1031593_c0_seq1	A	-	-	-
A_comp1031622_c0_seq1	A	-	-	-
A_comp1031645_c0_seq1	A	-	-	-
A_comp1031684_c0_seq1	A	-	-	-
A_comp1031699_c0_seq1	A	-	-	-
A_comp103170_c0_seq2	A	-	-	-
A_comp103170_c0_seq3	A	-	-	-
A_comp1031721_c0_seq1	A	-	-	-
A_comp1031778_c0_seq1	A	-	-	-
A_comp1031802_c0_seq1	A	-	-	-
A_comp1031806_c0_seq1	A	-	-	-
A_comp1031820_c0_seq1	A	-	-	-
A_comp1031822_c0_seq1	A	-	-	-
A_comp1031823_c0_seq1	A	-	-	-
A_comp1031844_c0_seq1	A	-	-	-
A_comp1031850_c0_seq1	A	-	-	-
A_comp1031851_c0_seq1	A	-	-	-
A_comp103186_c0_seq1	A	-	-	-
A_comp1031905_c0_seq1	A	-	-	-
A_comp1031926_c0_seq1	A	-	-	-
A_comp1031945_c0_seq1	A	-	-	-
A_comp1031988_c0_seq1	A	-	-	-
A_comp1032016_c0_seq1	A	-	-	-
A_comp1032036_c0_seq1	A	-	-	-
A_comp1032049_c0_seq1	A	-	-	-
A_comp1032063_c0_seq1	A	-	-	-
A_comp1032064_c0_seq1	A	-	-	-
A_comp1032087_c0_seq1	A	-	-	-
A_comp1032133_c0_seq1	A	-	-	-
A_comp1032159_c0_seq1	A	-	-	-
A_comp1032206_c0_seq1	A	-	-	-
A_comp1032223_c0_seq1	A	-	-	-
A_comp1032233_c0_seq1	A	-	-	-
A_comp1032274_c0_seq1	A	-	-	-
A_comp1032275_c0_seq1	A	-	-	-
A_comp1032281_c0_seq1	A	-	-	-
A_comp1032289_c0_seq1	A	-	Os08g42570	-		expressed protein
A_comp1032337_c0_seq1	A	-	-	-
A_comp1032341_c0_seq1	A	-	-	-
A_comp1032349_c0_seq1	A	-	-	-
A_comp1032350_c0_seq1	A	-	-	-
A_comp1032356_c0_seq1	A	-	-	-
A_comp1032359_c0_seq1	A	-	-	-
A_comp1032365_c0_seq1	A	-	Os12g18140	-		superkiller viralicidic activity 2-like 2, putative, expressed
A_comp1032371_c0_seq1	A	-	-	-
A_comp103238_c0_seq1	A	-	-	-
A_comp1032381_c0_seq1	A	-	-	-
A_comp1032395_c0_seq1	A	-	-	-
A_comp1032398_c0_seq1	A	-	-	Sb09g024180.1
A_comp1032399_c0_seq1	A	-	-	-
A_comp1032406_c0_seq1	A	-	-	-
A_comp1032420_c0_seq1	A	-	-	-
A_comp1032426_c0_seq1	A	-	-	-
A_comp1032456_c0_seq1	A	-	-	-
A_comp1032461_c0_seq1	A	-	-	-
A_comp1032465_c0_seq1	A	-	-	-
A_comp1032471_c0_seq1	A	-	-	-
A_comp1032491_c0_seq1	A	-	-	-
A_comp1032493_c0_seq1	A	-	-	-
A_comp1032494_c0_seq1	A	-	-	-
A_comp1032503_c0_seq1	A	-	-	-
A_comp1032531_c0_seq1	A	-	-	-
A_comp1032607_c0_seq1	A	-	-	-
A_comp1032617_c0_seq1	A	-	-	-
A_comp103262_c0_seq1	A	-	-	-
A_comp1032630_c0_seq1	A	-	-	-
A_comp1032632_c0_seq1	A	-	-	-
A_comp1032639_c0_seq1	A	-	-	-
A_comp1032655_c0_seq1	A	-	-	-
A_comp1032669_c0_seq1	A	-	-	-
A_comp1032684_c0_seq1	A	-	-	-
A_comp1032724_c0_seq1	A	-	-	-
A_comp1032738_c0_seq1	A	-	-	-
A_comp1032751_c0_seq1	A	-	-	-
A_comp1032755_c0_seq1	A	-	-	-
A_comp1032785_c0_seq1	A	-	-	-
A_comp1032792_c0_seq1	A	-	-	-
A_comp1032795_c0_seq1	A	-	-	-
A_comp1032806_c0_seq1	A	-	-	-
A_comp1032810_c0_seq1	A	-	-	-
A_comp1032813_c0_seq1	A	-	-	-
A_comp1032820_c0_seq1	A	-	-	-
A_comp1032821_c0_seq1	A	-	-	-
A_comp1032822_c0_seq1	A	-	-	-
A_comp1032831_c0_seq1	A	-	-	-
A_comp1032842_c0_seq1	A	-	-	-
A_comp1032843_c0_seq1	A	-	-	-
A_comp1032921_c0_seq1	A	-	-	-
A_comp1032922_c0_seq1	A	-	-	-
A_comp1032952_c0_seq1	A	-	-	-
A_comp1032980_c0_seq1	A	-	-	-
A_comp1032998_c0_seq1	A	-	-	-
A_comp1033008_c0_seq1	A	-	-	-
A_comp1033016_c0_seq1	A	-	-	-
A_comp1033019_c0_seq1	A	-	-	-
A_comp1033026_c0_seq1	A	-	Os02g53470	Sb10g026363.1		retrotransposon protein, putative, unclassified
A_comp1033029_c0_seq1	A	-	-	-
A_comp1033034_c0_seq1	A	-	-	-
A_comp1033035_c0_seq1	A	-	-	-
A_comp1033058_c0_seq1	A	-	-	-
A_comp1033066_c0_seq1	A	-	-	-
A_comp1033075_c0_seq1	A	-	-	-
A_comp1033102_c0_seq1	A	-	Os04g32510	Sb06g014520.1		expressed protein
A_comp1033126_c0_seq1	A	-	-	-
A_comp1033141_c0_seq1	A	-	-	-
A_comp1033159_c0_seq1	A	-	-	-
A_comp1033179_c0_seq1	A	-	-	-
A_comp1033182_c0_seq1	A	-	-	-
A_comp1033193_c0_seq1	A	-	-	-
A_comp1033193_c0_seq2	A	-	-	-
A_comp103324_c0_seq1	A	-	-	-
A_comp1033241_c0_seq1	A	-	-	-
A_comp1033243_c0_seq1	A	-	-	-
A_comp1033245_c0_seq1	A	-	-	-
A_comp1033287_c0_seq1	A	-	-	-
A_comp1033288_c0_seq1	A	-	-	-
A_comp1033296_c0_seq1	A	-	-	-
A_comp1033321_c0_seq1	A	-	-	-
A_comp103333_c0_seq1	A	-	-	-
A_comp1033336_c0_seq1	A	-	-	-
A_comp1033343_c0_seq1	A	-	-	-
A_comp1033349_c0_seq1	A	-	-	-
A_comp1033378_c0_seq1	A	-	-	-
A_comp1033386_c0_seq1	A	-	-	-
A_comp1033389_c0_seq1	A	-	-	-
A_comp1033391_c0_seq1	A	-	-	-
A_comp1033409_c0_seq1	A	-	-	-
A_comp1033442_c0_seq1	A	-	-	-
A_comp1033465_c0_seq1	A	-	-	-
A_comp1033465_c0_seq2	A	-	-	-
A_comp1033473_c0_seq1	A	-	-	-
A_comp1033478_c0_seq1	A	-	-	-
A_comp1033485_c0_seq1	A	-	-	-
A_comp1033497_c0_seq1	A	-	-	-
A_comp1033507_c0_seq1	A	-	-	-
A_comp1033533_c0_seq1	A	-	-	-
A_comp1033561_c0_seq1	A	-	-	-
A_comp1033562_c0_seq1	A	-	-	-
A_comp1033566_c0_seq1	A	-	-	-
A_comp1033574_c0_seq1	A	-	-	-
A_comp1033583_c0_seq1	A	-	-	-
A_comp1033629_c0_seq1	A	-	-	-
A_comp1033632_c0_seq1	A	-	-	-
A_comp1033658_c0_seq1	A	-	-	-
A_comp1033659_c0_seq1	A	-	-	-
A_comp1033668_c0_seq1	A	-	-	-
A_comp1033669_c0_seq1	A	-	-	-
A_comp1033673_c0_seq1	A	-	-	-
A_comp1033710_c0_seq1	A	-	-	-
A_comp1033713_c0_seq1	A	-	-	-
A_comp1033723_c0_seq1	A	-	-	-
A_comp1033725_c0_seq1	A	-	-	-
A_comp1033745_c0_seq1	A	-	-	-
A_comp1033753_c0_seq1	A	-	-	-
A_comp1033753_c0_seq2	A	-	-	-
A_comp1033760_c0_seq1	A	-	-	-
A_comp1033766_c0_seq1	A	-	-	-
A_comp1033770_c0_seq1	A	-	-	-
A_comp1033771_c0_seq1	A	-	-	-
A_comp1033788_c0_seq1	A	-	-	-
A_comp1033799_c0_seq1	A	-	-	-
A_comp1033802_c0_seq1	A	-	-	-
A_comp1033806_c0_seq1	A	-	-	-
A_comp1033855_c0_seq1	A	-	-	-
A_comp1033865_c0_seq1	A	-	-	-
A_comp1033872_c0_seq1	A	-	-	-
A_comp1033886_c0_seq1	A	-	-	-
A_comp1033894_c0_seq1	A	-	-	-
A_comp1033902_c0_seq1	A	-	-	-
A_comp1033936_c0_seq1	A	-	-	-
A_comp1033938_c0_seq1	A	-	-	-
A_comp1033966_c0_seq1	A	-	-	-
A_comp1033986_c0_seq1	A	-	-	-
A_comp1033987_c0_seq1	A	-	-	-
A_comp1033988_c0_seq1	A	-	-	-
A_comp1034001_c0_seq1	A	-	-	-
A_comp1034010_c0_seq1	A	-	-	-
A_comp1034017_c0_seq1	A	-	-	-
A_comp1034022_c0_seq1	A	-	-	-
A_comp1034027_c0_seq1	A	-	-	-
A_comp1034029_c0_seq1	A	-	-	-
A_comp1034044_c0_seq1	A	-	-	-
A_comp1034072_c0_seq1	A	-	-	-
A_comp1034094_c0_seq1	A	-	-	-
A_comp1034105_c0_seq1	A	-	-	-
A_comp1034125_c0_seq1	A	-	-	-
A_comp1034126_c0_seq1	A	-	-	-
A_comp1034143_c0_seq1	A	-	-	-
A_comp1034152_c0_seq1	A	-	-	-
A_comp1034206_c0_seq1	A	-	-	-
A_comp103421_c1_seq2	A	-	-	-
A_comp1034213_c0_seq1	A	-	-	-
A_comp1034220_c0_seq1	A	-	-	-
A_comp1034261_c0_seq1	A	-	-	-
A_comp1034263_c0_seq1	A	-	-	-
A_comp1034284_c0_seq1	A	-	-	-
A_comp1034293_c0_seq1	A	-	-	-
A_comp1034297_c0_seq1	A	-	-	-
A_comp1034303_c0_seq1	A	-	-	-
A_comp1034328_c0_seq1	A	-	-	-
A_comp1034366_c0_seq1	A	-	-	-
A_comp1034368_c0_seq1	A	-	-	-
A_comp1034373_c0_seq1	A	-	-	-
A_comp1034414_c0_seq1	A	-	-	-
A_comp1034415_c0_seq1	A	-	-	-
A_comp1034418_c0_seq1	A	-	-	-
A_comp1034441_c0_seq1	A	-	-	-
A_comp1034469_c0_seq1	A	-	-	-
A_comp1034476_c0_seq1	A	-	-	-
A_comp103450_c0_seq1	A	-	-	-
A_comp1034509_c0_seq1	A	-	-	-
A_comp1034529_c0_seq1	A	-	-	-
A_comp1034557_c0_seq1	A	-	-	-
A_comp1034563_c0_seq1	A	-	-	-
A_comp1034630_c0_seq1	A	-	-	-
A_comp1034650_c0_seq1	A	-	-	-
A_comp1034665_c0_seq1	A	-	-	-
A_comp1034667_c0_seq1	A	-	-	-
A_comp1034680_c0_seq1	A	-	-	-
A_comp1034690_c0_seq1	A	-	-	-
A_comp1034691_c0_seq1	A	-	-	-
A_comp1034704_c0_seq1	A	-	-	-
A_comp1034714_c0_seq1	A	-	-	-
A_comp1034719_c0_seq1	A	-	-	-
A_comp1034738_c0_seq1	A	-	-	-
A_comp1034747_c0_seq1	A	-	-	-
A_comp1034760_c0_seq1	A	-	-	-
A_comp1034763_c0_seq1	A	-	-	-
A_comp1034767_c0_seq1	A	-	-	-
A_comp1034774_c0_seq1	A	-	-	-
A_comp1034802_c0_seq1	A	-	-	-
A_comp1034825_c0_seq1	A	-	-	-
A_comp1034827_c0_seq1	A	-	-	-
A_comp1034828_c0_seq1	A	-	Os09g09360	-		expressed protein
A_comp1034859_c0_seq1	A	-	-	-
A_comp1034863_c0_seq1	A	-	-	-
A_comp1034872_c0_seq1	A	-	-	-
A_comp1034897_c0_seq1	A	-	-	-
A_comp1034900_c0_seq1	A	-	-	-
A_comp1034905_c0_seq1	A	-	-	-
A_comp1034909_c0_seq1	A	-	-	-
A_comp1034929_c0_seq1	A	-	-	-
A_comp1034940_c0_seq1	A	-	-	-
A_comp1034958_c0_seq1	A	-	-	-
A_comp103496_c0_seq1	A	-	-	-
A_comp1034977_c0_seq1	A	-	-	-
A_comp1034985_c0_seq1	A	-	-	-
A_comp1035000_c0_seq1	A	-	-	-
A_comp1035012_c0_seq1	A	-	-	-
A_comp1035037_c0_seq1	A	-	-	-
A_comp1035066_c0_seq1	A	-	-	-
A_comp1035067_c0_seq1	A	-	-	-
A_comp1035114_c0_seq1	A	-	-	-
A_comp1035131_c0_seq1	A	-	-	-
A_comp1035135_c0_seq1	A	-	-	-
A_comp1035136_c0_seq1	A	-	-	-
A_comp103515_c0_seq1	A	-	-	-
A_comp103515_c0_seq2	A	-	-	-
A_comp1035166_c0_seq1	A	-	-	-
A_comp1035173_c0_seq1	A	-	-	-
A_comp1035179_c0_seq1	A	-	-	-
A_comp1035186_c0_seq1	A	-	-	-
A_comp103521_c0_seq1	A	-	-	-
A_comp103521_c1_seq1	A	-	-	-
A_comp1035239_c0_seq1	A	-	-	-
A_comp1035241_c0_seq1	A	-	-	-
A_comp1035257_c0_seq1	A	-	-	-
A_comp1035280_c0_seq1	A	-	-	-
A_comp1035293_c0_seq1	A	-	-	-
A_comp1035295_c0_seq1	A	-	-	-
A_comp1035341_c0_seq1	A	-	-	-
A_comp1035366_c0_seq1	A	-	-	-
A_comp1035375_c0_seq1	A	-	Os04g20260	-		cytokinin-O-glucosyltransferase 1, putative, expressed
A_comp1035378_c0_seq1	A	-	-	-
A_comp1035400_c0_seq1	A	-	-	-
A_comp1035413_c0_seq1	A	-	-	-
A_comp1035417_c0_seq1	A	-	-	-
A_comp1035427_c0_seq1	A	-	-	-
A_comp103545_c0_seq1	A	-	-	-
A_comp1035451_c0_seq1	A	-	-	-
A_comp1035484_c0_seq1	A	-	-	-
A_comp1035492_c0_seq1	A	-	-	-
A_comp1035540_c0_seq1	A	-	-	-
A_comp1035546_c0_seq1	A	-	-	-
A_comp1035584_c0_seq1	A	-	-	-
A_comp1035593_c0_seq1	A	-	-	-
A_comp103567_c0_seq1	A	-	-	-
A_comp1035672_c0_seq1	A	-	-	-
A_comp1035684_c0_seq1	A	-	-	-
A_comp1035748_c0_seq1	A	-	-	-
A_comp1035750_c0_seq1	A	-	-	-
A_comp1035754_c0_seq1	A	-	-	-
A_comp1035780_c0_seq1	A	-	-	-
A_comp1035808_c0_seq1	A	-	-	-
A_comp1035810_c0_seq1	A	-	-	-
A_comp1035857_c0_seq1	A	-	-	-
A_comp1035862_c0_seq1	A	-	-	-
A_comp1035884_c0_seq1	A	-	-	-
A_comp1035885_c0_seq1	A	-	-	-
A_comp1035902_c0_seq1	A	-	-	-
A_comp1035923_c0_seq1	A	-	-	-
A_comp1035941_c0_seq1	A	-	-	-
A_comp1035964_c0_seq1	A	-	-	-
A_comp1035993_c0_seq1	A	-	-	-
A_comp1035995_c0_seq1	A	-	-	-
A_comp1036016_c0_seq1	A	-	-	-
A_comp1036033_c0_seq1	A	-	-	-
A_comp1036041_c0_seq1	A	-	-	-
A_comp103605_c0_seq1	A	-	-	-
A_comp103605_c0_seq2	A	-	-	-
A_comp1036053_c0_seq1	A	-	-	-
A_comp1036067_c0_seq1	A	-	-	-
A_comp1036088_c0_seq1	A	-	-	-
A_comp1036113_c0_seq1	A	-	-	-
A_comp1036123_c0_seq1	A	-	-	-
A_comp1036130_c0_seq1	A	-	-	-
A_comp1036137_c0_seq1	A	-	-	-
A_comp1036162_c0_seq1	A	-	-	-
A_comp1036169_c0_seq1	A	-	-	-
A_comp1036172_c0_seq1	A	-	-	-
A_comp1036175_c0_seq1	A	-	-	-
A_comp1036184_c0_seq1	A	-	-	-
A_comp1036209_c0_seq1	A	-	-	-
A_comp1036224_c0_seq1	A	-	-	-
A_comp1036232_c0_seq1	A	-	-	-
A_comp1036249_c0_seq1	A	-	-	-
A_comp1036251_c0_seq1	A	-	-	-
A_comp1036256_c0_seq1	A	Bradi4g03040.1	Os03g22634	-		terpene synthase 7, putative, expressed
A_comp1036287_c0_seq1	A	-	-	-
A_comp1036291_c0_seq1	A	-	-	-
A_comp1036307_c0_seq1	A	-	-	-
A_comp1036349_c0_seq1	A	-	-	-
A_comp1036374_c0_seq1	A	-	-	-
A_comp1036380_c0_seq1	A	-	-	-
A_comp1036384_c0_seq1	A	-	-	-
A_comp1036409_c0_seq1	A	-	-	-
A_comp1036420_c0_seq1	A	-	-	-
A_comp1036482_c0_seq1	A	-	-	-
A_comp1036510_c0_seq1	A	-	-	-
A_comp1036539_c0_seq1	A	-	-	-
A_comp1036540_c0_seq1	A	-	-	-
A_comp1036558_c0_seq1	A	-	-	-
A_comp1036572_c0_seq1	A	-	-	-
A_comp1036583_c0_seq1	A	-	-	-
A_comp1036608_c0_seq1	A	-	-	-
A_comp1036616_c0_seq1	A	-	-	-
A_comp1036621_c0_seq1	A	-	-	-
A_comp103663_c0_seq1	A	-	-	-
A_comp1036641_c0_seq1	A	-	-	-
A_comp1036648_c0_seq1	A	-	-	-
A_comp1036659_c0_seq1	A	-	-	-
A_comp1036713_c0_seq1	A	-	-	-
A_comp1036731_c0_seq1	A	-	-	-
A_comp1036739_c0_seq1	A	-	-	-
A_comp1036743_c0_seq1	A	-	-	-
A_comp1036748_c0_seq1	A	-	-	-
A_comp1036749_c0_seq1	A	-	-	-
A_comp1036755_c0_seq1	A	-	-	-
A_comp1036763_c0_seq1	A	-	-	-
A_comp1036814_c0_seq1	A	-	-	-
A_comp1036820_c0_seq1	A	-	-	-
A_comp1036837_c0_seq1	A	-	-	-
A_comp1036843_c0_seq1	A	-	-	-
A_comp1036856_c0_seq1	A	-	-	-
A_comp1036876_c0_seq1	A	-	-	-
A_comp1036877_c0_seq1	A	-	-	-
A_comp103689_c0_seq1	A	-	-	-
A_comp1036892_c0_seq1	A	-	-	-
A_comp1036894_c0_seq1	A	-	-	-
A_comp103690_c0_seq1	A	-	-	-
A_comp1036957_c0_seq1	A	-	-	-
A_comp1036964_c0_seq1	A	-	-	-
A_comp1036999_c0_seq1	A	-	-	-
A_comp1037037_c0_seq1	A	-	-	-
A_comp1037052_c0_seq1	A	-	-	-
A_comp1037062_c0_seq1	A	-	-	-
A_comp1037069_c0_seq1	A	-	-	-
A_comp1037078_c0_seq1	A	-	-	-
A_comp1037096_c0_seq1	A	-	-	-
A_comp1037148_c0_seq1	A	-	-	-
A_comp1037163_c0_seq1	A	-	-	-
A_comp1037224_c0_seq1	A	-	-	-
A_comp1037225_c0_seq1	A	-	-	-
A_comp1037240_c0_seq1	A	-	-	-
A_comp1037270_c0_seq1	A	Bradi4g20110.1	-	Sb08g003370.1	phosphatidylinositol-3,5-bisphosphate 5-phosphatase activity, phosphatidylinositol-4,5-bisphosphate 5-phosphatase activity, inositol-polyphosphate 5-phosphatase activity (Blast2GO)
A_comp1037276_c0_seq1	A	-	-	-
A_comp1037298_c0_seq1	A	-	-	-
A_comp1037308_c0_seq1	A	-	-	-
A_comp1037373_c0_seq1	A	-	-	-
A_comp1037394_c0_seq1	A	-	-	-
A_comp1037419_c0_seq1	A	-	-	-
A_comp1037445_c0_seq1	A	-	-	-
A_comp1037446_c0_seq1	A	-	-	-
A_comp1037471_c0_seq1	A	-	-	-
A_comp1037492_c0_seq1	A	-	-	-
A_comp1037521_c0_seq1	A	-	-	-
A_comp1037547_c0_seq1	A	-	-	-
A_comp1037584_c0_seq1	A	-	-	-
A_comp1037621_c0_seq1	A	-	-	-
A_comp1037625_c0_seq1	A	-	-	-
A_comp1037627_c0_seq1	A	-	-	-
A_comp1037628_c0_seq1	A	-	-	-
A_comp1037633_c0_seq1	A	-	-	-
A_comp1037647_c0_seq1	A	-	-	-
A_comp1037663_c0_seq1	A	-	-	-
A_comp1037676_c0_seq1	A	-	-	-
A_comp1037717_c0_seq1	A	-	-	-
A_comp1037736_c0_seq1	A	-	-	-
A_comp1037737_c0_seq1	A	-	-	-
A_comp1037751_c0_seq1	A	-	-	-
A_comp1037798_c0_seq1	A	-	-	-
A_comp1037806_c0_seq1	A	-	-	-
A_comp1037815_c0_seq1	A	-	-	-
A_comp1037836_c0_seq1	A	-	-	-
A_comp1037912_c0_seq1	A	-	-	-
A_comp1037932_c0_seq1	A	-	-	-
A_comp1037940_c0_seq1	A	-	-	-
A_comp1037953_c0_seq1	A	-	-	-
A_comp103797_c0_seq1	A	-	Os01g19400	Sb03g012340.1		expressed protein
A_comp1037975_c0_seq1	A	-	-	-
A_comp1038002_c0_seq1	A	-	-	-
A_comp1038012_c0_seq1	A	-	-	-
A_comp1038017_c0_seq1	A	-	-	-
A_comp1038089_c0_seq1	A	-	-	-
A_comp1038095_c0_seq1	A	-	-	-
A_comp1038116_c0_seq1	A	-	-	-
A_comp1038141_c0_seq1	A	-	-	-
A_comp1038151_c0_seq1	A	-	-	-
A_comp1038171_c0_seq1	A	-	-	-
A_comp1038197_c0_seq1	A	-	-	-
A_comp1038213_c0_seq1	A	-	-	-
A_comp1038235_c0_seq1	A	-	-	-
A_comp1038242_c0_seq1	A	-	-	-
A_comp1038257_c0_seq1	A	-	-	-
A_comp1038260_c0_seq1	A	-	-	-
A_comp1038266_c0_seq1	A	-	-	-
A_comp1038291_c0_seq1	A	-	-	-
A_comp1038333_c0_seq1	A	-	-	-
A_comp1038351_c0_seq1	A	-	-	-
A_comp1038362_c0_seq1	A	-	-	-
A_comp1038385_c0_seq1	A	-	-	-
A_comp1038428_c0_seq1	A	-	-	-
A_comp1038445_c0_seq1	A	-	-	-
A_comp1038449_c0_seq1	A	-	-	-
A_comp1038469_c0_seq1	A	-	-	-
A_comp1038483_c0_seq1	A	-	-	-
A_comp1038483_c0_seq2	A	-	-	-
A_comp1038530_c0_seq1	A	-	-	-
A_comp1038548_c0_seq1	A	-	-	-
A_comp1038554_c0_seq1	A	-	-	-
A_comp1038607_c0_seq1	A	-	-	-
A_comp1038611_c0_seq1	A	-	-	-
A_comp103862_c0_seq2	A	-	Os01g67600	-		esterase, putative, expressed
A_comp1038623_c0_seq1	A	-	-	-
A_comp1038658_c0_seq1	A	-	-	-
A_comp1038686_c0_seq1	A	-	-	-
A_comp1038693_c0_seq1	A	-	-	-
A_comp1038697_c0_seq1	A	-	-	-
A_comp1038698_c0_seq1	A	-	-	-
A_comp1038705_c0_seq1	A	-	-	-
A_comp1038737_c0_seq1	A	-	-	-
A_comp1038749_c0_seq1	A	-	-	-
A_comp1038774_c0_seq1	A	-	-	-
A_comp103878_c0_seq1	A	-	-	-
A_comp103878_c0_seq2	A	-	-	-
A_comp103879_c0_seq1	A	-	-	-
A_comp103879_c0_seq2	A	-	-	-
A_comp1038803_c0_seq1	A	-	-	-
A_comp1038856_c0_seq1	A	-	-	-
A_comp1038858_c0_seq1	A	-	-	-
A_comp1038902_c0_seq1	A	-	-	-
A_comp1038902_c0_seq2	A	-	-	-
A_comp1038922_c0_seq1	A	-	-	-
A_comp1038954_c0_seq1	A	-	-	-
A_comp1038967_c0_seq1	A	-	-	-
A_comp1038971_c0_seq1	A	-	-	-
A_comp1038982_c0_seq1	A	-	-	-
A_comp1038987_c0_seq1	A	-	-	-
A_comp1038988_c0_seq1	A	-	-	-
A_comp1038989_c0_seq1	A	-	-	-
A_comp103899_c0_seq1	A	-	-	-
A_comp1039005_c0_seq1	A	-	-	-
A_comp1039024_c0_seq1	A	-	-	-
A_comp1039037_c0_seq1	A	-	-	-
A_comp1039107_c0_seq1	A	-	-	-
A_comp1039135_c0_seq1	A	-	-	-
A_comp1039147_c0_seq1	A	-	-	-
A_comp1039150_c0_seq1	A	-	-	-
A_comp1039166_c0_seq1	A	-	-	-
A_comp1039175_c0_seq1	A	-	-	-
A_comp1039176_c0_seq1	A	-	-	-
A_comp1039224_c0_seq1	A	-	-	-
A_comp1039237_c0_seq1	A	-	-	-
A_comp1039286_c0_seq1	A	-	-	-
A_comp1039297_c0_seq1	A	-	-	-
A_comp1039300_c0_seq1	A	-	Os05g45870	-		F-box domain containing protein, expressed
A_comp1039307_c0_seq1	A	-	-	-
A_comp1039338_c0_seq1	A	-	-	-
A_comp1039348_c0_seq1	A	-	-	-
A_comp1039380_c0_seq1	A	-	-	-
A_comp1039402_c0_seq1	A	-	-	-
A_comp1039411_c0_seq1	A	-	-	-
A_comp1039414_c0_seq1	A	-	-	-
A_comp1039453_c0_seq1	A	-	-	-
A_comp1039456_c0_seq1	A	-	-	-
A_comp1039463_c0_seq1	A	-	-	-
A_comp1039506_c0_seq1	A	-	-	-
A_comp1039508_c0_seq1	A	-	-	-
A_comp1039541_c0_seq1	A	-	-	-
A_comp1039593_c0_seq1	A	-	-	-
A_comp1039595_c0_seq1	A	-	-	-
A_comp1039596_c0_seq1	A	-	-	-
A_comp1039627_c0_seq1	A	-	-	-
A_comp1039651_c0_seq1	A	-	-	-
A_comp1039665_c0_seq1	A	-	-	-
A_comp1039677_c0_seq1	A	-	-	-
A_comp1039696_c0_seq1	A	-	-	-
A_comp1039721_c0_seq1	A	-	-	-
A_comp1039746_c0_seq1	A	-	-	-
A_comp1039761_c0_seq1	A	-	-	-
A_comp1039763_c0_seq1	A	-	-	-
A_comp1039776_c0_seq1	A	-	-	-
A_comp1039794_c0_seq1	A	-	-	-
A_comp1039799_c0_seq1	A	-	-	-
A_comp1039799_c0_seq2	A	-	-	-
A_comp1039824_c0_seq1	A	-	-	-
A_comp1039895_c0_seq1	A	-	-	-
A_comp1039898_c0_seq1	A	-	-	-
A_comp1039903_c0_seq1	A	-	-	-
A_comp1039922_c0_seq1	A	-	-	-
A_comp1040140_c0_seq1	A	-	-	-
A_comp1040158_c0_seq1	A	-	-	-
A_comp1040196_c0_seq1	A	-	-	-
A_comp1040245_c0_seq1	A	-	-	-
A_comp1040265_c0_seq1	A	-	-	-
A_comp1040339_c0_seq1	A	-	-	-
A_comp1040355_c0_seq1	A	-	-	-
A_comp1040395_c0_seq1	A	-	-	-
A_comp1040401_c0_seq1	A	-	-	-
A_comp1040429_c0_seq1	A	-	-	-
A_comp1040500_c0_seq1	A	-	-	-
A_comp1040505_c0_seq1	A	-	-	-
A_comp1040564_c0_seq1	A	-	-	-
A_comp1040608_c0_seq1	A	-	-	-
A_comp104061_c0_seq1	A	-	-	-
A_comp1040611_c0_seq1	A	-	-	-
A_comp1040627_c0_seq1	A	-	-	-
A_comp1040638_c0_seq1	A	-	-	-
A_comp1040646_c0_seq1	A	-	-	-
A_comp1040672_c0_seq1	A	-	-	-
A_comp1040700_c0_seq1	A	-	-	-
A_comp1040763_c0_seq1	A	-	-	-
A_comp1040769_c0_seq1	A	-	-	-
A_comp1040778_c0_seq1	A	-	-	-
A_comp1040785_c0_seq1	A	-	Os12g34070	-		mitochondrial ribosomal protein S3, putative
A_comp10408_c0_seq10	A	-	-	-
A_comp10408_c0_seq11	A	-	-	-
A_comp10408_c0_seq21	A	-	-	-
A_comp10408_c0_seq26	A	-	-	-
A_comp10408_c0_seq38	A	-	-	-
A_comp10408_c0_seq40	A	-	-	-
A_comp10408_c0_seq41	A	-	-	-
A_comp10408_c0_seq45	A	-	-	-
A_comp10408_c0_seq46	A	-	-	-
A_comp10408_c0_seq6	A	-	-	-
A_comp10408_c0_seq8	A	-	-	-
A_comp10408_c0_seq9	A	-	-	-
A_comp1040810_c0_seq1	A	-	-	Sb06g029800.1
A_comp1040813_c0_seq1	A	-	-	-
A_comp1040815_c0_seq1	A	-	-	-
A_comp1040862_c0_seq1	A	-	-	-
A_comp1040888_c0_seq1	A	-	-	-
A_comp1040911_c0_seq1	A	-	-	-
A_comp1040918_c0_seq1	A	-	-	-
A_comp1041001_c0_seq1	A	-	-	-
A_comp1041010_c0_seq1	A	-	-	-
A_comp1041076_c0_seq1	A	-	-	-
A_comp1041100_c0_seq1	A	-	-	-
A_comp1041116_c0_seq1	A	-	-	-
A_comp1041116_c0_seq2	A	-	-	-
A_comp1041133_c0_seq1	A	-	-	-
A_comp1041168_c0_seq1	A	-	-	-
A_comp1041177_c0_seq1	A	-	-	-
A_comp1041179_c0_seq1	A	-	-	-
A_comp104119_c0_seq1	A	-	-	-
A_comp104119_c0_seq2	A	-	-	-
A_comp1041240_c0_seq1	A	-	-	-
A_comp1041256_c0_seq1	A	-	-	-
A_comp1041265_c0_seq1	A	-	-	-
A_comp1041273_c0_seq1	A	-	-	-
A_comp1041280_c0_seq1	A	-	-	-
A_comp1041299_c0_seq1	A	-	-	-
A_comp1041300_c0_seq1	A	-	-	-
A_comp1041317_c0_seq1	A	-	-	-
A_comp1041323_c0_seq1	A	-	-	-
A_comp1041336_c0_seq1	A	-	-	-
A_comp1041338_c0_seq1	A	-	-	-
A_comp1041350_c0_seq1	A	-	-	-
A_comp1041382_c0_seq1	A	-	-	-
A_comp1041436_c0_seq1	A	-	-	-
A_comp1041467_c0_seq1	A	-	-	-
A_comp1041495_c0_seq1	A	-	-	-
A_comp1041498_c0_seq1	A	-	-	-
A_comp1041505_c0_seq1	A	-	-	-
A_comp104151_c0_seq3	A	-	-	-
A_comp1041528_c0_seq1	A	-	-	-
A_comp104153_c0_seq1	A	-	-	-
A_comp104153_c0_seq2	A	-	-	-
A_comp104153_c0_seq3	A	-	-	-
A_comp104153_c0_seq4	A	-	-	-
A_comp1041534_c0_seq1	A	-	-	-
A_comp1041565_c0_seq1	A	-	-	-
A_comp1041583_c0_seq1	A	-	Os11g24170	Sb07g020500.1		NBS-LRR disease resistance protein, putative
A_comp1041651_c0_seq1	A	-	-	-
A_comp1041702_c0_seq1	A	-	-	-
A_comp1041710_c0_seq1	A	-	-	-
A_comp1041719_c0_seq1	A	-	-	-
A_comp1041724_c0_seq1	A	-	-	-
A_comp1041727_c0_seq1	A	-	-	-
A_comp1041751_c0_seq1	A	-	-	-
A_comp1041765_c0_seq1	A	-	-	-
A_comp1041770_c0_seq1	A	-	-	-
A_comp1041815_c0_seq1	A	-	-	-
A_comp1041841_c0_seq1	A	-	-	-
A_comp1041872_c0_seq1	A	-	-	-
A_comp1041916_c0_seq1	A	-	-	-
A_comp1041925_c0_seq1	A	-	-	-
A_comp1041932_c0_seq1	A	-	-	-
A_comp1041964_c0_seq1	A	-	-	-
A_comp1041982_c0_seq1	A	-	-	-
A_comp1042014_c0_seq1	A	-	-	-
A_comp1042050_c0_seq1	A	-	-	-
A_comp1042058_c0_seq1	A	-	-	-
A_comp1042195_c0_seq1	A	-	-	-
A_comp1042235_c0_seq1	A	-	-	-
A_comp1042251_c0_seq1	A	-	-	-
A_comp1042262_c0_seq1	A	-	-	-
A_comp1042284_c0_seq1	A	-	-	-
A_comp1042290_c0_seq1	A	-	-	-
A_comp1042291_c0_seq1	A	-	-	-
A_comp1042302_c0_seq1	A	-	-	-
A_comp1042314_c0_seq1	A	-	-	-
A_comp104235_c0_seq1	A	-	-	-
A_comp1042357_c0_seq1	A	-	-	-
A_comp1042365_c0_seq1	A	Bradi3g28460.1	-	-
A_comp1042383_c0_seq1	A	-	-	-
A_comp1042395_c0_seq1	A	-	-	-
A_comp1042455_c0_seq1	A	-	-	-
A_comp1042471_c0_seq1	A	-	-	-
A_comp1042493_c0_seq1	A	-	-	-
A_comp1042509_c0_seq1	A	-	-	-
A_comp1042516_c0_seq1	A	-	Os07g42740	Sb02g039440.1		calmodulin binding protein, putative, expressed
A_comp1042609_c0_seq1	A	-	-	-
A_comp1042667_c0_seq1	A	-	-	-
A_comp1042678_c0_seq1	A	-	-	-
A_comp104270_c0_seq1	A	-	-	-
A_comp104270_c0_seq3	A	-	-	-
A_comp104270_c0_seq4	A	-	-	-
A_comp104270_c0_seq5	A	-	-	-
A_comp1042714_c0_seq1	A	-	-	-
A_comp1042717_c0_seq1	A	-	-	-
A_comp1042722_c0_seq1	A	-	-	-
A_comp1042726_c0_seq1	A	-	-	-
A_comp1042727_c0_seq1	A	-	-	-
A_comp1042759_c0_seq1	A	-	-	-
A_comp1042801_c0_seq1	A	-	-	-
A_comp1042821_c0_seq1	A	-	-	-
A_comp1042831_c0_seq1	A	-	-	-
A_comp1042840_c0_seq1	A	-	-	-
A_comp1042860_c0_seq1	A	-	-	-
A_comp104287_c0_seq1	A	-	-	-
A_comp1042901_c0_seq1	A	-	-	-
A_comp1042935_c0_seq1	A	-	-	-
A_comp1042947_c0_seq1	A	-	-	-
A_comp1042996_c0_seq1	A	-	-	-
A_comp1042997_c0_seq1	A	-	-	-
A_comp1043001_c0_seq1	A	-	-	-
A_comp1043007_c0_seq1	A	-	-	-
A_comp1043027_c0_seq1	A	-	-	-
A_comp1043045_c0_seq1	A	-	-	-
A_comp1043066_c0_seq1	A	-	-	-
A_comp1043123_c0_seq1	A	-	-	-
A_comp1043140_c0_seq1	A	-	-	-
A_comp1043185_c0_seq1	A	-	-	-
A_comp1043239_c0_seq1	A	-	-	-
A_comp1043249_c0_seq1	A	-	-	-
A_comp1043261_c0_seq1	A	-	-	-
A_comp1043293_c0_seq1	A	-	-	-
A_comp1043295_c0_seq1	A	-	-	-
A_comp1043302_c0_seq1	A	-	-	-
A_comp1043303_c0_seq1	A	-	Os07g03170	-		expressed protein
A_comp1043315_c0_seq1	A	-	-	-
A_comp1043322_c0_seq1	A	-	-	-
A_comp1043348_c0_seq1	A	-	-	-
A_comp1043356_c0_seq1	A	-	-	-
A_comp1043371_c0_seq1	A	Bradi2g04060.1	-	-
A_comp1043390_c0_seq1	A	-	-	-
A_comp1043420_c0_seq1	A	-	-	-
A_comp1043456_c0_seq1	A	-	-	-
A_comp1043478_c0_seq1	A	-	-	-
A_comp1043543_c0_seq1	A	-	-	-
A_comp1043547_c0_seq1	A	-	-	-
A_comp1043553_c0_seq1	A	-	-	-
A_comp1043561_c0_seq1	A	-	-	-
A_comp1043579_c0_seq1	A	-	-	-
A_comp1043601_c0_seq1	A	-	-	-
A_comp1043622_c0_seq1	A	-	-	-
A_comp1043709_c0_seq1	A	-	-	-
A_comp1043728_c0_seq1	A	-	-	-
A_comp1043747_c0_seq1	A	-	-	-
A_comp1043791_c0_seq1	A	-	-	-
A_comp1043811_c0_seq1	A	-	-	-
A_comp1043838_c0_seq1	A	-	-	-
A_comp1043842_c0_seq1	A	-	-	-
A_comp1043885_c0_seq1	A	-	-	-
A_comp104391_c0_seq1	A	-	-	-
A_comp104391_c0_seq2	A	-	-	-
A_comp104391_c0_seq3	A	-	-	-
A_comp1043933_c0_seq1	A	-	-	-
A_comp1043980_c0_seq1	A	-	-	-
A_comp1043982_c0_seq1	A	-	-	-
A_comp1043994_c0_seq1	A	-	-	-
A_comp1044028_c0_seq1	A	-	-	-
A_comp1044097_c0_seq1	A	-	-	-
A_comp1044099_c0_seq1	A	-	-	-
A_comp1044177_c0_seq1	A	-	-	-
A_comp1044191_c0_seq1	A	-	-	-
A_comp1044212_c0_seq1	A	-	-	-
A_comp1044231_c0_seq1	A	-	-	-
A_comp1044233_c0_seq1	A	-	-	-
A_comp104425_c0_seq17	A	-	Os05g44580	Sb09g027720.1		expressed protein
A_comp104425_c0_seq18	A	-	Os05g44580	Sb09g027720.1		expressed protein
A_comp1044292_c0_seq1	A	-	-	-
A_comp1044311_c0_seq1	A	-	-	-
A_comp1044370_c0_seq1	A	-	-	-
A_comp1044404_c0_seq1	A	-	-	-
A_comp1044421_c0_seq1	A	-	-	-
A_comp1044445_c0_seq1	A	-	-	-
A_comp1044498_c0_seq1	A	-	-	-
A_comp1044506_c0_seq1	A	-	-	-
A_comp104452_c0_seq1	A	-	-	-
A_comp104452_c0_seq2	A	-	-	-
A_comp104452_c0_seq5	A	-	-	-
A_comp104452_c0_seq6	A	-	-	-
A_comp1044543_c0_seq1	A	-	-	-
A_comp1044550_c0_seq1	A	-	-	-
A_comp1044566_c0_seq1	A	-	-	-
A_comp1044618_c0_seq1	A	-	-	-
A_comp1044638_c0_seq1	A	-	-	-
A_comp1044729_c0_seq1	A	-	-	-
A_comp1044736_c0_seq1	A	-	-	-
A_comp1044746_c0_seq1	A	-	-	-
A_comp1044760_c0_seq1	A	-	-	-
A_comp1044763_c0_seq1	A	-	-	-
A_comp104477_c0_seq1	A	-	-	-
A_comp1044778_c0_seq1	A	-	-	-
A_comp1044786_c0_seq1	A	-	-	-
A_comp1044794_c0_seq1	A	-	-	-
A_comp1044807_c0_seq1	A	-	-	-
A_comp104485_c0_seq1	A	-	-	-
A_comp104485_c0_seq2	A	-	-	-
A_comp104485_c0_seq3	A	-	-	-
A_comp1044856_c0_seq1	A	-	-	Sb07g005390.1
A_comp1044858_c0_seq1	A	-	Os01g58280	Sb03g037010.1		cucumisin precursor, putative, expressed
A_comp1044934_c0_seq1	A	-	-	-
A_comp1044947_c0_seq1	A	-	-	-
A_comp1044950_c0_seq1	A	-	-	-
A_comp1044974_c0_seq1	A	-	-	-
A_comp1044981_c0_seq1	A	-	-	-
A_comp1045028_c0_seq1	A	-	-	-
A_comp1045082_c0_seq1	A	-	-	-
A_comp1045157_c0_seq1	A	-	-	-
A_comp1045162_c0_seq1	A	-	-	Sb05g005345.1
A_comp1045166_c0_seq1	A	-	-	-
A_comp1045212_c0_seq1	A	-	-	-
A_comp1045221_c0_seq1	A	-	-	-
A_comp1045228_c0_seq1	A	-	-	-
A_comp104524_c0_seq1	A	-	Os03g56610	-		expressed protein
A_comp104524_c0_seq10	A	-	Os03g56610	-		expressed protein
A_comp104524_c0_seq11	A	-	-	-
A_comp104524_c0_seq6	A	-	-	-
A_comp104524_c0_seq7	A	-	Os03g56610	-		expressed protein
A_comp104524_c0_seq8	A	-	-	-
A_comp1045270_c0_seq1	A	-	-	-
A_comp1045278_c0_seq1	A	-	-	-
A_comp1045290_c0_seq1	A	-	-	-
A_comp1045293_c0_seq1	A	-	-	-
A_comp1045311_c0_seq1	A	-	-	-
A_comp1045313_c0_seq1	A	-	-	-
A_comp104535_c0_seq1	A	-	-	-
A_comp1045392_c0_seq1	A	-	-	-
A_comp1045399_c0_seq1	A	-	-	-
A_comp1045410_c0_seq1	A	-	-	-
A_comp1045415_c0_seq1	A	-	-	-
A_comp1045418_c0_seq1	A	-	-	-
A_comp1045429_c0_seq1	A	-	-	-
A_comp1045441_c0_seq1	A	-	-	-
A_comp1045469_c0_seq1	A	-	-	-
A_comp1045511_c0_seq1	A	-	-	-
A_comp1045517_c0_seq1	A	-	-	-
A_comp1045525_c0_seq1	A	-	-	-
A_comp1045529_c0_seq1	A	-	-	-
A_comp1045533_c0_seq1	A	-	-	-
A_comp1045537_c0_seq1	A	-	-	-
A_comp104557_c0_seq1	A	-	Os06g49930	Sb07g002760.1		F-box domain containing protein, expressed
A_comp104557_c0_seq2	A	-	Os06g49930	Sb07g002760.1		F-box domain containing protein, expressed
A_comp104557_c0_seq4	A	-	-	-
A_comp104557_c0_seq5	A	-	Os06g49930	Sb07g002415.1		F-box domain containing protein, expressed
A_comp104557_c0_seq6	A	-	Os06g50280	Sb07g002760.1		retrotransposon protein, putative, unclassified
A_comp1045594_c0_seq1	A	-	-	-
A_comp10456_c0_seq1	A	-	-	-
A_comp10456_c1_seq10	A	-	-	-
A_comp10456_c1_seq11	A	-	-	-
A_comp10456_c1_seq12	A	-	-	-
A_comp10456_c1_seq15	A	-	-	-
A_comp10456_c1_seq16	A	-	-	-
A_comp10456_c1_seq17	A	-	-	-
A_comp10456_c1_seq21	A	-	-	-
A_comp10456_c1_seq22	A	-	-	-
A_comp10456_c1_seq5	A	-	-	-
A_comp10456_c1_seq6	A	-	-	-
A_comp10456_c1_seq7	A	-	-	-
A_comp10456_c1_seq8	A	-	-	-
A_comp1045676_c0_seq1	A	-	-	-
A_comp1045709_c0_seq1	A	-	Os12g34030	-		retrotransposon protein, putative, unclassified
A_comp1045713_c0_seq1	A	-	-	-
A_comp1045716_c0_seq1	A	-	-	-
A_comp1045729_c0_seq1	A	-	-	-
A_comp104575_c0_seq1	A	-	-	-
A_comp1045783_c0_seq1	A	-	-	-
A_comp1045791_c0_seq1	A	-	-	-
A_comp10458_c0_seq3	A	-	-	-
A_comp1045825_c0_seq1	A	-	-	-
A_comp1045837_c0_seq1	A	-	-	-
A_comp1045863_c0_seq1	A	-	-	-
A_comp1045874_c0_seq1	A	-	-	-
A_comp1045875_c0_seq1	A	-	-	-
A_comp1045892_c0_seq1	A	-	-	-
A_comp1045970_c0_seq1	A	-	-	-
A_comp1045971_c0_seq1	A	-	-	-
A_comp1045989_c0_seq1	A	-	-	-
A_comp1046027_c0_seq1	A	Bradi3g02120.1	-	-
A_comp1046046_c0_seq1	A	-	-	-
A_comp1046072_c0_seq1	A	-	-	-
A_comp1046106_c0_seq1	A	-	-	-
A_comp1046114_c0_seq1	A	-	-	-
A_comp1046132_c0_seq1	A	-	-	-
A_comp1046163_c0_seq1	A	-	-	-
A_comp1046176_c0_seq1	A	-	-	-
A_comp1046205_c0_seq1	A	-	-	-
A_comp1046267_c0_seq1	A	-	-	-
A_comp1046268_c0_seq1	A	-	-	-
A_comp1046306_c0_seq1	A	-	-	-
A_comp1046354_c0_seq1	A	-	-	-
A_comp1046356_c0_seq1	A	-	-	-
A_comp1046362_c0_seq1	A	-	-	-
A_comp1046395_c0_seq1	A	-	-	-
A_comp1046414_c0_seq1	A	-	-	-
A_comp1046415_c0_seq1	A	-	-	-
A_comp1046423_c0_seq1	A	-	-	-
A_comp1046435_c0_seq1	A	-	-	-
A_comp1046475_c0_seq1	A	-	-	-
A_comp1046480_c0_seq1	A	-	-	-
A_comp10465_c0_seq1	A	-	-	-
A_comp10465_c0_seq2	A	-	-	-
A_comp1046502_c0_seq1	A	-	-	Sb09g023130.1
A_comp1046515_c0_seq1	A	-	-	-
A_comp1046526_c0_seq1	A	-	-	-
A_comp1046552_c0_seq1	A	-	-	-
A_comp1046585_c0_seq1	A	-	-	-
A_comp1046613_c0_seq1	A	-	-	-
A_comp1046625_c0_seq1	A	-	-	-
A_comp1046663_c0_seq1	A	-	-	-
A_comp1046691_c0_seq1	A	-	-	-
A_comp1046705_c0_seq1	A	-	-	-
A_comp1046772_c0_seq1	A	-	-	-
A_comp1046777_c0_seq1	A	-	-	-
A_comp1046856_c0_seq1	A	-	-	-
A_comp1046868_c0_seq1	A	-	-	-
A_comp1046889_c0_seq1	A	-	-	-
A_comp1046901_c0_seq1	A	-	-	-
A_comp1046913_c0_seq1	A	-	-	-
A_comp1046949_c0_seq1	A	-	-	-
A_comp1046958_c0_seq1	A	-	-	-
A_comp1046964_c0_seq1	A	-	-	-
A_comp1046995_c0_seq1	A	-	-	-
A_comp1046998_c0_seq1	A	-	-	-
A_comp1047003_c0_seq1	A	-	-	-
A_comp1047066_c0_seq1	A	-	-	-
A_comp1047069_c0_seq1	A	-	-	-
A_comp1047096_c0_seq1	A	-	-	-
A_comp1047120_c0_seq1	A	-	-	-
A_comp1047221_c0_seq1	A	-	Os05g01970	-		NAD-dependent epimerase/dehydratase, putative, expressed
A_comp1047223_c0_seq1	A	-	-	-
A_comp104725_c0_seq1	A	-	-	-
A_comp104725_c0_seq10	A	-	-	-
A_comp104725_c0_seq11	A	-	-	-
A_comp104725_c0_seq12	A	-	-	-
A_comp104725_c0_seq2	A	-	-	-
A_comp104725_c0_seq3	A	-	Os04g14270	-		latency associated nuclear antigen, putative
A_comp104725_c0_seq4	A	-	Os04g14270	-		latency associated nuclear antigen, putative
A_comp104725_c0_seq5	A	-	-	-
A_comp104725_c0_seq6	A	-	-	-
A_comp104725_c0_seq7	A	-	Os05g17870	-		retrotransposon protein, putative, unclassified
A_comp104725_c0_seq9	A	-	-	-
A_comp1047269_c0_seq1	A	-	-	-
A_comp1047272_c0_seq1	A	-	-	-
A_comp1047293_c0_seq1	A	-	-	-
A_comp1047314_c0_seq1	A	-	-	-
A_comp1047340_c0_seq1	A	-	-	-
A_comp1047381_c0_seq1	A	-	-	-
A_comp1047396_c0_seq1	A	-	-	-
A_comp1047404_c0_seq1	A	-	-	-
A_comp1047430_c0_seq1	A	-	-	-
A_comp1047438_c0_seq1	A	-	-	-
A_comp1047448_c0_seq1	A	-	-	-
A_comp1047449_c0_seq1	A	-	-	-
A_comp1047483_c0_seq1	A	-	-	-
A_comp1047509_c0_seq1	A	-	-	-
A_comp1047523_c0_seq1	A	-	-	-
A_comp104754_c0_seq1	A	-	-	-
A_comp1047563_c0_seq1	A	-	-	-
A_comp1047591_c0_seq1	A	-	-	-
A_comp1047626_c0_seq1	A	-	-	-
A_comp1047628_c0_seq1	A	-	-	-
A_comp1047677_c0_seq1	A	-	-	-
A_comp1047688_c0_seq1	A	-	-	-
A_comp1047697_c0_seq1	A	-	-	-
A_comp1047773_c0_seq1	A	-	-	-
A_comp1047785_c0_seq1	A	-	-	-
A_comp1047789_c0_seq1	A	-	-	-
A_comp104779_c0_seq5	A	-	-	-
A_comp104779_c0_seq7	A	-	-	-
A_comp1047816_c0_seq1	A	-	-	-
A_comp1047834_c0_seq1	A	-	-	-
A_comp1047839_c0_seq1	A	-	-	-
A_comp1047881_c0_seq1	A	-	-	-
A_comp1047897_c0_seq1	A	-	-	-
A_comp10479_c0_seq1	A	-	-	-
A_comp10479_c0_seq14	A	-	-	-
A_comp10479_c0_seq15	A	-	-	-
A_comp10479_c0_seq16	A	-	-	-
A_comp10479_c0_seq2	A	-	-	-
A_comp10479_c0_seq3	A	-	-	-
A_comp10479_c0_seq4	A	-	-	-
A_comp10479_c0_seq7	A	-	-	-
A_comp10479_c0_seq8	A	-	-	-
A_comp1047922_c0_seq1	A	-	-	-
A_comp1047928_c0_seq1	A	-	-	-
A_comp1047954_c0_seq1	A	-	-	-
A_comp1047960_c0_seq1	A	-	-	-
A_comp1047998_c0_seq1	A	-	-	-
A_comp1048065_c0_seq1	A	-	-	-
A_comp1048085_c0_seq1	A	-	-	-
A_comp1048135_c0_seq1	A	-	-	-
A_comp1048169_c0_seq1	A	-	-	-
A_comp1048187_c0_seq1	A	-	-	-
A_comp1048208_c0_seq1	A	-	-	-
A_comp1048230_c0_seq1	A	-	-	-
A_comp1048232_c0_seq1	A	-	-	-
A_comp1048258_c0_seq1	A	-	-	-
A_comp1048264_c0_seq1	A	-	-	Sb01g047155.1
A_comp1048324_c0_seq1	A	-	-	-
A_comp1048358_c0_seq1	A	-	-	-
A_comp1048365_c0_seq1	A	-	-	-
A_comp1048462_c0_seq1	A	-	-	-
A_comp1048478_c0_seq1	A	-	-	-
A_comp1048487_c0_seq1	A	-	-	-
A_comp1048488_c0_seq1	A	-	-	-
A_comp104851_c0_seq1	A	-	-	-
A_comp1048543_c0_seq1	A	-	-	-
A_comp1048547_c0_seq1	A	-	-	-
A_comp1048591_c0_seq1	A	-	-	-
A_comp1048595_c0_seq1	A	-	-	-
A_comp1048595_c0_seq2	A	-	-	-
A_comp1048599_c0_seq1	A	-	-	-
A_comp1048644_c0_seq1	A	-	-	-
A_comp1048668_c0_seq1	A	-	-	-
A_comp1048686_c0_seq1	A	-	-	-
A_comp1048775_c0_seq1	A	-	-	-
A_comp104879_c0_seq2	A	-	-	-
A_comp1048796_c0_seq1	A	-	-	-
A_comp1048804_c0_seq1	A	-	-	-
A_comp1048864_c0_seq1	A	-	-	-
A_comp1048867_c0_seq1	A	-	-	-
A_comp1048890_c0_seq1	A	-	-	-
A_comp1048900_c0_seq1	A	-	-	-
A_comp1048909_c0_seq1	A	-	-	-
A_comp1048921_c0_seq1	A	-	-	-
A_comp1048932_c0_seq1	A	-	-	-
A_comp1048978_c0_seq1	A	-	-	-
A_comp1049001_c0_seq1	A	-	-	-
A_comp1049006_c0_seq1	A	-	Os01g10140	-		RNA-directed RNA polymerase, putative, expressed
A_comp1049030_c0_seq1	A	-	-	-
A_comp104908_c0_seq1	A	-	-	-
A_comp1049100_c0_seq1	A	-	-	-
A_comp1049104_c0_seq1	A	-	-	-
A_comp1049188_c0_seq1	A	-	-	-
A_comp1049195_c0_seq1	A	-	-	-
A_comp1049206_c0_seq1	A	-	-	-
A_comp104923_c0_seq1	A	-	-	-
A_comp1049248_c0_seq1	A	-	-	-
A_comp1049297_c0_seq1	A	-	-	-
A_comp1049316_c0_seq1	A	-	-	-
A_comp1049364_c0_seq1	A	-	-	-
A_comp1049371_c0_seq1	A	-	-	-
A_comp1049374_c0_seq1	A	-	-	-
A_comp1049425_c0_seq1	A	-	-	-
A_comp1049425_c0_seq2	A	-	-	-
A_comp1049428_c0_seq1	A	-	-	-
A_comp1049440_c0_seq1	A	-	-	-
A_comp1049449_c0_seq1	A	-	-	-
A_comp1049449_c0_seq2	A	-	-	-
A_comp1049469_c0_seq1	A	-	-	-
A_comp1049496_c0_seq1	A	-	-	-
A_comp10495_c0_seq10	A	-	Os09g34130	Sb02g029920.1		GRAM domain containing protein, expressed
A_comp10495_c0_seq7	A	-	Os09g34130	Sb02g029920.1		GRAM domain containing protein, expressed
A_comp10495_c1_seq3	A	-	Os09g34130	Sb02g029920.1		GRAM domain containing protein, expressed
A_comp1049541_c0_seq1	A	-	-	-
A_comp104957_c0_seq1	A	-	-	-
A_comp1049676_c0_seq1	A	-	-	-
A_comp1049718_c0_seq1	A	-	-	-
A_comp1049761_c0_seq1	A	-	-	-
A_comp1049788_c0_seq1	A	-	-	-
A_comp1049796_c0_seq1	A	-	-	-
A_comp1049838_c0_seq1	A	-	-	-
A_comp1049883_c0_seq1	A	-	-	-
A_comp1049893_c0_seq1	A	-	-	-
A_comp1049905_c0_seq1	A	-	-	-
A_comp1049932_c0_seq1	A	-	-	-
A_comp1049941_c0_seq1	A	-	-	-
A_comp1049992_c0_seq1	A	-	-	-
A_comp1050002_c0_seq1	A	-	-	-
A_comp1050021_c0_seq1	A	-	-	-
A_comp1050039_c0_seq1	A	-	-	-
A_comp1050071_c0_seq1	A	-	-	-
A_comp1050113_c0_seq1	A	-	-	-
A_comp1050151_c0_seq1	A	-	-	-
A_comp1050165_c0_seq1	A	-	-	-
A_comp1050176_c0_seq1	A	-	-	-
A_comp1050243_c0_seq1	A	-	-	-
A_comp1050266_c0_seq1	A	-	-	-
A_comp1050267_c0_seq1	A	-	-	-
A_comp1050320_c0_seq1	A	-	-	-
A_comp1050340_c0_seq1	A	-	-	-
A_comp1050342_c0_seq1	A	-	-	-
A_comp1050346_c0_seq1	A	-	-	-
A_comp1050371_c0_seq1	A	-	-	-
A_comp1050372_c0_seq1	A	-	-	-
A_comp1050437_c0_seq1	A	-	-	-
A_comp1050475_c0_seq1	A	-	-	-
A_comp1050494_c0_seq1	A	-	-	-
A_comp1050498_c0_seq1	A	-	-	-
A_comp1050545_c0_seq1	A	-	-	-
A_comp1050578_c0_seq1	A	-	-	-
A_comp1050617_c0_seq1	A	-	-	-
A_comp1050656_c0_seq1	A	-	-	-
A_comp1050710_c0_seq1	A	-	-	-
A_comp1050766_c0_seq1	A	-	-	-
A_comp1050769_c0_seq1	A	-	-	-
A_comp1050772_c0_seq1	A	-	-	-
A_comp1050801_c0_seq1	A	-	-	-
A_comp105081_c0_seq1	A	-	-	-
A_comp105081_c0_seq2	A	Bradi1g04660.1	-	-	fibroblast growth factor 3 binding, fibroblast growth factor 1 binding (Blast2GO)
A_comp105081_c0_seq5	A	-	-	-
A_comp1050819_c0_seq1	A	-	-	-
A_comp1050892_c0_seq1	A	-	-	-
A_comp1050943_c0_seq1	A	-	-	-
A_comp1051_c0_seq1	A	-	-	-
A_comp1051077_c0_seq1	A	-	-	-
A_comp1051115_c0_seq1	A	-	-	-
A_comp1051136_c0_seq1	A	-	-	-
A_comp1051138_c0_seq1	A	-	-	-
A_comp1051205_c0_seq1	A	-	-	-
A_comp1051213_c0_seq1	A	-	-	-
A_comp1051225_c0_seq1	A	-	-	-
A_comp1051228_c0_seq1	A	-	-	-
A_comp1051239_c0_seq1	A	-	-	-
A_comp1051279_c0_seq1	A	-	-	-
A_comp1051309_c0_seq1	A	-	-	-
A_comp1051364_c0_seq1	A	-	-	-
A_comp1051383_c0_seq1	A	-	-	-
A_comp1051404_c0_seq1	A	-	-	-
A_comp1051432_c0_seq1	A	-	-	-
A_comp1051436_c0_seq1	A	-	-	-
A_comp1051479_c0_seq1	A	-	-	-
A_comp105148_c0_seq1	A	-	-	-
A_comp1051487_c0_seq1	A	-	-	-
A_comp1051578_c0_seq1	A	-	-	-
A_comp1051599_c0_seq1	A	-	-	-
A_comp1051605_c0_seq1	A	-	-	-
A_comp1051705_c0_seq1	A	-	-	-
A_comp1051717_c0_seq1	A	-	-	-
A_comp105174_c0_seq5	A	-	-	-
A_comp105174_c0_seq7	A	-	-	-
A_comp1051755_c0_seq1	A	-	-	-
A_comp1051884_c0_seq1	A	-	-	-
A_comp1051920_c0_seq1	A	-	-	-
A_comp1051922_c0_seq1	A	-	-	-
A_comp1051951_c0_seq1	A	-	-	-
A_comp1052031_c0_seq1	A	-	-	-
A_comp1052058_c0_seq1	A	-	-	-
A_comp1052064_c0_seq1	A	-	-	-
A_comp1052084_c0_seq1	A	-	-	-
A_comp1052095_c0_seq1	A	-	-	-
A_comp1052116_c0_seq1	A	-	-	-
A_comp1052131_c0_seq1	A	-	-	-
A_comp1052180_c0_seq1	A	-	-	-
A_comp1052192_c0_seq1	A	-	-	-
A_comp1052193_c0_seq1	A	-	-	-
A_comp105222_c0_seq1	A	-	-	-
A_comp105222_c0_seq12	A	-	-	-
A_comp1052245_c0_seq1	A	-	-	-
A_comp1052292_c0_seq1	A	-	-	-
A_comp1052315_c0_seq1	A	-	-	-
A_comp1052326_c0_seq1	A	-	-	-
A_comp1052347_c0_seq1	A	-	-	-
A_comp1052382_c0_seq1	A	-	-	-
A_comp1052398_c0_seq1	A	-	-	-
A_comp1052493_c0_seq1	A	-	-	-
A_comp1052528_c0_seq1	A	-	-	-
A_comp1052558_c0_seq1	A	-	-	-
A_comp1052576_c0_seq1	A	-	-	-
A_comp1052579_c0_seq1	A	-	-	-
A_comp1052653_c0_seq1	A	-	-	-
A_comp1052674_c0_seq1	A	-	-	-
A_comp1052727_c0_seq1	A	-	-	-
A_comp1052746_c0_seq1	A	Bradi2g06660.1	-	Sb03g002170.1	RRM domain containing protein similar to RNA recognition motif containing protein, [Oryza sativa] LOC_Os01g11130
A_comp105280_c0_seq1	A	-	-	-
A_comp105280_c1_seq1	A	-	-	-
A_comp1052852_c0_seq1	A	-	-	-
A_comp1052899_c0_seq1	A	-	-	-
A_comp1052905_c0_seq1	A	-	-	-
A_comp1052910_c0_seq1	A	-	-	-
A_comp1052946_c0_seq1	A	-	-	-
A_comp1052956_c0_seq1	A	-	-	-
A_comp1052979_c0_seq1	A	-	-	-
A_comp1052987_c0_seq1	A	-	-	-
A_comp1053008_c0_seq1	A	-	-	-
A_comp1053072_c0_seq1	A	-	-	-
A_comp1053109_c0_seq1	A	-	-	-
A_comp1053153_c0_seq1	A	-	-	-
A_comp105324_c0_seq1	A	-	-	-
A_comp1053247_c0_seq1	A	-	-	-
A_comp1053254_c0_seq1	A	-	-	-
A_comp1053258_c0_seq1	A	-	-	-
A_comp1053365_c0_seq1	A	-	-	-
A_comp1053367_c0_seq1	A	-	-	-
A_comp1053390_c0_seq1	A	-	-	-
A_comp1053420_c0_seq1	A	-	-	-
A_comp1053424_c0_seq1	A	-	-	-
A_comp1053453_c0_seq1	A	-	-	-
A_comp1053541_c0_seq1	A	-	-	-
A_comp1053592_c0_seq1	A	-	-	-
A_comp1053663_c0_seq1	A	-	-	-
A_comp1053705_c0_seq1	A	-	-	-
A_comp1053738_c0_seq1	A	-	-	-
A_comp1053766_c0_seq1	A	-	-	-
A_comp1053773_c0_seq1	A	-	-	-
A_comp1053794_c0_seq1	A	-	-	-
A_comp1053813_c0_seq1	A	-	-	-
A_comp1053944_c0_seq1	A	-	-	-
A_comp1053956_c0_seq1	A	-	-	-
A_comp1053968_c0_seq1	A	-	-	-
A_comp1053976_c0_seq1	A	-	-	-
A_comp1054005_c0_seq1	A	-	-	-
A_comp1054049_c0_seq1	A	-	-	-
A_comp1054064_c0_seq1	A	-	-	-
A_comp1054138_c0_seq1	A	-	-	-
A_comp1054217_c0_seq1	A	-	-	-
A_comp1054258_c0_seq1	A	-	-	-
A_comp1054269_c0_seq1	A	-	-	-
A_comp1054335_c0_seq1	A	-	-	-
A_comp1054359_c0_seq1	A	-	-	-
A_comp1054374_c0_seq1	A	-	-	-
A_comp1054382_c0_seq1	A	-	-	-
A_comp1054422_c0_seq1	A	-	-	-
A_comp1054508_c0_seq1	A	-	-	-
A_comp1054527_c0_seq1	A	-	-	-
A_comp1054547_c0_seq1	A	-	-	-
A_comp1054558_c0_seq1	A	-	-	-
A_comp1054558_c0_seq2	A	-	-	-
A_comp1054608_c0_seq1	A	-	-	-
A_comp1054640_c0_seq1	A	-	-	-
A_comp1054642_c0_seq1	A	-	-	-
A_comp105466_c0_seq1	A	-	-	-
A_comp1054712_c0_seq1	A	-	-	-
A_comp1054792_c0_seq1	A	-	-	-
A_comp1054852_c0_seq1	A	-	-	-
A_comp1054894_c0_seq1	A	-	-	-
A_comp1054905_c0_seq1	A	-	-	-
A_comp1055034_c0_seq1	A	-	-	-
A_comp1055044_c0_seq1	A	-	-	-
A_comp1055072_c0_seq1	A	-	-	-
A_comp1055106_c0_seq1	A	-	-	-
A_comp1055127_c0_seq1	A	-	-	-
A_comp1055169_c0_seq1	A	-	-	-
A_comp1055254_c0_seq1	A	-	-	-
A_comp1055300_c0_seq1	A	-	-	-
A_comp1055333_c0_seq1	A	-	-	-
A_comp1055375_c0_seq1	A	-	-	-
A_comp1055415_c0_seq1	A	-	-	-
A_comp105542_c0_seq1	A	-	-	-
A_comp1055422_c0_seq1	A	-	-	-
A_comp1055457_c0_seq1	A	-	-	-
A_comp1055543_c0_seq1	A	-	-	-
A_comp1055570_c0_seq1	A	-	-	-
A_comp1055578_c0_seq1	A	-	-	-
A_comp1055586_c0_seq1	A	-	-	-
A_comp1055594_c0_seq1	A	-	-	-
A_comp1055621_c0_seq1	A	-	-	-
A_comp1055642_c0_seq1	A	-	-	-
A_comp1055681_c0_seq1	A	-	-	-
A_comp1055741_c0_seq1	A	-	-	-
A_comp105577_c0_seq11	A	Bradi1g41660.1	-	Sb01g002723.1	small conjugating protein-specific protease activity (Blast2GO)
A_comp105577_c0_seq12	A	-	-	Sb01g022175.1
A_comp105577_c0_seq13	A	Bradi1g41660.1	-	Sb01g002723.1	small conjugating protein-specific protease activity (Blast2GO)
A_comp105577_c0_seq15	A	-	-	-
A_comp105577_c0_seq17	A	-	-	-
A_comp105577_c0_seq18	A	-	-	Sb01g002723.1
A_comp105577_c0_seq19	A	Bradi1g41660.1	-	Sb01g002723.1	small conjugating protein-specific protease activity (Blast2GO)
A_comp105577_c0_seq2	A	-	Os02g15630	-		retrotransposon protein, putative, unclassified
A_comp105577_c0_seq20	A	-	-	-
A_comp105577_c0_seq21	A	-	-	-
A_comp105577_c0_seq4	A	-	-	Sb01g002723.1
A_comp105577_c0_seq6	A	-	-	Sb01g002723.1
A_comp105577_c0_seq7	A	-	-	Sb01g022175.1
A_comp105577_c0_seq8	A	-	-	Sb09g016155.1
A_comp1055773_c0_seq1	A	-	-	-
A_comp1055807_c0_seq1	A	-	-	-
A_comp1055838_c0_seq1	A	-	-	-
A_comp1055862_c0_seq1	A	-	-	-
A_comp105588_c0_seq1	A	-	-	-
A_comp105588_c0_seq3	A	-	-	-
A_comp1055892_c0_seq1	A	-	-	-
A_comp1055907_c0_seq1	A	-	-	-
A_comp1055962_c0_seq1	A	-	-	-
A_comp1056017_c0_seq1	A	-	-	-
A_comp1056066_c0_seq1	A	-	-	-
A_comp1056100_c0_seq1	A	-	-	-
A_comp1056121_c0_seq1	A	-	-	-
A_comp1056155_c0_seq1	A	-	-	-
A_comp1056161_c0_seq1	A	-	-	-
A_comp105621_c0_seq1	A	-	-	-
A_comp1056240_c0_seq1	A	-	-	-
A_comp1056251_c0_seq1	A	-	-	-
A_comp10563_c0_seq10	A	-	-	-
A_comp10563_c1_seq11	A	-	-	-
A_comp10563_c1_seq5	A	-	-	-
A_comp1056308_c0_seq1	A	-	-	-
A_comp1056310_c0_seq1	A	-	-	-
A_comp105636_c0_seq1	A	-	-	-
A_comp105636_c0_seq2	A	-	-	-
A_comp1056400_c0_seq1	A	-	-	-
A_comp105642_c0_seq3	A	Bradi1g58560.1	Os07g05900	Sb02g003170.1	zinc ion binding (Blast2GO)	conserved hypothetical protein
A_comp1056495_c0_seq1	A	-	-	-
A_comp1056497_c0_seq1	A	-	-	-
A_comp1056518_c0_seq1	A	-	-	-
A_comp1056560_c0_seq1	A	-	-	-
A_comp1056570_c0_seq1	A	-	-	-
A_comp1056580_c0_seq1	A	-	-	-
A_comp1056591_c0_seq1	A	-	-	-
A_comp1056676_c0_seq1	A	-	-	-
A_comp1056699_c0_seq1	A	-	-	-
A_comp1056777_c0_seq1	A	-	-	-
A_comp10568_c0_seq1	A	-	-	-
A_comp1056877_c0_seq1	A	-	-	-
A_comp1056884_c0_seq1	A	-	-	-
A_comp1056892_c0_seq1	A	-	-	-
A_comp1056902_c0_seq1	A	-	-	-
A_comp1056919_c0_seq1	A	-	-	-
A_comp1056922_c0_seq1	A	-	-	-
A_comp1057028_c0_seq1	A	-	-	-
A_comp1057101_c0_seq1	A	-	-	-
A_comp1057115_c0_seq1	A	-	-	-
A_comp1057149_c0_seq1	A	-	Os05g25850	-		superoxide dismutase, mitochondrial precursor, putative, expressed
A_comp1057176_c0_seq1	A	-	-	-
A_comp105726_c0_seq1	A	-	-	-
A_comp105726_c0_seq10	A	-	-	-
A_comp105726_c0_seq11	A	-	-	-
A_comp105726_c0_seq12	A	-	-	-
A_comp105726_c0_seq14	A	-	-	-
A_comp105726_c0_seq16	A	-	-	-
A_comp105726_c0_seq3	A	-	-	-
A_comp105726_c0_seq4	A	-	-	-
A_comp105726_c0_seq5	A	-	-	-
A_comp105726_c0_seq6	A	-	-	-
A_comp105726_c0_seq9	A	-	-	-
A_comp105726_c1_seq1	A	-	-	-
A_comp105726_c1_seq2	A	-	-	-
A_comp105726_c1_seq3	A	-	-	-
A_comp105726_c1_seq4	A	-	-	-
A_comp105726_c1_seq5	A	-	-	-
A_comp105726_c1_seq6	A	-	-	-
A_comp1057263_c0_seq1	A	-	-	-
A_comp1057308_c0_seq1	A	-	-	-
A_comp1057359_c0_seq1	A	-	-	-
A_comp105743_c0_seq2	A	-	-	-
A_comp1057436_c0_seq1	A	-	-	-
A_comp1057447_c0_seq1	A	-	-	-
A_comp1057474_c0_seq1	A	-	-	-
A_comp1057498_c0_seq1	A	-	-	-
A_comp1057536_c0_seq1	A	-	-	-
A_comp1057632_c0_seq1	A	-	-	-
A_comp1057699_c0_seq1	A	-	-	-
A_comp1057725_c0_seq1	A	-	-	-
A_comp1057736_c0_seq1	A	-	-	-
A_comp1057787_c0_seq1	A	-	-	-
A_comp1057821_c0_seq1	A	-	-	-
A_comp1057829_c0_seq1	A	-	-	-
A_comp1057844_c0_seq1	A	-	-	-
A_comp1057919_c0_seq1	A	-	-	-
A_comp1057977_c0_seq1	A	-	-	-
A_comp1058132_c0_seq1	A	-	-	-
A_comp1058152_c0_seq1	A	-	-	-
A_comp1058184_c0_seq1	A	-	-	-
A_comp1058184_c0_seq2	A	-	-	-
A_comp1058202_c0_seq1	A	-	-	-
A_comp1058232_c0_seq1	A	-	-	-
A_comp105829_c0_seq1	A	-	-	-
A_comp1058292_c0_seq1	A	-	-	-
A_comp1058312_c0_seq1	A	-	-	-
A_comp1058333_c0_seq1	A	-	-	-
A_comp1058392_c0_seq1	A	-	-	-
A_comp1058393_c0_seq1	A	-	-	-
A_comp1058415_c0_seq1	A	-	-	-
A_comp105846_c0_seq1	A	-	-	-
A_comp105846_c0_seq2	A	-	-	-
A_comp105846_c0_seq3	A	-	-	-
A_comp105861_c0_seq1	A	-	-	-
A_comp1058673_c0_seq1	A	-	-	-
A_comp1058688_c0_seq1	A	-	-	-
A_comp1058719_c0_seq1	A	-	Os04g12110	-		conserved hypothetical protein
A_comp1058737_c0_seq1	A	-	-	-
A_comp105874_c0_seq30	A	-	Os11g07870	-		type III restriction enzyme, res subunit family protein, expressed
A_comp105874_c0_seq32	A	-	Os11g07870	-		type III restriction enzyme, res subunit family protein, expressed
A_comp1058819_c0_seq1	A	-	-	-
A_comp1058847_c0_seq1	A	-	-	-
A_comp1058898_c0_seq1	A	-	-	-
A_comp1058912_c0_seq1	A	-	-	-
A_comp1058996_c0_seq1	A	-	-	-
A_comp1059032_c0_seq1	A	-	-	-
A_comp1059043_c0_seq1	A	-	-	-
A_comp1059121_c0_seq1	A	-	-	-
A_comp1059143_c0_seq1	A	-	-	-
A_comp1059169_c0_seq1	A	-	-	-
A_comp1059190_c0_seq1	A	-	-	-
A_comp1059191_c0_seq1	A	-	-	-
A_comp10592_c0_seq26	A	-	-	-
[truncated: 103,070 more rows]

## Sheet: B Genome Annotation
Trinity assembly (unigene)	Genome	Brachypodium gene model	Rice gene model	Sorghum gene model	Brachypodium annotation	Rice annotation
B_comp10_c0_seq1	B	-	-	-
B_comp10_c0_seq3	B	-	-	-
B_comp100000_c0_seq1	B	-	-	-
B_comp100001_c0_seq1	B	-	-	-
B_comp100003_c0_seq1	B	-	-	-
B_comp100004_c0_seq1	B	-	-	-
B_comp100005_c0_seq1	B	-	-	-
B_comp100007_c0_seq1	B	-	-	-
B_comp100008_c0_seq1	B	-	-	-
B_comp100009_c0_seq1	B	-	-	-
B_comp10001_c0_seq12	B	-	-	-
B_comp10001_c0_seq13	B	-	-	-
B_comp10001_c0_seq18	B	-	-	-
B_comp10001_c0_seq4	B	-	-	-
B_comp10001_c0_seq5	B	-	-	-
B_comp10001_c0_seq6	B	-	-	-
B_comp10001_c0_seq8	B	-	-	-
B_comp10001_c0_seq9	B	-	-	-
B_comp100010_c0_seq1	B	-	-	-
B_comp100011_c0_seq1	B	-	-	-
B_comp100012_c0_seq1	B	-	-	-
B_comp100013_c0_seq1	B	-	-	-
B_comp100015_c0_seq1	B	-	-	-
B_comp100016_c0_seq1	B	-	-	-
B_comp100018_c0_seq1	B	-	-	-
B_comp100019_c0_seq1	B	-	-	-
B_comp100020_c0_seq1	B	-	-	-
B_comp100021_c0_seq1	B	-	-	-
B_comp100022_c0_seq1	B	-	-	-
B_comp100023_c0_seq1	B	-	-	-
B_comp100024_c0_seq1	B	-	-	-
B_comp100026_c0_seq1	B	-	-	-
B_comp100027_c0_seq1	B	-	-	-
B_comp100030_c0_seq1	B	-	-	-
B_comp100032_c0_seq1	B	-	-	-
B_comp100033_c0_seq1	B	-	-	-
B_comp100034_c0_seq1	B	-	-	-
B_comp100035_c0_seq1	B	-	-	-
B_comp100036_c0_seq1	B	-	-	-
B_comp100037_c0_seq1	B	-	-	-
B_comp100038_c0_seq1	B	-	-	-
B_comp100039_c0_seq1	B	-	-	-
B_comp100040_c0_seq1	B	-	-	-
B_comp100041_c0_seq1	B	-	-	-
B_comp100042_c0_seq1	B	-	-	-
B_comp100043_c0_seq1	B	-	-	-
B_comp100044_c0_seq1	B	-	-	-
B_comp100045_c0_seq1	B	-	-	-
B_comp100046_c0_seq1	B	-	-	-
B_comp100047_c0_seq1	B	-	-	-
B_comp100048_c0_seq1	B	-	-	-
B_comp100049_c0_seq1	B	-	-	-
B_comp100050_c0_seq1	B	-	-	-
B_comp100051_c0_seq1	B	-	-	-
B_comp100052_c0_seq1	B	-	-	-
B_comp100053_c0_seq1	B	-	-	-
B_comp100054_c0_seq1	B	-	-	-
B_comp100055_c0_seq1	B	-	-	-
B_comp100058_c0_seq1	B	-	-	-
B_comp100059_c0_seq1	B	-	-	-
B_comp100060_c0_seq1	B	-	-	-
B_comp100061_c0_seq1	B	-	-	-
B_comp100062_c0_seq1	B	-	-	-
B_comp100063_c0_seq1	B	-	-	-
B_comp100064_c0_seq1	B	-	-	-
B_comp100065_c0_seq1	B	-	-	-
B_comp100066_c0_seq1	B	-	-	-
B_comp100067_c0_seq1	B	-	-	-
B_comp100069_c0_seq1	B	-	-	-
B_comp10007_c0_seq12	B	-	-	-
B_comp10007_c0_seq14	B	-	-	-
B_comp10007_c0_seq2	B	-	-	-
B_comp10007_c0_seq9	B	-	-	-
B_comp100070_c0_seq1	B	-	-	-
B_comp100071_c0_seq1	B	-	-	-
B_comp100074_c0_seq1	B	-	-	-
B_comp100075_c0_seq1	B	-	-	-
B_comp100076_c0_seq1	B	-	-	-
B_comp100078_c0_seq1	B	-	-	-
B_comp100079_c0_seq1	B	-	-	-
B_comp100080_c0_seq1	B	-	-	-
B_comp100081_c0_seq1	B	-	-	-
B_comp100084_c0_seq1	B	-	-	-
B_comp100085_c0_seq1	B	-	-	-
B_comp100086_c0_seq1	B	-	-	-
B_comp100087_c0_seq1	B	-	-	-
B_comp100088_c0_seq1	B	-	-	-
B_comp100089_c0_seq1	B	-	-	-
B_comp100090_c0_seq1	B	-	-	-
B_comp100091_c0_seq1	B	-	-	-
B_comp100092_c0_seq1	B	-	-	-
B_comp100093_c0_seq1	B	-	-	-
B_comp100094_c0_seq1	B	-	-	-
B_comp100095_c0_seq1	B	-	-	-
B_comp100097_c0_seq1	B	-	-	-
B_comp100098_c0_seq1	B	-	Os01g67820	Sb03g043090.1		exo70 exocyst complex subunit family protein, expressed
B_comp100099_c0_seq1	B	-	-	-
B_comp1001_c0_seq6	B	-	-	-
B_comp100101_c0_seq1	B	-	-	-
B_comp100102_c0_seq1	B	-	-	-
B_comp100103_c0_seq1	B	-	-	-
B_comp100107_c0_seq1	B	-	-	-
B_comp100109_c0_seq1	B	-	-	-
B_comp100110_c0_seq1	B	-	-	-
B_comp100111_c0_seq1	B	-	-	-
B_comp100112_c0_seq1	B	-	-	-
B_comp100115_c0_seq1	B	-	-	-
B_comp100116_c0_seq1	B	-	-	-
B_comp100117_c0_seq1	B	-	-	-
B_comp100121_c0_seq1	B	-	-	-
B_comp100123_c0_seq1	B	-	-	-
B_comp100124_c0_seq1	B	-	-	-
B_comp100126_c0_seq1	B	-	-	-
B_comp100127_c0_seq1	B	-	-	-
B_comp100128_c0_seq1	B	-	-	-
B_comp100129_c0_seq1	B	-	-	-
B_comp100131_c0_seq1	B	-	-	-
B_comp100132_c0_seq1	B	-	-	-
B_comp100133_c0_seq1	B	-	-	-
B_comp100134_c0_seq1	B	-	-	-
B_comp100135_c0_seq1	B	-	-	-
B_comp100137_c0_seq1	B	-	-	-
B_comp100139_c0_seq1	B	-	-	-
B_comp100140_c0_seq1	B	-	-	-
B_comp100141_c0_seq1	B	-	-	-
B_comp100143_c0_seq1	B	-	-	-
B_comp100144_c0_seq1	B	-	-	-
B_comp100146_c0_seq1	B	-	-	-
B_comp100148_c0_seq1	B	-	-	-
B_comp10015_c0_seq1	B	-	-	-
B_comp10015_c0_seq2	B	-	-	-
B_comp100151_c0_seq1	B	-	-	-
B_comp100152_c0_seq1	B	-	-	-
B_comp100153_c0_seq1	B	-	-	-
B_comp100156_c0_seq1	B	-	-	-
B_comp100157_c0_seq1	B	-	-	-
B_comp100158_c0_seq1	B	-	-	-
B_comp100159_c0_seq1	B	-	-	-
B_comp10016_c0_seq2	B	-	-	-
B_comp10016_c0_seq3	B	-	-	-
B_comp100160_c0_seq1	B	-	-	-
B_comp100161_c0_seq1	B	-	-	-
B_comp100163_c0_seq1	B	-	-	-
B_comp100164_c0_seq1	B	-	-	-
B_comp100165_c0_seq1	B	-	-	-
B_comp100166_c0_seq1	B	-	-	-
B_comp100167_c0_seq1	B	-	-	-
B_comp100168_c0_seq1	B	-	-	-
B_comp100169_c0_seq1	B	-	-	-
B_comp100170_c0_seq1	B	-	-	-
B_comp100171_c0_seq1	B	-	-	-
B_comp100172_c0_seq1	B	-	-	-
B_comp100175_c0_seq1	B	-	-	-
B_comp100176_c0_seq1	B	-	-	-
B_comp100177_c0_seq1	B	-	-	-
B_comp100178_c0_seq1	B	-	-	-
B_comp100179_c0_seq1	B	-	-	-
B_comp100180_c0_seq1	B	-	-	-
B_comp100181_c0_seq1	B	-	-	-
B_comp100182_c0_seq1	B	-	-	-
B_comp100184_c0_seq1	B	-	-	-
B_comp100186_c0_seq1	B	-	-	-
B_comp100189_c0_seq1	B	-	-	-
B_comp100190_c0_seq1	B	-	-	-
B_comp100191_c0_seq1	B	-	-	-
B_comp100192_c0_seq1	B	-	-	-
B_comp100193_c0_seq1	B	-	-	-
B_comp100194_c0_seq1	B	-	-	-
B_comp100195_c0_seq1	B	-	-	-
B_comp100196_c0_seq1	B	-	-	-
B_comp100197_c0_seq1	B	-	-	-
B_comp100198_c0_seq1	B	-	-	-
B_comp100201_c0_seq1	B	-	-	-
B_comp100202_c0_seq1	B	-	-	-
B_comp100203_c0_seq1	B	-	-	-
B_comp100204_c0_seq1	B	-	-	-
B_comp100205_c0_seq1	B	-	-	-
B_comp100206_c0_seq1	B	-	-	-
B_comp100207_c0_seq1	B	-	-	-
B_comp100211_c0_seq1	B	-	-	-
B_comp100213_c0_seq1	B	-	-	-
B_comp100214_c0_seq1	B	-	-	-
B_comp100215_c0_seq1	B	-	-	-
B_comp100216_c0_seq1	B	-	-	-
B_comp100217_c0_seq1	B	-	-	-
B_comp100218_c0_seq1	B	-	-	-
B_comp100220_c0_seq1	B	-	-	-
B_comp100221_c0_seq1	B	-	-	-
B_comp100222_c0_seq1	B	-	-	-
B_comp100223_c0_seq1	B	-	-	-
B_comp100225_c0_seq1	B	-	-	-
B_comp100226_c0_seq1	B	-	-	-
B_comp100227_c0_seq1	B	-	-	-
B_comp100228_c0_seq1	B	-	-	-
B_comp100230_c0_seq1	B	-	-	-
B_comp100232_c0_seq1	B	-	-	-
B_comp100233_c0_seq1	B	-	-	-
B_comp100234_c0_seq1	B	-	-	-
B_comp100235_c0_seq1	B	-	-	-
B_comp100236_c0_seq1	B	-	-	-
B_comp100237_c0_seq1	B	-	-	-
B_comp100238_c0_seq1	B	-	-	-
B_comp100239_c0_seq1	B	-	-	-
B_comp100240_c0_seq1	B	-	-	-
B_comp100241_c0_seq1	B	-	-	-
B_comp100242_c0_seq1	B	-	-	-
B_comp100243_c0_seq1	B	-	Os05g21120	-		retrotransposon protein, putative, unclassified
B_comp100244_c0_seq1	B	-	-	-
B_comp100245_c0_seq1	B	-	-	-
B_comp100246_c0_seq1	B	-	-	-
B_comp100247_c0_seq1	B	-	-	-
B_comp100248_c0_seq1	B	-	-	-
B_comp100249_c0_seq1	B	-	-	-
B_comp100250_c0_seq1	B	-	-	-
B_comp100251_c0_seq1	B	-	-	-
B_comp100252_c0_seq1	B	-	-	-
B_comp100253_c0_seq1	B	-	-	-
B_comp100254_c0_seq1	B	-	-	-
B_comp100255_c0_seq1	B	-	-	-
B_comp100256_c0_seq1	B	-	-	-
B_comp100257_c0_seq1	B	-	-	-
B_comp100258_c0_seq1	B	-	-	-
B_comp100259_c0_seq1	B	-	-	-
B_comp10026_c0_seq1	B	-	-	-
B_comp100260_c0_seq1	B	-	-	-
B_comp100261_c0_seq2	B	-	-	-
B_comp100262_c0_seq1	B	-	-	-
B_comp100263_c0_seq1	B	-	-	-
B_comp100264_c0_seq1	B	-	-	-
B_comp100266_c0_seq1	B	-	-	-
B_comp100267_c0_seq1	B	-	-	-
B_comp100268_c0_seq1	B	-	-	-
B_comp100269_c0_seq1	B	-	-	-
B_comp100270_c0_seq1	B	-	-	-
B_comp100271_c0_seq1	B	-	-	-
B_comp100272_c0_seq1	B	-	-	-
B_comp100273_c0_seq1	B	-	-	-
B_comp100274_c0_seq1	B	-	-	-
B_comp100276_c0_seq1	B	-	-	-
B_comp100277_c0_seq1	B	-	-	-
B_comp100279_c0_seq1	B	-	-	-
B_comp100280_c0_seq1	B	-	-	-
B_comp100281_c0_seq1	B	-	-	-
B_comp100282_c0_seq1	B	-	-	-
B_comp100283_c0_seq1	B	-	-	-
B_comp100285_c0_seq1	B	-	-	-
B_comp100286_c0_seq1	B	-	-	-
B_comp100287_c0_seq1	B	-	-	-
B_comp100288_c0_seq1	B	-	-	-
B_comp100289_c0_seq1	B	-	-	-
B_comp10029_c0_seq2	B	-	-	-
B_comp100290_c0_seq1	B	-	-	-
B_comp100291_c0_seq1	B	-	-	-
B_comp100292_c0_seq1	B	-	-	-
B_comp100293_c0_seq1	B	-	-	-
B_comp100294_c0_seq1	B	-	-	-
B_comp100298_c0_seq1	B	-	-	-
B_comp100299_c0_seq1	B	-	-	-
B_comp1003_c0_seq1	B	-	-	-
B_comp1003_c0_seq10	B	-	-	-
B_comp10030_c0_seq1	B	-	-	-
B_comp10030_c0_seq2	B	-	-	-
B_comp10030_c0_seq4	B	-	-	-
B_comp10030_c0_seq5	B	-	-	-
B_comp100300_c0_seq1	B	-	-	-
B_comp100301_c0_seq1	B	-	-	-
B_comp100303_c0_seq1	B	-	-	-
B_comp100304_c0_seq1	B	-	-	-
B_comp100305_c0_seq1	B	-	-	-
B_comp100307_c0_seq1	B	-	-	-
B_comp100308_c0_seq1	B	-	-	-
B_comp100309_c0_seq1	B	-	-	-
B_comp100310_c0_seq1	B	-	-	-
B_comp100311_c0_seq1	B	-	-	-
B_comp100312_c0_seq1	B	-	-	-
B_comp100313_c0_seq1	B	-	-	-
B_comp100314_c0_seq1	B	-	-	-
B_comp100315_c0_seq1	B	-	-	-
B_comp100317_c0_seq1	B	-	-	-
B_comp100318_c0_seq1	B	-	-	-
B_comp100319_c0_seq1	B	-	-	-
B_comp100321_c0_seq1	B	-	-	-
B_comp100322_c0_seq1	B	-	-	-
B_comp100324_c0_seq1	B	-	-	-
B_comp100325_c0_seq1	B	-	-	-
B_comp100327_c0_seq1	B	-	-	-
B_comp100328_c0_seq1	B	-	-	-
B_comp100329_c0_seq1	B	-	-	-
B_comp100330_c0_seq1	B	-	-	-
B_comp100331_c0_seq1	B	-	Os09g23110	-		metabolite transport protein csbC, putative, expressed
B_comp100332_c0_seq1	B	-	-	-
B_comp100333_c0_seq1	B	-	-	-
B_comp100334_c0_seq1	B	-	-	-
B_comp100335_c0_seq1	B	-	-	-
B_comp100336_c0_seq1	B	-	-	-
B_comp100337_c0_seq1	B	-	-	-
B_comp100338_c0_seq1	B	-	-	-
B_comp100339_c0_seq1	B	-	-	-
B_comp100341_c0_seq1	B	-	-	-
B_comp100342_c0_seq1	B	-	-	-
B_comp100344_c0_seq1	B	-	-	-
B_comp100345_c0_seq1	B	-	-	-
B_comp100346_c0_seq1	B	-	-	-
B_comp100347_c0_seq1	B	-	-	-
B_comp100348_c0_seq1	B	-	-	-
B_comp100350_c0_seq1	B	-	-	-
B_comp100351_c0_seq1	B	-	-	-
B_comp100352_c0_seq1	B	-	-	-
B_comp100353_c0_seq1	B	-	-	-
B_comp100354_c0_seq1	B	-	-	-
B_comp100355_c0_seq1	B	-	-	-
B_comp100356_c0_seq1	B	-	-	-
B_comp100357_c0_seq1	B	-	-	-
B_comp100358_c0_seq1	B	-	-	-
B_comp100359_c0_seq1	B	-	-	-
B_comp100360_c0_seq1	B	-	-	-
B_comp100361_c0_seq1	B	-	-	-
B_comp100362_c0_seq1	B	-	-	-
B_comp100363_c0_seq1	B	-	-	-
B_comp100364_c0_seq1	B	-	-	-
B_comp100365_c0_seq1	B	-	-	-
B_comp100366_c0_seq1	B	-	-	-
B_comp100367_c0_seq1	B	-	-	-
B_comp100368_c0_seq1	B	-	-	-
B_comp100370_c0_seq1	B	-	-	-
B_comp100371_c0_seq1	B	-	-	-
B_comp100372_c0_seq1	B	-	-	-
B_comp100373_c0_seq1	B	-	-	-
B_comp100375_c0_seq1	B	-	-	-
B_comp100376_c0_seq1	B	-	-	-
B_comp100378_c0_seq1	B	-	-	-
B_comp100379_c0_seq1	B	-	-	-
B_comp10038_c0_seq12	B	-	-	-
B_comp10038_c0_seq30	B	-	-	-
B_comp10038_c0_seq45	B	-	Os04g04390	Sb03g000540.1		retrotransposon protein, putative, unclassified, expressed
B_comp10038_c0_seq84	B	-	Os04g04390	Sb03g000540.1		retrotransposon protein, putative, unclassified, expressed
B_comp10038_c0_seq87	B	-	Os04g04390	Sb03g000540.1		retrotransposon protein, putative, unclassified, expressed
B_comp10038_c0_seq91	B	-	Os04g04390	Sb03g000540.1		retrotransposon protein, putative, unclassified, expressed
B_comp100380_c0_seq1	B	-	-	-
B_comp100381_c0_seq1	B	-	-	-
B_comp100382_c0_seq1	B	-	-	-
B_comp100383_c0_seq1	B	-	-	-
B_comp100386_c0_seq1	B	-	-	-
B_comp100387_c0_seq1	B	-	-	-
B_comp100388_c0_seq1	B	-	-	-
B_comp100389_c0_seq1	B	-	-	-
B_comp10039_c0_seq1	B	Bradi2g42910.1	Os07g33400	Sb03g027140.1	F-Box	F-box domain containing protein
B_comp100390_c0_seq1	B	-	-	-
B_comp100391_c0_seq1	B	Bradi4g39060.1	-	-	sterol carrier activity (Blast2GO)
B_comp100392_c0_seq1	B	-	-	-
B_comp100393_c0_seq1	B	-	-	-
B_comp100394_c0_seq1	B	-	-	-
B_comp100398_c0_seq1	B	-	-	-
B_comp100399_c0_seq1	B	-	-	-
B_comp100400_c0_seq1	B	-	-	-
B_comp100401_c0_seq1	B	-	-	-
B_comp100403_c0_seq1	B	-	-	-
B_comp100406_c0_seq1	B	-	-	-
B_comp100407_c0_seq1	B	-	-	-
B_comp100408_c0_seq1	B	-	-	-
B_comp100409_c0_seq1	B	-	-	-
B_comp10041_c0_seq2	B	Bradi5g25440.1	-	Sb06g032110.1
B_comp100410_c0_seq1	B	-	-	-
B_comp100411_c0_seq1	B	-	-	-
B_comp100412_c0_seq1	B	-	-	-
B_comp100413_c0_seq1	B	-	-	-
B_comp100414_c0_seq1	B	-	-	-
B_comp100415_c0_seq1	B	-	-	-
B_comp100416_c0_seq1	B	-	-	-
B_comp100417_c0_seq1	B	-	-	-
B_comp100418_c0_seq1	B	-	-	-
B_comp100420_c0_seq1	B	-	-	-
B_comp100421_c0_seq1	B	-	-	-
B_comp100423_c0_seq1	B	-	-	-
B_comp100424_c0_seq1	B	-	-	-
B_comp100425_c0_seq1	B	-	-	-
B_comp100426_c0_seq1	B	-	-	-
B_comp100427_c0_seq1	B	-	-	-
B_comp100428_c0_seq1	B	-	-	-
B_comp100429_c0_seq1	B	-	-	-
B_comp100430_c0_seq1	B	-	-	-
B_comp100431_c0_seq1	B	-	-	-
B_comp100432_c0_seq1	B	-	-	-
B_comp100434_c0_seq1	B	-	-	-
B_comp100435_c0_seq1	B	-	-	-
B_comp100436_c0_seq1	B	-	-	-
B_comp100438_c0_seq1	B	-	-	-
B_comp100439_c0_seq1	B	-	-	-
B_comp100440_c0_seq1	B	-	-	-
B_comp100441_c0_seq1	B	-	-	-
B_comp100442_c0_seq1	B	-	-	-
B_comp100443_c0_seq1	B	-	-	-
B_comp100444_c0_seq1	B	-	-	-
B_comp100445_c0_seq1	B	-	-	-
B_comp100446_c0_seq1	B	-	-	-
B_comp100447_c0_seq1	B	-	-	-
B_comp100448_c0_seq1	B	-	-	-
B_comp100449_c0_seq1	B	-	-	-
B_comp100450_c0_seq1	B	-	-	-
B_comp100452_c0_seq1	B	-	-	-
B_comp100453_c0_seq1	B	-	-	-
B_comp100454_c0_seq1	B	-	-	-
B_comp100455_c0_seq1	B	-	-	-
B_comp100457_c0_seq1	B	-	-	-
B_comp100459_c0_seq1	B	-	-	-
B_comp100460_c0_seq1	B	-	-	-
B_comp100461_c0_seq1	B	-	-	-
B_comp100462_c0_seq1	B	-	-	-
B_comp100463_c0_seq1	B	-	-	-
B_comp100464_c0_seq1	B	-	-	-
B_comp100465_c0_seq1	B	-	-	-
B_comp100466_c0_seq1	B	-	-	-
B_comp100467_c0_seq1	B	-	-	-
B_comp100468_c0_seq1	B	-	-	-
B_comp100470_c0_seq1	B	-	-	-
B_comp100471_c0_seq1	B	-	-	-
B_comp100472_c0_seq1	B	-	-	-
B_comp100474_c0_seq1	B	-	-	-
B_comp100475_c0_seq1	B	-	-	-
B_comp100476_c0_seq1	B	-	-	-
B_comp100477_c0_seq1	B	-	-	-
B_comp100478_c0_seq1	B	-	-	-
B_comp100479_c0_seq1	B	-	-	-
B_comp100480_c0_seq1	B	-	-	-
B_comp100483_c0_seq1	B	-	Os01g54119	-		expressed protein
B_comp100484_c0_seq1	B	-	-	-
B_comp100486_c0_seq1	B	-	-	-
B_comp100487_c0_seq1	B	-	-	-
B_comp100488_c0_seq1	B	-	-	-
B_comp100489_c0_seq1	B	-	-	-
B_comp100492_c0_seq1	B	-	-	-
B_comp100493_c0_seq1	B	-	-	-
B_comp100494_c0_seq1	B	-	-	-
B_comp100495_c0_seq1	B	-	-	-
B_comp100496_c0_seq1	B	-	-	-
B_comp100497_c0_seq1	B	-	-	-
B_comp100499_c0_seq1	B	-	-	-
B_comp100502_c0_seq1	B	-	-	-
B_comp100503_c0_seq1	B	-	-	-
B_comp100504_c0_seq1	B	-	-	-
B_comp100505_c0_seq1	B	-	-	-
B_comp100506_c0_seq1	B	-	-	-
B_comp100507_c0_seq1	B	-	-	-
B_comp100508_c0_seq1	B	-	-	-
B_comp100509_c0_seq1	B	-	-	-
B_comp10051_c0_seq1	B	-	-	-
B_comp10051_c0_seq2	B	-	-	-
B_comp10051_c0_seq4	B	-	-	-
B_comp10051_c0_seq5	B	-	-	-
B_comp10051_c0_seq7	B	-	-	-
B_comp10051_c0_seq8	B	-	-	-
B_comp100511_c0_seq1	B	-	-	-
B_comp100512_c0_seq1	B	-	-	-
B_comp100513_c0_seq1	B	-	-	-
B_comp100514_c0_seq1	B	-	-	-
B_comp100515_c0_seq1	B	-	-	-
B_comp100516_c0_seq1	B	-	-	-
B_comp100517_c0_seq1	B	-	-	-
B_comp100519_c0_seq1	B	-	-	-
B_comp100520_c0_seq1	B	-	-	-
B_comp100521_c0_seq1	B	-	-	-
B_comp100522_c0_seq1	B	-	-	-
B_comp100525_c0_seq1	B	-	-	-
B_comp100526_c0_seq1	B	-	-	-
B_comp100527_c0_seq1	B	-	-	-
B_comp100528_c0_seq1	B	-	-	-
B_comp100529_c0_seq1	B	-	-	-
B_comp100532_c0_seq1	B	-	-	-
B_comp100533_c0_seq1	B	-	-	-
B_comp100534_c0_seq1	B	-	-	-
B_comp100535_c0_seq1	B	-	-	-
B_comp100538_c0_seq1	B	-	-	-
B_comp100539_c0_seq1	B	-	-	-
B_comp100540_c0_seq1	B	-	-	-
B_comp100542_c0_seq1	B	-	-	-
B_comp100543_c0_seq1	B	-	-	-
B_comp100545_c0_seq1	B	-	-	-
B_comp100546_c0_seq1	B	-	-	-
B_comp100547_c0_seq1	B	-	-	-
B_comp100550_c0_seq1	B	-	-	-
B_comp100553_c0_seq1	B	-	-	-
B_comp100554_c0_seq1	B	-	-	-
B_comp100555_c0_seq1	B	-	-	-
B_comp100556_c0_seq1	B	-	-	-
B_comp100557_c0_seq1	B	-	-	-
B_comp100558_c0_seq1	B	-	-	-
B_comp100559_c0_seq1	B	-	-	-
B_comp100560_c0_seq1	B	-	-	-
B_comp100561_c0_seq1	B	-	-	-
B_comp100562_c0_seq1	B	-	-	-
B_comp100563_c0_seq1	B	-	-	-
B_comp100564_c0_seq1	B	-	-	-
B_comp100565_c0_seq1	B	-	-	-
B_comp100566_c0_seq1	B	-	-	-
B_comp100567_c0_seq1	B	-	-	-
B_comp100569_c0_seq1	B	-	-	-
B_comp100570_c0_seq1	B	-	-	-
B_comp100571_c0_seq1	B	-	-	-
B_comp100572_c0_seq1	B	-	-	-
B_comp100573_c0_seq1	B	-	-	-
B_comp100576_c0_seq1	B	-	-	-
B_comp100577_c0_seq1	B	-	-	-
B_comp100578_c0_seq1	B	-	-	-
B_comp100579_c0_seq1	B	-	-	-
B_comp100581_c0_seq1	B	-	-	-
B_comp100584_c0_seq1	B	-	-	-
B_comp100585_c0_seq1	B	-	-	-
B_comp100586_c0_seq1	B	-	-	-
B_comp100587_c0_seq1	B	-	-	-
B_comp100588_c0_seq1	B	-	-	-
B_comp100589_c0_seq1	B	-	-	-
B_comp100590_c0_seq1	B	-	-	-
B_comp100591_c0_seq1	B	-	-	-
B_comp100593_c0_seq1	B	-	-	-
B_comp100594_c0_seq1	B	-	-	-
B_comp100595_c0_seq1	B	-	-	-
B_comp100596_c0_seq1	B	-	-	-
B_comp100597_c0_seq1	B	-	-	-
B_comp100598_c0_seq1	B	-	-	-
B_comp100599_c0_seq1	B	-	-	-
B_comp10060_c0_seq1	B	-	-	-
B_comp10060_c0_seq10	B	-	-	-
B_comp10060_c0_seq11	B	-	-	-
B_comp10060_c0_seq12	B	-	-	-
B_comp10060_c0_seq3	B	-	-	-
B_comp10060_c0_seq5	B	-	-	-
B_comp10060_c0_seq7	B	-	-	-
B_comp10060_c0_seq8	B	-	-	-
B_comp10060_c0_seq9	B	-	-	-
B_comp100600_c0_seq1	B	-	Os08g41670	-		expressed protein
B_comp100601_c0_seq1	B	-	-	-
B_comp100602_c0_seq1	B	-	-	-
B_comp100603_c0_seq1	B	-	-	-
B_comp100604_c0_seq1	B	-	-	-
B_comp100605_c0_seq1	B	-	-	-
B_comp100606_c0_seq1	B	-	-	-
B_comp100607_c0_seq1	B	-	-	-
B_comp100608_c0_seq1	B	-	-	-
B_comp100609_c0_seq1	B	-	-	-
B_comp10061_c0_seq8	B	-	-	-
B_comp100610_c0_seq1	B	-	-	-
B_comp100613_c0_seq1	B	-	-	-
B_comp100614_c0_seq1	B	-	-	-
B_comp100615_c0_seq1	B	-	-	-
B_comp100618_c0_seq1	B	-	-	-
B_comp100619_c0_seq1	B	-	-	-
B_comp100620_c0_seq1	B	-	-	-
B_comp100621_c0_seq1	B	-	-	-
B_comp100622_c0_seq1	B	-	-	-
B_comp100623_c0_seq1	B	-	-	-
B_comp100624_c0_seq1	B	-	-	-
B_comp100626_c0_seq1	B	-	-	-
B_comp100627_c0_seq1	B	-	-	-
B_comp100628_c0_seq1	B	-	-	-
B_comp100630_c0_seq1	B	-	-	-
B_comp100631_c0_seq1	B	-	-	-
B_comp100632_c0_seq1	B	-	-	-
B_comp100633_c0_seq1	B	-	-	-
B_comp100634_c0_seq1	B	-	-	-
B_comp100636_c0_seq1	B	-	-	-
B_comp100637_c0_seq1	B	-	-	-
B_comp100638_c0_seq1	B	-	-	-
B_comp100639_c0_seq1	B	-	-	-
B_comp10064_c0_seq1	B	-	-	-
B_comp100640_c0_seq1	B	-	-	-
B_comp100642_c0_seq1	B	-	-	-
B_comp100644_c0_seq1	B	-	-	-
B_comp100645_c0_seq1	B	-	-	-
B_comp100646_c0_seq1	B	-	-	-
B_comp100647_c0_seq1	B	-	-	-
B_comp100648_c0_seq1	B	-	-	-
B_comp100649_c0_seq1	B	-	-	-
B_comp100650_c0_seq1	B	-	-	-
B_comp100653_c0_seq1	B	-	-	-
B_comp100654_c0_seq1	B	-	-	-
B_comp100655_c0_seq1	B	-	-	-
B_comp100656_c0_seq1	B	-	-	-
B_comp100658_c0_seq1	B	-	-	-
B_comp100659_c0_seq1	B	-	-	-
B_comp100660_c0_seq1	B	-	-	-
B_comp100661_c0_seq1	B	-	-	-
B_comp100662_c0_seq1	B	-	-	-
B_comp100665_c0_seq1	B	-	-	-
B_comp100668_c0_seq1	B	-	-	-
B_comp100669_c0_seq1	B	-	-	-
B_comp100670_c0_seq1	B	-	-	-
B_comp100672_c0_seq1	B	-	-	-
B_comp100673_c0_seq1	B	-	-	-
B_comp100674_c0_seq1	B	-	-	-
B_comp100675_c0_seq1	B	-	-	-
B_comp100676_c0_seq1	B	-	-	-
B_comp10068_c0_seq1	B	-	-	-
B_comp100680_c0_seq1	B	-	-	-
B_comp100681_c0_seq1	B	-	-	-
B_comp100682_c0_seq1	B	-	-	-
B_comp100683_c0_seq1	B	-	-	-
B_comp100684_c0_seq1	B	-	-	-
B_comp100685_c0_seq1	B	-	-	-
B_comp100687_c0_seq1	B	-	-	-
B_comp100688_c0_seq1	B	-	-	-
B_comp10069_c0_seq1	B	Bradi2g57220.1	Os05g34670	Sb09g020640.1	KH domain-containing protein similar to putative KH domain-containing quaking protein, [Arabidopsis thaliana] AT1G09660	nucleic acid binding protein, putative, expressed
B_comp100690_c0_seq1	B	-	-	-
B_comp100691_c0_seq1	B	-	-	-
B_comp100692_c0_seq1	B	-	-	-
B_comp100693_c0_seq1	B	-	-	-
B_comp100694_c0_seq1	B	-	-	-
B_comp100695_c0_seq1	B	-	-	-
B_comp100697_c0_seq1	B	-	-	-
B_comp100698_c0_seq1	B	-	-	-
B_comp100701_c0_seq1	B	-	-	-
B_comp100702_c0_seq1	B	-	-	-
B_comp100703_c0_seq1	B	-	-	-
B_comp100704_c0_seq1	B	-	-	-
B_comp100705_c0_seq1	B	-	-	-
B_comp100706_c0_seq1	B	-	-	-
B_comp100709_c0_seq1	B	-	-	-
B_comp100710_c0_seq1	B	-	-	-
B_comp100711_c0_seq1	B	-	-	-
B_comp100713_c0_seq1	B	-	-	-
B_comp100714_c0_seq1	B	-	-	-
B_comp100716_c0_seq1	B	-	-	-
B_comp100717_c0_seq1	B	-	-	-
B_comp100718_c0_seq1	B	-	-	-
B_comp100721_c0_seq1	B	-	-	-
B_comp100722_c0_seq1	B	-	-	-
B_comp100723_c0_seq1	B	-	-	-
B_comp100724_c0_seq1	B	-	-	-
B_comp100725_c0_seq1	B	-	-	-
B_comp100726_c0_seq1	B	-	-	-
B_comp100727_c0_seq1	B	-	-	-
B_comp100728_c0_seq1	B	-	-	-
B_comp100729_c0_seq1	B	-	-	-
B_comp10073_c0_seq2	B	-	-	-
B_comp100730_c0_seq1	B	-	-	-
B_comp100734_c0_seq1	B	-	-	-
B_comp100735_c0_seq1	B	-	-	-
B_comp100736_c0_seq1	B	-	-	-
B_comp100737_c0_seq1	B	-	-	-
B_comp100738_c0_seq1	B	-	-	-
B_comp100739_c0_seq1	B	-	-	-
B_comp100740_c0_seq1	B	-	-	-
B_comp100741_c0_seq1	B	-	-	-
B_comp100742_c0_seq1	B	-	-	-
B_comp100744_c0_seq1	B	-	-	-
B_comp100745_c0_seq1	B	-	-	-
B_comp100746_c0_seq1	B	-	-	-
B_comp100747_c0_seq1	B	-	-	-
B_comp100749_c0_seq1	B	-	-	-
B_comp100750_c0_seq1	B	-	-	-
B_comp100751_c0_seq1	B	-	-	-
B_comp100752_c0_seq1	B	-	-	-
B_comp100753_c0_seq1	B	-	-	-
B_comp100754_c0_seq1	B	-	-	-
B_comp100755_c0_seq1	B	-	-	-
B_comp100757_c0_seq1	B	-	-	-
B_comp100758_c0_seq1	B	-	-	-
B_comp10076_c0_seq3	B	-	-	-
B_comp100760_c0_seq1	B	-	Os05g37320	Sb03g022810.1		transposon protein, putative, Mutator sub-class
B_comp100761_c0_seq1	B	-	-	-
B_comp100762_c0_seq1	B	-	-	-
B_comp100763_c0_seq1	B	-	-	-
B_comp100764_c0_seq1	B	-	-	-
B_comp100765_c0_seq1	B	-	-	-
B_comp100766_c0_seq1	B	-	-	-
B_comp100769_c0_seq1	B	-	-	-
B_comp10077_c0_seq1	B	-	-	-
B_comp100770_c0_seq1	B	-	-	-
B_comp100771_c0_seq1	B	-	-	-
B_comp100773_c0_seq1	B	-	-	-
B_comp100775_c0_seq1	B	-	-	-
B_comp100777_c0_seq1	B	-	-	-
B_comp100778_c0_seq1	B	-	-	-
B_comp100779_c0_seq1	B	-	-	-
B_comp100780_c0_seq1	B	-	-	-
B_comp100781_c0_seq1	B	-	-	-
B_comp100782_c0_seq1	B	-	-	-
B_comp100783_c0_seq1	B	-	-	-
B_comp100785_c0_seq1	B	-	-	-
B_comp100788_c0_seq1	B	-	-	-
B_comp100789_c0_seq1	B	-	-	-
B_comp100791_c0_seq1	B	-	-	-
B_comp100792_c0_seq1	B	-	-	-
B_comp100793_c0_seq1	B	-	-	-
B_comp100794_c0_seq1	B	-	-	-
B_comp100795_c0_seq1	B	-	-	-
B_comp100796_c0_seq1	B	-	-	-
B_comp100799_c0_seq1	B	-	-	-
B_comp100801_c0_seq1	B	-	-	-
B_comp100802_c0_seq1	B	-	-	-
B_comp100804_c0_seq1	B	-	-	-
B_comp100805_c0_seq1	B	-	-	-
B_comp100806_c0_seq1	B	-	-	-
B_comp100807_c0_seq1	B	-	-	-
B_comp100809_c0_seq1	B	-	-	-
B_comp100810_c0_seq1	B	-	-	-
B_comp100811_c0_seq1	B	-	-	-
B_comp100812_c0_seq1	B	-	-	-
B_comp100813_c0_seq1	B	-	-	-
B_comp100815_c0_seq1	B	-	-	-
B_comp100817_c0_seq1	B	-	-	-
B_comp100819_c0_seq1	B	-	-	-
B_comp10082_c0_seq1	B	-	-	-
B_comp100820_c0_seq1	B	-	-	-
B_comp100821_c0_seq1	B	-	-	-
B_comp100822_c0_seq1	B	-	-	-
B_comp100823_c0_seq1	B	-	-	-
B_comp100824_c0_seq1	B	-	-	-
B_comp100827_c0_seq1	B	-	-	-
B_comp100828_c0_seq1	B	-	-	-
B_comp100830_c0_seq1	B	-	-	-
B_comp100832_c0_seq1	B	-	-	-
B_comp100834_c0_seq1	B	-	-	-
B_comp100835_c0_seq1	B	-	-	-
B_comp100836_c0_seq1	B	-	-	-
B_comp100837_c0_seq1	B	-	-	-
B_comp100838_c0_seq1	B	-	-	-
B_comp100839_c0_seq1	B	-	-	-
B_comp10084_c0_seq1	B	-	-	Sb01g012980.1
B_comp100840_c0_seq1	B	-	-	-
B_comp100841_c0_seq1	B	-	-	-
B_comp100843_c0_seq1	B	-	-	-
B_comp100845_c0_seq1	B	-	-	-
B_comp100846_c0_seq1	B	-	-	-
B_comp100847_c0_seq1	B	-	-	-
B_comp100848_c0_seq1	B	-	-	-
B_comp100849_c0_seq1	B	-	-	-
B_comp100851_c0_seq1	B	-	-	-
B_comp100855_c0_seq1	B	-	-	-
B_comp100856_c0_seq1	B	-	-	-
B_comp100857_c0_seq1	B	-	-	-
B_comp100858_c0_seq1	B	-	-	-
B_comp100859_c0_seq1	B	-	-	-
B_comp10086_c0_seq1	B	-	-	-
B_comp10086_c0_seq10	B	-	-	-
B_comp10086_c0_seq12	B	-	-	-
B_comp10086_c0_seq15	B	-	-	-
B_comp10086_c0_seq17	B	-	-	-
B_comp10086_c0_seq20	B	-	-	-
B_comp10086_c0_seq21	B	-	-	-
B_comp10086_c0_seq22	B	-	-	-
B_comp10086_c0_seq23	B	-	-	-
B_comp10086_c0_seq24	B	-	-	-
B_comp10086_c0_seq25	B	-	-	-
B_comp10086_c0_seq26	B	-	-	-
B_comp10086_c0_seq27	B	-	-	-
B_comp10086_c0_seq4	B	-	-	-
B_comp10086_c0_seq5	B	-	-	-
B_comp100860_c0_seq1	B	-	-	-
B_comp100861_c0_seq1	B	-	-	-
B_comp100862_c0_seq1	B	-	-	-
B_comp100863_c0_seq1	B	-	-	-
B_comp100864_c0_seq1	B	-	-	-
B_comp100865_c0_seq1	B	-	-	-
B_comp100866_c0_seq1	B	-	-	-
B_comp100867_c0_seq1	B	-	-	-
B_comp100868_c0_seq1	B	-	-	-
B_comp100869_c0_seq1	B	-	-	-
B_comp100870_c0_seq1	B	-	-	-
B_comp100871_c0_seq1	B	-	-	-
B_comp100872_c0_seq1	B	-	-	-
B_comp100873_c0_seq1	B	-	-	-
B_comp100874_c0_seq1	B	-	-	-
B_comp100875_c0_seq1	B	-	-	-
B_comp100876_c0_seq1	B	-	-	-
B_comp100877_c0_seq1	B	-	-	-
B_comp100878_c0_seq1	B	-	-	-
B_comp100879_c0_seq1	B	-	-	-
B_comp10088_c0_seq7	B	-	-	-
B_comp100880_c0_seq1	B	-	-	-
B_comp100881_c0_seq1	B	-	-	-
B_comp100882_c0_seq1	B	-	-	-
B_comp100884_c0_seq1	B	-	-	-
B_comp100885_c0_seq1	B	-	-	-
B_comp100887_c0_seq1	B	-	-	-
B_comp100890_c0_seq1	B	-	-	-
B_comp100891_c0_seq1	B	-	-	-
B_comp100892_c0_seq1	B	-	-	-
B_comp100894_c0_seq1	B	-	-	-
B_comp100895_c0_seq1	B	-	-	-
B_comp100896_c0_seq1	B	-	-	-
B_comp100898_c0_seq1	B	-	-	-
B_comp100902_c0_seq1	B	-	-	-
B_comp100903_c0_seq1	B	-	-	-
B_comp100905_c0_seq1	B	-	-	-
B_comp100906_c0_seq1	B	-	-	-
B_comp100908_c0_seq1	B	-	-	-
B_comp100910_c0_seq1	B	-	-	-
B_comp100911_c0_seq1	B	-	-	-
B_comp100912_c0_seq1	B	-	-	-
B_comp100914_c0_seq1	B	-	-	-
B_comp100915_c0_seq1	B	-	-	-
B_comp100916_c0_seq1	B	-	-	-
B_comp100919_c0_seq1	B	-	-	-
B_comp100920_c0_seq1	B	-	-	-
B_comp100923_c0_seq1	B	-	-	-
B_comp100924_c0_seq1	B	-	-	-
B_comp100925_c0_seq1	B	-	-	-
B_comp100926_c0_seq1	B	-	-	-
B_comp100928_c0_seq1	B	-	-	-
B_comp100929_c0_seq1	B	-	-	-
B_comp10093_c0_seq6	B	-	-	-
B_comp10093_c0_seq8	B	-	-	-
B_comp10093_c0_seq9	B	-	-	-
B_comp100930_c0_seq1	B	-	-	-
B_comp100931_c0_seq1	B	-	-	-
B_comp100932_c0_seq1	B	-	-	-
B_comp100933_c0_seq1	B	-	-	-
B_comp100934_c0_seq1	B	-	-	-
B_comp100935_c0_seq1	B	-	-	-
B_comp100936_c0_seq1	B	-	-	-
B_comp100937_c0_seq1	B	-	-	-
B_comp100938_c0_seq1	B	-	-	-
B_comp100939_c0_seq1	B	-	-	-
B_comp100940_c0_seq1	B	-	-	-
B_comp100942_c0_seq1	B	-	-	-
B_comp100943_c0_seq1	B	-	-	-
B_comp100944_c0_seq1	B	-	-	-
B_comp100945_c0_seq1	B	-	-	-
B_comp100946_c0_seq1	B	-	-	-
B_comp100947_c0_seq1	B	-	-	-
B_comp100948_c0_seq1	B	-	-	-
B_comp100949_c0_seq1	B	-	-	-
B_comp100950_c0_seq1	B	-	-	-
B_comp100951_c0_seq1	B	-	-	-
B_comp100952_c0_seq1	B	-	-	-
B_comp100953_c0_seq1	B	-	-	-
B_comp100955_c0_seq1	B	-	-	-
B_comp100956_c0_seq1	B	-	-	-
B_comp100957_c0_seq1	B	-	-	-
B_comp100958_c0_seq1	B	-	-	-
B_comp100959_c0_seq1	B	-	-	-
B_comp100961_c0_seq1	B	-	-	-
B_comp100963_c0_seq1	B	-	-	-
B_comp100964_c0_seq1	B	-	-	-
B_comp100965_c0_seq1	B	-	-	-
B_comp100968_c0_seq1	B	-	-	-
B_comp100969_c0_seq1	B	-	-	-
B_comp10097_c0_seq1	B	-	-	Sb01g033865.1
B_comp100970_c0_seq1	B	Bradi3g31940.1	Os03g03480	-		plant-specific domain TIGR01568 family protein, expressed
B_comp100971_c0_seq1	B	-	-	-
B_comp100973_c0_seq1	B	-	-	-
B_comp100974_c0_seq1	B	-	-	-
B_comp100977_c0_seq1	B	-	-	-
B_comp100979_c0_seq1	B	-	-	-
B_comp100980_c0_seq1	B	-	-	-
B_comp100981_c0_seq1	B	-	-	-
B_comp100985_c0_seq1	B	-	-	-
B_comp100988_c0_seq1	B	-	-	-
B_comp100989_c0_seq1	B	-	-	-
B_comp100990_c0_seq1	B	-	-	-
B_comp100991_c0_seq1	B	-	-	-
B_comp100992_c0_seq1	B	-	-	-
B_comp100993_c0_seq1	B	-	-	-
B_comp100994_c0_seq1	B	-	-	-
B_comp100995_c0_seq1	B	-	-	-
B_comp100999_c0_seq1	B	-	-	-
B_comp10100_c0_seq2	B	-	-	-
B_comp101000_c0_seq1	B	-	-	-
B_comp101001_c0_seq1	B	-	-	-
B_comp101003_c0_seq1	B	-	-	-
B_comp101004_c0_seq1	B	-	-	-
B_comp101005_c0_seq1	B	-	-	-
B_comp101008_c0_seq1	B	-	-	-
B_comp101009_c0_seq1	B	-	-	-
B_comp101010_c0_seq1	B	-	-	-
B_comp101011_c0_seq1	B	-	-	-
B_comp101012_c0_seq1	B	-	-	-
B_comp101013_c0_seq1	B	-	-	-
B_comp101014_c0_seq1	B	-	-	-
B_comp101015_c0_seq1	B	-	-	-
B_comp101016_c0_seq1	B	-	-	-
B_comp101017_c0_seq1	B	-	-	-
B_comp101018_c0_seq1	B	-	-	-
B_comp101019_c0_seq1	B	-	-	-
B_comp101020_c0_seq1	B	-	-	-
B_comp101021_c0_seq1	B	-	-	-
B_comp101023_c0_seq1	B	-	-	-
B_comp101024_c0_seq1	B	-	-	-
B_comp101026_c0_seq1	B	-	-	-
B_comp101028_c0_seq1	B	-	-	-
B_comp101030_c0_seq1	B	-	-	-
B_comp101032_c0_seq1	B	-	-	-
B_comp101033_c0_seq1	B	-	-	-
B_comp101034_c0_seq1	B	-	-	-
B_comp101035_c0_seq1	B	-	-	-
B_comp101036_c0_seq1	B	-	-	-
B_comp101037_c0_seq1	B	-	-	-
B_comp101038_c0_seq1	B	-	-	-
B_comp101040_c0_seq1	B	-	-	-
B_comp101041_c0_seq1	B	-	-	-
B_comp101043_c0_seq1	B	-	-	-
B_comp101044_c0_seq1	B	-	-	-
B_comp101046_c0_seq1	B	-	-	-
B_comp101047_c0_seq1	B	-	-	-
B_comp101048_c0_seq1	B	-	-	-
B_comp101049_c0_seq1	B	-	-	-
B_comp101050_c0_seq1	B	-	-	-
B_comp101052_c0_seq1	B	-	-	-
B_comp101054_c0_seq1	B	-	-	-
B_comp101055_c0_seq1	B	-	-	-
B_comp101056_c0_seq1	B	-	-	-
B_comp101057_c0_seq1	B	-	-	-
B_comp101058_c0_seq1	B	-	-	-
B_comp10106_c0_seq1	B	-	-	-
B_comp10106_c0_seq2	B	-	-	-
B_comp10106_c0_seq3	B	-	-	-
B_comp101060_c0_seq1	B	-	-	-
B_comp101062_c0_seq1	B	-	-	-
B_comp101063_c0_seq1	B	-	-	-
B_comp101064_c0_seq1	B	-	-	-
B_comp101065_c0_seq1	B	-	-	-
B_comp101067_c0_seq1	B	-	-	-
B_comp10107_c0_seq6	B	-	-	-
B_comp10107_c0_seq7	B	-	-	-
B_comp101070_c0_seq1	B	-	-	-
B_comp101071_c0_seq1	B	-	-	-
B_comp101072_c0_seq1	B	-	-	-
B_comp101074_c0_seq1	B	-	-	-
B_comp101075_c0_seq1	B	-	-	-
B_comp101076_c0_seq1	B	-	-	-
B_comp101078_c0_seq1	B	-	-	-
B_comp101080_c0_seq1	B	-	-	-
B_comp101081_c0_seq1	B	-	-	-
B_comp101082_c0_seq1	B	-	-	-
B_comp101083_c0_seq1	B	-	-	-
B_comp101086_c0_seq1	B	-	-	-
B_comp101088_c0_seq1	B	-	-	-
B_comp101089_c0_seq1	B	-	-	-
B_comp101090_c0_seq1	B	-	-	-
B_comp101091_c0_seq1	B	-	-	-
B_comp101092_c0_seq1	B	-	-	-
B_comp101093_c0_seq1	B	-	-	-
B_comp101095_c0_seq1	B	Bradi5g27640.1	-	-
B_comp101096_c0_seq1	B	-	-	-
B_comp101097_c0_seq1	B	-	-	-
B_comp101098_c0_seq1	B	-	-	-
B_comp101099_c0_seq1	B	-	-	-
B_comp101102_c0_seq1	B	-	-	-
B_comp101103_c0_seq1	B	-	-	-
B_comp101104_c0_seq1	B	-	-	-
B_comp101105_c0_seq1	B	-	-	-
B_comp101106_c0_seq1	B	-	-	-
B_comp101107_c0_seq1	B	-	-	-
B_comp101109_c0_seq1	B	-	-	-
B_comp10113_c0_seq1	B	-	-	-
B_comp10113_c0_seq2	B	-	-	-
B_comp10119_c0_seq1	B	-	-	-
B_comp10122_c0_seq1	B	-	-	-
B_comp10122_c0_seq2	B	-	-	-
B_comp10123_c0_seq1	B	-	-	-
B_comp10123_c0_seq2	B	-	-	-
B_comp10124_c0_seq13	B	-	-	-
B_comp10124_c0_seq14	B	-	-	-
B_comp10124_c0_seq2	B	-	-	-
B_comp10124_c0_seq7	B	-	-	-
B_comp10125_c0_seq6	B	-	-	-
B_comp10127_c0_seq10	B	-	-	-
B_comp10127_c0_seq2	B	-	-	-
B_comp10127_c0_seq4	B	-	-	-
B_comp10127_c0_seq6	B	-	-	-
B_comp10127_c0_seq8	B	-	-	-
B_comp1013_c0_seq6	B	-	-	-
B_comp10130_c0_seq1	B	-	Os07g01760	-		alanine aminotransferase 2, putative, expressed
B_comp10134_c0_seq1	B	Bradi3g15420.1	-	-	mRNA (guanine-N7-)-methyltransferase activity (Blast2GO)
B_comp10134_c0_seq2	B	-	-	-
B_comp10134_c0_seq3	B	-	-	-
B_comp10134_c1_seq1	B	-	-	-
B_comp10138_c0_seq14	B	-	-	-
B_comp10138_c0_seq2	B	-	-	-
B_comp10138_c0_seq5	B	-	-	-
B_comp10138_c0_seq7	B	-	-	-
B_comp10138_c0_seq9	B	-	-	-
B_comp10139_c0_seq1	B	-	-	-
B_comp10139_c0_seq2	B	-	-	-
B_comp10139_c0_seq6	B	-	-	-
B_comp10143_c0_seq1	B	-	-	-
B_comp10146_c0_seq1	B	-	-	-
B_comp10146_c0_seq2	B	-	-	-
B_comp10148_c0_seq3	B	-	-	-
B_comp10148_c0_seq4	B	-	-	-
B_comp10152_c0_seq1	B	-	-	-
B_comp10152_c0_seq2	B	-	-	-
B_comp10155_c0_seq1	B	-	-	-
B_comp10155_c0_seq2	B	-	-	-
B_comp10156_c0_seq1	B	-	-	-
B_comp10156_c1_seq2	B	-	-	-
B_comp10163_c0_seq1	B	-	-	-
B_comp10163_c0_seq4	B	-	-	-
B_comp10163_c0_seq6	B	-	-	-
B_comp10163_c0_seq7	B	-	-	-
B_comp10163_c0_seq8	B	-	-	-
B_comp10163_c0_seq9	B	-	-	-
B_comp10164_c0_seq10	B	-	-	-
B_comp10164_c0_seq3	B	-	-	-
B_comp10164_c0_seq4	B	-	-	-
B_comp10165_c0_seq10	B	-	-	-
B_comp10165_c0_seq6	B	-	-	-
B_comp10165_c0_seq8	B	-	-	-
B_comp10165_c0_seq9	B	-	-	-
B_comp10167_c0_seq1	B	-	-	-
B_comp10172_c0_seq2	B	-	-	-
B_comp10173_c0_seq1	B	-	-	-
B_comp10178_c0_seq1	B	-	-	-
B_comp10181_c0_seq1	B	-	-	-
B_comp10181_c0_seq13	B	-	-	-
B_comp10181_c0_seq4	B	-	-	-
B_comp10181_c0_seq6	B	-	-	-
B_comp10181_c0_seq8	B	-	-	-
B_comp10185_c0_seq1	B	-	-	-
B_comp10188_c0_seq14	B	-	-	-
B_comp10188_c0_seq16	B	-	-	-
B_comp10188_c0_seq21	B	Bradi4g34470.1	-	Sb02g029160.1
B_comp10188_c0_seq26	B	-	-	-
B_comp10188_c0_seq32	B	-	-	-
B_comp10188_c0_seq7	B	Bradi1g27350.1	-	Sb02g033515.1
B_comp10188_c1_seq1	B	-	-	-
B_comp10189_c0_seq10	B	-	-	-
B_comp10189_c0_seq5	B	-	-	-
B_comp10189_c0_seq8	B	-	-	-
B_comp10190_c0_seq1	B	-	-	-
B_comp10192_c0_seq1	B	-	-	-
B_comp10192_c0_seq11	B	-	-	-
B_comp10192_c0_seq16	B	-	-	-
B_comp10192_c0_seq3	B	-	-	-
B_comp10192_c0_seq5	B	-	-	-
B_comp10192_c0_seq7	B	-	-	-
B_comp10193_c0_seq2	B	-	-	-
B_comp10195_c0_seq1	B	-	-	-
B_comp10200_c0_seq1	B	-	-	-
B_comp10202_c0_seq6	B	-	-	-
B_comp10207_c0_seq3	B	-	-	-
B_comp10209_c0_seq3	B	-	-	-
B_comp10213_c0_seq4	B	-	-	-
B_comp10216_c0_seq4	B	-	-	-
B_comp10219_c0_seq1	B	-	-	-
B_comp10219_c0_seq2	B	-	-	-
B_comp10219_c0_seq5	B	-	-	-
B_comp10219_c0_seq6	B	-	-	-
B_comp1022_c0_seq3	B	Bradi4g13990.1	Os03g28160	Sb01g033100.1	protein tyrosine kinase activity, ATP binding (Blast2GO)	protein GOS9, putative, expressed
B_comp1022_c0_seq4	B	Bradi4g13990.1	Os03g28160	Sb01g033100.1	protein tyrosine kinase activity, ATP binding (Blast2GO)	protein GOS9, putative, expressed
B_comp10220_c0_seq2	B	-	-	-
B_comp10223_c0_seq1	B	-	-	-
B_comp10228_c0_seq1	B	Bradi2g04680.1	-	-	protein kinase binding (Blast2GO)
B_comp10228_c0_seq2	B	Bradi2g04680.1	-	-	protein kinase binding (Blast2GO)
B_comp10229_c0_seq1	B	-	-	-
B_comp10229_c0_seq2	B	-	-	-
B_comp10233_c0_seq1	B	-	-	-
B_comp10241_c0_seq5	B	-	-	-
B_comp10245_c0_seq1	B	-	-	-
B_comp10245_c0_seq2	B	-	-	-
B_comp10245_c0_seq3	B	-	-	-
B_comp10245_c0_seq4	B	-	Os12g19350	-		expressed protein
B_comp10245_c0_seq7	B	-	-	-
B_comp10249_c0_seq1	B	-	Os11g39640	Sb03g004120.1		zinc finger, C3HC4 type family protein, expressed
B_comp10252_c0_seq10	B	-	-	-
B_comp10252_c0_seq11	B	-	-	-
B_comp10252_c0_seq12	B	-	-	-
B_comp10252_c0_seq14	B	-	-	-
B_comp10252_c0_seq16	B	-	-	-
B_comp10252_c0_seq18	B	-	-	-
B_comp10252_c0_seq19	B	-	-	-
B_comp10252_c0_seq5	B	-	-	-
B_comp10252_c0_seq7	B	-	-	-
B_comp10252_c0_seq8	B	-	-	-
B_comp10257_c0_seq12	B	-	-	-
B_comp10258_c0_seq3	B	-	-	-
B_comp10263_c0_seq5	B	-	-	-
B_comp10265_c0_seq1	B	-	-	-
B_comp10265_c0_seq2	B	-	-	-
B_comp1027_c0_seq1	B	-	-	-
B_comp1027_c2_seq1	B	-	-	-
B_comp10274_c0_seq1	B	-	-	-
B_comp10278_c0_seq10	B	-	-	-
B_comp10278_c0_seq11	B	-	-	-
B_comp10278_c0_seq14	B	-	-	-
B_comp10278_c0_seq2	B	-	-	-
B_comp10278_c0_seq4	B	-	-	-
B_comp10278_c0_seq5	B	-	-	-
B_comp10278_c0_seq6	B	-	-	-
B_comp10278_c0_seq8	B	-	-	-
B_comp10278_c0_seq9	B	-	-	-
B_comp10285_c0_seq4	B	-	-	-
B_comp10287_c0_seq1	B	-	-	-
B_comp10288_c0_seq1	B	Bradi5g03790.1	Os01g58270	Sb03g037010.1	serine-type endopeptidase activity (Blast2GO)	cucumisin precursor, putative
B_comp10288_c0_seq2	B	Bradi5g03790.1	Os01g58240	Sb03g037010.1	serine-type endopeptidase activity (Blast2GO)	peptidase/ subtilase, putative, expressed
B_comp10295_c0_seq1	B	-	-	-
B_comp10295_c0_seq2	B	-	-	-
B_comp10297_c0_seq1	B	-	-	-
B_comp10298_c0_seq1	B	-	-	-
B_comp10298_c0_seq2	B	-	-	-
B_comp10305_c0_seq13	B	-	-	-
B_comp10305_c0_seq2	B	-	-	-
B_comp10305_c0_seq5	B	-	-	-
B_comp10305_c0_seq6	B	-	-	-
B_comp10321_c0_seq1	B	-	-	-
B_comp10324_c0_seq1	B	-	-	-
B_comp10326_c0_seq2	B	-	-	-
B_comp10330_c0_seq15	B	-	-	-
B_comp10330_c0_seq16	B	-	-	-
B_comp10330_c0_seq2	B	-	-	-
B_comp10330_c0_seq4	B	-	-	-
B_comp10330_c0_seq5	B	-	-	-
B_comp10330_c0_seq6	B	-	-	-
B_comp10330_c0_seq7	B	-	-	-
B_comp10330_c0_seq8	B	-	-	-
B_comp10330_c0_seq9	B	-	-	-
B_comp10331_c0_seq1	B	-	-	-
B_comp10332_c0_seq1	B	-	-	-
B_comp10335_c0_seq1	B	-	-	-
B_comp10338_c0_seq6	B	-	-	-
B_comp10338_c0_seq9	B	-	-	-
B_comp10339_c0_seq1	B	-	-	-
B_comp10347_c0_seq1	B	-	-	-
B_comp10348_c0_seq2	B	-	-	-
B_comp10349_c0_seq1	B	-	-	-
B_comp10350_c0_seq1	B	-	-	-
B_comp10353_c0_seq1	B	-	-	-
B_comp10353_c0_seq2	B	-	-	-
B_comp10354_c0_seq1	B	-	-	-
B_comp10354_c0_seq3	B	-	-	-
B_comp10360_c0_seq1	B	-	-	-
B_comp10360_c0_seq2	B	-	-	-
B_comp10362_c0_seq3	B	Bradi2g26470.1	-	-
B_comp10363_c0_seq1	B	-	-	-
B_comp10366_c0_seq1	B	-	-	-
B_comp10369_c0_seq1	B	-	-	-
B_comp10369_c1_seq2	B	-	-	-
B_comp10372_c0_seq1	B	-	-	-
B_comp10374_c0_seq1	B	-	-	-
B_comp10374_c0_seq2	B	-	-	-
B_comp10374_c0_seq3	B	-	-	-
B_comp10374_c0_seq5	B	-	-	-
B_comp10374_c0_seq6	B	-	-	-
B_comp10376_c0_seq1	B	-	-	-
B_comp10376_c0_seq2	B	-	-	-
B_comp10376_c0_seq3	B	-	-	-
B_comp10376_c0_seq4	B	-	-	-
B_comp10376_c1_seq1	B	-	-	-
B_comp10376_c1_seq4	B	-	-	-
B_comp10377_c0_seq1	B	-	-	-
B_comp10379_c0_seq1	B	-	-	-
B_comp10380_c0_seq1	B	-	-	-
B_comp10388_c0_seq1	B	-	-	-
B_comp10390_c0_seq1	B	-	-	-
B_comp10399_c0_seq1	B	-	-	-
B_comp10400_c0_seq1	B	-	-	-
B_comp10400_c0_seq14	B	-	-	-
B_comp10400_c0_seq15	B	-	-	-
B_comp10400_c0_seq22	B	-	-	-
B_comp10400_c0_seq24	B	-	-	-
B_comp10400_c0_seq25	B	-	-	-
B_comp10400_c0_seq26	B	-	-	-
B_comp10400_c0_seq29	B	-	-	-
B_comp10401_c0_seq1	B	-	-	-
B_comp10403_c1_seq1	B	-	-	-
B_comp10407_c0_seq3	B	-	-	-
B_comp10407_c0_seq4	B	-	-	-
B_comp10409_c0_seq1	B	-	-	-
B_comp10411_c0_seq1	B	-	-	-
B_comp10412_c0_seq1	B	-	-	-
B_comp10416_c0_seq4	B	-	-	-
B_comp10418_c0_seq10	B	-	-	-
B_comp10418_c0_seq12	B	-	-	-
B_comp10418_c0_seq3	B	-	-	-
B_comp10418_c0_seq4	B	-	-	-
B_comp10418_c0_seq5	B	-	Os07g07890	-		expressed protein
B_comp10418_c0_seq6	B	-	-	-
B_comp1042_c0_seq1	B	-	-	-
B_comp10424_c0_seq1	B	-	-	-
B_comp10424_c0_seq10	B	-	-	-
B_comp10424_c0_seq11	B	-	-	-
B_comp10424_c0_seq12	B	-	-	-
B_comp10424_c0_seq13	B	-	-	-
B_comp10424_c0_seq16	B	-	-	-
B_comp10424_c0_seq17	B	-	-	-
B_comp10424_c0_seq18	B	-	-	-
B_comp10424_c0_seq19	B	-	-	-
B_comp10424_c0_seq2	B	-	-	-
B_comp10424_c0_seq20	B	-	-	-
B_comp10424_c0_seq21	B	-	-	-
B_comp10424_c0_seq5	B	-	-	-
B_comp10424_c0_seq6	B	-	-	-
B_comp10424_c0_seq7	B	-	-	-
B_comp10424_c0_seq8	B	-	-	-
B_comp10424_c0_seq9	B	-	-	-
B_comp10435_c0_seq3	B	-	-	-
B_comp10435_c0_seq4	B	-	-	-
B_comp10437_c0_seq4	B	-	-	-
B_comp10437_c0_seq8	B	-	-	-
B_comp10440_c0_seq3	B	-	-	-
B_comp10444_c0_seq5	B	-	-	-
B_comp10463_c0_seq1	B	-	-	-
B_comp10463_c0_seq2	B	-	-	-
B_comp10471_c0_seq1	B	-	-	-
B_comp10471_c0_seq10	B	-	-	-
B_comp10471_c0_seq12	B	-	-	-
B_comp10471_c0_seq2	B	-	-	-
B_comp10471_c0_seq3	B	-	-	-
B_comp10471_c0_seq4	B	-	-	-
B_comp10471_c0_seq6	B	-	-	-
B_comp10471_c0_seq7	B	-	-	-
B_comp10471_c0_seq9	B	-	-	-
B_comp10476_c0_seq1	B	Bradi4g40380.1	-	-
B_comp10476_c0_seq2	B	Bradi4g40380.1	-	-
B_comp10481_c0_seq1	B	-	-	-
B_comp10482_c0_seq1	B	-	-	-
B_comp10484_c0_seq1	B	-	-	-
B_comp10486_c0_seq1	B	-	-	-
B_comp10486_c0_seq3	B	-	-	-
B_comp10486_c0_seq4	B	-	-	-
B_comp10486_c0_seq6	B	-	-	-
B_comp10495_c0_seq1	B	Bradi4g33670.1	-	-
B_comp10495_c0_seq2	B	Bradi4g33670.1	-	-
B_comp10497_c0_seq1	B	-	Os08g35630	Sb07g022440.1		MTD1, putative, expressed
B_comp10497_c0_seq2	B	Bradi1g46460.1	Os08g35630	Sb07g022440.1		MTD1, putative, expressed
B_comp10500_c0_seq1	B	-	-	-
B_comp10501_c0_seq10	B	-	-	-
B_comp10501_c0_seq2	B	-	-	-
B_comp10501_c0_seq7	B	-	-	-
B_comp10505_c0_seq1	B	Bradi4g16590.2	Os11g42930	-		expressed protein
B_comp10505_c0_seq2	B	Bradi4g16590.2	Os11g42930	-		expressed protein
B_comp10505_c0_seq3	B	-	-	-
B_comp10505_c0_seq4	B	-	-	-
B_comp10505_c0_seq5	B	Bradi4g16590.2	Os11g42930	Sb05g025770.1		expressed protein
B_comp10507_c0_seq1	B	-	-	-
B_comp10511_c0_seq1	B	-	-	-
B_comp10512_c0_seq2	B	-	-	-
B_comp10518_c0_seq2	B	-	-	-
B_comp10519_c0_seq1	B	-	-	-
B_comp10519_c0_seq2	B	-	-	-
B_comp10519_c0_seq3	B	-	-	-
B_comp10519_c0_seq5	B	-	-	-
B_comp10519_c0_seq6	B	-	-	-
B_comp10522_c0_seq1	B	-	-	-
B_comp10522_c0_seq10	B	-	-	-
B_comp10522_c0_seq11	B	-	-	-
B_comp10522_c0_seq13	B	-	-	-
B_comp10522_c0_seq2	B	-	-	-
B_comp10522_c0_seq3	B	-	-	-
B_comp10522_c0_seq4	B	-	-	-
B_comp10522_c0_seq5	B	-	-	-
B_comp10522_c0_seq6	B	-	Os09g24850	-		retrotransposon protein, putative, unclassified
B_comp10522_c0_seq7	B	-	-	-
B_comp10522_c0_seq8	B	-	-	-
B_comp10522_c0_seq9	B	-	-	-
B_comp10523_c0_seq1	B	-	-	-
B_comp10527_c0_seq10	B	-	-	-
B_comp10527_c0_seq11	B	-	-	-
B_comp10527_c0_seq12	B	-	-	-
B_comp10527_c0_seq15	B	-	-	-
B_comp10527_c0_seq4	B	-	-	-
B_comp10527_c0_seq6	B	-	-	-
B_comp10533_c0_seq1	B	-	-	-
B_comp10535_c0_seq2	B	-	-	-
B_comp10538_c0_seq1	B	-	-	-
B_comp10540_c0_seq2	B	-	-	-
B_comp10547_c0_seq1	B	-	-	-
B_comp10547_c0_seq2	B	-	-	-
B_comp10552_c0_seq2	B	-	-	-
B_comp10552_c0_seq3	B	-	-	-
B_comp10552_c0_seq4	B	-	-	-
B_comp10552_c0_seq5	B	-	-	-
B_comp10552_c0_seq6	B	-	-	-
B_comp10552_c1_seq1	B	-	-	-
B_comp10552_c1_seq2	B	-	-	-
B_comp10552_c1_seq3	B	-	-	-
B_comp10552_c1_seq4	B	-	-	-
B_comp10553_c0_seq1	B	-	-	-
B_comp10555_c0_seq1	B	-	-	-
B_comp10556_c0_seq13	B	-	-	-
B_comp10557_c0_seq2	B	Bradi3g57280.1	-	Sb04g034790.1
B_comp10562_c0_seq1	B	-	-	-
B_comp10562_c0_seq3	B	-	-	-
B_comp10562_c0_seq4	B	-	-	-
B_comp10563_c0_seq1	B	-	Os01g58260	Sb03g037010.1		peptidase/ subtilase, putative, expressed
B_comp10567_c0_seq10	B	-	-	-
B_comp10567_c0_seq14	B	-	-	-
B_comp10567_c0_seq3	B	-	-	-
B_comp10567_c0_seq5	B	-	-	-
B_comp10567_c1_seq1	B	-	-	-
B_comp10570_c0_seq3	B	-	-	-
B_comp10570_c0_seq9	B	-	-	-
B_comp10571_c0_seq2	B	-	-	-
B_comp10571_c0_seq3	B	-	-	-
B_comp10573_c0_seq1	B	-	-	-
B_comp10573_c0_seq10	B	-	-	-
B_comp10573_c0_seq11	B	-	-	-
B_comp10573_c0_seq12	B	-	-	-
B_comp10573_c0_seq13	B	-	-	-
B_comp10573_c0_seq2	B	-	-	-
B_comp10573_c0_seq3	B	-	-	-
B_comp10573_c0_seq4	B	-	-	-
B_comp10573_c0_seq5	B	-	-	-
B_comp10573_c0_seq6	B	-	-	-
B_comp10573_c0_seq7	B	-	-	-
B_comp10573_c0_seq8	B	-	-	-
B_comp10577_c0_seq1	B	Bradi4g38580.1	-	Sb03g038310.1
B_comp10580_c0_seq5	B	Bradi2g13350.1	Os12g12514	Sb01g012300.1	tRNA (guanine) methyltransferase activity (Blast2GO)	NADP-dependent oxidoreductase P1, putative
B_comp10583_c0_seq1	B	-	-	-
B_comp10583_c1_seq1	B	-	-	-
B_comp10583_c1_seq2	B	-	-	-
B_comp10587_c0_seq1	B	-	-	-
B_comp10587_c0_seq4	B	-	-	-
B_comp10591_c0_seq4	B	-	-	-
B_comp10595_c0_seq3	B	-	-	-
B_comp10599_c0_seq1	B	-	-	-
B_comp10599_c0_seq2	B	-	-	-
B_comp10605_c0_seq1	B	-	-	-
B_comp1061_c0_seq1	B	-	Os02g37490	-		glycine-rich cell wall structural protein precursor, putative, expressed
B_comp10616_c0_seq4	B	-	-	-
B_comp10616_c0_seq5	B	-	-	-
B_comp10616_c2_seq1	B	-	-	-
B_comp10616_c2_seq10	B	-	-	-
B_comp10616_c2_seq11	B	-	Os04g13050	-		retrotransposon protein, putative, unclassified
B_comp10616_c2_seq2	B	-	-	-
B_comp10616_c2_seq7	B	-	-	-
B_comp10616_c2_seq9	B	-	-	-
B_comp10618_c0_seq4	B	-	-	-
B_comp10619_c0_seq2	B	-	-	-
B_comp10627_c0_seq1	B	-	-	-
B_comp10627_c0_seq2	B	-	-	-
B_comp10627_c0_seq4	B	-	-	-
B_comp10627_c0_seq5	B	-	-	-
B_comp10629_c0_seq1	B	-	-	-
B_comp10631_c0_seq2	B	-	Os12g13590	Sb08g008650.1		exocyst complex component 5, putative, expressed
B_comp10635_c0_seq2	B	-	-	-
B_comp10640_c0_seq1	B	-	-	-
B_comp10641_c0_seq1	B	-	-	-
B_comp10641_c0_seq2	B	-	-	-
B_comp10645_c0_seq1	B	-	-	-
B_comp10645_c0_seq4	B	-	Os01g64940	-		transposon protein, putative, unclassified
B_comp10645_c0_seq5	B	-	Os01g64940	-		transposon protein, putative, unclassified
B_comp10645_c0_seq6	B	-	-	-
B_comp10645_c0_seq8	B	-	Os01g64940	-		transposon protein, putative, unclassified
B_comp1065_c0_seq1	B	-	-	-
B_comp1065_c0_seq10	B	-	-	-
B_comp1065_c0_seq3	B	-	-	-
B_comp1065_c0_seq6	B	-	-	-
B_comp1065_c0_seq8	B	-	-	-
B_comp1065_c0_seq9	B	-	-	-
B_comp10652_c0_seq1	B	-	-	-
B_comp10652_c0_seq2	B	-	-	-
B_comp10654_c0_seq1	B	-	-	-
B_comp10654_c0_seq2	B	-	-	-
B_comp10654_c0_seq4	B	-	-	-
B_comp10654_c0_seq5	B	-	-	-
B_comp10658_c0_seq1	B	-	-	-
B_comp10658_c0_seq2	B	-	-	-
B_comp10667_c0_seq1	B	-	-	-
B_comp10670_c0_seq1	B	-	-	-
B_comp10670_c0_seq10	B	-	-	-
B_comp10670_c0_seq11	B	-	-	-
B_comp10670_c0_seq2	B	-	-	-
B_comp10670_c0_seq3	B	-	-	-
B_comp10670_c0_seq4	B	-	-	-
B_comp10670_c0_seq5	B	-	-	-
B_comp10670_c0_seq6	B	-	-	-
B_comp10670_c0_seq7	B	-	-	-
B_comp10670_c0_seq8	B	-	-	-
B_comp10670_c0_seq9	B	-	-	-
B_comp10671_c0_seq1	B	-	-	-
B_comp10671_c0_seq3	B	-	-	-
B_comp10671_c1_seq1	B	-	-	-
B_comp10672_c0_seq2	B	-	-	-
B_comp10672_c0_seq7	B	-	-	-
B_comp10677_c0_seq1	B	-	-	-
B_comp10677_c0_seq3	B	-	-	-
B_comp10677_c0_seq4	B	-	Os09g35010	-		dehydration-responsive element-binding protein 1B, putative, expressed
B_comp10679_c0_seq1	B	-	-	-
B_comp10679_c0_seq3	B	-	-	-
B_comp10681_c0_seq1	B	-	-	-
B_comp10681_c0_seq4	B	-	-	-
B_comp10684_c0_seq1	B	-	-	-
B_comp10684_c0_seq4	B	-	-	-
B_comp10687_c0_seq1	B	-	-	-
B_comp10687_c0_seq10	B	-	-	-
B_comp10687_c0_seq2	B	-	-	-
B_comp10687_c0_seq3	B	-	-	-
B_comp10687_c0_seq5	B	-	-	-
B_comp10687_c0_seq7	B	-	-	-
B_comp10687_c0_seq8	B	-	-	-
B_comp10687_c0_seq9	B	-	-	-
B_comp10689_c0_seq1	B	-	-	-
B_comp10692_c0_seq1	B	-	-	-
B_comp10692_c0_seq4	B	-	-	-
B_comp10694_c0_seq1	B	-	-	-
B_comp10698_c0_seq1	B	-	-	-
B_comp107_c0_seq1	B	-	-	-
B_comp10702_c0_seq1	B	-	-	-
B_comp10708_c0_seq1	B	-	-	-
B_comp10714_c0_seq1	B	-	-	-
B_comp10715_c0_seq1	B	-	-	-
B_comp10715_c0_seq11	B	-	-	-
B_comp10715_c0_seq4	B	-	-	-
B_comp10715_c0_seq5	B	-	-	-
B_comp10715_c0_seq8	B	-	-	-
B_comp10716_c0_seq1	B	-	-	-
B_comp10716_c0_seq4	B	-	-	-
B_comp10716_c0_seq5	B	-	-	-
B_comp10721_c0_seq2	B	-	-	-
B_comp10722_c0_seq1	B	-	-	-
B_comp10722_c0_seq10	B	-	-	-
B_comp10722_c0_seq11	B	-	-	-
B_comp10722_c0_seq12	B	-	-	-
B_comp10722_c0_seq2	B	-	-	-
B_comp10722_c0_seq3	B	-	-	-
B_comp10722_c0_seq4	B	-	-	-
B_comp10722_c0_seq5	B	-	-	-
B_comp10722_c0_seq6	B	-	-	-
B_comp10722_c0_seq7	B	-	-	-
B_comp10722_c0_seq8	B	-	-	-
B_comp10722_c0_seq9	B	-	-	-
B_comp10725_c0_seq3	B	-	-	-
B_comp10725_c0_seq6	B	-	-	-
B_comp10727_c0_seq1	B	-	-	-
B_comp10730_c0_seq1	B	-	-	-
B_comp10731_c0_seq1	B	-	-	-
B_comp10732_c0_seq1	B	-	-	-
B_comp10734_c0_seq3	B	Bradi1g07060.1	-	-	motor activity (Blast2GO)
B_comp10739_c0_seq1	B	-	-	-
B_comp10739_c0_seq2	B	-	-	-
B_comp10741_c0_seq4	B	-	-	-
B_comp10741_c0_seq5	B	-	-	-
B_comp10746_c0_seq1	B	-	-	-
B_comp10748_c0_seq1	B	-	-	-
B_comp10748_c0_seq10	B	-	-	-
B_comp10748_c0_seq2	B	-	Os07g15990	-		ligA, putative
B_comp10748_c0_seq4	B	-	-	-
B_comp10748_c0_seq5	B	-	-	-
B_comp10748_c0_seq6	B	-	-	-
B_comp10748_c0_seq8	B	-	-	-
B_comp10748_c0_seq9	B	-	-	-
B_comp10749_c0_seq1	B	-	-	-
B_comp10749_c0_seq2	B	-	-	-
B_comp10749_c0_seq3	B	-	-	-
B_comp10749_c0_seq4	B	-	-	-
B_comp10749_c0_seq5	B	-	-	-
B_comp10750_c0_seq1	B	-	-	-
B_comp10751_c0_seq1	B	-	-	-
B_comp10751_c1_seq11	B	-	-	-
B_comp10751_c1_seq3	B	-	-	-
B_comp10751_c1_seq5	B	-	-	-
B_comp10751_c1_seq7	B	-	-	-
B_comp10752_c0_seq1	B	-	-	-
B_comp10754_c0_seq2	B	Bradi1g53560.1	Os11g25454	Sb09g028320.1	UDP-galactose:glucosylceramide beta-1,4-galactosyltransferase activity (Blast2GO)	cytokinin-N-glucosyltransferase 1, putative, expressed
B_comp10764_c0_seq1	B	-	-	-
B_comp1077_c0_seq2	B	-	-	-
B_comp10770_c1_seq1	B	-	-	-
B_comp10770_c1_seq2	B	-	-	-
B_comp10770_c1_seq3	B	-	-	-
B_comp10770_c1_seq4	B	-	-	-
B_comp10770_c1_seq5	B	-	-	-
B_comp10770_c1_seq6	B	-	-	-
B_comp10770_c1_seq7	B	-	-	-
B_comp10770_c1_seq8	B	-	-	-
B_comp10774_c0_seq1	B	-	-	-
B_comp10776_c0_seq1	B	-	-	-
B_comp10778_c0_seq1	B	-	-	-
B_comp10778_c0_seq2	B	-	-	-
B_comp10779_c0_seq1	B	-	-	-
B_comp10779_c0_seq3	B	-	-	-
B_comp10785_c0_seq1	B	-	-	-
B_comp10785_c1_seq1	B	-	-	-
B_comp10785_c1_seq2	B	-	-	-
B_comp10785_c1_seq3	B	-	-	-
B_comp10785_c1_seq4	B	-	-	-
B_comp10786_c0_seq1	B	-	-	-
B_comp10790_c0_seq1	B	-	-	-
B_comp10791_c0_seq3	B	-	-	-
B_comp10791_c0_seq4	B	-	-	-
B_comp10792_c0_seq1	B	-	-	-
B_comp10792_c0_seq2	B	-	-	-
B_comp10792_c0_seq3	B	-	-	-
B_comp10792_c0_seq4	B	-	-	-
B_comp10792_c0_seq5	B	-	-	-
B_comp10792_c0_seq6	B	-	-	-
B_comp10794_c0_seq15	B	-	-	-
B_comp10794_c0_seq6	B	-	-	-
B_comp10794_c0_seq9	B	-	-	-
B_comp10795_c0_seq1	B	-	-	-
B_comp10796_c0_seq2	B	-	-	-
B_comp10800_c0_seq2	B	-	-	-
B_comp10800_c0_seq4	B	-	-	-
B_comp10802_c0_seq4	B	-	-	-
B_comp10805_c0_seq1	B	-	-	-
B_comp10806_c0_seq13	B	-	-	-
B_comp10806_c0_seq4	B	-	-	-
B_comp10806_c0_seq6	B	-	-	-
B_comp10806_c0_seq9	B	-	-	-
B_comp10808_c0_seq11	B	-	Os09g07120	Sb05g005730.1		DNA-directed RNA polymerase 1B, mitochondrial precursor, putative, expressed
B_comp10808_c0_seq12	B	-	-	-
B_comp10808_c0_seq13	B	-	-	-
B_comp10808_c0_seq2	B	-	-	-
B_comp10808_c0_seq3	B	-	-	-
B_comp10808_c0_seq4	B	-	-	-
B_comp10808_c0_seq5	B	-	-	-
B_comp10808_c0_seq6	B	-	-	-
B_comp10808_c0_seq7	B	-	-	-
B_comp10808_c0_seq9	B	-	-	-
B_comp10813_c0_seq7	B	-	-	-
B_comp10823_c0_seq1	B	-	-	-
B_comp10833_c0_seq1	B	-	-	-
B_comp10834_c0_seq1	B	-	-	-
B_comp1084_c0_seq1	B	-	-	-
B_comp10840_c0_seq1	B	-	-	-
B_comp10847_c0_seq1	B	-	-	-
B_comp10847_c0_seq3	B	-	-	-
B_comp10847_c0_seq4	B	-	-	-
B_comp10850_c0_seq4	B	-	-	-
B_comp10851_c0_seq1	B	-	-	-
B_comp10851_c0_seq2	B	-	-	-
B_comp10851_c0_seq3	B	-	-	-
B_comp10851_c0_seq4	B	-	-	-
B_comp10851_c0_seq5	B	-	-	-
B_comp10851_c0_seq6	B	-	-	-
B_comp10851_c0_seq7	B	-	-	-
B_comp10851_c0_seq8	B	-	-	-
B_comp10853_c0_seq1	B	-	-	-
B_comp10856_c0_seq2	B	-	-	-
B_comp10861_c0_seq1	B	-	-	-
B_comp10862_c0_seq3	B	-	-	-
B_comp10863_c0_seq4	B	Bradi3g20080.2	-	Sb04g014190.1
B_comp10863_c0_seq5	B	Bradi3g20080.2	-	Sb04g014190.1
B_comp10864_c0_seq1	B	-	-	-
B_comp10869_c0_seq6	B	-	-	-
B_comp10869_c0_seq7	B	-	-	-
B_comp10870_c0_seq2	B	-	-	Sb02g043050.1
B_comp10873_c0_seq1	B	-	-	-
B_comp10875_c0_seq1	B	-	-	-
B_comp10875_c0_seq2	B	-	-	-
B_comp10875_c0_seq3	B	-	-	-
B_comp10879_c0_seq2	B	-	-	-
B_comp10879_c0_seq4	B	-	-	-
B_comp10879_c0_seq5	B	Bradi5g01370.1	-	-
B_comp10879_c0_seq7	B	Bradi5g01370.1	-	-
B_comp10879_c0_seq9	B	-	-	-
B_comp10886_c0_seq2	B	-	-	-
B_comp10889_c0_seq1	B	-	-	-
B_comp10889_c0_seq10	B	-	-	-
B_comp10889_c0_seq11	B	-	Os11g01460	-		conserved hypothetical protein
B_comp10889_c0_seq2	B	-	-	-
B_comp10889_c0_seq3	B	-	-	-
B_comp10889_c0_seq4	B	-	-	-
B_comp10889_c0_seq5	B	-	-	-
B_comp10889_c0_seq6	B	-	Os11g47400	-		hypothetical protein
B_comp10889_c0_seq7	B	-	-	-
B_comp10889_c0_seq8	B	-	-	-
B_comp10889_c0_seq9	B	-	-	-
B_comp10890_c0_seq1	B	-	-	-
B_comp10893_c0_seq1	B	-	-	-
B_comp10898_c0_seq5	B	-	-	-
B_comp10902_c0_seq1	B	-	-	-
B_comp10905_c0_seq1	B	-	-	-
B_comp10910_c0_seq1	B	-	-	-
B_comp10912_c0_seq7	B	-	-	-
B_comp10912_c0_seq8	B	-	-	-
B_comp10923_c0_seq1	B	-	-	-
B_comp10924_c0_seq1	B	Bradi2g18180.1	-	-
B_comp10927_c0_seq4	B	-	-	-
B_comp10929_c0_seq1	B	-	-	-
B_comp10933_c0_seq12	B	-	-	-
B_comp10933_c0_seq14	B	-	-	-
B_comp10933_c0_seq18	B	-	-	-
B_comp10933_c0_seq20	B	-	-	-
B_comp10933_c0_seq21	B	-	-	-
B_comp10933_c0_seq28	B	-	-	-
B_comp10933_c0_seq29	B	-	-	-
B_comp10933_c0_seq37	B	-	-	-
B_comp10933_c0_seq4	B	-	-	-
B_comp10933_c0_seq42	B	-	-	-
B_comp10933_c0_seq5	B	-	-	-
B_comp10933_c0_seq6	B	-	-	-
B_comp10933_c0_seq7	B	-	-	-
B_comp10938_c0_seq1	B	-	-	-
B_comp10939_c0_seq1	B	-	-	-
B_comp10939_c0_seq3	B	-	-	-
B_comp10939_c0_seq4	B	-	-	-
B_comp10942_c0_seq3	B	-	-	-
B_comp10942_c0_seq4	B	-	-	-
B_comp10944_c0_seq12	B	-	-	-
B_comp10944_c0_seq19	B	-	-	-
B_comp10944_c0_seq24	B	-	-	-
B_comp10944_c0_seq25	B	-	-	-
B_comp10944_c0_seq4	B	-	-	-
B_comp10944_c0_seq5	B	-	-	-
B_comp10944_c0_seq6	B	-	-	-
B_comp10944_c0_seq8	B	-	-	-
B_comp10945_c0_seq5	B	-	-	-
B_comp10948_c0_seq1	B	-	-	-
B_comp10948_c0_seq2	B	-	-	-
B_comp10948_c0_seq3	B	-	-	-
B_comp10948_c0_seq6	B	-	-	-
B_comp10948_c0_seq7	B	-	-	-
B_comp10950_c0_seq2	B	-	-	-
B_comp10950_c0_seq4	B	-	-	-
B_comp10951_c0_seq1	B	-	-	-
B_comp10952_c0_seq2	B	-	-	-
B_comp10952_c0_seq3	B	-	-	-
B_comp10952_c0_seq4	B	-	-	-
B_comp10952_c0_seq5	B	-	-	-
B_comp10952_c0_seq6	B	-	-	-
B_comp10954_c0_seq1	B	-	-	-
B_comp10954_c0_seq10	B	-	-	-
B_comp10954_c0_seq2	B	-	-	-
B_comp10954_c0_seq7	B	-	-	-
B_comp10954_c0_seq8	B	-	-	-
B_comp10955_c0_seq1	B	-	-	-
B_comp10955_c0_seq2	B	-	-	-
B_comp10955_c0_seq3	B	-	-	-
B_comp10955_c0_seq4	B	-	-	-
B_comp10955_c0_seq5	B	-	-	-
B_comp10955_c0_seq7	B	-	-	-
B_comp10955_c1_seq1	B	-	-	-
B_comp10958_c0_seq1	B	-	-	-
B_comp10959_c1_seq10	B	-	-	-
B_comp10962_c0_seq2	B	-	-	-
B_comp10962_c0_seq5	B	-	-	-
B_comp10962_c0_seq7	B	-	-	-
B_comp10963_c0_seq2	B	-	Os06g03990	Sb10g001990.1		aminotransferase ACS12, putative, expressed
B_comp10970_c0_seq3	B	-	-	-
B_comp10971_c0_seq1	B	-	-	-
B_comp10971_c0_seq2	B	-	-	-
B_comp10984_c0_seq1	B	-	-	-
B_comp10986_c0_seq1	B	-	-	-
B_comp10987_c0_seq1	B	-	-	-
B_comp10987_c0_seq10	B	-	-	-
B_comp10987_c0_seq11	B	-	-	-
B_comp10987_c0_seq12	B	-	-	-
B_comp10987_c0_seq13	B	-	-	-
B_comp10987_c0_seq14	B	-	-	-
B_comp10987_c0_seq2	B	-	-	-
B_comp10987_c0_seq3	B	-	-	-
B_comp10987_c0_seq6	B	-	-	-
B_comp10987_c0_seq7	B	-	-	-
B_comp10987_c0_seq9	B	-	-	-
B_comp10993_c0_seq4	B	-	-	-
B_comp10997_c0_seq1	B	-	-	-
B_comp11001_c0_seq1	B	-	-	-
B_comp11001_c0_seq2	B	-	-	-
B_comp11001_c0_seq3	B	-	-	-
B_comp11010_c0_seq1	B	-	Os10g21930	Sb07g002320.1		kelch motif family protein, expressed
B_comp11013_c0_seq1	B	-	-	-
B_comp11013_c0_seq7	B	-	-	-
B_comp11016_c0_seq1	B	-	-	-
B_comp11016_c0_seq14	B	-	-	-
B_comp11016_c0_seq20	B	-	-	-
B_comp11016_c0_seq21	B	-	-	-
B_comp11016_c0_seq3	B	-	-	-
B_comp11016_c0_seq7	B	-	-	-
B_comp11022_c0_seq12	B	-	-	-
B_comp11022_c0_seq7	B	-	-	-
B_comp11022_c0_seq8	B	-	-	-
B_comp11023_c0_seq2	B	-	-	-
B_comp11024_c0_seq1	B	-	-	-
B_comp11025_c0_seq1	B	-	-	-
B_comp11025_c0_seq11	B	-	-	-
B_comp11025_c0_seq12	B	-	-	-
B_comp11025_c0_seq13	B	-	-	-
B_comp11025_c0_seq14	B	-	-	-
B_comp11025_c0_seq15	B	-	-	-
B_comp11025_c0_seq16	B	-	-	-
B_comp11025_c0_seq17	B	-	-	-
B_comp11025_c0_seq18	B	-	-	-
B_comp11025_c0_seq19	B	-	-	-
B_comp11025_c0_seq2	B	-	-	-
B_comp11025_c0_seq20	B	-	-	-
B_comp11025_c0_seq22	B	-	-	-
B_comp11025_c0_seq3	B	-	-	-
B_comp11025_c0_seq4	B	-	-	-
B_comp11025_c0_seq5	B	-	-	-
B_comp11025_c0_seq6	B	-	-	-
B_comp11026_c0_seq2	B	-	-	-
B_comp11032_c0_seq3	B	-	-	-
B_comp11032_c0_seq5	B	-	-	-
B_comp11032_c0_seq6	B	-	-	-
B_comp11040_c0_seq1	B	-	-	-
B_comp11040_c0_seq2	B	-	-	-
B_comp11040_c0_seq3	B	-	-	-
B_comp11040_c0_seq4	B	-	-	-
B_comp11040_c0_seq5	B	-	-	-
B_comp11042_c0_seq1	B	-	-	-
B_comp11042_c0_seq2	B	-	-	-
B_comp11042_c0_seq3	B	-	-	-
B_comp11043_c0_seq3	B	-	-	-
B_comp11043_c0_seq4	B	-	-	-
B_comp11044_c0_seq3	B	-	-	-
B_comp11044_c0_seq4	B	-	-	-
B_comp11044_c0_seq5	B	-	-	-
B_comp11044_c1_seq1	B	-	-	-
B_comp11049_c1_seq1	B	-	-	-
B_comp11060_c0_seq1	B	-	-	-
B_comp11066_c0_seq1	B	-	-	-
B_comp11066_c0_seq2	B	-	-	-
B_comp11067_c0_seq1	B	-	-	-
B_comp11068_c0_seq1	B	-	-	-
B_comp11069_c0_seq1	B	-	-	-
B_comp11069_c2_seq1	B	-	-	-
B_comp11072_c0_seq1	B	-	-	-
B_comp11074_c0_seq1	B	-	-	-
B_comp11078_c0_seq1	B	-	-	-
B_comp11079_c0_seq1	B	-	-	-
B_comp11079_c0_seq2	B	-	-	-
B_comp11079_c0_seq6	B	-	-	-
B_comp11082_c0_seq1	B	-	-	-
B_comp11090_c0_seq1	B	-	-	-
B_comp11101_c0_seq1	B	-	-	-
B_comp11103_c0_seq2	B	-	-	-
B_comp11103_c0_seq7	B	-	-	-
B_comp11105_c0_seq1	B	-	-	-
B_comp11108_c0_seq2	B	-	-	-
B_comp11111_c0_seq3	B	-	-	-
B_comp11122_c0_seq1	B	-	-	-
B_comp11122_c0_seq6	B	-	-	-
B_comp11124_c0_seq1	B	-	-	-
B_comp11124_c0_seq11	B	-	-	-
B_comp11124_c0_seq2	B	-	Os01g34790	-		expressed protein
B_comp11124_c0_seq4	B	-	-	-
B_comp11124_c0_seq5	B	-	-	-
B_comp11124_c0_seq7	B	-	-	-
B_comp11124_c0_seq8	B	-	-	-
B_comp11125_c0_seq1	B	-	-	-
B_comp11128_c0_seq1	B	-	-	-
B_comp11128_c0_seq2	B	-	-	-
B_comp11128_c0_seq4	B	-	-	-
B_comp11128_c0_seq5	B	-	Os07g48130	-		potassium transporter 9, putative, expressed
B_comp1113_c2_seq1	B	-	-	-
B_comp1113_c2_seq10	B	-	-	-
B_comp1113_c2_seq12	B	-	-	-
B_comp1113_c2_seq14	B	Bradi2g39490.1	Os08g19220	-		transposon protein, putative, CACTA, En/Spm sub-class
B_comp1113_c2_seq15	B	-	-	-
B_comp1113_c2_seq16	B	-	-	-
B_comp1113_c2_seq18	B	-	-	-
B_comp1113_c2_seq20	B	-	-	-
B_comp1113_c2_seq21	B	-	-	-
B_comp1113_c2_seq22	B	-	-	-
B_comp1113_c2_seq23	B	-	-	-
B_comp1113_c2_seq26	B	-	Os11g32950	-		conserved hypothetical protein
B_comp1113_c2_seq27	B	-	-	-
B_comp1113_c2_seq28	B	-	-	-
B_comp1113_c2_seq29	B	-	-	-
B_comp1113_c2_seq3	B	-	-	-
B_comp1113_c2_seq30	B	-	-	-
B_comp1113_c2_seq31	B	-	-	-
B_comp1113_c2_seq32	B	-	-	-
B_comp1113_c2_seq33	B	-	-	-
B_comp1113_c2_seq34	B	-	-	-
B_comp1113_c2_seq36	B	-	-	-
B_comp1113_c2_seq37	B	-	-	-
B_comp1113_c2_seq39	B	-	-	-
B_comp1113_c2_seq4	B	-	-	-
B_comp1113_c2_seq41	B	-	-	-
B_comp1113_c2_seq42	B	-	-	-
B_comp1113_c2_seq43	B	-	-	-
B_comp1113_c2_seq44	B	-	-	-
B_comp1113_c2_seq45	B	-	-	-
B_comp1113_c2_seq48	B	-	-	-
B_comp1113_c2_seq49	B	-	-	-
B_comp1113_c2_seq5	B	-	-	-
B_comp1113_c2_seq50	B	-	-	-
B_comp1113_c2_seq51	B	-	-	-
B_comp1113_c2_seq52	B	-	-	-
B_comp1113_c2_seq53	B	-	-	-
B_comp1113_c2_seq54	B	-	-	-
B_comp1113_c2_seq56	B	-	-	-
B_comp1113_c2_seq57	B	-	-	-
B_comp1113_c2_seq58	B	-	-	-
B_comp1113_c2_seq59	B	-	-	-
B_comp1113_c2_seq6	B	-	-	-
B_comp1113_c2_seq60	B	-	-	-
B_comp1113_c2_seq61	B	-	-	-
B_comp1113_c2_seq62	B	-	-	-
B_comp1113_c2_seq63	B	-	-	-
B_comp1113_c2_seq64	B	-	-	-
B_comp1113_c2_seq65	B	-	-	-
B_comp1113_c2_seq68	B	-	-	-
B_comp1113_c2_seq69	B	-	-	-
B_comp1113_c2_seq7	B	-	-	-
B_comp1113_c2_seq70	B	-	-	-
B_comp1113_c2_seq71	B	-	-	-
B_comp1113_c2_seq72	B	-	-	-
B_comp1113_c2_seq74	B	-	-	-
B_comp1113_c2_seq8	B	-	-	-
B_comp1113_c2_seq9	B	-	-	-
B_comp11132_c0_seq1	B	-	-	-
B_comp11138_c0_seq4	B	Bradi5g10710.1	Os03g38860	Sb05g021830.1		hypothetical protein
B_comp11139_c0_seq1	B	-	-	-
B_comp11140_c0_seq1	B	-	-	-
B_comp11140_c0_seq2	B	-	-	-
B_comp11140_c0_seq3	B	-	-	-
B_comp11143_c0_seq5	B	-	-	-
B_comp11144_c0_seq5	B	-	-	-
B_comp11144_c0_seq6	B	-	-	-
B_comp11146_c0_seq11	B	-	-	-
B_comp11146_c0_seq12	B	-	-	-
B_comp11146_c0_seq14	B	-	-	-
B_comp11146_c0_seq19	B	-	-	-
B_comp11146_c0_seq2	B	-	-	-
B_comp11146_c0_seq20	B	-	-	-
B_comp11146_c0_seq5	B	-	-	-
B_comp11146_c0_seq6	B	-	-	-
B_comp11146_c0_seq7	B	-	-	-
B_comp11159_c0_seq1	B	-	-	-
B_comp11159_c0_seq2	B	-	-	-
B_comp11167_c0_seq1	B	-	-	-
B_comp11169_c0_seq1	B	Bradi2g05420.1	-	-
B_comp11169_c0_seq12	B	-	-	-
B_comp11169_c0_seq15	B	Bradi2g05420.1	-	Sb03g003460.1
B_comp11169_c0_seq2	B	Bradi2g05420.1	-	Sb03g003460.1
B_comp11170_c0_seq1	B	-	-	-
B_comp11171_c0_seq12	B	-	-	-
B_comp11171_c0_seq13	B	-	-	-
B_comp11171_c0_seq8	B	-	-	-
B_comp11176_c0_seq1	B	-	-	-
B_comp11176_c1_seq1	B	-	Os02g49790	-		ALMT1, putative, expressed
B_comp11176_c1_seq2	B	-	-	-
B_comp11176_c1_seq3	B	-	Os02g49790	-		ALMT1, putative, expressed
B_comp11176_c1_seq4	B	-	-	-
B_comp11181_c0_seq1	B	-	-	-
B_comp11182_c0_seq4	B	-	-	-
B_comp11186_c0_seq3	B	-	-	-
B_comp11186_c0_seq4	B	-	-	-
B_comp11187_c0_seq1	B	-	-	-
B_comp11192_c0_seq1	B	-	-	-
B_comp11194_c0_seq5	B	-	-	-
B_comp11195_c0_seq1	B	-	Os01g10440	Sb03g002600.1		xylosyltransferase oxt, putative, expressed
B_comp11197_c0_seq5	B	-	-	-
B_comp11198_c0_seq1	B	-	-	-
B_comp11198_c1_seq7	B	-	-	-
B_comp11204_c0_seq1	B	-	-	-
B_comp11207_c0_seq1	B	-	-	-
B_comp11212_c0_seq1	B	-	-	-
B_comp11219_c0_seq7	B	-	-	-
B_comp11222_c0_seq1	B	-	-	-
B_comp11222_c0_seq4	B	-	-	-
B_comp11222_c0_seq5	B	-	-	-
B_comp11222_c0_seq8	B	-	-	-
B_comp11223_c0_seq1	B	-	-	-
B_comp11226_c0_seq1	B	-	-	-
B_comp11229_c0_seq3	B	-	-	-
B_comp11229_c0_seq4	B	-	-	-
B_comp11231_c0_seq1	B	-	-	-
B_comp11234_c0_seq11	B	-	-	-
B_comp11234_c0_seq12	B	-	-	-
B_comp11234_c0_seq13	B	-	-	-
B_comp11234_c0_seq17	B	-	-	-
B_comp11234_c0_seq4	B	-	-	-
B_comp11234_c0_seq7	B	-	-	-
B_comp11234_c0_seq8	B	-	-	-
B_comp11235_c0_seq1	B	-	-	-
B_comp11235_c1_seq1	B	-	-	-
B_comp11236_c0_seq1	B	-	-	-
B_comp11236_c0_seq10	B	-	-	-
B_comp11236_c0_seq11	B	-	-	-
B_comp11236_c0_seq12	B	-	-	-
B_comp11236_c0_seq13	B	-	-	-
B_comp11236_c0_seq2	B	-	-	-
B_comp11236_c0_seq6	B	-	-	-
B_comp11236_c0_seq7	B	-	-	-
B_comp11236_c0_seq8	B	-	-	-
B_comp11242_c0_seq1	B	-	-	-
B_comp11242_c0_seq2	B	-	-	-
B_comp11242_c0_seq3	B	-	-	-
B_comp11243_c0_seq1	B	-	-	-
B_comp11243_c0_seq11	B	-	-	-
B_comp11243_c0_seq12	B	-	-	-
B_comp11243_c0_seq13	B	-	-	-
B_comp11243_c0_seq16	B	-	-	-
B_comp11243_c0_seq17	B	-	-	-
B_comp11243_c0_seq19	B	-	-	-
B_comp11243_c0_seq20	B	-	-	-
B_comp11243_c0_seq21	B	-	Os05g08810	-		phosphatidylinositol 3-kinase, root isoform, putative, expressed
B_comp11243_c0_seq24	B	-	-	-
B_comp11243_c0_seq26	B	-	Os05g08810	-		phosphatidylinositol 3-kinase, root isoform, putative, expressed
B_comp11243_c0_seq28	B	-	-	-
B_comp11243_c0_seq31	B	-	Os05g08810	-		phosphatidylinositol 3-kinase, root isoform, putative, expressed
B_comp11243_c0_seq34	B	-	Os05g08810	-		phosphatidylinositol 3-kinase, root isoform, putative, expressed
B_comp11243_c0_seq35	B	-	-	-
B_comp11243_c0_seq36	B	-	-	-
B_comp11243_c0_seq4	B	-	-	-
B_comp11243_c0_seq43	B	-	-	-
B_comp11243_c0_seq44	B	-	-	-
B_comp11243_c0_seq45	B	-	-	-
B_comp11243_c0_seq46	B	-	-	-
B_comp11243_c0_seq6	B	-	-	-
B_comp11245_c0_seq6	B	-	-	Sb02g008430.1
B_comp11247_c0_seq1	B	-	-	-
B_comp11248_c0_seq2	B	-	-	-
B_comp11248_c0_seq3	B	-	-	-
B_comp11254_c0_seq1	B	-	-	-
B_comp11258_c0_seq10	B	-	-	-
B_comp11258_c0_seq2	B	-	-	-
B_comp11258_c0_seq3	B	-	-	-
B_comp11258_c0_seq5	B	-	-	-
B_comp11258_c0_seq9	B	-	-	-
B_comp1126_c1_seq1	B	-	-	-
B_comp1126_c1_seq2	B	-	-	-
B_comp11264_c0_seq2	B	-	-	-
B_comp11264_c0_seq4	B	-	-	-
B_comp11265_c0_seq1	B	-	-	-
B_comp11265_c0_seq2	B	-	-	-
B_comp11269_c0_seq1	B	-	-	-
B_comp11269_c0_seq10	B	-	-	-
B_comp11269_c0_seq11	B	-	-	-
B_comp11269_c0_seq13	B	-	-	-
B_comp11269_c0_seq3	B	-	-	-
B_comp11269_c0_seq4	B	-	-	-
B_comp11269_c0_seq6	B	-	-	-
B_comp11269_c0_seq7	B	-	-	-
B_comp11273_c0_seq1	B	-	-	-
B_comp11274_c0_seq3	B	-	-	-
B_comp11277_c0_seq1	B	-	-	-
B_comp11280_c0_seq1	B	-	-	-
B_comp11291_c0_seq6	B	Bradi4g13280.1	-	Sb05g025070.1
B_comp11293_c0_seq1	B	-	-	-
B_comp11294_c0_seq1	B	-	-	-
B_comp11294_c1_seq1	B	-	-	-
B_comp11297_c0_seq1	B	-	-	-
B_comp11297_c0_seq2	B	-	-	-
B_comp11297_c0_seq7	B	-	-	-
B_comp11297_c0_seq8	B	-	-	-
B_comp11299_c0_seq2	B	-	-	-
B_comp11302_c0_seq1	B	-	-	-
B_comp11304_c0_seq10	B	-	-	-
B_comp11304_c0_seq11	B	-	-	-
B_comp11304_c0_seq13	B	-	-	-
B_comp11304_c0_seq2	B	-	-	-
B_comp11304_c0_seq5	B	-	-	-
B_comp11304_c0_seq6	B	-	-	-
B_comp11304_c0_seq7	B	-	-	-
B_comp11304_c0_seq9	B	-	-	-
B_comp11314_c0_seq2	B	-	-	-
B_comp11316_c0_seq1	B	-	-	-
B_comp11317_c0_seq1	B	-	-	-
B_comp11320_c0_seq1	B	-	-	-
B_comp11320_c0_seq3	B	-	-	-
B_comp11320_c0_seq4	B	-	-	-
B_comp11324_c0_seq1	B	-	-	-
B_comp11324_c0_seq2	B	-	-	-
B_comp11324_c1_seq2	B	-	-	-
B_comp11324_c1_seq3	B	-	-	-
B_comp11324_c1_seq6	B	-	-	-
B_comp11324_c1_seq7	B	-	-	-
B_comp11326_c0_seq1	B	-	-	-
B_comp11326_c0_seq10	B	-	-	-
B_comp11326_c0_seq12	B	-	-	-
B_comp11326_c0_seq13	B	-	-	-
B_comp11326_c0_seq14	B	-	-	-
B_comp11326_c0_seq15	B	-	-	-
B_comp11326_c0_seq16	B	-	-	-
B_comp11326_c0_seq17	B	-	-	-
B_comp11326_c0_seq18	B	-	-	-
B_comp11326_c0_seq2	B	-	-	-
B_comp11326_c0_seq3	B	-	-	-
B_comp11326_c0_seq6	B	-	-	-
B_comp11326_c0_seq7	B	-	-	-
B_comp11326_c0_seq8	B	-	-	-
B_comp11327_c0_seq2	B	-	-	-
B_comp11329_c0_seq1	B	-	-	-
B_comp11331_c0_seq1	B	-	Os12g42980	-		cysteine synthase, putative, expressed
B_comp11337_c0_seq2	B	-	-	-
B_comp11338_c0_seq2	B	-	-	-
B_comp11343_c0_seq1	B	-	-	-
B_comp11343_c0_seq10	B	-	-	-
B_comp11343_c0_seq11	B	-	-	-
B_comp11343_c0_seq13	B	-	-	-
B_comp11343_c0_seq14	B	-	-	-
B_comp11343_c0_seq15	B	-	-	-
B_comp11343_c0_seq16	B	-	-	-
B_comp11343_c0_seq17	B	-	-	-
B_comp11343_c0_seq18	B	-	-	-
B_comp11343_c0_seq21	B	-	-	-
B_comp11343_c0_seq22	B	-	-	-
B_comp11343_c0_seq23	B	-	-	-
B_comp11343_c0_seq24	B	-	-	-
B_comp11343_c0_seq25	B	-	-	-
B_comp11343_c0_seq26	B	-	-	-
B_comp11343_c0_seq3	B	-	-	-
B_comp11343_c0_seq4	B	-	-	-
B_comp11343_c0_seq7	B	-	-	-
B_comp11344_c0_seq1	B	-	-	-
B_comp11344_c0_seq11	B	Bradi2g39420.1	-	-	ATPase activity, coupled to transmembrane movement of substances (Blast2GO)
B_comp11344_c0_seq13	B	-	-	-
B_comp11344_c0_seq16	B	-	-	-
B_comp11344_c0_seq17	B	Bradi3g04970.1	-	-	biotin-[acetyl-CoA-carboxylase] ligase activity (Blast2GO)
B_comp11344_c0_seq18	B	-	-	-
B_comp11344_c0_seq20	B	-	-	-
B_comp11344_c0_seq21	B	Bradi5g26340.2	-	-	RING, subfamily zinc finger, RING-type, putative
B_comp11344_c0_seq23	B	-	-	-
B_comp11344_c0_seq24	B	-	-	-
B_comp11344_c0_seq25	B	-	-	-
B_comp11344_c0_seq26	B	-	-	-
B_comp11344_c0_seq27	B	-	-	-
B_comp11344_c0_seq29	B	-	-	-
B_comp11344_c0_seq7	B	-	-	-
B_comp11344_c0_seq9	B	-	-	-
B_comp11346_c0_seq10	B	-	-	-
B_comp11346_c0_seq11	B	-	-	-
B_comp11346_c0_seq4	B	-	-	-
B_comp11346_c0_seq5	B	-	-	-
[truncated: 130,364 more rows]

## Sheet: D Genome Annotation
Trinity assembly (unigene)	Genome	Brachypodium gene model	Rice gene model	Sorghum gene model	Brachypodium annotation	Rice annotation
D_comp1000_c0_seq1	D	Bradi2g61590.1	-	-
D_comp1000055_c0_seq1	D	-	-	-
D_comp1000071_c0_seq1	D	-	-	-
D_comp1000215_c0_seq1	D	-	-	-
D_comp100027_c0_seq1	D	-	-	-
D_comp10003_c0_seq1	D	-	-	-
D_comp100032_c0_seq1	D	-	-	-
D_comp100053_c0_seq1	D	-	-	-
D_comp100053_c0_seq2	D	-	-	-
D_comp1000725_c0_seq1	D	-	-	-
D_comp1001250_c0_seq1	D	-	-	-
D_comp100148_c0_seq1	D	-	-	-
D_comp100148_c0_seq3	D	-	-	-
D_comp10016_c0_seq1	D	-	-	-
D_comp1001691_c0_seq1	D	-	-	-
D_comp100170_c0_seq1	D	-	-	-
D_comp1001717_c0_seq1	D	-	-	-
D_comp1001723_c0_seq1	D	-	-	-
D_comp1001777_c0_seq1	D	-	-	-
D_comp1001829_c0_seq1	D	-	-	-
D_comp1001893_c0_seq1	D	-	-	-
D_comp1001918_c0_seq1	D	-	-	-
D_comp1001933_c0_seq1	D	-	-	-
D_comp1001990_c0_seq1	D	-	-	-
D_comp1002022_c0_seq1	D	-	-	-
D_comp1002035_c0_seq1	D	-	-	-
D_comp1002053_c0_seq1	D	-	-	-
D_comp1002084_c0_seq1	D	-	-	-
D_comp1002212_c0_seq1	D	-	-	-
D_comp1002248_c0_seq1	D	-	-	-
D_comp1002286_c0_seq1	D	-	-	-
D_comp1002323_c0_seq1	D	-	-	-
D_comp1002392_c0_seq1	D	-	-	-
D_comp100242_c0_seq1	D	-	-	-
D_comp1002501_c0_seq1	D	-	-	-
D_comp1002509_c0_seq1	D	-	-	-
D_comp1002536_c0_seq1	D	-	-	-
D_comp1002557_c0_seq1	D	-	-	-
D_comp1002732_c0_seq1	D	-	-	-
D_comp10028_c0_seq1	D	-	-	-
D_comp1002930_c0_seq1	D	-	-	-
D_comp1003_c0_seq1	D	-	-	-
D_comp100305_c0_seq1	D	-	-	-
D_comp100305_c0_seq2	D	-	-	-
D_comp100311_c0_seq3	D	-	-	-
D_comp1003152_c0_seq1	D	-	-	-
D_comp1003169_c0_seq1	D	-	-	-
D_comp1003178_c0_seq1	D	-	-	-
D_comp1003216_c0_seq1	D	-	-	-
D_comp1003252_c0_seq1	D	-	-	-
D_comp1003303_c0_seq1	D	-	-	-
D_comp1003339_c0_seq1	D	-	-	-
D_comp1003361_c0_seq1	D	-	-	-
D_comp1003449_c0_seq1	D	-	-	-
D_comp1003473_c0_seq1	D	-	-	-
D_comp10035_c0_seq1	D	-	-	-
D_comp100360_c0_seq1	D	-	-	-
D_comp1003642_c0_seq1	D	-	-	-
D_comp1003716_c0_seq1	D	-	-	-
D_comp100374_c0_seq1	D	-	-	-
D_comp100374_c0_seq2	D	-	-	-
D_comp1003750_c0_seq1	D	-	-	-
D_comp100376_c0_seq1	D	-	-	-
D_comp1003837_c0_seq1	D	-	-	-
D_comp1003881_c0_seq1	D	-	-	-
D_comp1003929_c0_seq1	D	-	-	-
D_comp1004046_c0_seq1	D	-	-	-
D_comp1004084_c0_seq1	D	-	-	-
D_comp1004086_c0_seq1	D	-	-	-
D_comp1004164_c0_seq1	D	-	-	-
D_comp1004244_c0_seq1	D	-	-	-
D_comp1004313_c0_seq1	D	-	-	-
D_comp1004355_c0_seq1	D	-	-	-
D_comp1004413_c0_seq1	D	-	-	-
D_comp1004455_c0_seq1	D	-	-	-
D_comp1004472_c0_seq1	D	-	-	-
D_comp1004489_c0_seq1	D	-	-	-
D_comp1004542_c0_seq1	D	-	-	-
D_comp1004547_c0_seq1	D	-	-	-
D_comp1004686_c0_seq1	D	-	-	-
D_comp1004723_c0_seq1	D	-	-	-
D_comp1004780_c0_seq1	D	-	-	-
D_comp1004783_c0_seq1	D	-	-	-
D_comp1004790_c0_seq1	D	-	-	-
D_comp1004827_c0_seq1	D	-	-	-
D_comp1004835_c0_seq1	D	-	-	-
D_comp1004856_c0_seq1	D	-	-	-
D_comp100494_c0_seq3	D	-	-	-
D_comp100494_c0_seq5	D	-	-	-
D_comp1004977_c0_seq1	D	-	-	-
D_comp1005026_c0_seq1	D	-	-	-
D_comp1005045_c0_seq1	D	-	-	-
D_comp1005087_c0_seq1	D	-	-	-
D_comp1005110_c0_seq1	D	-	-	-
D_comp1005198_c0_seq1	D	-	-	-
D_comp10052_c0_seq1	D	-	-	-
D_comp10052_c0_seq2	D	-	-	-
D_comp1005346_c0_seq1	D	-	-	-
D_comp1005366_c0_seq1	D	-	-	-
D_comp100537_c0_seq1	D	-	-	-
D_comp1005375_c0_seq1	D	-	-	-
D_comp1005451_c0_seq1	D	-	-	-
D_comp1005530_c0_seq1	D	-	-	-
D_comp1005687_c0_seq1	D	-	Os10g21850	-		retrotransposon protein, putative, unclassified
D_comp1005711_c0_seq1	D	-	-	-
D_comp1005739_c0_seq1	D	-	-	-
D_comp1005744_c0_seq1	D	-	-	-
D_comp1005750_c0_seq1	D	-	-	-
D_comp1005770_c0_seq1	D	-	-	-
D_comp1005830_c0_seq1	D	-	-	-
D_comp1005875_c0_seq1	D	-	-	-
D_comp100590_c0_seq1	D	-	-	-
D_comp1005941_c0_seq1	D	-	-	-
D_comp1005949_c0_seq1	D	-	-	-
D_comp1006002_c0_seq1	D	-	-	-
D_comp100610_c0_seq1	D	-	Os03g24240	Sb06g014810.1		cytokinin synthase, putative, expressed
D_comp100610_c0_seq3	D	-	Os03g24240	Sb06g014810.1		cytokinin synthase, putative, expressed
D_comp100610_c0_seq6	D	-	Os03g24240	Sb06g014810.1		cytokinin synthase, putative, expressed
D_comp100610_c0_seq7	D	Bradi2g60960.1	Os10g31790	-		small GTP-binding protein domain, putative, expressed
D_comp100610_c0_seq8	D	-	Os10g31790	-		small GTP-binding protein domain, putative, expressed
D_comp1006120_c0_seq1	D	-	-	-
D_comp100615_c0_seq1	D	-	-	-
D_comp1006156_c0_seq1	D	-	-	-
D_comp100616_c0_seq1	D	-	-	-
D_comp1006251_c0_seq1	D	-	-	-
D_comp100645_c0_seq1	D	-	-	-
D_comp1006503_c0_seq1	D	-	-	-
D_comp1006541_c0_seq1	D	-	-	-
D_comp1006547_c0_seq1	D	Bradi3g58650.1	Os10g22990	Sb0012s005000.1		phi-1-like phosphate-induced protein, putative
D_comp100659_c0_seq2	D	-	-	-
D_comp1006659_c0_seq1	D	-	-	-
D_comp1006735_c0_seq1	D	-	-	-
D_comp1006750_c0_seq1	D	-	-	-
D_comp1006783_c0_seq1	D	-	-	-
D_comp1006838_c0_seq1	D	-	-	-
D_comp1006852_c0_seq1	D	-	-	-
D_comp100688_c0_seq1	D	-	-	-
D_comp1006991_c0_seq1	D	-	-	-
D_comp1007035_c0_seq1	D	-	-	-
D_comp1007052_c0_seq1	D	-	-	-
D_comp1007123_c0_seq1	D	-	-	-
D_comp1007125_c0_seq1	D	-	-	-
D_comp1007169_c0_seq1	D	-	-	-
D_comp1007228_c0_seq1	D	-	-	-
D_comp1007242_c0_seq1	D	-	-	-
D_comp1007287_c0_seq1	D	-	-	-
D_comp1007326_c0_seq1	D	-	-	-
D_comp1007457_c0_seq1	D	-	-	-
D_comp1007557_c0_seq1	D	-	-	-
D_comp1007581_c0_seq1	D	-	-	-
D_comp1007698_c0_seq1	D	-	-	-
D_comp100772_c0_seq1	D	-	-	-
D_comp1007754_c0_seq1	D	-	-	-
D_comp1007880_c0_seq1	D	-	-	-
D_comp1007917_c0_seq1	D	-	-	-
D_comp1007927_c0_seq1	D	-	-	-
D_comp1008032_c0_seq1	D	-	-	-
D_comp1008033_c0_seq1	D	-	-	-
D_comp1008062_c0_seq1	D	-	-	-
D_comp1008063_c0_seq1	D	-	-	-
D_comp1008092_c0_seq1	D	-	-	-
D_comp1008101_c0_seq1	D	-	-	-
D_comp1008122_c0_seq1	D	-	-	-
D_comp1008227_c0_seq1	D	-	-	-
D_comp1008351_c0_seq1	D	-	-	-
D_comp1008439_c0_seq1	D	-	-	-
D_comp1008492_c0_seq1	D	-	-	-
D_comp10085_c0_seq18	D	-	-	-
D_comp10085_c0_seq45	D	-	-	-
D_comp10085_c0_seq46	D	-	-	-
D_comp1008508_c0_seq1	D	-	-	-
D_comp1008516_c0_seq1	D	-	-	-
D_comp1008587_c0_seq1	D	-	-	-
D_comp1008599_c0_seq1	D	-	-	-
D_comp1008617_c0_seq1	D	-	-	-
D_comp1008673_c0_seq1	D	-	-	-
D_comp1008722_c0_seq1	D	-	-	-
D_comp1008734_c0_seq1	D	-	-	-
D_comp1008793_c0_seq1	D	-	-	-
D_comp1008811_c0_seq1	D	-	-	-
D_comp1008865_c0_seq1	D	-	-	-
D_comp1008983_c0_seq1	D	-	-	-
D_comp1009008_c0_seq1	D	-	-	-
D_comp1009018_c0_seq1	D	-	-	-
D_comp1009156_c0_seq1	D	-	-	-
D_comp100916_c0_seq1	D	-	-	-
D_comp1009165_c0_seq1	D	-	-	-
D_comp1009209_c0_seq1	D	-	-	-
D_comp100934_c0_seq3	D	-	-	-
D_comp1009429_c0_seq1	D	-	-	-
D_comp1009469_c0_seq1	D	-	-	-
D_comp1009599_c0_seq1	D	-	-	-
D_comp1009699_c0_seq1	D	-	-	-
D_comp1009840_c0_seq1	D	-	-	-
D_comp100990_c0_seq1	D	-	-	-
D_comp1009908_c0_seq1	D	-	-	-
D_comp1009970_c0_seq1	D	-	-	-
D_comp1009998_c0_seq1	D	-	-	-
D_comp1010038_c0_seq1	D	-	-	-
D_comp1010106_c0_seq1	D	-	-	-
D_comp1010478_c0_seq1	D	-	-	-
D_comp1010506_c0_seq1	D	-	-	-
D_comp1010518_c0_seq1	D	-	-	-
D_comp1010559_c0_seq1	D	-	-	-
D_comp1010607_c0_seq1	D	-	-	-
D_comp101061_c0_seq1	D	-	-	-
D_comp101061_c0_seq2	D	-	-	-
D_comp101061_c0_seq3	D	-	-	-
D_comp101061_c0_seq4	D	-	-	-
D_comp101061_c0_seq5	D	-	-	-
D_comp101061_c0_seq6	D	-	-	-
D_comp101061_c0_seq7	D	-	-	-
D_comp101061_c0_seq8	D	-	-	-
D_comp101061_c0_seq9	D	-	-	-
D_comp1010614_c0_seq1	D	-	-	-
D_comp1010647_c0_seq1	D	Bradi4g11340.1	Os11g43320	Sb05g025870.1		NB-ARC domain containing protein, expressed
D_comp1010785_c0_seq1	D	-	-	-
D_comp1010820_c0_seq1	D	-	-	-
D_comp1010823_c0_seq1	D	-	-	-
D_comp1010910_c0_seq1	D	-	-	-
D_comp1011090_c0_seq1	D	-	-	-
D_comp101121_c0_seq1	D	-	-	-
D_comp1011276_c0_seq1	D	-	-	-
D_comp1011316_c0_seq1	D	-	-	-
D_comp1011684_c0_seq1	D	-	-	-
D_comp1011712_c0_seq1	D	-	-	-
D_comp101176_c0_seq1	D	-	-	-
D_comp1011900_c0_seq1	D	-	-	-
D_comp1011984_c0_seq1	D	-	-	-
D_comp1011986_c0_seq1	D	-	-	-
D_comp1011997_c0_seq1	D	-	-	-
D_comp1012014_c0_seq1	D	-	-	-
D_comp1012030_c0_seq1	D	-	-	-
D_comp1012040_c0_seq1	D	-	-	-
D_comp1012139_c0_seq1	D	-	-	-
D_comp1012272_c0_seq1	D	-	-	-
D_comp1012297_c0_seq1	D	-	-	-
D_comp1012329_c0_seq1	D	-	-	-
D_comp1012369_c0_seq1	D	-	-	-
D_comp1012429_c0_seq1	D	-	-	-
D_comp1012463_c0_seq1	D	-	-	-
D_comp1012472_c0_seq1	D	-	-	-
D_comp1012555_c0_seq1	D	-	-	-
D_comp1012564_c0_seq1	D	-	-	-
D_comp1012665_c0_seq1	D	-	-	-
D_comp1012753_c0_seq1	D	-	-	-
D_comp1012849_c0_seq1	D	-	-	-
D_comp1012873_c0_seq1	D	-	-	-
D_comp1012973_c0_seq1	D	-	-	-
D_comp1013047_c0_seq1	D	-	-	-
D_comp101315_c0_seq1	D	-	-	-
D_comp101315_c0_seq3	D	-	-	-
D_comp101315_c0_seq4	D	-	-	-
D_comp1013176_c0_seq1	D	-	-	-
D_comp1013217_c0_seq1	D	-	-	-
D_comp1013373_c0_seq1	D	-	-	-
D_comp1013421_c0_seq1	D	-	-	-
D_comp1013434_c0_seq1	D	-	-	-
D_comp101346_c0_seq1	D	-	-	-
D_comp1013609_c0_seq1	D	-	-	-
D_comp101369_c0_seq1	D	-	-	-
D_comp1013701_c0_seq1	D	-	-	-
D_comp1013769_c0_seq1	D	-	-	-
D_comp1013771_c0_seq1	D	-	-	-
D_comp1013775_c0_seq1	D	-	-	-
D_comp1013798_c0_seq1	D	-	-	-
D_comp101383_c0_seq1	D	-	-	-
D_comp1013861_c0_seq1	D	-	-	-
D_comp10139_c0_seq1	D	-	-	-
D_comp10139_c0_seq13	D	-	-	-
D_comp10139_c0_seq4	D	-	-	-
D_comp1013927_c0_seq1	D	-	-	-
D_comp1013928_c0_seq1	D	-	-	-
D_comp1013962_c0_seq1	D	-	-	-
D_comp1014007_c0_seq1	D	-	-	-
D_comp101404_c0_seq1	D	-	-	-
D_comp101404_c0_seq2	D	-	-	-
D_comp1014069_c0_seq1	D	-	-	-
D_comp1014104_c0_seq1	D	-	-	-
D_comp1014152_c0_seq1	D	-	-	-
D_comp101421_c0_seq1	D	-	-	-
D_comp101421_c0_seq3	D	-	-	-
D_comp1014287_c0_seq1	D	-	-	-
D_comp1014314_c0_seq1	D	-	-	Sb05g017252.1
D_comp1014342_c0_seq1	D	-	-	-
D_comp101438_c0_seq1	D	-	-	-
D_comp101438_c0_seq2	D	-	-	-
D_comp1014479_c0_seq1	D	-	-	-
D_comp1014488_c0_seq1	D	-	-	-
D_comp101449_c0_seq1	D	-	-	-
D_comp1014493_c0_seq1	D	-	-	-
D_comp1014522_c0_seq1	D	-	-	-
D_comp1014582_c0_seq1	D	-	-	-
D_comp1014602_c0_seq1	D	-	-	-
D_comp1014629_c0_seq1	D	-	-	-
D_comp1014658_c0_seq1	D	-	-	-
D_comp1014694_c0_seq1	D	-	-	-
D_comp1014799_c0_seq1	D	-	-	-
D_comp1014835_c0_seq1	D	-	-	-
D_comp101486_c0_seq1	D	-	-	-
D_comp1014918_c0_seq1	D	-	-	-
D_comp1014972_c0_seq1	D	-	-	-
D_comp101498_c0_seq1	D	-	-	-
D_comp101499_c0_seq1	D	-	-	-
D_comp101508_c0_seq1	D	-	-	-
D_comp1015169_c0_seq1	D	-	-	-
D_comp101522_c0_seq1	D	-	-	-
D_comp1015223_c0_seq1	D	-	-	-
D_comp1015227_c0_seq1	D	-	-	-
D_comp101524_c0_seq1	D	-	-	-
D_comp1015282_c0_seq1	D	-	-	-
D_comp1015290_c0_seq1	D	-	-	-
D_comp1015394_c0_seq1	D	-	Os02g12320	-		retrotransposon protein, putative, Ty3-gypsy subclass, expressed
D_comp1015429_c0_seq1	D	-	-	-
D_comp1015497_c0_seq1	D	-	-	-
D_comp1015511_c0_seq1	D	-	-	-
D_comp1015517_c0_seq1	D	-	-	-
D_comp1015541_c0_seq1	D	-	-	-
D_comp1015620_c0_seq1	D	-	-	-
D_comp1015722_c0_seq1	D	-	-	-
D_comp1015803_c0_seq1	D	-	-	-
D_comp1015836_c0_seq1	D	-	-	-
D_comp1015852_c0_seq1	D	-	-	-
D_comp1015973_c0_seq1	D	-	-	-
D_comp101601_c0_seq1	D	-	-	-
D_comp1016040_c0_seq1	D	-	-	-
D_comp1016078_c0_seq1	D	-	-	-
D_comp1016137_c0_seq1	D	-	-	-
D_comp1016207_c0_seq1	D	-	-	-
D_comp1016266_c0_seq1	D	-	-	-
D_comp1016267_c0_seq1	D	-	-	-
D_comp1016321_c0_seq1	D	-	-	-
D_comp10164_c0_seq15	D	-	-	-
D_comp10164_c0_seq16	D	-	-	-
D_comp10164_c0_seq18	D	-	-	-
D_comp10164_c0_seq19	D	-	-	-
D_comp10164_c0_seq20	D	-	-	-
D_comp10164_c0_seq22	D	-	-	-
D_comp10164_c0_seq24	D	-	-	-
D_comp10164_c0_seq29	D	-	-	-
D_comp10164_c0_seq3	D	-	-	-
D_comp10164_c0_seq30	D	-	-	-
D_comp10164_c0_seq31	D	-	-	-
D_comp10164_c0_seq32	D	-	-	-
D_comp10164_c0_seq33	D	-	-	-
D_comp10164_c0_seq36	D	-	-	-
D_comp10164_c0_seq37	D	-	-	-
D_comp10164_c0_seq39	D	-	-	-
D_comp10164_c0_seq4	D	-	-	-
D_comp10164_c0_seq40	D	-	-	-
D_comp10164_c0_seq42	D	-	-	-
D_comp10164_c0_seq43	D	-	-	-
D_comp10164_c0_seq44	D	-	-	-
D_comp10164_c0_seq45	D	-	-	-
D_comp10164_c0_seq46	D	-	-	-
D_comp10164_c0_seq48	D	-	-	-
D_comp10164_c0_seq50	D	-	-	-
D_comp10164_c0_seq52	D	-	-	-
D_comp10164_c0_seq53	D	-	-	-
D_comp10164_c0_seq9	D	-	-	-
D_comp1016409_c0_seq1	D	-	-	-
D_comp1016466_c0_seq1	D	-	-	-
D_comp101647_c0_seq1	D	-	-	-
D_comp1016473_c0_seq1	D	-	-	-
D_comp10165_c0_seq1	D	-	-	-
D_comp1016615_c0_seq1	D	-	-	-
D_comp10167_c0_seq20	D	-	-	-
D_comp10167_c0_seq21	D	-	-	-
D_comp10167_c1_seq20	D	-	-	-
D_comp10167_c1_seq21	D	-	-	-
D_comp10167_c1_seq22	D	Bradi1g43610.1	Os02g27440	Sb10g004493.1		DNA topoisomerase 1, putative, expressed
D_comp10167_c1_seq23	D	Bradi1g43610.1	Os06g16980	Sb10g004493.1		DNA topoisomerase I family protein, expressed
D_comp1016788_c0_seq1	D	-	-	-
D_comp1016868_c0_seq1	D	-	-	-
D_comp1016873_c0_seq1	D	-	-	-
D_comp1016883_c0_seq1	D	-	-	-
D_comp1016922_c0_seq1	D	-	-	-
D_comp1017021_c0_seq1	D	-	-	-
D_comp1017114_c0_seq1	D	-	-	-
D_comp1017156_c0_seq1	D	-	Os05g07880	-		phospholipase D alpha 1 precursor, putative, expressed
D_comp1017247_c0_seq1	D	-	-	-
D_comp1017265_c0_seq1	D	-	-	-
D_comp1017301_c0_seq1	D	-	-	-
D_comp1017586_c0_seq1	D	-	-	-
D_comp1017600_c0_seq1	D	-	-	-
D_comp1017644_c0_seq1	D	-	-	-
D_comp1017669_c0_seq1	D	-	-	-
D_comp1017768_c0_seq1	D	-	-	-
D_comp1017879_c0_seq1	D	-	-	-
D_comp1017892_c0_seq1	D	Bradi2g01160.1	-	-
D_comp1017931_c0_seq1	D	-	-	-
D_comp1017945_c0_seq1	D	-	-	-
D_comp1017999_c0_seq1	D	-	-	-
D_comp101801_c0_seq1	D	-	-	-
D_comp1018035_c0_seq1	D	-	-	-
D_comp1018216_c0_seq1	D	-	-	-
D_comp1018265_c0_seq1	D	-	-	-
D_comp10183_c1_seq1	D	-	-	-
D_comp1018315_c0_seq1	D	-	-	-
D_comp1018611_c0_seq1	D	-	-	-
D_comp1018651_c0_seq1	D	-	-	-
D_comp101875_c0_seq1	D	-	-	-
D_comp1018836_c0_seq1	D	-	-	-
D_comp1018840_c0_seq1	D	-	-	-
D_comp1018906_c0_seq1	D	-	-	-
D_comp1018920_c0_seq1	D	-	-	-
D_comp1018923_c0_seq1	D	-	-	-
D_comp1019150_c0_seq1	D	-	-	-
D_comp101922_c0_seq1	D	-	-	-
D_comp1019330_c0_seq1	D	-	-	-
D_comp1019496_c0_seq1	D	-	-	-
D_comp1019575_c0_seq1	D	-	-	-
D_comp1019597_c0_seq1	D	-	-	-
D_comp1019628_c0_seq1	D	-	-	-
D_comp1019790_c0_seq1	D	-	-	-
D_comp1019812_c0_seq1	D	-	-	-
D_comp101989_c0_seq1	D	-	-	-
D_comp101989_c0_seq11	D	-	-	-
D_comp101989_c0_seq2	D	-	-	-
D_comp101989_c0_seq4	D	-	-	-
D_comp101989_c0_seq5	D	-	-	-
D_comp101989_c0_seq6	D	-	-	-
D_comp1019892_c0_seq1	D	-	-	-
D_comp1019897_c0_seq1	D	-	-	-
D_comp1019990_c0_seq1	D	-	-	-
D_comp1020013_c0_seq1	D	-	-	-
D_comp1020028_c0_seq1	D	-	-	-
D_comp1020217_c0_seq1	D	-	-	-
D_comp1020244_c0_seq1	D	-	-	-
D_comp1020258_c0_seq1	D	-	-	-
D_comp102028_c1_seq1	D	-	-	-
D_comp102030_c0_seq1	D	-	-	-
D_comp102035_c0_seq1	D	-	-	-
D_comp102048_c0_seq1	D	-	-	-
D_comp1020604_c0_seq1	D	-	-	-
D_comp1020679_c0_seq1	D	-	-	-
D_comp1020704_c0_seq1	D	-	-	-
D_comp1020779_c0_seq1	D	-	-	-
D_comp10208_c0_seq1	D	Bradi2g37700.1	Os05g02780	Sb09g001970.1		glycine-rich protein A3, putative, expressed
D_comp1020818_c0_seq1	D	-	-	-
D_comp1020880_c0_seq1	D	-	-	-
D_comp1020893_c0_seq1	D	-	-	-
D_comp1021125_c0_seq1	D	-	-	-
D_comp1021126_c0_seq1	D	-	-	-
D_comp1021213_c0_seq1	D	-	-	-
D_comp1021234_c0_seq1	D	-	-	-
D_comp1021264_c0_seq1	D	-	-	-
D_comp1021357_c0_seq1	D	-	-	-
D_comp1021366_c0_seq1	D	-	-	-
D_comp1021368_c0_seq1	D	-	-	-
D_comp1021404_c0_seq1	D	-	-	-
D_comp1021502_c0_seq1	D	-	-	-
D_comp102164_c0_seq1	D	-	-	-
D_comp1021701_c0_seq1	D	-	-	-
D_comp1021793_c0_seq1	D	-	-	-
D_comp1021802_c0_seq1	D	-	-	-
D_comp1021826_c0_seq1	D	-	-	-
D_comp1021872_c0_seq1	D	-	-	-
D_comp1021967_c0_seq1	D	-	-	-
D_comp102197_c0_seq1	D	-	-	-
D_comp102197_c0_seq4	D	-	-	-
D_comp102197_c0_seq9	D	-	-	-
D_comp1022022_c0_seq1	D	-	-	-
D_comp1022084_c0_seq1	D	-	Os02g12420	-		receptor-like protein kinase precursor, putative, expressed
D_comp102209_c0_seq1	D	-	-	-
D_comp1022145_c0_seq1	D	-	-	-
D_comp1022360_c0_seq1	D	-	-	-
D_comp1022605_c0_seq1	D	-	-	-
D_comp1022688_c0_seq1	D	-	-	-
D_comp1022694_c0_seq1	D	-	-	-
D_comp1022759_c0_seq1	D	-	-	-
D_comp102278_c0_seq1	D	-	-	-
D_comp1022877_c0_seq1	D	-	-	-
D_comp102304_c0_seq2	D	-	-	-
D_comp102304_c0_seq4	D	-	-	-
D_comp1023043_c0_seq1	D	-	-	-
D_comp1023129_c0_seq1	D	-	-	-
D_comp1023133_c0_seq1	D	-	-	-
D_comp1023229_c0_seq1	D	-	-	-
D_comp102324_c0_seq1	D	-	-	-
D_comp102324_c0_seq2	D	-	-	-
D_comp102324_c0_seq3	D	-	-	-
D_comp1023284_c0_seq1	D	-	-	-
D_comp1023479_c0_seq1	D	-	-	-
D_comp102349_c0_seq3	D	-	-	-
D_comp102352_c0_seq1	D	-	-	-
D_comp1023698_c0_seq1	D	-	-	-
D_comp1023705_c0_seq1	D	-	-	-
D_comp1023769_c0_seq1	D	-	-	-
D_comp1023774_c0_seq1	D	-	-	-
D_comp1023954_c0_seq1	D	-	-	-
D_comp1023956_c0_seq1	D	-	-	-
D_comp102396_c0_seq1	D	-	-	-
D_comp1023978_c0_seq1	D	-	-	-
D_comp1024002_c0_seq1	D	-	-	-
D_comp102418_c0_seq1	D	-	-	-
D_comp1024295_c0_seq1	D	-	-	-
D_comp10243_c0_seq26	D	-	-	-
D_comp10243_c0_seq27	D	-	-	-
D_comp10243_c0_seq28	D	-	-	-
D_comp10243_c0_seq30	D	-	-	-
D_comp10243_c0_seq31	D	-	-	-
D_comp10243_c0_seq32	D	-	-	-
D_comp10243_c0_seq34	D	-	-	-
D_comp10243_c0_seq37	D	-	-	-
D_comp10243_c0_seq38	D	-	-	-
D_comp10243_c0_seq41	D	-	-	-
D_comp10243_c0_seq42	D	-	-	-
D_comp10243_c0_seq43	D	-	-	-
D_comp10243_c0_seq44	D	-	-	-
D_comp10243_c0_seq46	D	-	-	-
D_comp10243_c0_seq47	D	-	-	-
D_comp10243_c0_seq49	D	-	-	-
D_comp10243_c0_seq51	D	-	-	-
D_comp10243_c0_seq54	D	-	-	-
D_comp10243_c0_seq55	D	-	-	-
D_comp10243_c0_seq56	D	-	-	-
D_comp10243_c0_seq58	D	-	-	-
D_comp10243_c0_seq60	D	-	-	-
D_comp10243_c0_seq61	D	-	-	-
D_comp10243_c0_seq66	D	-	-	-
D_comp10243_c0_seq67	D	-	-	-
D_comp1024328_c0_seq1	D	-	-	-
D_comp1024420_c0_seq1	D	-	-	-
D_comp102444_c0_seq1	D	-	-	-
D_comp1024542_c0_seq1	D	-	-	-
D_comp1024560_c0_seq1	D	-	Os11g38520	Sb07g001420.1		expressed protein
D_comp1024577_c0_seq1	D	-	-	-
D_comp1024587_c0_seq1	D	-	-	-
D_comp102466_c0_seq1	D	-	-	-
D_comp1024686_c0_seq1	D	-	-	-
D_comp1024803_c0_seq1	D	-	-	-
D_comp102498_c0_seq1	D	-	-	-
D_comp1025054_c0_seq1	D	-	-	-
D_comp1025114_c0_seq1	D	-	-	-
D_comp1025130_c0_seq1	D	-	-	-
D_comp1025191_c0_seq1	D	-	-	-
D_comp1025251_c0_seq1	D	-	-	-
D_comp1025316_c0_seq1	D	-	-	-
D_comp102533_c0_seq1	D	-	-	-
D_comp102533_c0_seq2	D	-	-	-
D_comp1025364_c0_seq1	D	-	-	-
D_comp102544_c0_seq1	D	-	-	-
D_comp102554_c0_seq1	D	-	-	-
D_comp1025566_c0_seq1	D	-	-	-
D_comp1025597_c0_seq1	D	-	-	-
D_comp1025604_c0_seq1	D	-	-	-
D_comp1025641_c0_seq1	D	-	-	-
D_comp10259_c0_seq1	D	-	-	-
D_comp10259_c0_seq2	D	-	-	-
D_comp1025925_c0_seq1	D	-	-	-
D_comp1025935_c0_seq1	D	-	-	-
D_comp10260_c0_seq1	D	-	-	-
D_comp1026075_c0_seq1	D	-	-	-
D_comp1026200_c0_seq1	D	-	-	-
D_comp1026307_c0_seq1	D	-	-	-
D_comp10264_c0_seq1	D	-	-	-
D_comp1026430_c0_seq1	D	-	-	-
D_comp1026470_c0_seq1	D	-	-	-
D_comp1026479_c0_seq1	D	-	-	-
D_comp1026543_c0_seq1	D	-	-	-
D_comp1026601_c0_seq1	D	-	-	-
D_comp1026620_c0_seq1	D	-	-	-
D_comp1026735_c0_seq1	D	-	-	-
D_comp1026838_c0_seq1	D	-	-	-
D_comp1026883_c0_seq1	D	-	-	-
D_comp1026941_c0_seq1	D	-	-	-
D_comp102699_c0_seq1	D	-	-	-
D_comp102699_c0_seq2	D	Bradi2g46110.1	Os04g14270	Sb02g020740.1		latency associated nuclear antigen, putative
D_comp1027202_c0_seq1	D	-	-	-
D_comp1027204_c0_seq1	D	-	-	-
D_comp1027336_c0_seq1	D	-	-	-
D_comp1027375_c0_seq1	D	-	-	-
D_comp1027414_c0_seq1	D	Bradi3g59990.1	-	-	metalloendopeptidase activity (Blast2GO)
D_comp1027443_c0_seq1	D	-	-	-
D_comp102745_c0_seq1	D	-	-	-
D_comp1027481_c0_seq1	D	-	-	-
D_comp1027482_c0_seq1	D	-	-	-
D_comp102750_c0_seq1	D	-	-	-
D_comp1027500_c0_seq1	D	-	-	-
D_comp1027559_c0_seq1	D	-	-	-
D_comp102758_c0_seq1	D	-	-	-
D_comp102766_c0_seq1	D	-	-	-
D_comp1027714_c0_seq1	D	-	-	-
D_comp1027748_c0_seq1	D	-	-	-
D_comp1027889_c0_seq1	D	Bradi4g41010.1	-	-
D_comp102789_c0_seq1	D	-	-	-
D_comp1027905_c0_seq1	D	-	-	-
D_comp1027936_c0_seq1	D	-	-	-
D_comp1027967_c0_seq1	D	-	-	-
D_comp1028080_c0_seq1	D	-	-	-
D_comp1028117_c0_seq1	D	-	-	-
D_comp102857_c0_seq4	D	-	-	-
D_comp1028594_c0_seq1	D	-	-	-
D_comp1028664_c0_seq1	D	-	-	-
D_comp1028826_c0_seq1	D	-	-	-
D_comp1028993_c0_seq1	D	-	-	-
D_comp1029104_c0_seq1	D	-	-	-
D_comp102928_c0_seq1	D	-	-	-
D_comp10293_c0_seq3	D	-	-	-
D_comp102933_c0_seq1	D	-	-	-
D_comp1029340_c0_seq1	D	-	-	-
D_comp1029345_c0_seq1	D	Bradi1g75520.1	-	-	ATPase activity, coupled (Blast2GO)
D_comp1029386_c0_seq1	D	-	-	-
D_comp1029387_c0_seq1	D	-	-	-
D_comp102940_c0_seq7	D	-	-	-
D_comp102940_c0_seq8	D	-	-	-
D_comp1029405_c0_seq1	D	-	-	-
D_comp102947_c0_seq1	D	-	-	-
D_comp102947_c0_seq2	D	-	-	-
D_comp1029520_c0_seq1	D	-	-	-
D_comp1029674_c0_seq1	D	-	-	-
D_comp1029758_c0_seq1	D	-	-	-
D_comp1029761_c0_seq1	D	-	-	-
D_comp1029832_c0_seq1	D	-	-	-
D_comp102985_c0_seq1	D	-	-	-
D_comp1030108_c0_seq1	D	-	-	-
D_comp1030120_c0_seq1	D	-	-	-
D_comp1030156_c0_seq1	D	-	-	-
D_comp1030209_c0_seq1	D	-	-	-
D_comp1030230_c0_seq1	D	-	-	-
D_comp1030237_c0_seq1	D	-	-	-
D_comp1030239_c0_seq1	D	-	-	-
D_comp1030245_c0_seq1	D	-	-	-
D_comp1030359_c0_seq1	D	-	-	-
D_comp1030423_c0_seq1	D	-	-	-
D_comp1030531_c0_seq1	D	-	-	-
D_comp1030569_c0_seq1	D	-	-	-
D_comp1030609_c0_seq1	D	-	-	-
D_comp1030618_c0_seq1	D	-	-	-
D_comp1030640_c0_seq1	D	-	-	Sb02g041620.1
D_comp1030677_c0_seq1	D	-	-	-
D_comp1030737_c0_seq1	D	-	-	-
D_comp1030777_c0_seq1	D	-	-	-
D_comp1031025_c0_seq1	D	-	-	-
D_comp1031277_c0_seq1	D	-	-	-
D_comp1031298_c0_seq1	D	-	-	-
D_comp1031343_c0_seq1	D	-	-	-
D_comp103138_c0_seq1	D	-	-	-
D_comp1031454_c0_seq1	D	-	-	-
D_comp1031461_c0_seq1	D	-	-	-
D_comp1031674_c0_seq1	D	-	-	-
D_comp1031868_c0_seq1	D	-	-	-
D_comp1031887_c0_seq1	D	-	-	-
D_comp1031949_c0_seq1	D	-	-	-
D_comp1031962_c0_seq1	D	-	-	-
D_comp103210_c0_seq1	D	-	-	-
D_comp103210_c0_seq2	D	-	-	-
D_comp1032108_c0_seq1	D	-	-	-
D_comp1032133_c0_seq1	D	-	-	-
D_comp1032147_c0_seq1	D	-	-	-
D_comp1032182_c0_seq1	D	-	-	-
D_comp103226_c0_seq1	D	-	Os11g32950	Sb05g003041.1		conserved hypothetical protein
D_comp1032293_c0_seq1	D	-	-	-
D_comp1032305_c0_seq1	D	-	-	-
D_comp103242_c0_seq1	D	-	-	-
D_comp103242_c0_seq2	D	-	-	-
D_comp103242_c0_seq3	D	-	-	-
D_comp1032449_c0_seq1	D	-	-	-
D_comp1032481_c0_seq1	D	-	-	-
D_comp1032533_c0_seq1	D	-	-	-
D_comp1032619_c0_seq1	D	-	-	-
D_comp1032751_c0_seq1	D	-	-	-
D_comp1032769_c0_seq1	D	-	-	-
D_comp1032782_c0_seq1	D	-	-	-
D_comp1032825_c0_seq1	D	-	-	-
D_comp1032837_c0_seq1	D	-	-	-
D_comp1032941_c0_seq1	D	-	-	-
D_comp1032943_c0_seq1	D	-	-	-
D_comp1032948_c0_seq1	D	-	-	-
D_comp1032989_c0_seq1	D	-	-	-
D_comp1033092_c0_seq1	D	-	-	-
D_comp10332_c0_seq1	D	-	-	-
D_comp1033502_c0_seq1	D	-	-	-
D_comp1033600_c0_seq1	D	-	-	-
D_comp1033622_c0_seq1	D	-	-	-
D_comp103364_c0_seq1	D	-	-	-
D_comp1033684_c0_seq1	D	-	-	-
D_comp103372_c0_seq1	D	-	-	-
D_comp1033737_c0_seq1	D	-	-	-
D_comp1033758_c0_seq1	D	-	-	-
D_comp1033766_c0_seq1	D	-	-	-
D_comp1033851_c0_seq1	D	-	-	-
D_comp1033858_c0_seq1	D	-	-	-
D_comp1033919_c0_seq1	D	-	-	-
D_comp1033935_c0_seq1	D	-	-	-
D_comp1033940_c0_seq1	D	-	-	-
D_comp1034131_c0_seq1	D	-	-	-
D_comp1034266_c0_seq1	D	-	-	-
D_comp1034286_c0_seq1	D	-	-	-
D_comp1034475_c0_seq1	D	-	-	-
D_comp1034513_c0_seq1	D	-	-	-
D_comp1034742_c0_seq1	D	-	-	-
D_comp1034760_c0_seq1	D	-	-	-
D_comp1034899_c0_seq1	D	-	-	-
D_comp1035070_c0_seq1	D	-	-	-
D_comp1035070_c0_seq2	D	-	-	-
D_comp1035131_c0_seq1	D	-	-	-
D_comp1035211_c0_seq1	D	-	-	-
D_comp1035236_c0_seq1	D	-	-	-
D_comp1035246_c0_seq1	D	-	-	-
D_comp1035252_c0_seq1	D	-	-	-
D_comp1035271_c0_seq1	D	-	-	-
D_comp103531_c0_seq1	D	-	-	-
D_comp1035398_c0_seq1	D	-	-	-
D_comp1035423_c0_seq1	D	-	-	-
D_comp1035572_c0_seq1	D	-	-	-
D_comp1035587_c0_seq1	D	-	-	Sb04g007410.1
D_comp103559_c0_seq1	D	-	-	-
D_comp1035689_c0_seq1	D	-	-	-
D_comp103580_c0_seq1	D	-	-	-
D_comp103580_c0_seq2	D	-	-	-
D_comp1035868_c0_seq1	D	-	-	-
D_comp1035908_c0_seq1	D	-	-	-
D_comp1035945_c0_seq1	D	-	-	-
D_comp103595_c0_seq1	D	-	-	-
D_comp1035990_c0_seq1	D	-	-	-
D_comp1036008_c0_seq1	D	-	-	-
D_comp1036029_c0_seq1	D	-	-	-
D_comp103605_c0_seq1	D	-	-	-
D_comp1036064_c0_seq1	D	-	-	-
D_comp1036196_c0_seq1	D	-	-	-
D_comp1036221_c0_seq1	D	-	-	-
D_comp1036240_c0_seq1	D	-	-	-
D_comp1036280_c0_seq1	D	-	-	-
D_comp1036284_c0_seq1	D	-	-	-
D_comp1036321_c0_seq1	D	-	-	-
D_comp1036343_c0_seq1	D	-	-	-
D_comp10366_c0_seq1	D	-	-	-
D_comp1036636_c0_seq1	D	-	-	-
D_comp103666_c0_seq1	D	-	-	-
D_comp103666_c0_seq2	D	-	-	-
D_comp1036676_c0_seq1	D	-	-	-
D_comp103672_c0_seq1	D	-	-	-
D_comp1036828_c0_seq1	D	-	-	-
D_comp1036842_c0_seq1	D	-	-	-
D_comp1036888_c0_seq1	D	-	-	-
D_comp1036933_c0_seq1	D	-	-	-
D_comp1037013_c0_seq1	D	-	-	-
D_comp1037101_c0_seq1	D	-	-	-
D_comp1037156_c0_seq1	D	-	-	-
D_comp1037176_c0_seq1	D	-	-	-
D_comp1037208_c0_seq1	D	-	-	-
D_comp1037347_c0_seq1	D	-	-	-
D_comp103738_c0_seq5	D	-	-	-
D_comp103738_c0_seq6	D	-	-	-
D_comp1037408_c0_seq1	D	-	-	-
D_comp1037475_c0_seq1	D	-	-	-
D_comp1037512_c0_seq1	D	-	-	-
D_comp1037540_c0_seq1	D	-	-	-
D_comp1037559_c0_seq1	D	-	-	-
D_comp1037695_c0_seq1	D	-	-	-
D_comp1037733_c0_seq1	D	-	-	-
D_comp1037755_c0_seq1	D	-	-	-
D_comp103785_c0_seq2	D	-	-	-
D_comp1037982_c0_seq1	D	-	-	-
D_comp103803_c0_seq1	D	-	-	-
D_comp1038104_c0_seq1	D	-	-	-
D_comp103823_c0_seq1	D	-	-	-
D_comp1038264_c0_seq1	D	-	-	-
D_comp103829_c0_seq4	D	-	-	-
D_comp1038353_c0_seq1	D	-	-	-
D_comp1038370_c0_seq1	D	-	-	-
D_comp1038390_c0_seq1	D	-	-	-
D_comp1038391_c0_seq1	D	-	-	-
D_comp10384_c0_seq1	D	-	-	-
D_comp103844_c0_seq1	D	-	-	-
D_comp1038440_c0_seq1	D	-	-	-
D_comp1038536_c0_seq1	D	-	-	-
D_comp1038585_c0_seq1	D	-	-	-
D_comp1038642_c0_seq1	D	-	-	-
D_comp1038725_c0_seq1	D	-	-	-
D_comp1038782_c0_seq1	D	-	-	-
D_comp103880_c0_seq1	D	-	-	-
D_comp103880_c0_seq2	D	-	-	-
D_comp1038853_c0_seq1	D	-	-	-
D_comp1038938_c0_seq1	D	-	-	-
D_comp1038967_c0_seq1	D	-	-	-
D_comp103902_c0_seq4	D	-	-	-
D_comp1039184_c0_seq1	D	-	-	-
D_comp1039187_c0_seq1	D	-	-	-
D_comp1039231_c0_seq1	D	-	-	-
D_comp1039296_c0_seq1	D	-	-	-
D_comp103931_c0_seq1	D	-	-	-
D_comp1039323_c0_seq1	D	-	-	-
D_comp1039378_c0_seq1	D	-	-	-
D_comp103939_c0_seq1	D	-	-	-
D_comp103939_c0_seq2	D	-	-	-
D_comp1039405_c0_seq1	D	-	-	-
D_comp1039408_c0_seq1	D	-	-	-
D_comp103941_c0_seq11	D	-	-	-
D_comp103941_c0_seq12	D	-	-	-
D_comp1039416_c0_seq1	D	-	-	-
D_comp1039480_c0_seq1	D	-	-	-
D_comp1039494_c0_seq1	D	-	-	-
D_comp1039513_c0_seq1	D	-	-	-
D_comp1039523_c0_seq1	D	-	-	-
D_comp1039552_c0_seq1	D	-	-	-
D_comp1039576_c0_seq1	D	-	-	-
D_comp1039602_c0_seq1	D	-	-	-
D_comp1039755_c0_seq1	D	-	-	-
D_comp1039785_c0_seq1	D	-	-	-
D_comp1039798_c0_seq1	D	-	-	-
D_comp1039817_c0_seq1	D	-	-	-
D_comp1039836_c0_seq1	D	-	-	-
D_comp1039981_c0_seq1	D	-	-	-
D_comp1039988_c0_seq1	D	-	-	-
D_comp1040044_c0_seq1	D	-	-	-
D_comp1040124_c0_seq1	D	-	-	-
D_comp1040264_c0_seq1	D	-	-	-
D_comp1040299_c0_seq1	D	-	-	-
D_comp104036_c0_seq1	D	-	-	-
D_comp104037_c0_seq1	D	-	-	-
D_comp1040371_c0_seq1	D	-	-	-
D_comp1040466_c0_seq1	D	-	-	-
D_comp1040490_c0_seq1	D	-	-	-
D_comp1040650_c0_seq1	D	-	Os04g44460	Sb06g023150.1		flavonol sulfotransferase-like, putative, expressed
D_comp104067_c0_seq1	D	-	-	-
D_comp104067_c0_seq2	D	-	-	-
D_comp1040680_c0_seq1	D	-	-	-
D_comp1040684_c0_seq1	D	-	-	-
D_comp1040720_c0_seq1	D	-	-	-
D_comp1040840_c0_seq1	D	-	-	-
D_comp1040887_c0_seq1	D	-	-	-
D_comp1041169_c0_seq1	D	-	-	-
D_comp104125_c0_seq1	D	-	-	-
D_comp1041276_c0_seq1	D	-	-	-
D_comp1041328_c0_seq1	D	-	-	-
D_comp104135_c0_seq1	D	-	-	-
D_comp1041377_c0_seq1	D	-	-	-
D_comp1041403_c0_seq1	D	-	-	-
D_comp1041415_c0_seq1	D	-	-	-
D_comp104145_c0_seq1	D	-	-	-
D_comp1041509_c0_seq1	D	-	-	-
D_comp1041541_c0_seq1	D	-	-	-
D_comp1041591_c0_seq1	D	-	-	-
D_comp1041596_c0_seq1	D	-	-	-
D_comp1041610_c0_seq1	D	-	-	-
D_comp104162_c0_seq1	D	-	-	-
D_comp104169_c0_seq1	D	-	-	-
D_comp104174_c0_seq1	D	-	-	-
D_comp1041767_c0_seq1	D	Bradi3g40640.1	-	Sb02g028935.1
D_comp104182_c0_seq1	D	-	-	-
D_comp1041854_c0_seq1	D	-	-	-
D_comp1041930_c0_seq1	D	-	-	-
D_comp104200_c0_seq1	D	-	-	-
D_comp104201_c0_seq1	D	-	-	-
D_comp104201_c0_seq2	D	-	-	-
D_comp1042044_c0_seq1	D	-	-	-
D_comp1042121_c0_seq1	D	-	-	-
D_comp1042214_c0_seq1	D	-	-	-
D_comp1042219_c0_seq1	D	-	-	-
D_comp1042239_c0_seq1	D	-	-	-
D_comp1042317_c0_seq1	D	-	-	-
D_comp1042398_c0_seq1	D	-	-	-
D_comp1042401_c0_seq1	D	-	-	-
D_comp1042455_c0_seq1	D	-	-	-
D_comp1042471_c0_seq1	D	-	-	-
D_comp1042496_c0_seq1	D	-	-	-
D_comp1042653_c0_seq1	D	-	-	-
D_comp104277_c0_seq1	D	-	-	-
D_comp1042889_c0_seq1	D	-	-	-
D_comp1042906_c0_seq1	D	-	-	-
D_comp1042911_c0_seq1	D	-	-	-
D_comp104292_c0_seq1	D	-	-	-
D_comp104292_c0_seq2	D	-	-	-
D_comp104292_c0_seq3	D	-	-	-
D_comp104292_c0_seq4	D	-	-	-
D_comp104292_c0_seq5	D	-	-	-
D_comp1043046_c0_seq1	D	-	Os04g46680	-		cys2/His2 zinc-finger transcription factor, putative, expressed
D_comp1043055_c0_seq1	D	-	-	-
D_comp1043184_c0_seq1	D	-	-	-
D_comp1043469_c0_seq1	D	-	-	-
D_comp1043474_c0_seq1	D	-	-	-
D_comp1043495_c0_seq1	D	-	-	-
D_comp1043515_c0_seq1	D	-	-	-
D_comp1043559_c0_seq1	D	-	-	-
D_comp1043561_c0_seq1	D	-	-	-
D_comp1043572_c0_seq1	D	-	-	-
D_comp1043600_c0_seq1	D	-	-	-
D_comp1043613_c0_seq1	D	-	-	-
D_comp1043633_c0_seq1	D	-	-	-
D_comp1043661_c0_seq1	D	-	-	-
D_comp1043719_c0_seq1	D	-	-	-
D_comp104383_c0_seq1	D	-	-	-
D_comp1043832_c0_seq1	D	-	-	-
D_comp10439_c0_seq105	D	-	-	-
D_comp10439_c0_seq124	D	-	-	-
D_comp10439_c0_seq129	D	-	-	-
D_comp10439_c0_seq130	D	-	-	-
D_comp10439_c0_seq132	D	-	-	-
D_comp1043924_c0_seq1	D	-	-	-
D_comp104397_c0_seq1	D	-	-	-
D_comp104397_c0_seq2	D	-	-	-
D_comp104397_c0_seq3	D	-	-	-
D_comp104397_c0_seq4	D	-	-	-
D_comp1044013_c0_seq1	D	-	-	-
D_comp1044082_c0_seq1	D	-	-	-
D_comp1044152_c0_seq1	D	-	-	-
D_comp1044204_c0_seq1	D	-	-	-
D_comp1044234_c0_seq1	D	-	-	-
D_comp1044269_c0_seq1	D	-	-	-
D_comp1044282_c0_seq1	D	-	-	-
D_comp104446_c0_seq1	D	-	-	-
D_comp104447_c0_seq1	D	-	-	-
D_comp1044489_c0_seq1	D	-	-	-
D_comp1044498_c0_seq1	D	-	-	-
D_comp104469_c0_seq1	D	-	-	-
D_comp1044826_c0_seq1	D	-	-	-
D_comp1044829_c0_seq1	D	-	-	-
D_comp1044895_c0_seq1	D	-	-	-
D_comp1044934_c0_seq1	D	-	-	-
D_comp1044957_c0_seq1	D	-	-	-
D_comp1045012_c0_seq1	D	-	-	-
D_comp1045028_c0_seq1	D	-	-	-
D_comp1045063_c0_seq1	D	-	-	-
D_comp1045078_c0_seq1	D	-	-	-
D_comp1045085_c0_seq1	D	-	-	-
D_comp1045093_c0_seq1	D	-	-	-
D_comp1045177_c0_seq1	D	-	-	-
D_comp1045210_c0_seq1	D	-	-	-
D_comp1045220_c0_seq1	D	-	-	-
D_comp1045246_c0_seq1	D	-	-	-
D_comp104531_c0_seq21	D	-	-	-
D_comp104531_c0_seq23	D	-	-	-
D_comp104531_c0_seq24	D	-	Os01g25630	Sb03g014426.1		NB-ARC domain containing protein, expressed
D_comp104531_c0_seq25	D	-	-	-
D_comp1045386_c0_seq1	D	-	-	-
D_comp1045389_c0_seq1	D	-	-	-
D_comp1045414_c0_seq1	D	-	-	-
D_comp1045481_c0_seq1	D	-	-	-
D_comp1045594_c0_seq1	D	-	-	-
D_comp1045734_c0_seq1	D	-	-	-
D_comp1045759_c0_seq1	D	-	-	-
D_comp1045932_c0_seq1	D	-	-	-
D_comp1045987_c0_seq1	D	-	-	-
D_comp1046014_c0_seq1	D	-	-	-
D_comp1046043_c0_seq1	D	-	-	-
D_comp1046060_c0_seq1	D	-	-	-
D_comp1046100_c0_seq1	D	-	-	-
D_comp1046143_c0_seq1	D	-	-	-
D_comp104615_c0_seq1	D	-	-	-
D_comp1046187_c0_seq1	D	-	-	-
D_comp104629_c0_seq2	D	-	-	-
D_comp1046320_c0_seq1	D	-	-	-
D_comp1046349_c0_seq1	D	-	-	-
D_comp1046438_c0_seq1	D	-	-	-
D_comp1046487_c0_seq1	D	-	-	-
D_comp1046498_c0_seq1	D	-	-	-
D_comp1046526_c0_seq1	D	-	-	-
D_comp1046547_c0_seq1	D	-	-	-
D_comp1046621_c0_seq1	D	-	-	-
D_comp1046640_c0_seq1	D	-	-	-
D_comp1046815_c0_seq1	D	-	-	-
D_comp1046854_c0_seq1	D	-	-	-
D_comp10469_c0_seq10	D	-	-	-
D_comp10469_c0_seq14	D	-	-	-
D_comp10469_c0_seq15	D	-	-	-
D_comp10469_c0_seq16	D	-	-	-
D_comp10469_c0_seq17	D	-	-	-
D_comp10469_c0_seq18	D	-	-	-
D_comp10469_c0_seq6	D	-	-	-
D_comp10469_c0_seq8	D	-	-	-
D_comp10469_c1_seq12	D	-	-	-
D_comp10469_c1_seq13	D	-	-	-
D_comp10469_c1_seq14	D	-	-	-
D_comp10469_c1_seq15	D	-	-	-
D_comp10469_c1_seq16	D	-	-	-
D_comp10469_c1_seq3	D	-	-	-
D_comp10469_c1_seq4	D	-	-	-
D_comp10469_c1_seq5	D	-	-	-
D_comp10469_c1_seq8	D	-	-	-
D_comp10469_c1_seq9	D	-	-	-
D_comp10469_c2_seq1	D	-	-	-
D_comp10469_c2_seq10	D	-	-	-
D_comp10469_c2_seq11	D	-	-	-
D_comp10469_c2_seq12	D	-	-	-
D_comp10469_c2_seq14	D	-	-	-
D_comp10469_c2_seq15	D	-	-	-
D_comp10469_c2_seq4	D	-	-	-
D_comp10469_c2_seq7	D	-	-	-
D_comp10469_c2_seq8	D	-	-	-
D_comp10469_c3_seq12	D	-	-	-
D_comp10469_c3_seq14	D	-	-	-
D_comp10469_c3_seq17	D	-	-	-
D_comp10469_c3_seq18	D	-	-	-
D_comp10469_c3_seq19	D	-	-	-
D_comp10469_c3_seq20	D	-	-	-
D_comp10469_c3_seq21	D	-	-	-
D_comp10469_c3_seq7	D	-	-	-
D_comp10469_c3_seq9	D	-	-	-
D_comp1047002_c0_seq1	D	-	-	-
D_comp1047154_c0_seq1	D	-	-	-
D_comp1047275_c0_seq1	D	-	-	-
D_comp1047301_c0_seq1	D	-	-	-
D_comp1047319_c0_seq1	D	-	-	-
D_comp1047322_c0_seq1	D	-	-	-
D_comp1047386_c0_seq1	D	-	-	-
D_comp1047421_c0_seq1	D	-	-	-
D_comp1047480_c0_seq1	D	-	-	-
D_comp104750_c0_seq1	D	-	-	-
D_comp1047544_c0_seq1	D	-	-	-
D_comp1047660_c0_seq1	D	-	-	-
D_comp1047744_c0_seq1	D	-	-	-
D_comp1047825_c0_seq1	D	-	-	-
D_comp104785_c0_seq1	D	-	-	-
D_comp1047854_c0_seq1	D	-	-	-
D_comp1047934_c0_seq1	D	-	-	-
D_comp1048050_c0_seq1	D	-	-	-
D_comp1048063_c0_seq1	D	-	-	-
D_comp1048243_c0_seq1	D	-	-	-
D_comp1048324_c0_seq1	D	-	-	-
D_comp1048375_c0_seq1	D	-	-	-
D_comp10484_c0_seq12	D	-	-	-
D_comp10484_c0_seq15	D	-	-	-
D_comp10484_c0_seq37	D	-	-	-
D_comp1048405_c0_seq1	D	-	-	-
D_comp1048434_c0_seq1	D	-	-	-
D_comp1048476_c0_seq1	D	Bradi3g21570.4	-	Sb02g022430.1
D_comp1048490_c0_seq1	D	-	-	-
D_comp1048509_c0_seq1	D	-	-	-
D_comp1048571_c0_seq1	D	-	-	-
D_comp1048592_c0_seq1	D	-	-	-
D_comp1048621_c0_seq1	D	-	-	-
D_comp1048652_c0_seq1	D	-	-	-
D_comp1048841_c0_seq1	D	-	-	-
D_comp1048846_c0_seq1	D	-	-	-
D_comp1048877_c0_seq1	D	-	-	-
D_comp1048928_c0_seq1	D	-	-	-
D_comp104899_c0_seq1	D	-	-	-
D_comp104899_c0_seq2	D	-	-	-
D_comp1049008_c0_seq1	D	-	-	-
D_comp104907_c0_seq1	D	-	-	-
D_comp1049109_c0_seq1	D	-	-	-
D_comp1049116_c0_seq1	D	-	-	-
D_comp1049119_c0_seq1	D	-	-	-
D_comp1049121_c0_seq1	D	-	-	-
D_comp1049129_c0_seq1	D	-	-	-
D_comp1049248_c0_seq1	D	-	-	-
D_comp1049253_c0_seq1	D	-	-	-
D_comp1049282_c0_seq1	D	-	-	-
D_comp1049516_c0_seq1	D	-	-	-
D_comp1049557_c0_seq1	D	-	-	-
D_comp1049616_c0_seq1	D	-	-	-
D_comp104962_c0_seq1	D	-	-	-
D_comp1049894_c0_seq1	D	-	-	-
D_comp1049905_c0_seq1	D	-	-	-
D_comp1049944_c0_seq1	D	-	-	-
D_comp104996_c0_seq1	D	-	-	-
D_comp1050022_c0_seq1	D	-	-	-
D_comp1050054_c0_seq1	D	-	-	-
D_comp1050059_c0_seq1	D	-	-	-
D_comp1050148_c0_seq1	D	-	-	-
D_comp1050227_c0_seq1	D	-	-	-
D_comp1050258_c0_seq1	D	-	-	-
D_comp1050337_c0_seq1	D	-	-	-
D_comp1050601_c0_seq1	D	-	-	-
D_comp105061_c0_seq1	D	-	-	-
D_comp105061_c0_seq2	D	-	-	-
D_comp1050669_c0_seq1	D	-	-	-
D_comp1050795_c0_seq1	D	-	-	-
D_comp1050802_c0_seq1	D	-	-	-
D_comp1050880_c0_seq1	D	-	-	-
D_comp105094_c0_seq1	D	-	-	-
D_comp1050983_c0_seq1	D	-	Os11g47400	-		hypothetical protein
D_comp1051011_c0_seq1	D	-	-	-
D_comp1051034_c0_seq1	D	-	-	-
D_comp1051050_c0_seq1	D	-	-	Sb08g005170.1
D_comp1051112_c0_seq1	D	-	-	-
D_comp1051287_c0_seq1	D	-	-	-
D_comp1051329_c0_seq1	D	-	-	-
D_comp1051344_c0_seq1	D	Bradi4g21990.3	-	-	protein kinase family protein, putative, expressed, subfamily RLCK-OS2
D_comp1051376_c0_seq1	D	-	-	-
D_comp1051467_c0_seq1	D	-	-	-
D_comp1051633_c0_seq1	D	-	-	-
D_comp1051657_c0_seq1	D	-	-	-
D_comp1051791_c0_seq1	D	-	-	-
D_comp1051849_c0_seq1	D	-	-	-
D_comp1051868_c0_seq1	D	-	-	-
D_comp1051968_c0_seq1	D	-	-	-
D_comp1052006_c0_seq1	D	-	-	-
D_comp1052057_c0_seq1	D	-	-	-
D_comp1052158_c0_seq1	D	-	-	-
D_comp1052169_c0_seq1	D	-	-	-
D_comp105219_c0_seq1	D	-	-	-
D_comp105219_c0_seq2	D	-	-	-
D_comp105219_c0_seq3	D	-	-	-
D_comp1052360_c0_seq1	D	-	-	-
D_comp1052405_c0_seq1	D	-	-	-
D_comp1052421_c0_seq1	D	-	-	-
D_comp1052463_c0_seq1	D	-	-	-
D_comp1052617_c0_seq1	D	-	-	-
D_comp1052630_c0_seq1	D	-	-	-
D_comp1052651_c0_seq1	D	-	-	-
D_comp105267_c0_seq1	D	-	-	-
D_comp105267_c0_seq10	D	-	-	-
D_comp105267_c0_seq11	D	-	-	-
D_comp105267_c0_seq2	D	-	-	-
D_comp105267_c0_seq3	D	-	-	-
D_comp105267_c0_seq4	D	-	-	-
D_comp105267_c0_seq5	D	-	-	-
D_comp105267_c0_seq6	D	-	-	-
D_comp105267_c0_seq7	D	-	-	-
D_comp105267_c0_seq9	D	-	-	-
D_comp1052696_c0_seq1	D	-	-	-
D_comp105270_c0_seq1	D	-	-	-
D_comp1052748_c0_seq1	D	-	-	-
D_comp1052854_c0_seq1	D	-	-	-
D_comp105286_c0_seq1	D	-	-	-
D_comp1052871_c0_seq1	D	-	-	-
D_comp105299_c0_seq1	D	-	-	-
D_comp10530_c0_seq10	D	-	-	-
D_comp10530_c0_seq11	D	-	-	-
D_comp10530_c0_seq12	D	-	-	-
D_comp10530_c0_seq13	D	-	-	-
D_comp10530_c0_seq14	D	-	-	-
D_comp10530_c0_seq9	D	-	-	-
D_comp1053027_c0_seq1	D	-	-	-
D_comp1053094_c0_seq1	D	-	-	-
D_comp1053125_c0_seq1	D	-	-	-
D_comp1053127_c0_seq1	D	-	-	-
D_comp1053142_c0_seq1	D	-	-	-
D_comp1053162_c0_seq1	D	-	-	-
D_comp1053310_c0_seq1	D	-	-	-
D_comp1053586_c0_seq1	D	-	-	-
D_comp10536_c0_seq1	D	-	-	-
D_comp1053856_c0_seq1	D	-	-	-
D_comp1054060_c0_seq1	D	-	-	-
D_comp1054184_c0_seq1	D	-	-	-
D_comp1054208_c0_seq1	D	-	-	-
D_comp1054226_c0_seq1	D	-	-	-
D_comp1054385_c0_seq1	D	-	-	-
D_comp1054455_c0_seq1	D	-	-	-
D_comp1054458_c0_seq1	D	-	-	-
D_comp1054461_c0_seq1	D	-	-	-
D_comp1054635_c0_seq1	D	-	-	-
D_comp1054699_c0_seq1	D	-	-	-
D_comp1054704_c0_seq1	D	Bradi2g45390.1	-	Sb09g029130.1
D_comp1054755_c0_seq1	D	-	-	-
D_comp1054826_c0_seq1	D	-	-	-
D_comp1054869_c0_seq1	D	-	-	-
D_comp1055041_c0_seq1	D	-	-	-
D_comp1055113_c0_seq1	D	-	-	-
D_comp1055143_c0_seq1	D	-	-	-
D_comp1055217_c0_seq1	D	-	-	-
D_comp1055355_c0_seq1	D	-	-	-
D_comp1055370_c0_seq1	D	-	-	-
D_comp1055550_c0_seq1	D	-	-	-
D_comp1055576_c0_seq1	D	-	-	-
D_comp1055770_c0_seq1	D	-	-	-
D_comp1056109_c0_seq1	D	-	-	-
D_comp1056113_c0_seq1	D	-	-	-
D_comp1056218_c0_seq1	D	-	-	-
D_comp1056281_c0_seq1	D	-	-	-
D_comp1056383_c0_seq1	D	-	-	-
D_comp105656_c0_seq1	D	-	-	-
D_comp105669_c0_seq1	D	-	-	-
D_comp105669_c0_seq2	D	-	-	-
D_comp105669_c0_seq3	D	-	-	-
D_comp105669_c0_seq4	D	-	-	-
D_comp1056736_c0_seq1	D	-	-	-
D_comp1056832_c0_seq1	D	-	-	-
D_comp1056892_c0_seq1	D	-	-	-
D_comp105696_c0_seq1	D	-	-	-
D_comp105696_c0_seq2	D	-	-	-
D_comp1057094_c0_seq1	D	-	-	-
D_comp105720_c0_seq1	D	-	-	-
D_comp105720_c0_seq2	D	-	-	-
D_comp105720_c0_seq3	D	-	-	-
D_comp105720_c0_seq4	D	-	-	-
D_comp105720_c0_seq5	D	-	-	-
D_comp105720_c0_seq6	D	-	-	-
D_comp105720_c0_seq7	D	-	-	-
D_comp105720_c0_seq8	D	-	-	-
D_comp105738_c0_seq1	D	-	-	-
D_comp1057417_c0_seq1	D	-	-	-
D_comp1057465_c0_seq1	D	-	-	-
D_comp1057468_c0_seq1	D	-	-	-
D_comp105758_c0_seq1	D	-	-	-
D_comp105768_c0_seq1	D	-	-	-
D_comp105780_c0_seq1	D	-	-	-
D_comp105791_c0_seq1	D	-	-	-
D_comp1058044_c0_seq1	D	-	-	-
D_comp1058047_c0_seq1	D	-	-	-
D_comp1058048_c0_seq1	D	-	-	-
D_comp1058050_c0_seq1	D	-	-	-
D_comp1058139_c0_seq1	D	-	-	-
D_comp1058148_c0_seq1	D	-	-	-
D_comp1058318_c0_seq1	D	-	-	-
D_comp1058391_c0_seq1	D	-	-	-
D_comp1058463_c0_seq1	D	-	-	-
D_comp1058470_c0_seq1	D	-	-	-
D_comp1058641_c0_seq1	D	-	-	-
D_comp1058677_c0_seq1	D	-	-	-
D_comp10587_c0_seq1	D	-	-	-
D_comp1058856_c0_seq1	D	-	-	-
D_comp1058877_c0_seq1	D	-	Os08g24880	-		conserved hypothetical protein
D_comp1058913_c0_seq1	D	-	-	-
D_comp105904_c0_seq1	D	-	-	Sb10g008050.1
D_comp1059092_c0_seq1	D	-	-	-
D_comp1059224_c0_seq1	D	-	-	-
D_comp105943_c0_seq1	D	-	-	-
D_comp1059496_c0_seq1	D	-	-	-
D_comp1059552_c0_seq1	D	-	-	-
D_comp1059553_c0_seq1	D	-	-	-
D_comp1059642_c0_seq1	D	-	-	-
D_comp1059824_c0_seq1	D	-	-	-
D_comp1059826_c0_seq1	D	-	-	-
D_comp105989_c0_seq1	D	-	-	-
D_comp1060061_c0_seq1	D	-	-	-
D_comp1060079_c0_seq1	D	-	-	-
D_comp1060556_c0_seq1	D	-	-	-
D_comp1060772_c0_seq1	D	-	-	-
D_comp106079_c0_seq1	D	-	-	-
D_comp1060935_c0_seq1	D	-	-	-
D_comp1061032_c0_seq1	D	-	-	-
D_comp1061065_c0_seq1	D	-	-	-
D_comp1061170_c0_seq1	D	-	-	-
D_comp1061257_c0_seq1	D	-	-	-
D_comp1061260_c0_seq1	D	-	-	-
D_comp106128_c0_seq1	D	-	-	-
D_comp1061332_c0_seq1	D	-	-	-
D_comp1061360_c0_seq1	D	-	-	-
D_comp1061390_c0_seq1	D	-	-	-
D_comp1061422_c0_seq1	D	-	-	-
D_comp106148_c0_seq1	D	-	-	-
D_comp1061481_c0_seq1	D	-	-	-
D_comp1061789_c0_seq1	D	-	-	-
D_comp1061886_c0_seq1	D	-	-	-
D_comp1061944_c0_seq1	D	-	-	-
D_comp106197_c0_seq1	D	-	-	-
D_comp106197_c0_seq2	D	-	-	-
D_comp1061990_c0_seq1	D	-	-	-
D_comp106203_c0_seq1	D	-	-	-
D_comp1062102_c0_seq1	D	-	-	-
D_comp106218_c0_seq1	D	-	-	-
D_comp106220_c0_seq1	D	-	-	-
D_comp106220_c1_seq2	D	-	-	-
D_comp1062322_c0_seq1	D	-	-	-
D_comp106244_c0_seq1	D	-	-	-
D_comp1062493_c0_seq1	D	-	-	-
D_comp1062519_c0_seq1	D	-	-	-
D_comp1062521_c0_seq1	D	-	-	-
D_comp1062706_c0_seq1	D	-	-	-
D_comp1062731_c0_seq1	D	-	-	-
D_comp1062733_c0_seq1	D	-	-	-
D_comp1062756_c0_seq1	D	-	-	-
D_comp1062757_c0_seq1	D	-	-	-
D_comp106282_c0_seq1	D	-	-	-
D_comp106282_c0_seq2	D	-	-	-
D_comp106282_c0_seq3	D	-	-	-
D_comp106282_c0_seq4	D	-	-	-
D_comp106282_c0_seq5	D	-	-	-
D_comp106282_c0_seq6	D	-	-	-
D_comp1062876_c0_seq1	D	-	-	-
D_comp1062882_c0_seq1	D	-	-	-
D_comp106291_c0_seq1	D	-	-	-
D_comp106291_c0_seq3	D	-	-	-
D_comp1062987_c0_seq1	D	-	-	-
D_comp1063100_c0_seq1	D	-	-	-
D_comp1063163_c0_seq1	D	-	-	-
D_comp1063187_c0_seq1	D	-	-	-
D_comp106327_c0_seq1	D	-	-	-
D_comp1063521_c0_seq1	D	-	-	-
D_comp1063682_c0_seq1	D	-	-	-
D_comp1063704_c0_seq1	D	-	-	-
D_comp1063898_c0_seq1	D	-	-	-
D_comp106404_c0_seq1	D	-	-	-
D_comp106404_c0_seq2	D	-	-	-
D_comp106411_c0_seq1	D	-	-	-
D_comp106411_c0_seq2	D	-	-	-
D_comp106411_c0_seq3	D	-	-	-
D_comp1064184_c0_seq1	D	-	-	-
D_comp10643_c0_seq1	D	-	-	-
D_comp1064361_c0_seq1	D	-	-	-
D_comp106450_c0_seq1	D	-	-	-
D_comp1064579_c0_seq1	D	-	-	-
D_comp1064646_c0_seq1	D	-	-	-
D_comp106467_c0_seq3	D	-	-	-
D_comp106467_c0_seq4	D	-	-	-
D_comp1064709_c0_seq1	D	-	-	-
D_comp1064788_c0_seq1	D	-	-	-
D_comp1064996_c0_seq1	D	-	-	-
D_comp1065025_c0_seq1	D	-	-	-
D_comp1065026_c0_seq1	D	-	-	-
D_comp1065037_c0_seq1	D	-	-	-
D_comp106515_c0_seq3	D	-	-	-
D_comp106515_c0_seq5	D	-	-	-
D_comp106515_c0_seq6	D	-	-	-
D_comp1065154_c0_seq1	D	-	-	-
D_comp1065261_c0_seq1	D	-	-	-
D_comp1065264_c0_seq1	D	-	-	-
D_comp106529_c0_seq1	D	-	-	-
D_comp1065455_c0_seq1	D	-	-	-
D_comp1065470_c0_seq1	D	-	-	-
D_comp1065555_c0_seq1	D	-	-	-
D_comp1065635_c0_seq1	D	-	-	-
D_comp106569_c0_seq3	D	-	-	-
D_comp106569_c0_seq4	D	-	-	-
D_comp1065726_c0_seq1	D	-	-	-
D_comp106575_c0_seq4	D	-	-	-
D_comp1065789_c0_seq1	D	-	-	-
D_comp1065830_c0_seq1	D	-	-	-
D_comp1066024_c0_seq1	D	-	-	-
D_comp1066045_c0_seq1	D	-	-	-
D_comp1066049_c0_seq1	D	-	-	-
D_comp1066145_c0_seq1	D	-	-	-
D_comp1066241_c0_seq1	D	-	-	-
D_comp1066289_c0_seq1	D	-	-	-
D_comp1066370_c0_seq1	D	-	-	-
D_comp1066427_c0_seq1	D	-	-	-
D_comp1066457_c0_seq1	D	-	-	-
D_comp1066526_c0_seq1	D	-	-	-
D_comp1066611_c0_seq1	D	-	-	-
D_comp106663_c0_seq1	D	-	-	-
D_comp1066665_c0_seq1	D	-	-	-
D_comp106676_c0_seq1	D	-	-	-
D_comp1066927_c0_seq1	D	-	Os09g20030	-		disease resistance RPP13-like protein 1, putative, expressed
D_comp106695_c0_seq1	D	-	-	-
D_comp106695_c0_seq2	D	-	-	-
D_comp106695_c0_seq4	D	-	-	-
D_comp1067006_c0_seq1	D	-	-	-
D_comp1067285_c0_seq1	D	-	-	-
D_comp106732_c0_seq1	D	-	-	-
D_comp1067328_c0_seq1	D	-	-	-
D_comp1067382_c0_seq1	D	-	-	-
D_comp1067449_c0_seq1	D	-	-	-
D_comp106758_c0_seq1	D	-	Os12g35620	-		expressed protein
D_comp1067748_c0_seq1	D	-	-	-
D_comp1067752_c0_seq1	D	-	-	-
D_comp106779_c0_seq3	D	-	-	-
D_comp106779_c0_seq4	D	-	-	-
D_comp1067864_c0_seq1	D	-	-	-
D_comp1067872_c0_seq1	D	-	-	-
D_comp1067876_c0_seq1	D	-	-	-
D_comp1068033_c0_seq1	D	-	-	-
D_comp1068034_c0_seq1	D	-	-	-
D_comp1068120_c0_seq1	D	-	-	-
D_comp1068145_c0_seq1	D	-	-	-
D_comp1068146_c0_seq1	D	-	-	-
D_comp106816_c0_seq1	D	-	-	-
D_comp106816_c0_seq10	D	-	-	-
D_comp106816_c0_seq11	D	-	-	-
D_comp106816_c0_seq2	D	-	-	-
D_comp106816_c0_seq3	D	-	-	-
D_comp1068187_c0_seq1	D	-	-	-
D_comp1068216_c0_seq1	D	-	Os11g24170	-		NBS-LRR disease resistance protein, putative
D_comp1068309_c0_seq1	D	-	-	-
D_comp1068342_c0_seq1	D	-	-	-
D_comp1068367_c0_seq1	D	-	-	-
D_comp1068426_c0_seq1	D	-	-	-
D_comp1068481_c0_seq1	D	-	-	-
D_comp106862_c0_seq1	D	-	-	-
D_comp1068697_c0_seq1	D	-	-	-
D_comp1068757_c0_seq1	D	-	-	-
D_comp1068866_c0_seq1	D	-	-	-
D_comp1068867_c0_seq1	D	-	-	-
D_comp1068965_c0_seq1	D	-	-	-
D_comp1068998_c0_seq1	D	-	-	-
D_comp1069087_c0_seq1	D	-	-	-
D_comp1069151_c0_seq1	D	-	-	-
D_comp1069512_c0_seq1	D	-	-	-
D_comp1069564_c0_seq1	D	-	-	-
D_comp1069593_c0_seq1	D	-	-	-
D_comp106964_c0_seq1	D	-	-	-
D_comp1069811_c0_seq1	D	-	-	-
D_comp1069823_c0_seq1	D	-	-	-
D_comp1069870_c0_seq1	D	-	-	-
D_comp1069971_c0_seq1	D	-	-	-
D_comp1070033_c0_seq1	D	-	-	-
D_comp107012_c0_seq1	D	-	-	-
D_comp1070273_c0_seq1	D	-	-	-
D_comp1070413_c0_seq1	D	-	-	-
D_comp1070421_c0_seq1	D	-	-	-
D_comp1070516_c0_seq1	D	-	-	-
D_comp1070630_c0_seq1	D	-	-	-
D_comp1070743_c0_seq1	D	-	-	-
D_comp107077_c0_seq3	D	-	-	-
D_comp1070906_c0_seq1	D	-	-	-
D_comp1070907_c0_seq1	D	-	-	-
D_comp1070942_c0_seq1	D	-	-	-
D_comp1070984_c0_seq1	D	-	-	-
D_comp1071077_c0_seq1	D	-	-	-
D_comp1071117_c0_seq1	D	-	-	-
D_comp1071119_c0_seq1	D	-	-	-
D_comp1071288_c0_seq1	D	-	-	-
D_comp1071295_c0_seq1	D	-	-	-
D_comp107131_c0_seq1	D	-	-	-
D_comp1071350_c0_seq1	D	-	-	-
D_comp107142_c0_seq1	D	-	-	-
D_comp1071559_c0_seq1	D	-	-	-
D_comp1071599_c0_seq1	D	-	-	-
D_comp1071683_c0_seq1	D	-	-	-
D_comp1071919_c0_seq1	D	-	-	-
D_comp107192_c0_seq1	D	-	-	-
D_comp107192_c0_seq2	D	-	-	-
D_comp1072024_c0_seq1	D	-	-	-
D_comp1072102_c0_seq1	D	-	-	-
D_comp1072153_c0_seq1	D	-	-	-
D_comp1072329_c0_seq1	D	-	-	-
D_comp1072344_c0_seq1	D	-	-	-
D_comp107247_c0_seq1	D	-	-	-
D_comp1072497_c0_seq1	D	-	-	-
D_comp1072521_c0_seq1	D	-	-	-
D_comp1072587_c0_seq1	D	-	-	-
D_comp1072619_c0_seq1	D	-	-	-
D_comp1072630_c0_seq1	D	-	-	-
D_comp1072810_c0_seq1	D	-	-	-
D_comp1072849_c0_seq1	D	-	-	-
D_comp1072869_c0_seq1	D	-	-	-
D_comp1072872_c0_seq1	D	-	-	-
D_comp107294_c0_seq3	D	-	-	-
D_comp107294_c0_seq4	D	-	-	-
D_comp107294_c0_seq5	D	-	-	-
D_comp107294_c0_seq8	D	-	-	-
D_comp107294_c0_seq9	D	-	-	-
D_comp1072941_c0_seq1	D	-	-	-
D_comp107295_c0_seq1	D	-	-	-
D_comp107304_c0_seq1	D	-	-	-
D_comp1073049_c0_seq1	D	-	-	-
D_comp1073100_c0_seq1	D	-	-	-
D_comp1073230_c0_seq1	D	-	-	-
D_comp1073331_c0_seq1	D	-	-	-
D_comp1073393_c0_seq1	D	-	-	-
D_comp1073503_c0_seq1	D	-	-	Sb02g040920.1
D_comp1073722_c0_seq1	D	-	-	-
D_comp1073764_c0_seq1	D	-	-	Sb05g026190.1
D_comp1073775_c0_seq1	D	-	-	-
D_comp1073784_c0_seq1	D	-	-	-
D_comp1073916_c0_seq1	D	-	-	-
D_comp107418_c0_seq1	D	-	-	-
D_comp1074232_c0_seq1	D	-	-	-
D_comp1074260_c0_seq1	D	-	-	-
D_comp107438_c0_seq1	D	-	-	-
D_comp107438_c0_seq2	D	-	-	-
D_comp10744_c0_seq10	D	-	-	-
D_comp1074410_c0_seq1	D	-	-	-
D_comp107449_c0_seq1	D	-	-	-
D_comp1074628_c0_seq1	D	-	-	-
D_comp1074636_c0_seq1	D	-	-	-
D_comp1074642_c0_seq1	D	-	-	-
D_comp107471_c0_seq10	D	-	-	-
D_comp107471_c0_seq11	D	-	-	-
D_comp107471_c0_seq12	D	-	-	-
D_comp107471_c0_seq13	D	-	-	-
D_comp107471_c0_seq7	D	-	-	-
D_comp107471_c0_seq9	D	-	-	-
D_comp1074907_c0_seq1	D	-	-	-
D_comp1075098_c0_seq1	D	-	-	-
D_comp1075143_c0_seq1	D	-	-	-
D_comp10752_c0_seq1	D	-	-	-
D_comp107534_c0_seq1	D	-	-	-
D_comp1075488_c0_seq1	D	-	-	-
D_comp107556_c0_seq1	D	-	-	-
D_comp1075619_c0_seq1	D	-	-	-
D_comp1075875_c0_seq1	D	-	-	-
D_comp1076016_c0_seq1	D	-	-	-
D_comp107608_c0_seq1	D	-	-	-
D_comp10762_c0_seq1	D	-	-	-
D_comp10762_c0_seq3	D	-	-	-
D_comp10762_c0_seq4	D	-	-	-
D_comp10762_c0_seq5	D	-	-	-
D_comp10762_c0_seq6	D	-	-	-
D_comp10762_c1_seq1	D	-	-	-
D_comp1076200_c0_seq1	D	-	-	-
D_comp1076410_c0_seq1	D	-	-	-
D_comp1076502_c0_seq1	D	-	-	-
D_comp1076538_c0_seq1	D	-	-	-
D_comp1076595_c0_seq1	D	-	-	-
D_comp1076667_c0_seq1	D	-	-	-
D_comp1076761_c0_seq1	D	-	-	-
D_comp1076772_c0_seq1	D	-	-	-
D_comp1076809_c0_seq1	D	-	-	-
D_comp107685_c0_seq1	D	-	-	-
D_comp10769_c1_seq21	D	-	-	-
D_comp10769_c1_seq22	D	-	Os07g15990	-		ligA, putative
D_comp10769_c1_seq23	D	-	-	-
D_comp107692_c0_seq1	D	-	-	-
D_comp1077124_c0_seq1	D	-	-	-
D_comp1077183_c0_seq1	D	-	Os01g38970	Sb03g025720.1		carbamoyl-phosphate synthase large chain, putative, expressed
D_comp107723_c0_seq1	D	-	-	-
D_comp1077405_c0_seq1	D	-	-	-
D_comp1077500_c0_seq1	D	-	-	-
D_comp1077732_c0_seq1	D	-	-	-
D_comp1077736_c0_seq1	D	-	-	-
D_comp1077845_c0_seq1	D	-	-	-
D_comp1077936_c0_seq1	D	-	-	-
D_comp107797_c0_seq1	D	-	-	-
D_comp1078061_c0_seq1	D	-	-	-
D_comp1078111_c0_seq1	D	-	-	-
D_comp1078230_c0_seq1	D	-	-	-
D_comp1078240_c0_seq1	D	-	-	-
D_comp1078359_c0_seq1	D	-	-	-
D_comp1078676_c0_seq1	D	-	-	-
D_comp1078777_c0_seq1	D	-	-	-
D_comp1078818_c0_seq1	D	-	-	-
D_comp1078845_c0_seq1	D	-	-	-
D_comp1078875_c0_seq1	D	-	-	-
D_comp1078939_c0_seq1	D	-	-	-
D_comp1079048_c0_seq1	D	-	-	-
D_comp1079087_c0_seq1	D	-	-	-
D_comp1079199_c0_seq1	D	-	-	-
D_comp10792_c0_seq1	D	-	-	-
D_comp10792_c0_seq2	D	-	-	-
D_comp1079393_c0_seq1	D	-	-	-
D_comp1079418_c0_seq1	D	-	-	-
D_comp1079433_c0_seq1	D	-	-	-
D_comp1079475_c0_seq1	D	-	-	-
D_comp1079612_c0_seq1	D	-	-	-
D_comp1079655_c0_seq1	D	-	-	-
D_comp1079814_c0_seq1	D	-	-	-
D_comp1080073_c0_seq1	D	-	-	-
D_comp1080266_c0_seq1	D	-	-	-
D_comp1080271_c0_seq1	D	-	-	-
D_comp1080396_c0_seq1	D	-	-	-
D_comp108044_c0_seq1	D	-	Os05g02090	Sb01g020130.1		retrotransposon protein, putative, unclassified
D_comp108059_c0_seq1	D	Bradi1g08740.1	Os03g11550	Sb01g042880.1		expressed protein
D_comp1080593_c0_seq1	D	-	-	-
D_comp1080647_c0_seq1	D	-	-	-
D_comp1080664_c0_seq1	D	-	Os01g08970	-		structure-specific recognition protein 1, putative, expressed
D_comp1080681_c0_seq1	D	-	-	-
D_comp1080700_c0_seq1	D	-	-	-
D_comp1080891_c0_seq1	D	-	-	-
D_comp108113_c0_seq1	D	-	-	-
D_comp108141_c0_seq1	D	-	-	-
D_comp1081450_c0_seq1	D	-	-	-
D_comp1081480_c0_seq1	D	-	-	-
D_comp108149_c0_seq1	D	-	-	-
D_comp1081500_c0_seq1	D	-	-	-
D_comp108159_c0_seq2	D	-	-	-
D_comp1081645_c0_seq1	D	-	-	-
D_comp1081796_c0_seq1	D	-	-	-
D_comp1081841_c0_seq1	D	-	-	-
D_comp108190_c0_seq1	D	-	-	-
D_comp1081934_c0_seq1	D	-	-	-
D_comp108196_c0_seq1	D	-	-	-
D_comp108205_c0_seq1	D	-	-	-
D_comp1082087_c0_seq1	D	-	-	-
D_comp108216_c0_seq1	D	-	-	-
D_comp1082357_c0_seq1	D	-	-	-
D_comp1082613_c0_seq1	D	-	-	-
D_comp108267_c0_seq1	D	-	-	-
D_comp108277_c0_seq1	D	-	-	-
D_comp108282_c0_seq1	D	-	-	-
D_comp1082858_c0_seq1	D	-	-	-
D_comp108291_c0_seq1	D	-	-	-
D_comp1082918_c0_seq1	D	-	-	-
D_comp1083052_c0_seq1	D	-	-	-
D_comp1083070_c0_seq1	D	-	-	-
D_comp108317_c0_seq1	D	-	-	-
D_comp108345_c0_seq1	D	-	-	-
D_comp108345_c0_seq2	D	-	-	-
D_comp108357_c0_seq1	D	-	-	-
D_comp1083628_c0_seq1	D	-	-	-
D_comp1083662_c0_seq1	D	-	-	-
D_comp1083681_c0_seq1	D	-	-	-
D_comp1083688_c0_seq1	D	-	-	-
D_comp1083885_c0_seq1	D	-	-	-
D_comp1083919_c0_seq1	D	-	-	-
D_comp1083969_c0_seq1	D	-	-	-
D_comp1084029_c0_seq1	D	-	-	-
D_comp10842_c1_seq1	D	-	-	-
D_comp1084250_c0_seq1	D	-	-	-
D_comp1084375_c0_seq1	D	-	-	-
D_comp108442_c0_seq1	D	-	-	-
D_comp108442_c0_seq2	D	-	-	-
D_comp108442_c0_seq7	D	-	-	-
D_comp108452_c0_seq1	D	-	-	-
D_comp108452_c0_seq2	D	-	-	-
D_comp108452_c0_seq5	D	-	-	-
D_comp1084612_c0_seq1	D	-	-	-
D_comp1084669_c0_seq1	D	-	-	-
D_comp1084671_c0_seq1	D	-	-	-
D_comp1084687_c0_seq1	D	-	-	-
D_comp1084790_c0_seq1	D	-	-	-
D_comp1084954_c0_seq1	D	-	-	-
D_comp108508_c0_seq1	D	-	-	-
D_comp1085100_c0_seq1	D	-	-	-
D_comp1085115_c0_seq1	D	-	-	-
D_comp108526_c0_seq1	D	-	-	-
D_comp108526_c0_seq2	D	-	-	-
D_comp108526_c0_seq3	D	-	-	-
D_comp108526_c0_seq4	D	-	-	-
D_comp108526_c0_seq5	D	-	-	-
D_comp1085294_c0_seq1	D	-	-	-
D_comp108543_c0_seq1	D	-	-	-
D_comp108543_c0_seq2	D	-	-	-
D_comp108543_c0_seq3	D	-	-	-
D_comp108543_c0_seq4	D	-	-	-
D_comp108554_c0_seq1	D	-	-	-
D_comp1085581_c0_seq1	D	-	-	-
D_comp1085584_c0_seq1	D	-	-	-
D_comp108582_c0_seq1	D	-	-	-
D_comp1085844_c0_seq1	D	-	-	-
D_comp1086244_c0_seq1	D	-	-	-
D_comp108625_c0_seq1	D	-	-	-
D_comp108625_c0_seq2	D	-	-	-
D_comp1086262_c0_seq1	D	-	-	-
D_comp108639_c0_seq1	D	-	-	-
D_comp1086476_c0_seq1	D	-	-	-
D_comp108655_c0_seq1	D	-	-	-
D_comp108655_c0_seq3	D	-	-	-
D_comp1086586_c0_seq1	D	-	-	-
D_comp108660_c0_seq1	D	-	-	-
D_comp108660_c0_seq2	D	-	-	-
D_comp1086719_c0_seq1	D	-	-	-
D_comp108674_c0_seq1	D	-	-	-
D_comp108681_c0_seq1	D	-	-	-
D_comp1086811_c0_seq1	D	-	-	-
D_comp1087106_c0_seq1	D	-	-	-
D_comp1087150_c0_seq1	D	-	-	-
D_comp1087183_c0_seq1	D	-	-	-
D_comp1087226_c0_seq1	D	-	-	-
D_comp1087229_c0_seq1	D	-	-	-
D_comp1087315_c0_seq1	D	-	-	-
D_comp1087452_c0_seq1	D	-	-	-
D_comp10875_c0_seq1	D	-	-	-
D_comp1087537_c0_seq1	D	-	-	-
D_comp108765_c0_seq1	D	-	-	-
D_comp1087666_c0_seq1	D	-	-	-
D_comp1087787_c0_seq1	D	-	Os11g06130	-		PHD-finger family protein, expressed
D_comp108788_c0_seq1	D	-	-	-
D_comp10879_c0_seq6	D	-	-	-
D_comp1088058_c0_seq1	D	-	-	-
D_comp108821_c0_seq1	D	-	-	-
D_comp1088307_c0_seq1	D	-	-	-
D_comp108865_c0_seq2	D	-	-	-
D_comp1088655_c0_seq1	D	-	-	-
D_comp1088679_c0_seq1	D	-	-	-
D_comp1088744_c0_seq1	D	-	-	-
D_comp1088758_c0_seq1	D	-	-	-
D_comp1088852_c0_seq1	D	-	-	-
D_comp1088892_c0_seq1	D	-	-	-
D_comp1088947_c0_seq1	D	-	-	-
D_comp1088948_c0_seq1	D	-	-	-
D_comp108899_c0_seq1	D	-	-	-
D_comp1089165_c0_seq1	D	-	-	-
D_comp1089204_c0_seq1	D	-	-	-
D_comp1089325_c0_seq1	D	-	-	-
D_comp1089354_c0_seq1	D	-	-	-
D_comp108942_c0_seq1	D	-	-	-
D_comp1089421_c0_seq1	D	-	-	-
D_comp108943_c0_seq5	D	-	-	-
D_comp108943_c0_seq6	D	-	-	-
D_comp108943_c0_seq8	D	-	-	-
D_comp1089464_c0_seq1	D	-	-	-
D_comp1089467_c0_seq1	D	-	-	-
D_comp1089590_c0_seq1	D	-	-	-
D_comp1089707_c0_seq1	D	-	-	-
D_comp1089776_c0_seq1	D	-	-	-
D_comp1089834_c0_seq1	D	-	-	-
D_comp1089933_c0_seq1	D	-	-	-
D_comp1090088_c0_seq1	D	-	-	-
D_comp1090195_c0_seq1	D	-	-	-
D_comp109032_c0_seq1	D	-	-	-
D_comp1090453_c0_seq1	D	-	-	-
D_comp1090500_c0_seq1	D	-	Os10g02360	Sb05g021740.1		OsWAK98 - OsWAK receptor-like cytoplasmic kinase (OsWAK-RLCK), expressed
D_comp109053_c0_seq1	D	-	-	-
D_comp109053_c0_seq2	D	-	-	-
D_comp1090570_c0_seq1	D	-	-	-
D_comp1090595_c0_seq1	D	-	-	-
D_comp1090758_c0_seq1	D	-	-	-
D_comp109078_c0_seq1	D	-	-	-
D_comp1090809_c0_seq1	D	-	-	-
D_comp1090859_c0_seq1	D	-	-	-
D_comp109099_c0_seq1	D	-	-	-
D_comp1091073_c0_seq1	D	-	-	-
D_comp1091074_c0_seq1	D	-	-	-
D_comp1091189_c0_seq1	D	-	-	-
D_comp1091217_c0_seq1	D	-	-	-
D_comp1091332_c0_seq1	D	-	-	-
D_comp109142_c0_seq1	D	-	-	-
D_comp109142_c0_seq2	D	-	-	-
D_comp109142_c0_seq4	D	-	-	-
D_comp109142_c0_seq5	D	-	-	-
D_comp109142_c0_seq7	D	-	-	-
D_comp1091495_c0_seq1	D	-	-	-
D_comp1091583_c0_seq1	D	-	-	-
D_comp1091739_c0_seq1	D	-	-	-
D_comp1091785_c0_seq1	D	-	-	-
D_comp1091803_c0_seq1	D	-	-	-
D_comp1091822_c0_seq1	D	-	-	-
D_comp1091874_c0_seq1	D	-	-	-
D_comp109194_c0_seq1	D	-	-	-
D_comp1092008_c0_seq1	D	-	-	-
D_comp1092041_c0_seq1	D	-	-	-
D_comp109206_c0_seq1	D	-	-	-
D_comp1092240_c0_seq1	D	-	-	-
D_comp1092260_c0_seq1	D	-	-	-
D_comp1092294_c0_seq1	D	-	-	-
D_comp1092468_c0_seq1	D	-	-	-
D_comp1092804_c0_seq1	D	-	-	-
D_comp1092907_c0_seq1	D	-	-	-
D_comp1093018_c0_seq1	D	-	-	-
D_comp109308_c0_seq1	D	-	-	-
D_comp109317_c0_seq1	D	-	-	-
D_comp1093178_c0_seq1	D	-	-	-
D_comp1093216_c0_seq1	D	-	-	-
D_comp109329_c0_seq1	D	-	-	-
D_comp1093427_c0_seq1	D	-	-	-
D_comp1093459_c0_seq1	D	-	-	-
D_comp1093508_c0_seq1	D	-	-	-
D_comp1093537_c0_seq1	D	-	-	-
D_comp109357_c0_seq1	D	-	-	-
D_comp10936_c0_seq11	D	-	-	-
D_comp10936_c0_seq12	D	-	-	-
D_comp10936_c0_seq4	D	-	-	-
D_comp10936_c0_seq5	D	-	-	-
D_comp10936_c0_seq6	D	-	-	-
D_comp10936_c0_seq8	D	-	-	-
D_comp10936_c0_seq9	D	-	-	-
D_comp1093841_c0_seq1	D	-	-	-
D_comp10940_c0_seq1	D	-	-	-
D_comp1094115_c0_seq1	D	-	-	-
D_comp1094326_c0_seq1	D	-	-	-
D_comp1094521_c0_seq1	D	-	-	-
D_comp1094884_c0_seq1	D	-	-	-
D_comp1094978_c0_seq1	D	-	-	Sb08g009530.1
D_comp1095177_c0_seq1	D	-	-	-
D_comp1095330_c0_seq1	D	-	-	-
D_comp109544_c0_seq1	D	-	-	-
D_comp1095513_c0_seq1	D	-	-	-
D_comp1095574_c0_seq1	D	-	-	-
D_comp109583_c0_seq1	D	-	-	-
D_comp1095928_c0_seq1	D	Bradi1g23600.1	-	-	succinate-CoA ligase (ADP-forming) activity, succinate-CoA ligase (GDP-forming) activity (Blast2GO)
D_comp1096168_c0_seq1	D	-	-	-
D_comp109662_c0_seq1	D	-	-	-
D_comp1096621_c0_seq1	D	-	-	-
D_comp10967_c0_seq1	D	-	Os12g34130	-		mitochondrial ribosomal protein S3, putative, expressed
D_comp1096929_c0_seq1	D	-	-	-
D_comp1096934_c0_seq1	D	-	-	-
D_comp1096990_c0_seq1	D	-	-	-
D_comp1097_c0_seq1	D	-	-	-
D_comp1097_c0_seq2	D	-	-	-
D_comp1097_c0_seq3	D	-	-	-
D_comp109700_c0_seq1	D	-	-	-
D_comp1097013_c0_seq1	D	-	-	-
D_comp1097200_c0_seq1	D	-	-	-
D_comp1097314_c0_seq1	D	-	-	-
D_comp10974_c0_seq2	D	-	-	-
D_comp10974_c0_seq3	D	-	-	-
D_comp10974_c0_seq7	D	-	-	-
D_comp10974_c0_seq8	D	-	-	-
D_comp109741_c0_seq1	D	-	-	-
D_comp109741_c0_seq2	D	-	-	-
D_comp1097484_c0_seq1	D	-	-	-
D_comp1097501_c0_seq1	D	-	-	-
D_comp1097711_c0_seq1	D	-	-	-
D_comp1097791_c0_seq1	D	-	Os01g72420	-		C2 domain containing protein, expressed
D_comp1097814_c0_seq1	D	-	-	-
D_comp1097815_c0_seq1	D	-	Os03g32180	Sb01g031930.1		polygalacturonase inhibitor 1 precursor, putative
D_comp1098008_c0_seq1	D	-	-	-
D_comp1098035_c0_seq1	D	-	-	-
D_comp1098172_c0_seq1	D	-	-	-
D_comp1098301_c0_seq1	D	-	-	-
D_comp1098919_c0_seq1	D	-	-	-
D_comp1099033_c0_seq1	D	-	-	-
D_comp109904_c0_seq1	D	-	-	-
D_comp109904_c0_seq12	D	-	-	-
D_comp109904_c0_seq2	D	-	-	-
D_comp109904_c0_seq3	D	-	-	-
D_comp109904_c0_seq4	D	-	-	-
D_comp109904_c0_seq5	D	-	-	-
D_comp109904_c0_seq6	D	-	-	-
D_comp109904_c0_seq7	D	-	-	-
D_comp109904_c0_seq8	D	-	-	-
D_comp109904_c0_seq9	D	-	-	-
D_comp1099390_c0_seq1	D	-	-	-
D_comp1099500_c0_seq1	D	-	-	-
D_comp1099533_c0_seq1	D	-	-	Sb02g011230.1
D_comp1099555_c0_seq1	D	-	-	-
D_comp1099563_c0_seq1	D	-	-	-
D_comp109976_c0_seq1	D	-	-	-
D_comp109976_c0_seq11	D	-	-	-
D_comp109976_c0_seq2	D	-	-	-
D_comp109976_c0_seq3	D	-	-	-
D_comp109976_c0_seq4	D	-	-	-
D_comp109976_c0_seq9	D	-	-	-
D_comp1099768_c0_seq1	D	-	-	-
D_comp1099793_c0_seq1	D	-	-	-
D_comp1099880_c0_seq1	D	-	-	-
D_comp1099888_c0_seq1	D	-	-	-
D_comp1099943_c0_seq1	D	-	-	-
D_comp110014_c0_seq1	D	-	-	-
D_comp1100157_c0_seq1	D	-	-	-
D_comp1100283_c0_seq1	D	-	-	-
D_comp11003_c0_seq1	D	-	-	-
D_comp11003_c0_seq2	D	-	-	-
D_comp1100367_c0_seq1	D	-	-	-
D_comp1100432_c0_seq1	D	-	-	-
D_comp1100489_c0_seq1	D	-	-	-
D_comp1100574_c0_seq1	D	-	-	-
D_comp1100667_c0_seq1	D	-	-	-
D_comp1100814_c0_seq1	D	-	-	-
D_comp1101007_c0_seq1	D	-	-	-
D_comp1101096_c0_seq1	D	-	-	-
D_comp1101121_c0_seq1	D	-	-	-
D_comp1101149_c0_seq1	D	-	-	-
D_comp1101224_c0_seq1	D	-	-	-
D_comp1101235_c0_seq1	D	-	-	-
D_comp110137_c0_seq1	D	-	-	-
D_comp1101590_c0_seq1	D	-	-	-
D_comp11016_c0_seq103	D	-	-	-
D_comp11016_c0_seq104	D	-	-	-
D_comp1101762_c0_seq1	D	-	-	-
D_comp1101768_c0_seq1	D	-	-	-
D_comp1101780_c0_seq1	D	-	-	-
D_comp1102019_c0_seq1	D	-	-	-
D_comp1102035_c0_seq1	D	-	-	-
D_comp1102086_c0_seq1	D	-	-	-
D_comp110210_c0_seq1	D	-	-	-
D_comp1102164_c0_seq1	D	-	-	-
D_comp1102168_c0_seq1	D	-	-	-
D_comp1102203_c0_seq1	D	-	-	-
D_comp110223_c0_seq1	D	-	-	-
D_comp110223_c0_seq2	D	-	-	-
D_comp110226_c0_seq6	D	-	-	-
D_comp110226_c0_seq8	D	-	-	-
D_comp11024_c0_seq26	D	-	-	-
D_comp11024_c3_seq25	D	-	-	-
D_comp11024_c3_seq27	D	-	-	-
D_comp1102467_c0_seq1	D	-	-	-
D_comp1102724_c0_seq1	D	-	-	-
D_comp1102758_c0_seq1	D	-	-	-
D_comp1102792_c0_seq1	D	-	-	-
D_comp110305_c0_seq1	D	-	-	-
D_comp1103192_c0_seq1	D	-	-	-
D_comp11033_c0_seq4	D	-	-	-
D_comp1103493_c0_seq1	D	-	-	-
D_comp1103533_c0_seq1	D	-	-	-
D_comp1103602_c0_seq1	D	-	-	-
D_comp110366_c0_seq1	D	-	-	-
D_comp1103670_c0_seq1	D	-	-	-
D_comp1103701_c0_seq1	D	-	-	-
D_comp1103938_c0_seq1	D	-	-	-
D_comp1104052_c0_seq1	D	-	-	-
D_comp1104087_c0_seq1	D	-	-	-
D_comp1104141_c0_seq1	D	-	-	-
D_comp1104267_c0_seq1	D	-	-	-
D_comp1104341_c0_seq1	D	-	-	-
D_comp1104496_c0_seq1	D	-	-	-
D_comp1104884_c0_seq1	D	-	-	-
D_comp1105036_c0_seq1	D	-	-	-
D_comp110525_c0_seq1	D	-	-	-
D_comp1105609_c0_seq1	D	-	-	-
D_comp110571_c0_seq1	D	-	-	-
D_comp1105784_c0_seq1	D	-	-	-
D_comp1106068_c0_seq1	D	-	-	-
D_comp1106079_c0_seq1	D	-	-	-
D_comp1106146_c0_seq1	D	-	-	-
D_comp1106263_c0_seq1	D	-	-	-
D_comp1106358_c0_seq1	D	-	-	-
D_comp110643_c0_seq1	D	-	-	-
D_comp110649_c0_seq1	D	-	-	-
D_comp1106521_c0_seq1	D	-	-	-
D_comp1106526_c0_seq1	D	-	-	-
D_comp110661_c0_seq1	D	-	-	-
D_comp110663_c0_seq1	D	-	-	-
D_comp1106642_c0_seq1	D	-	-	-
D_comp110670_c0_seq1	D	-	-	-
D_comp110672_c0_seq1	D	-	-	-
D_comp1106765_c0_seq1	D	-	-	-
D_comp1106821_c0_seq1	D	-	-	-
D_comp1106938_c0_seq1	D	-	-	-
D_comp1107007_c0_seq1	D	-	-	-
D_comp1107012_c0_seq1	D	-	-	-
D_comp1107174_c0_seq1	D	-	-	-
D_comp1107208_c0_seq1	D	-	-	-
D_comp1107255_c0_seq1	D	-	-	-
D_comp110728_c0_seq1	D	-	Os04g28050	-		expressed protein
D_comp110728_c0_seq2	D	-	Os04g28050	-		expressed protein
D_comp1107317_c0_seq1	D	-	-	-
D_comp110737_c0_seq1	D	-	-	-
D_comp1107400_c0_seq1	D	-	-	-
D_comp110749_c0_seq1	D	-	-	-
D_comp1107524_c0_seq1	D	-	-	-
D_comp1107632_c0_seq1	D	-	-	-
D_comp110770_c0_seq1	D	-	-	-
D_comp110772_c0_seq1	D	-	-	-
D_comp1107838_c0_seq1	D	-	-	-
D_comp110785_c0_seq1	D	-	-	-
D_comp1107978_c0_seq1	D	-	-	-
D_comp110825_c0_seq1	D	-	-	-
D_comp110830_c0_seq3	D	-	-	-
D_comp1108452_c0_seq1	D	-	-	-
D_comp1108529_c0_seq1	D	-	-	-
D_comp1108838_c0_seq1	D	-	-	-
D_comp1108924_c0_seq1	D	-	Os09g08160	Sb06g027690.1		expressed protein
D_comp1108945_c0_seq1	D	-	-	-
D_comp1109012_c0_seq1	D	-	-	-
D_comp110941_c0_seq1	D	-	-	-
D_comp1109498_c0_seq1	D	-	-	-
D_comp110961_c0_seq1	D	-	-	-
D_comp110961_c0_seq2	D	-	-	-
D_comp1109638_c0_seq1	D	-	-	-
D_comp110968_c0_seq1	D	Bradi3g52470.2	Os02g47150	Sb04g030880.1	DNA-dependent ATPase activity (Blast2GO)	DNA topoisomerase 2, putative, expressed
D_comp1109984_c0_seq1	D	-	-	-
D_comp1110034_c0_seq1	D	-	-	-
D_comp111016_c0_seq1	D	-	-	-
D_comp1110259_c0_seq1	D	-	-	-
D_comp111037_c0_seq2	D	-	-	-
D_comp1110375_c0_seq1	D	-	-	-
D_comp1110453_c0_seq1	D	-	-	-
D_comp1110503_c0_seq1	D	-	-	-
D_comp111054_c0_seq1	D	-	-	-
D_comp111063_c0_seq3	D	-	-	-
D_comp1110849_c0_seq1	D	-	-	-
D_comp1111025_c0_seq1	D	-	-	-
D_comp1111044_c0_seq1	D	-	-	-
D_comp111116_c0_seq1	D	-	-	-
D_comp111116_c0_seq2	D	-	-	-
D_comp111116_c0_seq3	D	-	-	-
D_comp111116_c0_seq4	D	-	-	-
D_comp1111181_c0_seq1	D	-	-	-
D_comp1111186_c0_seq1	D	-	-	-
D_comp1111363_c0_seq1	D	-	-	-
D_comp111146_c0_seq1	D	-	-	-
D_comp1111478_c0_seq1	D	-	-	-
D_comp1111640_c0_seq1	D	-	-	-
D_comp1111641_c0_seq1	D	-	-	-
D_comp1111683_c0_seq1	D	-	-	-
D_comp1111687_c0_seq1	D	-	-	-
D_comp1111841_c0_seq1	D	-	-	-
D_comp111185_c0_seq1	D	-	-	-
D_comp111185_c0_seq2	D	-	-	-
D_comp111185_c0_seq3	D	-	-	-
D_comp1111872_c0_seq1	D	-	-	-
D_comp1111996_c0_seq1	D	-	-	-
D_comp1112339_c0_seq1	D	-	-	-
D_comp111239_c0_seq1	D	-	-	-
D_comp111239_c0_seq2	D	-	-	-
D_comp111239_c0_seq3	D	-	-	-
D_comp111239_c0_seq4	D	-	-	-
D_comp111239_c0_seq5	D	-	-	-
D_comp111239_c0_seq6	D	-	-	-
D_comp111247_c0_seq1	D	-	-	-
D_comp1112521_c0_seq1	D	-	-	-
D_comp1112603_c0_seq1	D	-	-	-
D_comp111271_c0_seq1	D	-	-	-
D_comp111285_c0_seq1	D	-	-	-
D_comp1113004_c0_seq1	D	-	-	-
D_comp1113057_c0_seq1	D	-	-	-
D_comp1113173_c0_seq1	D	-	-	-
D_comp111336_c0_seq1	D	-	-	-
D_comp111340_c0_seq1	D	-	-	-
D_comp111359_c0_seq1	D	-	-	-
D_comp111359_c0_seq2	D	-	-	-
D_comp111359_c0_seq3	D	-	-	-
D_comp111359_c0_seq4	D	-	-	-
D_comp111360_c0_seq1	D	-	-	-
D_comp1113657_c0_seq1	D	-	-	-
D_comp1113733_c0_seq1	D	-	-	-
D_comp111396_c0_seq1	D	-	-	-
D_comp1113965_c0_seq1	D	-	-	-
D_comp1114044_c0_seq1	D	-	-	-
D_comp111406_c0_seq1	D	-	-	-
D_comp1114215_c0_seq1	D	-	-	-
D_comp1114309_c0_seq1	D	-	-	-
D_comp111464_c0_seq1	D	-	-	-
D_comp111464_c0_seq2	D	-	-	-
D_comp1114727_c0_seq1	D	-	-	-
D_comp1114895_c0_seq1	D	-	-	-
D_comp1114981_c0_seq1	D	-	-	-
D_comp111499_c0_seq1	D	-	-	-
D_comp111499_c0_seq2	D	-	-	-
D_comp1115192_c0_seq1	D	-	-	-
D_comp1115559_c0_seq1	D	-	-	-
D_comp1115628_c0_seq1	D	-	-	-
D_comp111565_c0_seq1	D	-	-	-
D_comp111570_c0_seq1	D	-	-	-
D_comp111581_c0_seq1	D	-	-	-
D_comp1115865_c0_seq1	D	-	-	-
D_comp1116032_c0_seq1	D	-	-	-
D_comp1116105_c0_seq1	D	-	-	-
D_comp1116209_c0_seq1	D	-	-	-
D_comp1116254_c0_seq1	D	-	-	-
D_comp1116582_c0_seq1	D	-	-	-
D_comp1116728_c0_seq1	D	-	-	-
D_comp1116766_c0_seq1	D	-	-	-
D_comp111699_c0_seq1	D	-	-	-
D_comp1117091_c0_seq1	D	-	-	-
D_comp1117111_c0_seq1	D	-	-	-
D_comp111722_c0_seq3	D	-	-	-
D_comp1117283_c0_seq1	D	-	Os04g11790	-		F-box domain containing protein, expressed
D_comp1117392_c0_seq1	D	-	-	-
D_comp111742_c0_seq1	D	-	-	-
D_comp111742_c0_seq3	D	-	-	-
D_comp111742_c0_seq5	D	-	-	-
D_comp111742_c0_seq6	D	-	-	-
D_comp111742_c0_seq7	D	-	-	-
D_comp1117746_c0_seq1	D	-	-	-
D_comp1117849_c0_seq1	D	-	-	-
D_comp1118117_c0_seq1	D	-	Os01g58240	Sb03g037010.1		peptidase/ subtilase, putative, expressed
D_comp111824_c0_seq3	D	-	-	-
D_comp111824_c0_seq4	D	-	-	-
D_comp1118285_c0_seq1	D	-	-	-
D_comp1118774_c0_seq1	D	-	-	-
D_comp111906_c0_seq1	D	-	-	-
D_comp1119300_c0_seq1	D	-	-	-
[truncated: 83,297 more rows]
