# Supplementary material for: Genome distribution of differential homoeologue contributions to leaf gene expression in bread wheat
Source: Plant Biotechnol J. 2015 Oct 7;14(5):1207–14. doi: 10.1111/pbi.12486 (PMC4973816; doi:10.1111/pbi.12486)
Supplement: Supplementary file 3 — Data S2 Transcriptome SNP linkage map for hexaploid wheat. [file PBI-14-1207-s007.xlsx]

## Sheet: Title
Data S2. Transcriptome SNP linkage map for hexaploid wheat
Linkage groups are shown in separate spreadsheets
CS = Chinese Spring

## Sheet: 1A
	Brachypodium	CS	Paragon	CS	Paragon	CSxP04	CSxP05	CSxP06	CSxP07	CSxP08	CSxP11	CSxP12	CSxP13	CSxP14	CSxP15	CSxP16	CSxP17	CSxP19	CSxP20	CSxP22	CSxP24	CSxP26	CSxP29	CSxP30	CSxP34	CSxP35	CSxP37	CSxP38	CSxP41	CSxP42	CSxP46	CSxP47	CSxP49	CSxP53	CSxP54	CSxP56	CSxP58	CSxP59	CSxP61	CSxP62	CSxP65	CSxP66	CSxP67	CSxP73	CSxP76	CSxP78	CSxP81	CSxP84	CSxP87
A_comp16857_c0_seq1:479	2g39900	G	A	A	B	U	A	U	A	B	B	A	B	B	B	A	A	B	B	B	A	A	A	A	A	A	B	B	A	A	A	A	A	A	B	B	B	B	A	A	B	U	A	A	A	B	B	B	B
A_comp16857_c0_seq1:602	2g39900	T	C	A	B	B	A	A	A	B	B	A	B	B	B	A	A	B	B	B	A	A	A	A	A	A	B	B	A	A	A	A	A	A	B	B	B	B	A	A	U	A	A	A	A	B	B	B	B
A_comp16857_c0_seq1:607	2g39900	A	C	A	B	U	A	A	A	B	B	A	B	B	B	A	A	B	B	B	A	A	A	A	A	A	B	B	A	A	A	A	A	A	B	B	B	B	A	A	U	A	A	A	A	B	B	B	B
A_comp16857_c0_seq1:665	2g39900	R	G	A	B	B	A	A	A	B	B	A	B	B	B	A	A	B	B	B	A	A	A	A	A	A	B	B	A	A	A	A	A	A	B	B	B	B	A	A	B	A	A	A	A	B	B	B	B
A_comp16857_c0_seq1:682	2g39900	Y	T	A	B	U	A	A	A	B	B	A	B	B	B	A	A	B	B	B	A	A	A	A	A	A	B	B	A	A	A	A	A	A	B	B	B	B	A	A	B	A	A	A	A	B	B	B	B
A_comp16857_c0_seq1:914	2g39900	C	M	A	B	B	A	A	A	B	B	A	B	B	B	A	A	B	B	B	A	A	U	A	A	U	B	B	A	A	A	A	A	A	B	B	B	B	A	A	B	A	A	A	A	B	B	B	B
A_comp13901_c0_seq1:543	2g39930	C	T	A	B	U	A	A	A	B	B	A	B	B	B	A	A	B	B	B	A	A	A	A	A	A	B	B	A	A	A	A	A	A	B	B	U	B	A	A	B	A	A	A	A	B	B	B	B
A_comp13901_c0_seq1:559	2g39930	G	A	A	B	B	A	A	A	B	B	A	B	B	B	A	A	B	B	B	A	A	A	A	A	A	B	B	A	A	A	A	A	A	B	B	B	B	A	A	B	A	A	A	A	B	B	B	B
A_comp13901_c0_seq1:567	2g39930	G	A	A	B	B	A	A	A	B	B	A	B	B	B	A	A	B	B	B	A	A	A	A	A	A	B	B	A	A	A	A	A	A	B	B	B	B	A	A	U	A	A	A	A	B	B	B	B
A_comp739_c0_seq1:274	2g39950	S	G	A	B	B	A	A	A	B	B	A	B	B	B	A	A	B	B	B	A	A	A	A	A	A	B	B	A	A	A	A	A	A	B	B	B	B	A	A	B	A	A	A	A	B	B	B	B
A_comp22406_c0_seq1:1283	2g39990	C	Y	A	B	B	A	B	A	B	B	A	B	B	B	A	A	B	B	B	U	B	U	A	A	U	A	B	A	A	A	A	A	A	B	A	B	B	A	A	B	A	A	A	A	B	B	B	B
A_comp22406_c0_seq1:1664	2g39990	C	T	A	B	B	A	U	A	U	B	A	B	B	B	A	A	B	B	B	A	A	A	A	A	A	A	B	A	A	A	A	A	A	B	A	B	B	A	A	B	A	A	A	A	B	B	B	B
A_comp22406_c0_seq1:1730	2g39990	C	T	A	B	B	A	B	U	B	B	A	B	B	B	A	A	B	B	B	A	A	A	A	A	A	A	B	A	A	A	A	A	A	B	A	B	B	A	A	B	U	A	A	A	B	B	B	B
A_comp22406_c0_seq1:2144	2g39990	T	C	A	B	B	A	B	A	B	B	A	B	B	B	A	A	B	B	B	A	A	A	A	A	A	A	B	A	A	U	A	A	A	B	A	B	B	A	A	U	U	A	A	A	B	B	B	B
A_comp22406_c0_seq1:2165	2g39990	T	C	A	B	B	A	B	A	B	B	A	B	B	B	A	A	B	B	B	A	A	A	A	A	A	A	B	A	A	A	A	A	A	B	A	B	B	A	A	U	U	A	A	A	B	B	B	B
A_comp22406_c0_seq1:3067	2g39990	C	A	A	B	B	A	B	A	B	B	A	B	B	B	A	A	B	B	B	A	A	A	A	A	A	A	B	A	A	A	A	A	A	B	A	B	B	A	A	B	A	A	U	A	B	B	B	B
A_comp22406_c0_seq1:335	2g39990	C	G	A	B	B	A	B	A	B	B	A	B	B	B	A	A	B	B	B	A	A	A	A	A	A	A	B	A	A	A	A	A	A	B	A	B	B	A	A	U	A	A	A	A	B	B	B	B
A_comp22406_c0_seq1:818	2g39990	Y	C	A	B	U	A	B	A	B	B	A	B	B	B	A	A	B	U	U	A	A	A	A	A	A	A	U	A	A	A	A	A	A	B	A	B	U	A	A	B	A	A	A	A	B	B	B	B
A_comp47505_c0_seq1:1206	2g40070	G	A	A	B	B	A	A	A	B	B	A	A	B	B	A	A	B	U	B	A	A	A	A	A	A	A	B	A	A	A	A	A	A	B	A	B	B	A	A	U	A	A	A	A	B	B	B	B
A_comp47505_c0_seq1:1239	2g40070	A	G	A	B	B	A	A	A	B	B	A	A	B	B	A	A	B	A	B	A	A	A	A	A	A	A	B	A	A	A	A	A	A	B	A	B	B	A	A	U	A	A	A	A	B	B	B	B
A_comp47505_c0_seq1:660	2g40070	G	R	A	B	B	U	U	A	B	B	A	A	B	B	A	A	B	U	B	U	U	A	U	A	U	A	B	A	A	A	A	A	A	B	A	B	B	A	U	B	A	A	A	A	B	B	B	B
A_comp74353_c0_seq1:1053	2g40080	A	T	A	B	B	A	A	A	B	B	A	A	B	B	A	A	B	A	B	A	A	A	A	A	A	A	B	A	A	A	A	A	A	B	A	B	U	A	A	U	A	A	A	A	B	B	B	B
A_comp74353_c0_seq1:1261	2g40080	C	G	A	B	B	A	A	A	B	B	A	A	B	B	A	A	B	A	U	A	A	A	A	A	A	A	B	A	A	A	A	A	A	U	A	B	B	A	A	U	A	A	A	A	B	B	U	B
A_comp74353_c0_seq1:1390	2g40080	C	T	A	B	U	A	A	A	B	B	A	A	B	B	A	A	B	A	B	A	A	A	A	A	A	A	B	A	A	A	A	A	A	B	A	B	U	A	A	U	A	A	A	A	B	B	B	B
A_comp74353_c0_seq1:846	2g40080	A	C	A	B	U	A	A	A	B	B	A	A	B	B	A	A	B	A	B	A	A	A	A	A	A	A	B	A	A	A	A	A	A	B	A	B	B	A	A	U	A	A	A	A	B	B	B	B
A_comp24046_c0_seq1:479	2g39380	C	T	A	B	B	B	A	B	A	A	B	B	B	B	B	A	B	A	A	A	B	A	A	A	A	A	B	A	A	A	B	A	A	A	B	A	B	B	A	B	B	A	B	A	B	A	A	B
A_comp29307_c0_seq1:741	2g39360	K	S	A	B	B	B	A	B	A	A	B	B	B	B	B	A	B	A	A	A	B	B	A	A	A	A	B	A	A	A	B	A	A	A	B	A	B	B	A	B	B	A	B	A	B	A	A	B
A_comp9408_c0_seq1:988	2g39360	R	G	A	B	B	B	A	B	A	A	B	B	B	B	B	A	B	A	A	A	B	A	A	A	A	A	B	A	A	A	B	A	A	A	B	A	B	B	A	A	B	A	B	A	B	A	A	B
A_comp9408_c0_seq1:1608	2g39360	R	G	A	B	B	B	A	B	A	A	B	B	B	B	B	A	B	A	A	A	B	A	A	A	A	A	B	A	A	A	B	A	A	A	B	A	B	B	A	A	B	A	B	A	B	A	A	B
A_comp9408_c0_seq1:940	2g39360	G	R	A	B	B	B	A	B	A	A	B	B	B	B	B	A	B	A	A	A	B	A	A	A	A	A	B	A	A	A	B	A	A	A	B	A	B	B	A	B	B	A	B	A	B	A	A	B
A_comp9408_c0_seq1:233	2g39360	T	C	A	B	B	B	A	B	A	A	B	B	B	B	B	A	B	A	A	A	B	A	A	A	A	A	B	A	A	A	B	A	A	A	B	A	B	B	A	B	B	A	B	A	B	A	A	B
A_comp29307_c0_seq1:270	2g39360	G	C	A	B	B	B	A	B	A	A	B	B	B	B	B	A	B	A	A	A	B	B	A	A	A	A	B	A	A	A	B	A	A	A	B	A	B	B	A	U	B	A	B	A	B	A	A	B
A_comp9408_c0_seq1:1317	2g39360	K	G	A	B	B	B	A	B	A	A	B	B	B	B	B	A	B	A	A	A	B	U	A	A	A	A	B	A	A	A	B	A	A	A	B	A	B	B	A	B	B	A	B	A	B	A	U	B
A_comp9408_c0_seq1:127	2g39360	G	A	A	B	B	B	A	B	A	A	B	B	B	B	B	A	B	A	A	A	B	A	A	A	A	A	B	A	A	A	B	A	A	A	B	A	B	B	A	U	U	A	B	A	B	A	A	B
A_comp9408_c0_seq1:1295	2g39360	G	A	A	B	B	B	A	B	A	A	U	B	B	B	B	A	B	A	A	A	B	A	A	A	A	A	B	A	A	A	B	A	A	A	B	A	B	B	A	B	U	A	B	A	B	A	A	B
A_comp9408_c0_seq1:1144	2g39360	C	A	A	B	B	B	A	B	A	A	B	B	B	B	B	A	B	A	A	A	B	A	U	A	A	A	B	A	A	A	B	A	A	A	B	A	B	B	A	U	B	A	B	A	B	A	A	B
B_comp2723_c0_seq1:2304	2g39230	G	R	A	B	B	B	A	B	A	A	B	B	B	B	A	A	B	A	A	A	B	B	A	B	A	A	B	A	A	A	B	A	A	A	B	A	B	B	A	B	B	A	B	A	B	A	A	B
A_comp6469_c0_seq1:728	2g39230	T	C	A	B	B	B	A	B	A	A	B	B	B	B	A	A	B	A	A	A	B	B	A	B	A	A	B	A	A	A	B	A	A	A	B	A	B	B	A	B	B	A	B	A	B	A	A	B
A_comp6469_c0_seq1:2528	2g39230	A	C	A	B	B	B	A	B	A	A	B	B	B	B	A	A	B	A	A	A	B	B	A	B	A	A	B	A	A	A	B	A	A	A	B	A	B	B	A	B	B	A	B	A	B	A	A	B
A_comp6469_c0_seq1:1055	2g39230	T	G	A	B	B	B	A	B	A	A	B	B	B	B	A	A	B	A	A	A	B	B	A	B	A	A	B	A	A	A	B	A	A	A	B	A	B	B	A	B	U	A	B	A	B	A	A	B
A_comp6469_c0_seq1:869	2g39230	C	G	A	B	B	B	A	B	A	A	B	B	B	B	A	A	B	A	A	A	B	B	A	B	A	A	B	A	A	A	B	A	A	A	B	A	B	B	A	U	U	A	B	A	B	A	A	B
A_comp6469_c0_seq1:2225	2g39230	G	R	A	B	B	B	A	B	A	A	B	B	B	B	A	A	B	A	U	A	B	B	A	B	U	A	B	A	A	A	B	A	A	A	B	A	B	B	A	B	B	A	B	A	B	A	A	B
A_comp6469_c0_seq1:2948	2g39230	G	T	A	B	A	A	A	B	A	A	B	B	B	B	A	A	B	A	A	A	U	B	A	B	A	A	B	A	A	A	B	A	A	A	B	A	B	B	A	U	B	A	B	A	B	A	A	B
B_comp2723_c0_seq1:1134	2g39230	K	G	A	B	U	U	A	B	A	A	B	B	B	B	A	A	B	A	A	A	B	U	A	B	A	A	U	A	A	A	B	A	A	A	B	A	U	B	A	B	B	A	B	A	B	A	A	B
A_comp6469_c0_seq1:1496	2g39230	M	A	A	B	B	B	A	B	A	A	B	B	B	B	A	A	B	U	A	A	B	B	A	B	U	A	B	A	A	A	B	A	U	A	B	A	B	B	U	B	B	U	B	A	B	A	A	B
A_comp6469_c0_seq1:1814	2g39230	C	Y	A	B	B	B	A	B	A	A	B	B	U	U	A	A	U	A	A	A	U	B	A	B	A	A	B	A	A	A	U	A	A	A	B	A	B	U	A	B	B	A	U	A	B	A	A	B
A_comp6469_c0_seq1:1088	2g39230	T	C	A	B	B	B	U	B	A	A	B	B	B	B	U	A	B	A	U	A	B	B	U	B	U	A	B	A	A	A	B	A	A	A	B	A	B	B	U	B	B	A	B	A	B	U	A	B
A_comp622_c0_seq1:352	2g39200	Y	C	A	B	B	B	A	B	A	A	B	B	B	B	A	A	B	A	A	A	B	B	A	B	A	A	B	A	A	A	B	A	A	A	B	A	B	B	A	B	B	A	B	A	B	A	A	B
B_comp95_c0_seq2:2083	2g39200	R	G	A	B	B	B	A	B	A	A	B	B	B	B	A	A	B	A	A	A	B	B	A	B	A	A	B	A	A	A	B	A	A	A	B	A	B	B	A	B	B	A	B	A	B	A	A	B
A_comp622_c0_seq1:340	2g39200	G	K	A	B	B	B	A	B	A	A	B	B	B	B	A	A	B	A	A	A	B	B	A	B	A	A	B	A	A	A	B	A	A	A	B	A	B	B	A	B	B	A	B	A	B	A	A	B
B_comp95_c0_seq2:2008	2g39200	G	S	A	B	B	B	A	B	A	A	B	B	B	B	A	A	B	A	A	A	B	B	A	B	A	A	B	A	A	A	B	A	A	A	B	A	B	B	A	B	B	A	B	A	B	A	A	B
B_comp95_c0_seq2:2095	2g39200	C	M	A	B	B	B	A	B	A	A	B	B	B	B	A	A	B	A	A	A	B	B	A	B	A	A	B	A	A	A	B	A	A	A	B	A	B	B	A	B	B	A	B	A	B	A	A	B
A_comp622_c0_seq1:253	2g39200	G	C	A	B	B	B	A	B	A	A	B	B	B	B	A	U	B	A	A	A	B	B	U	B	A	A	B	A	A	A	B	A	A	A	B	A	B	B	A	B	B	A	B	A	B	A	A	B
B_comp95_c0_seq2:2137	2g39200	C	G	A	B	B	B	A	B	A	A	B	B	B	B	A	A	B	A	A	A	B	B	U	B	U	A	B	A	A	A	B	A	A	A	B	A	B	B	A	B	B	A	B	A	B	A	A	B
B_comp95_c0_seq2:2182	2g39200	C	G	A	B	B	U	A	B	A	A	B	B	B	B	A	A	B	A	A	A	B	B	A	U	A	A	B	A	A	A	B	A	A	A	U	A	B	B	A	U	B	A	B	A	B	A	A	B
A_comp622_c0_seq1:298	2g39200	G	S	A	B	B	B	A	B	A	A	B	U	U	U	A	A	B	A	A	A	B	B	A	B	A	A	B	A	A	A	B	A	A	A	B	A	B	B	A	B	B	A	B	A	B	A	A	U
A_comp2083_c0_seq1:285	2g39190	R	G	A	B	B	B	A	B	A	A	B	B	B	B	A	A	B	A	A	A	B	B	A	B	A	A	B	A	A	A	B	A	A	A	B	A	B	B	A	A	B	A	B	A	B	A	A	B
A_comp2083_c0_seq1:968	2g39190	G	R	A	B	B	B	A	B	A	A	B	B	B	B	A	A	B	A	A	A	B	B	A	B	A	A	B	A	A	A	B	A	A	A	B	A	B	B	A	B	B	A	B	A	B	A	A	B
D_comp3072_c0_seq1:812	2g39190	C	Y	A	B	B	B	A	B	A	A	B	B	B	B	A	A	B	A	A	A	B	B	A	B	A	A	B	A	A	A	B	A	A	A	B	A	B	B	A	B	B	A	B	A	B	A	A	B
A_comp2083_c0_seq1:355	2g39190	T	C	A	B	B	B	A	B	A	A	B	B	B	B	A	A	B	A	A	A	B	B	A	B	A	A	B	A	A	A	B	A	A	A	B	A	B	B	A	B	B	A	B	A	B	A	A	B
A_comp2083_c0_seq1:1327	2g39190	G	C	A	B	B	B	A	B	A	A	B	B	B	B	A	A	B	A	A	A	B	B	A	B	A	A	B	A	A	A	B	A	A	A	B	A	B	B	A	B	U	A	B	A	B	A	A	B
A_comp2083_c0_seq1:89	2g39190	A	G	A	B	B	B	A	B	A	A	B	B	B	B	A	A	B	A	A	A	B	B	A	B	A	A	B	A	A	A	B	A	A	A	B	A	B	B	A	U	U	A	B	A	B	A	A	B
A_comp2083_c0_seq1:181	2g39190	T	C	A	B	B	B	A	B	A	A	B	B	B	B	A	A	B	A	U	A	B	B	A	B	A	A	B	A	A	A	B	A	A	A	B	A	B	B	A	U	B	A	B	A	B	A	A	B
gnl|UG|Ta#S17972124:664	2g39170	M	C	A	B	U	B	A	B	A	A	B	B	B	B	A	A	B	U	U	A	U	B	U	B	A	A	B	A	A	A	B	A	A	A	B	A	U	B	A	B	B	A	B	A	B	A	A	B
gnl|UG|Ta#S17972124:624	2g39170	R	G	A	B	U	B	A	B	A	A	B	B	B	B	A	A	B	A	A	A	U	B	A	B	A	A	B	A	A	A	B	A	A	A	B	A	B	B	A	B	B	A	B	A	B	A	A	B
comp2879_c0_seq1:424	2g39150	G	A	A	B	U	B	U	B	A	A	B	B	B	B	A	A	B	A	U	U	U	B	A	B	A	A	B	A	A	A	B	A	A	A	B	A	B	B	A	U	U	A	B	A	B	A	A	B
A_comp56625_c0_seq1:401	2g38970	A	G	A	B	U	B	A	B	A	A	B	B	B	B	A	A	U	A	A	A	B	B	A	B	A	A	B	A	A	A	B	A	A	A	B	A	A	B	A	U	B	A	B	A	U	A	A	B
A_comp56625_c0_seq1:679	2g38970	S	G	A	B	U	U	A	B	A	A	B	B	B	B	A	A	B	A	A	A	U	U	A	B	A	A	U	A	A	A	B	A	A	A	B	A	U	B	A	B	B	A	B	A	B	U	A	B
gnl|UG|Ta#S24623194:159	2g38750	K	G	A	B	B	B	A	B	A	A	B	B	B	B	A	A	B	B	A	A	B	B	A	B	A	A	B	A	A	A	B	A	A	A	B	A	B	B	A	B	B	A	B	A	B	A	A	B
gnl|UG|Ta#S24623194:240	2g38750	Y	C	A	B	B	B	A	B	A	A	B	B	B	B	A	A	B	B	A	A	B	B	A	B	A	A	B	A	A	A	B	A	A	A	B	A	B	B	A	B	B	A	B	A	B	A	A	B
gnl|UG|Ta#S24623194:504	2g38750	Y	C	A	B	B	B	A	B	A	A	B	B	B	B	A	A	B	A	A	A	B	U	A	B	A	A	B	A	A	A	B	A	A	A	B	A	B	B	A	B	B	A	B	A	B	A	A	B
A_comp13705_c0_seq1:488	2g37240	A	G	A	B	B	B	A	B	A	A	B	B	B	B	A	A	B	A	A	A	B	B	A	B	A	A	B	A	A	A	B	A	A	A	B	A	B	B	A	B	B	A	B	A	B	A	A	B
A_comp13705_c0_seq1:790	2g37240	T	C	A	B	B	B	A	B	A	A	B	B	B	B	A	A	B	A	A	A	B	B	A	B	A	A	B	A	A	A	B	A	A	A	B	A	B	B	A	B	B	A	B	A	B	A	A	B
A_comp13705_c0_seq1:345	2g37240	A	G	A	B	B	B	A	B	A	A	B	B	B	B	A	A	B	A	A	U	B	B	A	B	A	A	B	A	A	A	B	A	A	A	B	A	B	B	A	B	B	A	B	A	B	A	A	B
B_comp1060_c0_seq3:396	2g37310	R	A	A	B	B	B	A	B	A	A	B	B	B	B	A	A	B	A	A	A	B	B	A	B	A	A	B	A	A	A	B	A	A	A	B	A	B	A	B	B	B	A	A	A	B	A	A	A
A_comp1996_c0_seq1:398	2g37310	T	C	A	B	B	B	A	B	A	A	B	B	B	B	A	A	B	A	A	A	B	B	A	B	A	A	B	A	A	A	B	A	A	A	B	A	B	A	B	B	B	A	A	A	B	A	A	A
A_comp13195_c0_seq1:498	2g37320	T	C	A	B	B	B	A	B	A	A	B	B	B	B	A	A	B	A	A	A	B	B	A	B	A	A	B	A	A	A	B	A	A	A	B	A	B	A	B	B	B	A	A	A	B	A	A	U
A_comp1036_c0_seq1:2078	2g37400	T	C	A	B	U	B	A	B	A	A	B	B	B	B	A	A	B	A	A	A	B	B	A	B	A	A	B	A	A	A	B	A	A	A	B	A	B	A	B	B	B	A	A	A	B	A	A	A
A_comp54793_c0_seq1:409	2g37410	A	G	A	B	B	B	A	B	A	A	B	B	B	B	A	A	B	A	A	A	B	B	A	B	A	A	B	A	A	A	B	A	A	A	B	A	B	A	B	B	B	A	A	A	B	A	A	A
A_comp4481_c0_seq1:1558	2g37530	T	C	A	B	A	B	A	B	A	A	B	B	B	B	B	A	B	A	A	A	B	B	A	B	A	A	B	A	A	A	B	A	A	A	U	B	A	B	B	B	B	A	A	A	B	A	A	A
B_comp3711_c0_seq1:984	2g37530	Y	C	A	B	A	U	A	B	A	A	B	B	B	B	B	A	B	A	A	A	U	B	A	B	U	A	U	A	A	A	B	A	A	A	A	B	A	B	U	B	B	A	A	A	B	A	A	A
B_comp3711_c0_seq1:586	2g37530	Y	C	A	B	A	U	A	B	A	A	B	B	B	B	B	A	B	A	A	A	U	U	A	U	A	A	U	A	A	A	B	A	A	A	A	U	A	U	U	B	B	A	A	A	B	A	A	A
B_comp3711_c0_seq1:439	2g37530	Y	C	A	B	A	U	U	B	A	A	B	B	B	B	B	A	B	A	A	A	U	U	A	U	A	A	U	A	A	A	U	A	A	A	A	U	A	B	U	B	B	A	A	A	B	A	A	A
comp10808_c0_seq1:84	2g37630	G	A	A	B	A	A	A	B	A	A	B	B	B	B	B	A	B	A	A	A	A	B	A	B	A	A	B	A	A	B	B	A	A	A	U	B	A	B	B	B	B	A	A	A	B	A	A	U
gnl|UG|Ta#S30065906:85	2g37640	Y	C	A	B	U	A	A	B	A	A	B	B	B	U	B	A	B	A	A	A	A	U	A	B	U	A	B	A	A	B	B	A	A	A	A	B	A	U	U	B	B	A	A	A	B	A	A	A
A_comp1799_c0_seq1:992	2g37690	M	C	A	B	A	A	A	B	A	A	B	B	B	B	B	A	B	A	A	A	A	B	A	A	A	A	B	A	A	B	B	A	A	A	A	B	A	B	B	B	B	A	A	A	B	A	A	A
comp1846_c0_seq1:528	2g37800	G	R	A	B	U	A	A	B	A	B	B	B	B	B	B	A	B	U	A	U	U	B	U	A	U	A	B	A	A	B	B	A	A	A	B	B	U	B	A	B	B	A	A	A	B	A	U	U
A_comp458608_c0_seq1:251	2g37850	C	T	A	B	U	A	A	B	A	B	B	B	B	B	B	A	B	U	A	U	A	B	A	A	U	A	B	A	A	B	B	A	A	A	U	B	A	B	A	B	B	A	A	A	B	A	A	A
A_comp19309_c0_seq1:1955	2g37980	T	C	A	B	A	A	A	B	A	B	B	B	B	B	B	A	B	A	A	A	A	B	A	A	B	A	B	A	A	B	B	A	A	A	U	B	A	B	A	U	B	A	A	A	B	A	A	A
A_comp19309_c0_seq1:527	2g37980	T	C	A	B	U	A	A	B	A	B	B	B	B	B	B	A	B	A	A	A	A	B	A	A	B	A	B	A	A	B	B	A	A	A	U	B	U	B	A	U	B	A	A	A	B	A	A	A
A_comp24393_c0_seq1:4598	2g38160	G	A	A	B	A	A	A	B	A	B	B	B	B	B	B	A	B	A	A	A	A	B	A	A	B	A	B	A	A	B	B	A	A	A	U	B	A	B	A	B	U	A	A	A	B	A	A	A
D_comp22027_c0_seq1:3487	2g38160	R	S	A	B	A	A	A	B	A	B	B	B	B	B	B	A	B	A	A	A	A	B	A	A	B	A	B	A	A	B	B	A	A	A	U	B	A	B	U	B	B	A	A	A	B	A	A	A
A_comp20565_c0_seq1:1146	3g24750	S	C	A	B	A	A	U	B	B	B	B	B	B	U	A	A	U	A	A	A	A	U	A	A	U	A	U	A	A	B	B	A	A	A	A	B	A	B	A	B	A	A	A	A	U	A	A	A
A_comp20565_c0_seq1:792	3g24750	G	A	A	B	A	A	A	B	B	B	B	B	B	B	A	A	B	A	A	A	A	B	A	A	B	A	B	A	A	B	B	A	A	A	A	B	A	B	A	U	A	A	A	A	B	A	A	A
comp9769_c0_seq1:172	3g27960	S	G	A	B	U	A	A	U	B	U	B	U	B	B	A	A	B	A	A	A	A	U	A	A	U	A	U	A	A	B	B	A	A	A	A	B	A	B	A	B	A	A	A	A	B	A	A	A
A_comp38804_c0_seq1:1889	3g28150	G	A	A	B	A	A	A	B	B	B	B	B	B	B	A	A	B	A	A	A	A	B	A	A	B	A	B	A	A	B	B	U	A	A	A	B	U	B	A	B	A	A	A	A	B	A	A	U
A_comp55228_c0_seq1:1715	3g28480	A	G	A	B	A	A	A	B	U	U	B	B	B	B	A	A	B	A	A	A	U	B	A	A	U	A	B	A	A	U	B	A	A	A	A	B	A	B	A	U	U	A	A	A	B	A	A	A
A_comp11327_c0_seq1:643	3g28520	G	T	A	B	A	A	A	B	B	B	B	B	B	B	A	A	B	A	A	A	A	B	A	A	B	A	B	A	A	B	B	A	A	A	A	B	A	B	A	B	A	A	A	A	B	A	A	A
A_comp11327_c0_seq1:1863	3g28520	A	G	A	B	U	A	A	B	B	B	B	B	B	B	A	A	B	A	A	A	A	B	A	A	U	A	B	A	A	B	B	A	A	A	A	B	B	B	A	B	U	A	A	U	B	A	A	A
gnl|UG|Ta#S17973075:247	3g28580	A	G	A	B	A	A	A	U	B	B	U	B	B	U	A	A	B	A	A	A	A	B	A	A	U	A	B	A	A	U	B	A	A	A	A	B	A	B	A	B	A	A	A	A	B	A	A	A
A_comp16826_c0_seq1:2912	3g28610	T	C	A	B	A	A	A	B	B	B	B	B	B	B	A	A	B	A	U	A	A	B	A	A	B	A	B	A	A	B	B	A	A	A	A	B	A	B	A	U	U	A	A	A	B	A	A	A
A_comp16826_c0_seq1:770	3g28610	C	T	A	B	A	A	A	U	U	B	U	U	B	B	A	A	U	A	A	U	A	B	A	A	B	A	B	A	A	B	B	A	A	A	A	B	U	B	A	B	A	A	A	A	B	A	A	A
A_comp32854_c0_seq1:1549	3g28660	A	G	A	B	A	U	A	B	B	B	B	B	B	B	A	A	B	A	U	A	A	B	A	A	B	A	B	A	A	B	B	A	A	U	A	B	A	B	A	U	A	A	A	U	B	A	A	A
comp13078_c0_seq1:165	3g28760	S	C	A	B	A	A	A	B	B	B	B	B	B	B	A	A	B	A	A	A	A	U	A	A	U	A	U	A	A	B	B	A	A	A	A	U	A	B	A	B	A	A	A	A	B	A	A	A
comp13078_c0_seq1:1748	3g28760	R	G	A	B	A	A	A	B	B	U	B	U	B	U	A	A	B	A	A	A	A	U	A	A	U	A	U	A	A	B	B	A	A	A	A	B	A	U	A	B	A	A	A	A	U	A	A	A
comp5460_c0_seq1:1741	3g28770	A	W	A	B	U	A	A	B	B	B	B	B	B	B	A	A	B	A	A	A	U	B	A	A	B	A	B	A	A	B	B	A	A	A	A	B	A	B	A	B	A	A	A	A	B	A	A	A
comp9292_c0_seq1:509	3g28790	R	A	A	B	A	A	A	B	B	B	B	B	B	B	A	A	B	A	A	A	A	B	A	A	U	A	B	A	A	B	B	A	A	A	A	B	A	B	A	B	A	A	A	A	B	A	A	A
A_comp12726_c0_seq1:1975	3g28970	S	C	A	B	A	A	A	B	B	B	B	B	B	B	A	A	B	A	A	A	A	B	A	A	B	A	B	A	A	B	B	A	A	A	A	B	A	B	A	B	A	A	A	A	B	A	A	A
A_comp16465_c0_seq1:101	3g29060	G	S	A	B	U	A	A	B	U	B	U	U	U	B	A	A	B	A	A	A	A	B	A	A	B	A	B	A	A	U	U	A	A	A	A	B	A	B	A	B	A	A	A	A	B	A	A	A
A_comp16465_c0_seq1:490	3g29060	G	C	A	B	A	A	A	B	B	B	B	B	B	B	A	A	B	A	A	A	A	B	A	A	B	A	B	A	A	B	B	A	A	A	A	B	A	B	A	B	A	A	A	A	B	A	A	A
A_comp16465_c0_seq1:44	3g29060	G	A	A	B	A	A	A	B	B	B	B	B	B	B	A	A	B	A	A	A	A	U	A	U	B	A	B	A	A	B	B	A	A	A	A	B	A	B	A	B	A	A	A	A	B	A	A	A
A_comp2965_c0_seq1:699	3g29090	C	Y	A	B	A	A	A	B	B	B	B	B	B	B	A	A	B	A	A	A	A	B	A	A	B	A	B	A	A	B	B	A	A	A	A	B	A	B	A	B	A	A	A	A	B	A	A	A
comp2249_c0_seq1:133	3g29270	T	W	A	B	A	A	A	B	B	B	B	B	B	B	A	A	B	A	A	A	A	B	A	A	B	A	B	A	A	B	B	A	A	A	A	B	A	B	A	B	A	A	A	A	B	A	A	A
comp2249_c0_seq1:177	3g29270	A	R	A	B	U	A	A	B	B	B	B	B	B	B	A	A	B	A	U	A	A	B	A	A	B	A	B	A	A	B	B	A	A	A	A	B	A	B	A	B	A	A	A	A	B	A	A	A
A_comp7510_c0_seq2:687	3g29440	T	C	A	B	A	A	A	B	B	B	B	B	B	B	A	A	B	U	U	A	U	B	U	A	U	A	B	A	A	B	B	A	A	A	A	B	A	B	A	B	A	A	A	A	B	A	A	A
A_comp7510_c0_seq1:782	3g29440	G	R	A	B	U	A	A	B	B	B	B	B	B	B	A	A	B	A	A	A	A	B	A	A	B	A	B	A	A	B	B	A	A	A	A	B	A	B	A	B	A	A	A	A	B	A	A	A
B_comp3181_c0_seq3:362	3g29440	G	A	A	B	A	A	A	B	B	B	B	B	B	B	A	A	B	A	A	A	A	B	A	A	B	A	B	A	A	B	B	A	A	A	A	B	A	B	U	B	U	A	A	A	B	A	A	A
gnl|UG|Ta#S12923158:777	3g29720	C	G	A	B	A	A	A	B	B	B	B	B	B	B	A	A	B	A	A	U	U	B	A	A	B	A	B	A	A	B	B	A	A	A	A	B	A	B	A	B	U	A	A	A	B	A	A	A
gnl|UG|Ta#S17986630:710	3g29721			A	B	U	U	A	B	B	B	B	B	B	B	A	A	B	A	A	A	A	B	A	A	B	A	B	A	A	B	B	A	A	A	A	B	A	B	A	B	A	A	A	A	B	A	A	A
D_comp2691_c0_seq1:2552	3g29750	R	A	A	B	A	A	A	B	B	B	B	B	B	B	A	A	B	A	A	A	A	B	A	A	B	A	B	A	A	B	B	A	A	A	A	B	A	B	A	B	A	A	A	A	B	A	A	A
A_comp8510_c0_seq1:471	3g29790	Y	T	A	B	U	A	A	B	B	B	B	B	B	B	A	A	B	U	U	A	A	U	A	A	B	A	B	A	A	B	B	A	U	A	A	B	A	B	A	B	A	U	A	A	B	U	U	A
B_comp2950_c0_seq1:955	3g29790	Y	T	A	B	A	A	A	B	B	B	B	B	B	B	A	A	B	A	A	A	A	U	A	A	U	A	B	A	A	B	B	A	A	A	A	B	A	B	A	B	A	A	A	A	B	A	A	A
comp8947_c0_seq1:462	3g29950	Y	C	A	B	A	A	A	B	B	B	B	B	B	B	A	A	B	A	A	A	A	U	A	A	U	A	U	A	A	B	B	A	A	A	A	B	A	B	A	B	A	A	A	A	B	A	A	A
comp8947_c0_seq1:868	3g29950	S	G	A	B	A	A	A	B	B	U	B	B	B	B	A	A	B	A	A	A	A	U	A	A	U	A	U	A	A	B	B	A	A	A	A	B	A	B	A	B	A	A	A	A	B	A	A	A
A_comp31367_c0_seq1:2697	3g29980	C	T	A	B	U	A	A	B	B	B	B	B	U	B	A	A	B	A	A	A	A	U	A	A	B	A	B	A	A	B	B	A	A	A	A	B	A	B	A	B	A	A	A	A	B	A	A	A
A_comp31367_c0_seq1:827	3g29980	A	G	A	B	A	B	A	B	B	B	B	B	B	B	U	A	B	A	A	U	A	B	A	U	B	A	B	A	A	B	B	A	A	A	A	B	A	B	A	B	A	U	U	A	B	A	A	A
comp10244_c0_seq1:2006	3g29990	Y	C	A	B	A	A	A	B	B	U	B	B	B	U	A	A	B	A	A	A	A	U	A	A	U	A	U	A	A	B	B	A	A	A	A	U	A	U	A	B	A	A	A	A	U	A	A	A
gnl|UG|Ta#S17987711:408	3g30060	K	G	A	B	A	A	A	B	B	B	B	B	B	B	A	A	B	A	A	A	A	U	A	A	U	A	B	A	A	B	B	A	A	A	A	B	A	B	A	B	A	A	A	A	B	A	A	A
A_comp7850_c0_seq1:2431	3g30070	G	T	A	B	A	A	A	B	B	B	B	B	B	B	A	A	B	A	A	A	A	B	A	A	B	A	B	A	A	B	B	A	A	A	A	B	A	B	A	B	A	A	A	A	B	A	A	A
A_comp7850_c0_seq1:92	3g30070	A	T	A	B	A	A	A	B	B	B	B	B	B	B	A	A	B	A	A	A	A	B	A	A	B	A	B	A	A	B	B	A	A	A	A	B	A	B	A	B	U	A	A	A	B	A	A	A
A_comp8416_c0_seq1:1033	3g30080	Y	C	A	B	A	A	A	B	B	B	B	B	B	B	A	A	B	A	U	A	A	B	A	A	B	A	B	A	A	B	B	A	A	A	A	B	A	B	A	A	A	A	A	A	B	A	A	A
A_comp8416_c0_seq1:859	3g30080	T	Y	A	B	U	A	U	B	B	B	B	B	B	B	A	A	B	U	A	U	U	B	A	A	B	A	B	A	A	B	B	A	A	A	A	B	U	B	U	B	A	A	A	A	B	U	A	U
A_comp76093_c0_seq1:1176	3g30110	A	G	A	B	A	A	U	B	B	B	B	B	B	B	A	A	B	A	A	A	A	U	A	A	B	A	B	A	A	B	B	A	A	A	A	B	A	B	A	B	A	A	A	A	B	A	U	A
A_comp76093_c0_seq1:2051	3g30110	T	A	A	B	A	A	A	B	B	B	B	B	B	B	A	A	B	A	A	A	A	U	A	A	B	A	B	A	A	B	B	A	A	A	A	B	A	B	A	B	A	A	A	A	B	A	U	A
A_comp2931_c0_seq1:526	3g30130	G	A	A	B	A	A	A	B	B	B	B	B	B	B	A	A	B	A	A	A	A	B	A	A	B	A	B	A	A	B	B	A	A	A	A	B	A	B	A	B	A	A	A	A	B	A	A	A
A_comp376_c0_seq1:832	3g30150	C	T	A	B	A	A	A	B	B	B	B	B	B	B	A	A	B	A	A	A	A	B	A	A	B	A	B	A	A	B	B	A	A	A	A	B	A	B	A	B	A	A	A	A	B	A	A	A
A_comp376_c0_seq1:1092	3g30150	T	A	A	B	A	A	A	B	B	B	B	B	B	B	A	A	B	A	A	A	A	B	A	A	B	A	B	A	A	B	B	A	A	A	A	B	A	B	A	B	A	A	A	A	B	A	A	A
A_comp3835_c0_seq1:1014	3g30180	M	C	A	B	A	A	A	B	B	B	B	B	B	B	A	A	B	A	A	A	A	B	A	A	B	A	B	A	A	B	B	A	A	A	A	B	A	B	A	B	A	A	A	A	B	A	A	A
A_comp3835_c0_seq1:1035	3g30180	C	M	A	B	A	A	A	B	B	B	B	B	B	B	A	A	B	A	A	A	A	B	A	A	B	A	B	A	A	B	B	A	A	A	A	B	A	B	A	B	A	A	A	A	B	A	A	A
comp2478_c0_seq1:397	3g30230	M	C	A	B	A	A	A	B	B	B	B	B	B	B	A	A	B	A	A	A	A	U	A	A	U	A	B	A	A	B	B	A	A	A	A	B	A	B	A	B	A	A	A	A	B	A	A	A
A_comp19094_c0_seq1:133	3g30250	C	A	A	B	A	A	A	B	B	B	B	B	B	B	A	A	B	A	A	A	A	B	A	A	U	A	B	U	A	B	B	A	A	A	A	B	A	B	A	B	U	A	A	A	B	A	A	A
A_comp1562_c0_seq1:198	3g30260	T	C	A	B	A	A	A	B	B	B	B	B	B	B	A	A	B	A	A	A	A	B	A	A	B	A	B	A	A	B	B	A	A	A	A	B	A	B	A	B	A	A	A	A	B	A	A	A
A_comp1562_c0_seq1:432	3g30260	W	T	A	B	A	A	A	B	B	B	B	B	B	B	A	A	B	A	A	A	A	B	A	A	B	A	B	A	A	B	B	A	A	A	A	B	A	B	A	B	A	A	A	A	B	A	A	A
D_comp7822_c0_seq1:793	3g30260	C	S	A	B	A	A	A	B	B	B	B	B	B	B	A	A	B	A	A	A	A	B	A	A	B	A	B	A	A	B	B	A	A	A	A	B	A	B	A	B	A	A	A	A	B	A	A	A
A_comp1562_c0_seq1:893	3g30260	C	S	A	B	U	A	A	B	B	B	B	B	B	B	A	A	B	A	A	A	A	B	A	A	B	A	B	A	A	B	B	A	A	A	A	B	A	B	A	B	A	A	A	A	B	A	A	A
A_comp8310_c0_seq1:195	3g30300	G	C	A	B	A	A	A	B	B	B	B	B	B	B	A	A	B	A	A	A	A	B	A	A	B	A	B	A	A	B	B	A	A	A	A	B	A	B	A	B	A	A	A	A	B	A	A	A
A_comp8310_c0_seq1:419	3g30300	A	C	A	B	A	A	A	B	B	B	B	B	B	B	A	A	B	A	A	A	A	B	A	A	B	A	B	A	A	B	B	A	A	A	A	B	A	B	A	B	A	A	A	A	B	A	A	A
gnl|UG|Ta#S32728125:474	3g30430	S	C	A	B	A	A	A	B	B	B	B	B	B	B	A	A	B	A	A	A	A	B	A	A	U	A	B	A	A	B	B	A	A	A	A	B	A	B	A	B	A	A	A	A	B	A	A	A
gnl|UG|Ta#S32728125:587	3g30430	T	Y	A	B	U	A	A	B	B	B	B	B	B	B	A	A	B	A	A	A	U	B	U	A	B	A	B	A	A	B	B	A	A	A	A	B	A	B	A	B	A	A	A	A	B	A	A	A
A_comp59545_c0_seq1:1028	3g30530	C	T	A	B	A	A	A	B	B	B	B	B	B	B	A	A	B	A	A	A	A	B	A	A	U	A	B	A	A	B	B	A	A	A	A	B	A	B	A	B	A	A	A	A	B	A	A	A
A_comp59545_c0_seq1:865	3g30530	A	G	A	B	A	A	A	B	B	B	B	B	B	B	A	A	B	A	A	A	A	U	A	A	B	A	B	A	A	B	B	A	A	A	A	B	A	B	A	B	U	A	A	A	B	A	A	A
comp5757_c0_seq1:2814	3g30550	R	G	A	B	A	A	A	B	B	U	B	U	B	B	A	A	B	U	A	A	A	U	A	A	U	A	U	A	A	B	B	A	A	A	A	B	U	B	A	B	A	A	A	A	B	A	A	A
A_comp4818_c0_seq1:698	3g30600	G	A	A	B	A	A	A	B	B	B	B	B	B	B	A	A	B	A	A	A	A	B	A	A	B	A	B	A	A	B	B	A	A	A	A	B	A	B	U	U	A	A	A	A	B	A	A	A
A_comp4818_c0_seq1:237	3g30600	T	C	A	B	A	A	A	B	B	B	B	B	B	B	A	A	B	A	A	A	A	B	A	A	B	A	B	A	A	B	B	A	A	A	A	B	A	B	A	U	A	A	A	A	B	A	A	A
A_comp7026_c0_seq1:270	3g30660	C	T	A	B	A	A	A	B	B	B	B	B	B	B	A	A	B	A	A	A	A	B	A	A	B	A	B	A	A	B	B	A	A	A	A	B	A	B	A	B	A	A	A	A	B	A	A	A
A_comp7026_c0_seq1:340	3g30660	A	C	A	B	A	A	A	B	B	B	B	B	B	B	A	A	B	A	A	A	A	B	A	A	B	A	B	A	A	B	B	A	A	A	A	B	A	B	A	B	A	A	A	A	B	A	A	A
A_comp7026_c0_seq1:823	3g30660	G	C	A	B	A	A	A	B	B	B	B	B	B	B	A	A	B	A	A	A	A	B	A	A	B	A	B	A	A	B	B	A	A	A	A	B	A	B	A	B	A	A	A	A	B	A	A	A
A_comp14203_c0_seq1:462	3g30710	T	C	A	B	A	A	A	B	B	B	B	B	B	B	A	A	B	A	A	A	A	B	A	A	B	A	B	A	A	B	B	A	A	A	A	B	A	B	A	B	A	A	A	A	B	A	A	A
A_comp10064_c0_seq1:2395	3g30750	G	A	A	B	A	A	A	B	B	B	B	B	B	B	A	A	B	A	A	A	A	B	A	A	B	A	B	A	A	B	B	A	U	A	A	B	A	B	A	B	A	A	A	A	B	A	A	A
A_comp26398_c0_seq1:1181	3g30810	Y	C	A	B	A	A	A	B	B	B	B	B	B	B	A	A	B	A	A	A	A	U	A	A	U	A	U	A	A	B	B	A	A	A	A	B	A	B	A	B	A	A	A	A	B	U	A	A
A_comp23495_c0_seq1:245	3g30830	C	G	A	B	A	A	A	B	B	B	B	B	B	B	A	A	B	A	A	A	A	B	A	A	B	A	B	A	A	B	B	A	A	A	A	B	A	B	A	B	A	A	A	A	B	A	A	A
A_comp23495_c0_seq1:731	3g30830	C	T	A	B	A	A	A	B	B	B	B	B	B	B	A	A	B	A	A	A	A	B	A	A	B	A	B	A	A	B	B	A	A	A	A	B	A	B	A	B	A	A	A	A	B	A	A	A
A_comp23495_c0_seq1:741	3g30830	G	A	A	B	A	A	A	B	B	B	B	B	B	B	A	A	B	A	A	A	A	B	A	A	B	A	B	A	A	B	B	A	A	A	A	B	A	B	A	B	A	A	A	A	B	A	A	A
gnl|UG|Ta#S26027137:92	3g30849			A	B	U	U	A	B	B	B	B	B	B	B	A	A	B	A	A	A	U	B	U	A	B	A	B	A	A	B	B	A	A	A	A	B	U	B	U	B	A	A	A	A	B	A	A	A
A_comp32351_c0_seq1:1121	3g30880	G	R	A	B	U	U	U	B	B	A	B	B	A	B	A	A	B	U	A	U	U	B	A	A	U	A	B	A	A	B	B	A	A	A	A	B	U	B	U	B	A	A	A	A	B	A	A	A
A_comp31363_c0_seq1:1384	3g31110	G	A	A	B	U	A	A	B	B	B	B	B	B	B	A	A	B	A	A	A	A	B	A	A	B	A	B	A	A	B	B	A	A	U	A	B	A	B	U	B	U	A	A	A	B	U	U	U
A_comp28068_c0_seq1:667	3g31140	R	G	A	B	A	A	A	B	B	B	B	B	B	B	A	A	B	A	A	A	A	U	A	A	B	A	B	A	A	B	B	A	A	A	A	B	A	B	A	B	A	A	A	A	B	A	A	A
A_comp106991_c0_seq1:895	3g31400	A	G	A	B	A	A	A	B	B	B	B	B	B	B	A	A	B	U	A	A	A	B	A	A	U	A	B	A	A	B	B	A	A	A	A	B	A	B	A	B	A	A	A	A	B	A	A	A
A_comp19008_c0_seq1:810	3g31460	C	G	A	B	A	A	A	B	B	B	B	B	B	B	U	A	B	A	A	A	A	B	U	A	B	A	B	A	A	B	B	A	U	A	A	B	A	B	A	B	A	U	A	A	B	A	A	U
A_comp27591_c0_seq1:1581	3g31480	C	T	A	B	A	A	A	B	B	B	B	B	B	B	A	A	B	A	A	A	A	B	A	A	B	A	B	A	A	B	B	A	A	A	A	B	A	B	A	B	A	A	A	A	B	A	A	A
A_comp21635_c0_seq1:925	3g31510	A	G	A	B	U	A	A	B	B	B	B	B	B	B	A	A	B	U	A	A	A	B	A	U	B	A	B	A	A	B	B	A	A	A	A	B	A	B	A	B	U	A	A	A	B	A	A	A
A_comp24794_c0_seq1:433	3g31520	G	C	A	B	A	A	A	B	B	B	B	B	B	B	A	A	B	A	A	A	A	B	A	A	B	A	B	A	A	B	B	A	A	A	A	B	A	B	A	B	A	A	A	A	B	A	A	A
A_comp13851_c0_seq1:665	3g31530	A	G	A	B	A	A	A	B	B	B	B	B	B	B	A	A	B	A	A	A	A	B	A	A	B	A	B	A	A	B	B	A	A	A	A	B	A	B	A	B	A	A	A	A	B	A	A	A
A_comp13851_c0_seq1:1430	3g31530	C	T	A	B	U	A	A	B	B	B	B	B	B	B	A	A	B	A	A	A	A	B	A	A	B	A	B	A	A	B	B	A	A	A	A	U	A	B	A	B	A	A	A	A	B	A	A	A
A_comp17310_c0_seq1:650	3g31570	C	T	A	B	A	A	A	B	B	B	B	B	B	B	A	A	B	A	A	A	A	B	A	A	U	A	B	A	A	U	B	A	A	A	A	U	A	B	A	U	A	A	A	A	U	A	A	A
B_comp14938_c0_seq1:184	3g31920	G	A	A	B	A	A	A	B	B	B	B	B	B	B	A	A	B	A	A	A	A	B	A	A	B	A	B	A	A	B	B	A	A	A	A	B	U	B	A	B	A	A	A	A	B	A	A	A
A_comp13752_c0_seq1:107	3g32000	G	A	A	B	A	A	A	B	B	B	B	B	B	B	A	A	B	A	A	A	A	B	A	A	B	A	B	A	A	B	B	A	A	A	A	B	A	B	A	U	A	A	A	A	B	A	A	A
A_comp17196_c0_seq1:238	3g32010	C	T	A	B	A	A	A	B	B	B	B	B	B	B	A	A	B	A	A	A	A	B	A	A	B	A	B	A	A	B	B	A	A	A	A	B	A	B	A	B	A	A	A	A	B	A	A	A
A_comp197_c0_seq1:360	3g32100	G	A	A	B	A	A	A	B	B	B	U	B	B	B	A	A	B	A	A	A	A	B	A	A	B	A	U	A	A	B	B	A	A	A	A	B	A	B	A	U	A	A	A	A	B	A	A	A
A_comp197_c0_seq1:225	3g32100	C	A	A	B	A	A	A	B	B	B	B	B	B	B	A	A	B	A	A	A	A	B	A	A	A	A	U	A	A	B	B	A	A	A	A	B	A	B	A	B	A	A	A	A	B	A	A	A
A_comp18486_c0_seq1:856	3g32150	R	A	A	B	A	A	A	B	B	B	B	B	B	B	A	A	B	A	A	A	A	B	A	A	U	A	A	A	A	B	B	A	A	A	A	B	A	B	A	B	A	A	A	A	B	A	A	A
A_comp32255_c0_seq1:1915	3g32200	C	G	A	B	A	A	A	B	B	B	B	B	B	B	A	A	B	A	A	A	A	B	A	A	B	A	U	A	A	B	B	A	A	A	A	B	A	B	A	U	A	A	A	A	B	A	A	A
A_comp32255_c0_seq1:454	3g32200	T	G	A	B	A	A	A	B	B	B	B	B	B	B	A	A	B	A	A	A	A	B	A	A	B	A	U	A	A	B	B	A	A	A	A	B	A	B	A	B	A	A	A	A	B	A	A	A
A_comp2246_c1_seq1:161	3g32210	C	M	A	B	A	A	A	B	B	B	B	B	B	B	A	A	B	A	A	A	A	B	A	A	B	A	B	A	A	B	B	A	A	A	A	B	A	B	A	B	A	A	A	A	B	A	A	A
A_comp1670_c0_seq1:347	3g32210	R	G	A	B	A	A	A	B	B	B	B	B	B	B	A	A	B	A	A	A	A	B	A	A	B	A	A	A	A	B	B	A	A	A	A	B	A	B	A	B	A	A	A	A	B	A	A	A
A_comp1670_c0_seq1:541	3g32210	R	G	A	B	A	A	A	B	B	B	B	B	B	B	A	A	B	A	A	A	A	B	A	A	B	A	A	A	A	B	B	A	A	A	A	B	A	B	A	B	A	A	A	A	B	A	A	A
A_comp1670_c0_seq1:1306	3g32210	C	T	A	B	A	A	A	B	B	B	B	B	B	B	A	A	B	A	A	A	A	B	A	A	B	A	U	A	A	B	B	A	A	A	A	B	A	B	A	B	A	A	A	A	B	A	A	A
A_comp29349_c0_seq1:1829	3g32330	A	G	A	B	U	A	A	B	B	B	B	B	B	U	A	A	B	A	A	A	A	U	A	A	B	A	U	A	A	U	B	A	A	A	A	B	A	B	A	U	A	A	A	A	U	A	A	A
gnl|UG|Ta#S17987937:368	3g32480	M	C	A	B	A	A	A	B	B	B	B	B	B	B	A	A	B	A	A	A	A	B	A	A	U	A	A	A	A	B	B	A	A	A	A	B	A	B	A	B	A	A	A	A	B	A	A	A
gnl|UG|Ta#S32428497:745	3g32490	K	T	A	B	A	A	A	B	B	U	B	B	B	U	A	A	B	U	A	A	A	U	A	A	U	A	A	A	A	B	B	A	A	A	A	U	U	U	A	B	A	A	A	A	B	A	A	A
A_comp6999_c0_seq1:1124	3g32500	T	C	A	B	A	A	A	B	B	B	B	B	B	B	A	A	B	A	A	A	A	B	A	A	B	A	U	A	A	B	B	A	A	A	A	B	A	B	A	U	A	A	A	A	B	A	A	A
A_comp6999_c0_seq1:302	3g32500	G	A	A	B	A	A	A	B	B	B	B	B	B	B	A	A	B	A	A	A	A	B	A	A	B	A	U	A	A	B	B	A	A	A	A	B	A	B	A	U	A	A	A	A	B	A	A	A
A_comp6999_c0_seq1:383	3g32500	A	G	A	B	A	A	A	B	B	B	B	B	B	B	A	A	B	A	A	A	A	B	A	A	B	A	U	A	A	B	B	A	A	A	A	B	A	B	A	B	A	A	A	A	B	A	A	A
A_comp6999_c0_seq1:1039	3g32500	A	C	A	B	A	A	A	B	B	B	B	B	B	B	A	A	B	A	A	A	A	B	A	A	B	A	U	A	A	B	B	A	A	A	A	B	A	B	A	B	A	A	A	A	B	A	A	A
A_comp18399_c0_seq1:124	3g32510	G	A	A	B	A	A	A	B	B	B	B	B	B	B	A	A	B	U	A	A	A	B	A	A	B	A	U	A	A	B	B	A	A	A	A	B	A	B	A	B	A	A	A	A	B	A	A	A
gnl|UG|Ta#S17879374:525	3g32520	S	C	A	B	U	A	A	B	B	B	B	B	B	B	A	A	B	A	A	A	A	U	A	A	U	A	A	A	A	B	B	A	A	A	A	B	A	B	A	B	A	A	A	A	B	A	A	A
gnl|UG|Ta#S24513063:318	3g32550	A	R	A	B	U	U	A	B	B	B	B	B	B	B	A	A	B	U	B	U	U	B	U	A	B	A	B	A	A	B	B	A	A	A	A	B	U	B	U	B	A	A	A	A	B	A	A	A
A_comp30296_c0_seq1:1894	3g32630	C	T	A	B	U	U	A	B	B	B	B	B	B	B	A	A	B	A	A	A	A	U	A	A	B	A	U	U	A	B	B	A	A	A	A	B	A	B	A	U	A	A	U	A	B	A	A	A
A_comp30296_c0_seq1:241	3g32630	G	A	A	B	A	A	A	B	B	B	B	B	B	B	A	A	B	A	A	A	A	B	A	A	B	A	U	A	A	B	B	A	A	A	A	B	A	B	A	U	A	A	A	A	B	A	A	A
A_comp30296_c0_seq1:2717	3g32630	G	A	A	B	A	A	A	B	B	B	B	B	B	B	A	A	B	A	A	A	A	B	A	A	U	A	U	A	A	B	B	A	A	A	A	B	A	B	A	U	A	A	A	A	B	A	A	A
A_comp30296_c0_seq1:3074	3g32630	G	A	A	B	A	A	A	B	U	B	U	U	U	B	A	A	U	A	A	A	A	B	A	A	B	A	U	A	A	B	U	A	A	A	A	B	A	B	A	U	A	A	A	A	B	A	A	A
A_comp30296_c0_seq1:3734	3g32630	G	A	A	B	A	A	A	B	B	B	B	B	B	U	A	A	B	A	A	A	A	B	A	A	B	A	U	A	A	B	B	A	A	A	A	B	A	B	A	U	A	A	A	A	B	A	A	A
A_comp3098_c0_seq2:390	3g32690	G	T	A	B	A	A	A	B	B	B	B	B	B	B	A	A	B	A	A	A	A	B	A	A	B	A	U	A	A	B	B	A	A	A	A	B	A	B	A	U	A	A	A	A	B	A	A	A
B_comp798_c0_seq4:1847	3g32690	C	A	A	B	A	A	A	B	B	B	B	B	B	B	A	A	B	A	A	A	A	B	A	A	B	A	U	A	A	B	B	A	A	A	A	B	A	B	A	B	A	A	A	A	B	A	A	A
A_comp3098_c0_seq1:482	3g32690	G	T	A	B	A	A	A	B	B	B	B	B	B	B	A	A	B	A	A	A	A	B	A	A	B	A	U	A	A	B	B	A	A	A	A	B	U	B	A	B	A	A	A	A	B	A	A	A
A_comp95603_c0_seq1:1490	3g32820	T	C	A	B	A	U	A	B	B	B	B	B	B	B	A	A	B	A	U	U	A	B	U	A	B	A	U	A	A	B	B	A	A	A	A	B	A	B	A	B	A	A	A	A	B	A	A	A
A_comp95603_c0_seq1:1898	3g32820	Y	T	A	B	A	A	A	B	B	B	B	B	B	B	A	A	B	A	A	A	A	B	A	A	B	A	A	A	A	B	B	A	A	A	A	B	A	B	A	B	A	A	A	U	B	A	A	A
A_comp95603_c0_seq1:755	3g32820	S	C	A	B	U	A	A	B	B	B	B	B	B	B	A	A	B	A	A	A	U	U	A	A	U	A	A	A	A	B	B	A	A	A	A	B	U	B	A	B	A	U	A	U	B	U	A	A
A_comp95603_c0_seq1:853	3g32820	R	G	A	B	A	A	A	B	B	B	B	B	B	B	A	A	B	A	A	A	A	B	A	A	B	A	A	A	A	B	B	A	A	A	A	B	A	B	U	B	A	A	A	U	B	A	A	A
A_comp24436_c0_seq1:248	3g32830	A	G	A	B	A	A	A	B	B	B	B	B	B	B	A	A	B	A	A	A	A	B	A	A	B	A	U	A	A	B	B	A	A	A	A	B	A	B	U	B	A	A	A	A	B	A	A	A
A_comp43197_c0_seq1:3277	3g32840	C	T	A	B	A	A	A	B	B	B	B	B	B	B	A	U	B	U	A	A	A	B	A	A	B	A	U	A	A	B	B	A	A	A	A	B	A	B	A	B	A	A	A	A	B	A	A	U
A_comp43197_c0_seq1:905	3g32840	R	G	A	B	A	A	U	B	B	U	U	B	B	U	A	A	B	A	A	A	A	U	A	A	U	A	A	A	A	B	B	A	A	A	A	U	A	U	A	B	A	A	A	A	B	A	A	A
A_comp57878_c0_seq1:811	3g32960	Y	C	A	B	A	A	A	B	B	U	B	U	B	B	A	A	B	A	A	A	A	U	U	A	U	A	A	A	A	B	B	A	A	A	A	B	U	B	A	A	A	A	A	A	B	A	A	A
A_comp22286_c0_seq1:1270	3g32990	A	T	A	B	U	A	A	B	B	B	B	B	B	B	A	U	B	U	A	A	A	B	A	A	B	A	B	U	U	B	B	A	A	U	A	B	A	B	A	B	U	A	U	A	B	A	U	A
A_comp22286_c0_seq1:639	3g32990	T	C	A	B	U	A	A	B	B	B	B	B	B	B	A	A	B	A	A	A	A	B	A	A	B	A	B	A	A	B	B	A	A	A	A	B	A	B	A	B	A	A	A	A	B	A	A	A
gnl|UG|Ta#S16202616:325	3g33030	C	S	A	B	U	U	U	B	B	B	B	B	B	B	A	A	B	U	A	A	A	B	U	A	B	A	B	A	A	B	B	A	A	A	A	B	U	B	U	B	A	A	A	A	B	U	A	A
A_comp2728_c0_seq1:680	3g33110	A	C	A	B	A	A	A	B	B	B	B	B	B	B	A	A	B	A	A	A	A	B	A	A	B	A	U	A	A	B	B	A	A	A	A	B	A	B	A	U	A	A	A	A	B	A	A	A
A_comp13783_c0_seq1:1112	3g33170	A	T	A	B	A	A	A	B	B	B	B	B	B	B	A	A	B	A	A	A	A	B	A	A	U	A	U	A	A	B	B	A	A	A	A	B	A	B	A	U	A	A	A	A	B	A	A	A
A_comp13783_c0_seq1:1111	3g33170	G	T	A	B	A	A	A	B	B	B	B	B	B	B	A	A	B	A	A	A	A	B	A	A	U	A	U	A	A	B	B	A	A	A	A	B	A	B	A	B	A	A	A	A	B	A	A	A
gnl|UG|Ta#S13116767:289	3g33190	G	R	A	B	U	U	A	B	B	B	B	B	B	B	A	A	B	U	U	U	A	B	A	A	B	A	B	A	A	B	B	A	A	A	A	B	U	B	A	B	A	A	A	A	B	U	A	U
A_comp18979_c0_seq1:719	3g33350	G	C	A	B	A	A	A	B	B	B	B	B	B	B	A	A	B	A	A	A	A	B	A	A	B	A	U	A	A	B	B	A	A	A	A	B	A	B	A	B	A	A	A	A	B	A	A	A
A_comp8912_c1_seq1:1510	3g33430	G	A	A	B	A	A	A	B	B	B	B	B	B	B	A	A	U	A	A	A	A	B	A	A	B	A	A	A	A	B	B	A	A	A	A	B	A	B	A	U	A	A	A	A	B	A	A	A
A_comp8912_c1_seq1:1535	3g33430	C	A	A	B	A	A	A	B	B	B	B	B	B	B	A	A	B	A	A	A	A	B	A	A	B	A	U	A	A	B	B	A	A	A	A	B	A	B	A	U	U	A	A	A	B	A	A	A
A_comp8912_c1_seq1:630	3g33430	T	C	A	B	A	A	A	B	B	B	B	B	B	B	A	A	B	A	A	A	A	B	U	A	B	A	U	A	A	B	B	A	A	A	A	B	A	B	A	B	A	A	A	A	B	A	A	A
A_comp8912_c1_seq1:1153	3g33430	G	A	A	B	U	A	A	B	B	B	B	B	B	B	A	A	B	A	A	A	A	B	A	A	B	A	U	A	A	B	B	A	A	A	A	B	A	B	A	B	A	A	A	A	B	A	A	A
A_comp8912_c1_seq1:1160	3g33430	T	G	A	B	U	A	A	B	B	B	B	B	B	B	A	A	B	A	A	A	A	B	A	A	B	A	U	A	A	B	B	A	A	A	A	B	A	B	A	B	A	A	A	A	B	A	A	A
A_comp8688_c0_seq2:569	3g33500	A	G	A	B	U	A	A	B	B	B	B	B	B	B	A	A	B	A	A	A	A	B	A	A	B	A	B	A	A	B	U	A	A	A	A	U	A	B	A	B	A	A	A	A	B	A	A	A
A_comp22664_c0_seq1:2757	3g33510	G	A	A	B	A	A	U	B	B	B	B	B	B	B	A	A	B	A	A	A	A	B	A	A	B	A	U	A	A	B	B	A	A	A	A	B	A	B	A	B	A	A	A	A	B	A	A	A
A_comp22664_c0_seq1:2791	3g33510	C	T	A	B	A	A	U	B	B	B	B	B	B	B	A	A	B	A	A	U	A	B	A	A	B	A	U	A	A	B	B	A	A	A	A	B	A	B	A	B	U	A	A	A	B	A	A	A
A_comp6442_c0_seq1:324	3g33570	T	G	A	B	A	A	A	B	B	B	B	B	B	B	A	A	B	A	A	A	A	B	A	A	B	A	U	A	A	B	B	A	A	A	A	B	A	B	A	B	A	A	A	A	B	A	A	A
A_comp6442_c0_seq1:621	3g33570	A	G	A	B	A	A	A	B	B	B	B	B	B	B	A	A	B	A	A	A	A	B	A	A	B	A	U	A	A	B	B	A	A	A	A	B	A	B	A	B	A	A	A	A	B	A	A	A
A_comp6442_c0_seq1:805	3g33570	G	C	A	B	A	A	A	B	B	B	B	B	B	B	A	A	B	A	A	A	A	B	A	A	B	A	U	A	A	B	B	A	A	A	A	B	A	B	A	B	A	A	A	A	B	A	A	A
A_comp19215_c0_seq1:1316	3g33600	A	C	A	B	A	A	A	B	B	B	B	B	B	B	A	A	B	A	A	A	A	B	A	A	B	A	U	A	A	B	B	A	A	A	A	B	A	B	A	U	A	A	A	A	B	A	A	A
A_comp97473_c0_seq1:722	3g33620	C	T	A	B	A	U	A	B	B	B	B	B	B	B	A	A	B	U	A	A	U	B	A	U	B	A	B	A	A	B	B	A	A	A	A	B	A	B	A	B	U	A	A	A	B	A	A	A
A_comp4585_c0_seq2:342	3g33650	C	T	A	B	A	A	A	B	B	B	B	B	B	B	A	A	B	A	A	A	U	B	U	A	B	U	B	A	A	B	B	A	A	A	A	B	U	B	A	B	U	A	A	A	B	A	A	A
A_comp27712_c0_seq2:973	3g33700	C	T	A	B	A	A	A	B	B	B	B	B	B	B	A	A	B	A	A	A	A	B	A	A	B	A	U	A	A	B	B	A	A	A	A	B	A	B	A	B	A	A	A	A	B	A	A	A
A_comp29582_c0_seq1:735	3g33720	R	G	A	B	A	A	A	B	B	B	B	B	B	U	A	A	B	A	A	A	A	U	A	A	U	A	A	A	A	B	B	A	A	A	A	B	A	B	A	B	A	A	A	A	B	A	A	A
A_comp20055_c0_seq1:160	3g33730	T	C	A	B	B	A	A	B	B	B	B	B	B	B	A	A	B	A	A	A	A	B	A	A	B	A	U	A	A	B	B	A	A	A	A	B	A	B	A	B	A	A	A	A	B	A	A	A
A_comp10405_c0_seq1:6377	3g33740	Y	T	A	B	U	A	A	B	B	B	B	B	B	U	A	A	B	A	A	A	A	U	A	A	U	A	A	A	A	B	B	A	A	A	A	U	A	B	A	B	A	A	A	A	U	A	A	A
gnl|UG|Ta#S32545943:300	3g33810	T	Y	A	B	U	A	U	B	B	B	B	B	B	B	A	A	B	U	U	A	U	B	U	A	B	A	B	A	A	B	B	A	A	A	A	B	A	B	A	B	A	A	A	A	B	U	A	A
A_comp7161_c0_seq1:789	3g33880	T	C	A	B	A	A	A	B	B	B	B	B	B	B	A	A	B	A	A	A	A	B	A	A	B	A	U	A	A	B	B	A	A	A	A	B	A	B	A	B	A	A	A	A	B	A	A	A
A_comp4485_c0_seq1:1374	3g33890	T	C	A	B	U	A	A	B	B	B	B	B	B	B	A	A	B	A	A	U	A	U	A	A	B	A	B	A	A	B	B	A	A	A	A	B	A	B	A	B	U	A	A	A	B	A	A	U
A_comp4485_c0_seq1:519	3g33890	Y	T	A	B	A	A	A	B	B	B	B	B	B	B	U	A	B	A	U	A	A	B	A	A	B	A	A	A	U	B	B	A	A	A	A	B	A	B	A	B	A	A	A	A	B	A	U	A
A_comp4485_c0_seq1:1296	3g33890	A	T	A	B	A	A	A	B	B	B	B	B	B	B	A	A	B	A	A	A	A	B	A	A	B	A	U	A	A	B	B	A	A	A	A	B	A	B	A	B	A	A	A	A	B	A	A	A
A_comp4072_c0_seq1:621	3g33900	C	T	A	B	A	A	A	B	B	B	B	B	B	B	A	A	B	A	A	A	A	B	A	A	B	A	U	A	A	B	B	A	A	A	A	B	A	B	A	B	A	A	A	A	B	A	A	A
A_comp4072_c0_seq1:1113	3g33900	A	G	A	B	A	A	A	B	B	B	B	B	B	B	A	A	B	A	A	A	A	B	A	A	B	A	U	A	A	B	B	A	A	A	A	B	A	B	A	B	A	A	A	A	B	A	A	A
A_comp4072_c0_seq1:2190	3g33900	T	C	A	B	A	A	A	B	B	B	B	B	B	B	A	A	B	A	A	A	A	B	A	A	B	A	U	A	A	B	B	A	A	A	A	B	A	B	A	B	A	A	A	A	B	A	A	A
A_comp35691_c0_seq1:2248	3g34000	G	T	A	B	A	A	U	B	B	B	B	B	B	U	A	A	B	A	U	A	A	B	U	A	U	A	B	A	A	B	B	A	A	A	A	B	A	B	A	B	U	U	U	A	B	U	A	A
A_comp35691_c0_seq1:2830	3g34000	G	A	A	B	A	A	A	B	B	U	B	B	B	U	A	A	U	A	A	A	A	B	U	A	B	A	B	A	A	B	B	A	A	A	A	B	A	B	A	U	A	A	A	A	B	A	A	A
A_comp4642_c0_seq1:390	3g34040	A	G	A	B	A	A	A	B	B	B	B	B	B	B	A	A	B	A	A	A	A	B	A	A	B	A	B	A	A	B	B	A	A	A	A	B	A	B	A	B	A	A	A	A	B	A	A	A
A_comp4642_c0_seq1:427	3g34040	T	C	A	B	A	A	A	B	B	B	B	B	B	B	A	A	B	A	A	A	A	B	A	A	B	A	B	A	A	B	B	A	A	A	A	B	A	B	A	B	A	A	A	A	B	A	A	A
A_comp4642_c0_seq1:1158	3g34040	T	C	A	B	A	A	A	B	B	B	B	B	B	B	A	A	B	A	A	A	A	B	A	A	B	A	B	A	A	B	B	A	A	A	A	B	A	B	A	U	A	A	A	A	B	A	A	A
A_comp10553_c0_seq1:75	3g34050	A	G	A	B	A	A	A	B	B	B	B	B	B	B	A	A	B	U	A	U	A	B	A	A	B	A	B	A	A	B	B	A	A	A	A	B	A	B	A	B	A	A	A	A	B	A	A	A
A_comp10553_c0_seq1:153	3g34050	S	G	A	B	U	A	A	B	B	B	B	B	B	B	A	A	B	A	A	A	A	B	A	A	B	A	B	A	A	B	B	A	A	A	A	B	A	B	A	B	A	A	A	A	B	U	A	A
comp513_c1_seq1:1673	3g34080	G	R	A	B	A	A	A	B	B	B	B	B	B	B	A	A	B	A	A	A	A	B	A	A	B	A	B	A	A	B	B	A	A	A	A	B	A	B	A	B	A	A	A	A	B	A	A	A
A_comp1713_c0_seq1:394	3g34090	G	A	A	B	A	A	A	B	U	U	B	U	U	B	A	A	U	A	A	A	A	B	A	A	B	A	B	A	A	U	U	A	A	A	A	B	A	U	A	U	A	A	A	A	B	A	A	A
A_comp1713_c0_seq1:1738	3g34090	C	Y	A	B	A	A	A	B	B	B	B	B	B	B	A	A	B	A	A	A	A	B	A	A	B	A	B	A	A	B	B	A	A	A	A	B	A	B	A	B	A	A	A	A	B	A	A	A
A_comp1713_c0_seq1:1095	3g34090	C	T	A	B	A	A	A	B	B	B	B	B	B	B	A	A	B	A	A	A	A	B	A	A	B	A	B	A	A	B	B	A	A	A	A	B	A	B	A	B	U	A	A	A	B	A	A	A
A_comp1713_c0_seq1:2840	3g34090	C	A	A	B	A	A	A	B	B	B	B	B	B	B	A	A	B	A	A	A	A	B	A	A	B	A	B	A	A	B	B	A	A	A	A	B	A	B	A	B	U	A	A	A	B	A	A	A
A_comp110419_c0_seq1:2327	3g34240	T	G	A	B	U	A	A	B	B	B	B	B	B	B	A	A	B	A	A	A	U	B	A	A	B	A	B	A	A	B	B	A	A	A	A	B	A	B	A	B	A	A	A	A	B	A	A	A
A_comp110419_c0_seq1:2256	3g34240	A	G	A	B	U	A	A	B	B	B	B	B	B	B	A	A	B	A	A	A	A	B	A	A	B	A	B	A	A	B	B	A	A	A	A	B	A	B	A	B	U	A	A	A	B	A	A	A
A_comp110419_c0_seq1:1522	3g34240	T	C	A	B	A	A	A	B	B	B	B	B	B	B	A	A	B	U	A	A	A	B	A	A	B	A	B	A	A	B	B	A	A	A	A	B	A	B	A	B	A	A	A	A	B	A	A	A
A_comp110419_c0_seq1:571	3g34240	G	T	A	B	U	A	A	B	B	A	B	B	B	B	A	A	B	A	A	A	A	B	U	A	U	A	B	A	A	B	B	A	A	A	A	B	U	B	A	U	A	A	A	A	B	A	A	A
gnl|UG|Ta#S32589603:577	3g34250	G	R	A	B	U	A	A	B	B	B	B	B	B	B	A	A	B	A	A	A	A	B	A	A	B	A	B	A	A	B	B	A	A	A	A	B	A	B	A	B	A	A	A	A	B	A	A	A
A_comp12755_c0_seq1:563	3g34260	G	C	A	B	A	A	A	U	B	B	B	B	B	B	A	A	B	A	A	A	A	B	A	A	B	A	B	A	A	B	B	A	A	A	A	B	A	B	A	U	A	A	A	A	B	A	A	A
A_comp12755_c0_seq1:288	3g34260	G	C	A	B	A	A	A	B	B	B	B	B	B	B	A	A	B	A	A	A	A	B	A	A	B	A	B	A	A	B	B	A	A	A	A	B	A	B	A	B	A	A	A	A	B	A	A	A
A_comp12755_c0_seq1:1662	3g34260	G	C	A	B	A	A	A	B	B	B	B	B	B	B	A	A	B	A	A	A	A	B	A	A	B	A	B	A	A	B	B	A	A	A	A	B	A	B	A	U	A	A	A	A	B	A	A	A
A_comp36573_c0_seq1:252	3g34270	T	C	A	B	A	A	A	B	B	B	B	B	B	B	A	A	B	A	A	A	A	B	A	A	B	A	B	A	A	B	B	A	A	A	A	B	A	B	A	B	A	A	A	A	B	A	A	A
A_comp36573_c0_seq1:1201	3g34270	T	C	A	B	A	A	A	B	B	B	B	B	B	B	A	A	B	A	A	A	A	B	A	A	B	A	B	A	A	B	B	A	A	A	A	B	U	B	A	U	A	A	A	A	B	A	A	A
A_comp13090_c0_seq1:1583	3g34290	Y	C	A	B	A	A	A	B	B	B	U	U	B	U	A	A	U	A	A	A	A	U	A	A	U	A	U	A	A	B	B	A	A	A	A	B	A	U	A	B	A	A	A	A	U	A	A	A
gnl|UG|Ta#S12906765:351	3g34340	G	K	A	B	A	A	A	B	B	B	B	B	B	B	A	A	B	A	A	A	A	B	A	A	B	A	B	A	A	B	B	A	A	A	A	B	A	B	A	B	A	A	A	A	B	A	A	A
A_comp6120_c0_seq1:534	3g34360	T	A	A	B	A	A	A	B	B	B	B	B	B	B	A	A	B	A	A	A	A	B	A	A	B	A	B	A	A	B	B	A	A	A	A	B	A	B	A	B	A	A	A	A	B	A	A	A
A_comp20264_c0_seq1:540	3g34450	R	A	A	B	A	A	A	B	B	B	B	B	B	B	A	A	B	A	A	A	A	B	A	A	U	A	B	A	A	B	B	A	A	A	A	B	A	B	A	B	A	A	A	A	B	A	A	A
A_comp651_c0_seq1:2236	3g34520	T	C	A	B	A	A	A	B	B	B	B	B	B	B	A	A	U	A	A	A	A	U	A	A	B	A	B	A	A	B	B	A	A	A	A	B	A	B	A	B	A	A	A	A	B	A	A	A
A_comp651_c0_seq1:1324	3g34520	G	C	A	B	A	A	A	B	B	B	B	B	B	B	A	A	B	A	A	A	A	B	A	A	B	A	B	A	A	B	B	A	A	A	A	B	A	B	A	B	A	A	A	A	B	A	A	A
A_comp651_c0_seq1:1702	3g34520	G	A	A	B	A	A	A	B	B	B	B	B	B	B	A	A	B	A	A	A	A	B	A	A	B	A	B	A	A	B	B	A	A	A	A	B	A	B	A	B	A	A	A	A	B	A	A	A
A_comp651_c0_seq1:1928	3g34520	C	T	A	B	A	A	A	B	B	B	B	B	B	B	A	A	B	A	A	A	A	B	A	A	B	A	B	A	A	B	B	A	A	A	A	B	A	B	A	B	A	A	A	A	B	A	A	A
A_comp651_c0_seq1:1939	3g34520	T	G	A	B	A	A	A	B	B	B	B	B	B	B	A	A	B	A	A	A	A	B	A	A	B	A	B	A	A	B	B	A	A	A	A	B	A	B	A	B	A	A	A	A	B	A	A	A
A_comp5453_c0_seq1:767	3g34560	A	C	A	B	A	A	A	B	B	B	B	B	B	B	A	A	B	A	A	A	A	B	A	A	B	A	U	A	A	B	B	A	A	A	A	B	A	B	A	U	A	A	A	A	B	A	A	A
gnl|UG|Ta#S37826382:381	3g34580	Y	T	A	B	A	A	A	B	B	B	B	B	B	B	A	A	B	A	A	A	A	B	A	A	B	A	A	A	A	B	B	A	A	A	A	B	A	B	A	B	A	A	A	A	B	A	A	A
gnl|UG|Ta#S37826382:520	3g34580	G	T	A	B	A	A	A	B	B	B	B	B	B	B	A	A	B	A	A	A	A	B	U	A	B	A	U	A	A	B	B	A	A	A	A	B	A	B	A	B	A	A	A	A	B	A	A	A
A_comp16139_c0_seq1:1477	3g34620	Y	T	A	B	U	A	A	B	B	U	B	B	B	B	A	A	B	A	A	A	A	B	A	B	A	A	A	A	A	B	B	A	A	A	A	B	U	B	A	B	A	A	A	A	B	A	A	A
A_comp6360_c0_seq1:235	2g35050	C	Y	A	B	U	A	A	B	B	B	U	B	B	B	A	A	B	U	U	U	A	B	U	A	B	A	B	A	A	B	B	A	A	A	B	B	U	B	U	B	A	A	A	A	B	A	A	A
A_comp6360_c0_seq1:236	2g35050	G	K	A	B	U	A	A	B	B	B	U	B	B	B	A	A	B	U	U	U	A	B	U	A	B	A	B	A	A	B	B	A	A	A	B	B	U	B	U	B	A	A	A	A	B	A	A	A
A_comp4090_c0_seq1:654	2g34450	T	C	A	B	A	A	A	B	B	B	B	B	B	B	A	A	B	A	A	A	A	B	A	A	B	A	B	A	A	B	B	A	A	A	A	B	A	B	A	B	A	A	A	A	B	A	A	A
comp498_c0_seq1:67	2g30560	R	G	A	B	A	A	A	B	B	B	B	B	B	B	A	A	B	A	A	A	A	B	A	A	B	A	B	A	A	B	B	A	A	A	A	B	A	B	A	B	A	A	A	A	B	A	A	A
A_comp842_c0_seq1:758	2g30370	T	C	A	B	A	A	A	B	B	B	B	B	B	B	A	A	B	A	A	A	A	B	A	B	A	A	A	A	A	B	B	A	A	A	A	B	A	B	A	U	A	A	A	A	B	A	A	A
gnl|UG|Ta#S29895624:721	2g29960	Y	T	A	B	A	A	A	B	B	U	B	B	B	B	A	A	B	A	A	A	A	U	A	A	U	A	A	A	A	B	B	A	A	A	A	B	A	B	A	B	A	A	A	A	B	A	A	A
A_comp55732_c0_seq2:952	2g28900	A	G	A	B	A	A	A	B	B	B	B	B	B	U	A	A	B	A	A	U	U	B	A	U	U	A	U	A	A	B	B	A	A	A	A	B	A	B	U	U	U	A	A	A	B	A	A	A
A_comp15098_c0_seq1:192	2g28890	M	C	A	B	A	A	A	B	B	B	B	B	B	B	A	A	B	U	A	A	A	B	A	A	B	A	A	A	A	B	B	A	A	A	A	B	A	B	A	A	A	A	A	A	B	A	A	A
A_comp15098_c0_seq1:954	2g28890	C	Y	A	B	U	A	U	B	B	B	B	B	B	B	A	A	B	U	A	U	A	B	U	A	U	A	B	A	A	B	B	A	A	A	A	B	U	B	U	B	A	A	A	A	B	A	A	A
A_comp15098_c0_seq1:404	2g28890	C	T	A	B	A	A	A	B	B	B	B	B	B	B	A	A	B	A	A	A	A	B	A	A	B	A	U	A	A	B	B	A	A	A	A	B	A	B	A	B	A	A	A	A	B	A	A	A
A_comp15098_c0_seq1:538	2g28890	G	A	A	B	A	A	A	B	B	B	B	B	B	B	A	A	B	A	A	A	A	B	A	A	B	A	U	A	A	B	B	A	A	A	A	B	A	B	A	B	A	A	A	A	B	A	A	A
A_comp11702_c0_seq1:1312	2g28680	T	G	A	B	A	A	A	B	B	B	B	B	B	B	A	A	B	A	A	A	A	U	U	A	B	A	U	A	A	B	B	A	A	A	A	B	A	B	A	U	A	A	A	A	B	A	A	A
A_comp11702_c0_seq1:477	2g28680	A	R	A	B	U	A	A	B	B	U	B	B	U	B	A	A	B	A	U	A	A	U	A	A	B	A	B	A	A	B	B	A	A	A	A	U	U	B	A	B	A	A	A	A	U	A	A	A
A_comp2380_c1_seq1:341	2g28460	C	T	A	B	A	A	A	B	B	B	B	B	B	B	A	A	B	A	A	A	A	B	A	A	B	A	U	A	A	B	B	A	A	A	A	B	A	B	A	U	A	A	A	A	B	A	A	A
A_comp19562_c0_seq1:646	2g28400	R	G	A	B	A	A	A	B	B	B	B	B	B	B	A	A	B	A	A	A	A	U	A	A	U	A	A	A	A	B	B	A	A	A	A	B	A	B	A	B	A	A	A	A	B	A	A	A
gnl|UG|Ta#S22373677:462	2g28380	G	T	A	B	A	A	A	U	B	B	B	B	B	B	A	A	B	A	U	A	A	U	A	A	B	A	U	A	A	B	B	A	A	A	A	B	A	B	A	B	A	A	A	A	B	A	A	A
A_comp16233_c0_seq1:1079	2g28040	C	T	A	B	A	A	A	B	B	B	B	B	B	B	A	A	B	A	A	A	U	B	A	A	B	A	U	A	A	B	B	A	A	A	A	B	A	B	A	B	A	A	A	A	B	A	A	A
A_comp31356_c0_seq1:2778	2g28010	R	A	A	B	U	A	A	B	B	B	B	B	B	U	A	A	B	U	A	U	A	B	A	A	U	A	A	A	A	B	B	A	A	A	A	B	U	B	A	B	A	A	A	A	B	A	A	U
A_comp31356_c0_seq1:3744	2g28010	G	A	A	B	A	A	A	B	B	B	B	B	B	U	U	A	B	A	A	U	U	B	U	U	B	U	U	A	U	B	B	A	A	A	A	B	B	B	A	U	A	A	A	A	B	A	A	A
gnl|UG|Ta#S17987747:242	2g27970	C	T	A	B	U	A	A	B	B	B	B	B	B	B	A	A	U	A	A	A	A	B	A	A	B	A	U	A	A	B	B	A	A	A	A	B	A	B	A	B	A	A	A	A	B	A	A	A
A_comp35418_c0_seq1:476	2g27360	C	S	A	B	U	A	A	B	B	B	B	B	B	B	A	A	B	U	U	U	U	B	U	A	B	A	B	A	A	B	B	A	A	A	A	B	U	B	A	B	A	A	A	A	B	A	A	A
A_comp35418_c0_seq1:855	2g27360	G	A	A	B	U	A	A	B	B	B	B	B	B	B	A	A	B	A	A	A	A	B	A	U	B	A	U	A	A	B	B	A	A	A	A	B	A	B	A	B	A	A	A	A	B	A	A	A
A_comp43786_c0_seq1:163	2g27350	T	C	A	B	A	A	A	B	B	U	B	U	B	B	A	A	B	A	A	A	A	B	A	A	B	A	U	A	A	U	B	A	A	A	A	B	A	U	A	U	A	A	A	A	B	A	A	A
gnl|UG|Ta#S24513090:207	2g27340	Y	C	A	B	A	A	A	U	B	U	B	U	B	B	A	A	B	A	U	A	A	U	A	A	U	A	A	A	A	B	B	A	A	B	A	B	A	U	A	B	A	A	A	A	B	A	A	A
gnl|UG|Ta#S32703880:156	2g27160	S	C	A	B	A	A	A	B	B	B	U	U	B	B	A	A	B	U	A	A	A	U	A	A	U	A	A	A	A	B	B	A	A	A	A	U	A	U	A	B	A	A	A	A	B	A	A	A
A_comp4301_c0_seq1:332	2g27140	G	A	A	B	A	A	A	B	B	B	B	B	B	B	A	A	B	A	A	A	A	B	A	A	B	A	U	A	A	B	B	A	A	A	A	B	A	B	A	B	A	A	A	A	B	A	A	A
A_comp42699_c0_seq1:1063	2g27060	G	A	A	B	A	A	A	B	B	B	B	B	B	B	A	A	B	A	A	A	A	B	A	A	B	A	U	A	A	B	B	A	A	A	A	B	A	B	A	B	A	A	A	A	B	A	A	A
A_comp25326_c0_seq1:2201	2g27020	A	C	A	B	A	A	A	B	B	B	B	B	B	B	A	A	B	A	A	A	A	B	A	A	B	A	U	A	A	B	B	A	A	A	A	B	A	B	A	B	A	A	A	A	B	A	A	A
A_comp25326_c0_seq1:1804	2g27020	R	G	A	B	U	A	A	B	B	B	B	B	B	B	A	A	B	A	A	A	A	B	A	A	U	A	A	A	A	B	B	A	A	A	A	B	U	B	A	B	A	A	A	A	B	A	A	A
A_comp4849_c0_seq1:1038	2g26870	C	M	A	B	A	A	A	B	B	B	B	B	B	B	A	A	B	A	A	A	A	B	A	A	B	A	B	A	A	B	B	A	A	A	A	B	A	B	A	B	A	A	A	A	B	A	A	A
gnl|UG|Ta#S32495760:550	2g26790	R	G	A	B	U	A	A	B	B	U	B	B	B	U	A	A	B	A	A	A	A	U	A	A	U	A	A	A	A	B	B	A	A	A	A	U	A	B	A	B	A	A	A	A	B	A	A	A
comp3646_c0_seq1:69	2g26780	A	G	A	B	A	A	A	B	B	B	B	B	B	B	A	A	B	A	A	A	A	B	A	A	B	A	U	A	A	B	B	A	A	A	A	B	A	B	A	B	A	A	A	A	B	A	A	A
A_comp14753_c0_seq1:1597	2g26770	A	G	A	B	A	A	A	B	B	B	B	B	B	B	A	A	B	A	A	A	A	B	A	A	B	A	U	A	A	B	B	A	A	A	A	B	A	B	A	U	A	A	A	A	B	A	A	A
comp14860_c0_seq1:790	2g26760	A	G	A	B	U	A	A	B	B	B	B	B	B	B	A	A	B	A	A	A	A	B	A	A	B	A	U	A	A	B	B	A	A	A	A	B	U	B	A	B	U	A	A	A	B	A	A	A
comp14860_c0_seq1:888	2g26760	C	G	A	B	U	A	A	U	B	B	B	B	B	B	A	A	B	A	A	A	A	U	A	U	B	A	U	A	A	B	B	A	A	A	A	B	A	B	A	B	A	A	A	A	B	A	A	A
comp14860_c0_seq1:942	2g26760	A	G	A	B	A	U	U	B	B	B	B	B	B	B	A	A	B	A	U	A	U	U	A	A	B	A	A	A	A	B	B	A	A	A	A	B	A	B	A	U	A	A	A	U	B	A	A	A
A_comp58927_c0_seq1:1337	2g26590	T	C	A	B	A	A	A	B	B	B	B	B	B	B	A	A	B	U	A	A	A	B	A	B	A	A	A	A	A	B	B	A	A	A	A	B	A	B	A	U	A	A	A	A	B	A	A	A
A_comp29950_c0_seq1:2401	2g26550	T	C	A	B	A	A	A	B	B	B	B	B	B	B	A	A	B	A	A	A	A	B	A	B	A	U	A	A	A	B	B	A	A	A	A	B	A	B	A	B	A	A	A	A	B	A	A	A
A_comp36758_c0_seq1:1441	2g26480	G	A	A	B	A	A	A	B	B	B	B	B	B	B	A	A	B	A	A	A	A	B	A	B	A	A	A	A	A	B	B	A	A	A	A	B	A	B	A	B	A	A	A	A	B	A	A	A
A_comp71756_c0_seq2:358	2g26470	C	T	A	B	U	A	U	B	B	B	B	B	B	B	A	A	B	U	A	A	A	B	A	B	A	A	A	A	A	B	B	A	A	A	A	B	U	B	A	B	A	A	A	A	B	A	A	A
A_comp40466_c0_seq1:1007	2g26440	C	T	A	B	A	A	A	B	B	B	B	B	B	B	A	A	B	A	A	A	A	B	A	B	A	A	A	A	A	B	B	A	A	A	A	B	A	B	A	U	A	A	A	A	B	A	A	A
A_comp12437_c0_seq1:132	2g26280	G	C	A	B	A	A	A	B	B	B	B	B	B	B	A	A	B	A	A	A	A	B	A	B	A	A	A	A	A	B	B	A	A	A	A	B	A	B	A	B	A	A	A	A	B	A	A	A
A_comp12437_c0_seq1:772	2g26280	K	G	A	B	A	A	A	B	B	B	B	B	B	B	A	A	B	A	A	A	A	B	A	B	A	A	A	A	A	B	B	A	A	A	A	B	A	B	A	B	A	A	A	A	B	A	A	A
A_comp12437_c0_seq1:665	2g26280	C	T	A	B	A	A	A	U	U	B	B	B	B	B	A	A	B	A	A	A	A	B	A	B	A	A	A	A	A	B	B	A	A	A	A	U	A	B	A	U	A	A	A	A	B	A	A	A
A_comp23246_c0_seq1:356	2g26260	K	G	A	B	U	A	A	B	B	B	B	B	B	B	A	U	B	A	A	U	U	U	A	B	A	U	A	A	A	B	B	A	A	A	A	B	U	B	U	A	A	A	U	A	B	A	A	U
A_comp45998_c0_seq1:945	2g26170	C	T	A	B	A	A	A	B	B	B	B	B	B	B	A	A	B	A	A	A	A	B	A	B	A	A	A	A	A	B	B	A	A	A	A	B	A	B	A	B	A	A	A	A	B	A	A	A
A_comp11512_c0_seq1:345	2g26110	G	A	A	B	A	A	A	B	B	B	B	B	B	B	A	A	B	A	A	A	A	B	A	B	A	A	A	A	A	B	B	A	A	A	A	B	A	B	A	B	A	A	A	A	B	A	A	A
A_comp37540_c0_seq1:569	2g26080	G	A	A	B	A	A	A	B	B	B	B	B	B	B	A	A	B	A	A	A	A	B	A	B	A	U	A	A	A	B	B	A	U	A	A	B	A	B	A	U	U	A	A	A	B	A	A	A
A_comp37540_c0_seq1:827	2g26080	R	G	A	B	U	U	A	B	B	U	B	B	B	B	A	A	B	A	A	A	A	U	A	U	A	A	A	A	A	B	B	A	A	A	A	U	A	B	A	B	A	A	A	A	B	A	A	A
comp1039_c0_seq1:493	2g26040	Y	C	A	B	A	A	A	B	B	B	B	B	B	B	A	A	B	A	A	A	A	B	A	B	A	A	A	A	A	B	B	A	A	A	A	B	A	B	A	B	A	A	A	A	B	A	A	A
comp1039_c0_seq1:432	2g26040	T	Y	A	B	U	A	A	B	B	B	B	B	B	B	A	A	B	A	A	A	A	B	A	B	U	A	A	A	A	B	B	A	A	A	A	B	A	B	A	B	A	A	A	A	B	A	A	A
comp2236_c1_seq1:34	2g25990	A	R	A	B	A	A	A	B	B	B	B	B	B	B	A	A	B	A	A	A	A	B	A	B	A	A	A	A	A	B	B	A	A	A	A	B	A	B	A	B	A	A	A	A	B	A	A	A
A_comp34484_c0_seq1:225	2g25930	C	T	A	B	A	A	A	B	B	B	B	B	B	B	A	A	B	A	A	A	A	B	A	B	A	A	A	A	A	B	B	A	A	A	A	B	A	B	A	B	A	A	A	A	B	A	A	A
A_comp457_c0_seq1:1337	2g25920	Y	T	A	B	A	A	A	B	B	B	B	B	B	B	A	A	B	A	U	A	A	U	A	U	A	A	A	A	A	B	B	A	A	A	A	B	A	U	A	B	A	A	A	A	B	U	A	A
A_comp457_c0_seq1:2627	2g25920	Y	C	A	B	U	A	A	B	B	B	B	B	B	B	A	A	B	U	U	U	A	B	A	B	A	A	A	A	A	B	B	A	A	A	A	B	A	B	U	B	A	A	A	A	B	A	A	A
A_comp457_c0_seq1:1702	2g25920	G	C	A	B	A	A	A	B	B	B	B	B	B	B	A	A	B	A	A	A	A	B	A	B	A	A	A	A	A	B	B	A	A	A	A	B	A	B	A	B	A	A	A	A	B	A	A	A
A_comp457_c0_seq1:2365	2g25920	M	C	A	B	A	A	A	B	B	B	B	B	B	B	A	A	B	A	A	A	A	B	A	B	A	A	A	A	A	B	B	A	A	A	A	B	A	B	A	B	A	A	A	A	B	A	A	A
A_comp457_c0_seq1:2533	2g25920	C	T	A	B	A	A	A	B	B	B	B	B	B	B	A	A	B	A	A	A	A	B	A	B	A	A	A	A	A	B	B	A	A	A	A	B	A	B	A	B	A	A	A	A	B	A	A	A
gnl|UG|Ta#S26024931:375	2g25910	G	R	A	B	A	A	A	B	B	B	B	B	B	B	A	A	B	A	A	A	A	B	A	B	A	A	A	A	A	B	B	A	A	A	A	B	A	B	A	B	A	A	A	A	B	A	A	A
gnl|UG|Ta#S26024931:486	2g25910	S	C	A	B	A	A	A	B	B	B	B	B	B	B	A	A	B	A	A	A	A	B	A	B	A	A	A	A	A	B	B	A	A	A	A	B	A	B	A	B	A	A	A	A	B	A	A	A
gnl|UG|Ta#S26024931:543	2g25910	K	G	A	B	A	A	A	B	B	B	B	B	B	B	A	A	B	A	A	A	A	B	A	B	A	A	A	A	A	B	B	A	A	A	A	B	A	B	A	B	A	A	A	A	B	A	A	A
gnl|UG|Ta#S26024931:267	2g25910	A	M	A	B	A	A	A	B	B	B	B	B	B	B	B	A	B	U	A	U	A	B	A	B	A	A	A	A	A	B	B	A	A	A	A	B	A	B	A	B	A	A	A	A	B	A	A	A
A_comp2786_c0_seq1:474	2g25800	C	G	A	B	A	A	A	B	B	B	B	B	B	B	A	A	B	A	A	A	A	B	A	B	A	A	A	A	A	B	B	A	A	A	A	B	A	B	A	B	A	A	A	A	B	A	A	A
A_comp2218_c0_seq1:585	2g25740	C	M	A	B	A	A	A	B	B	B	B	B	B	B	A	A	B	A	A	A	A	B	A	B	A	A	A	A	A	B	B	A	A	A	A	B	A	B	A	B	A	A	A	A	B	A	A	A
A_comp11662_c0_seq1:2137	2g25680	G	S	A	B	U	A	A	B	B	B	B	B	B	B	A	A	B	A	A	A	A	B	A	B	U	A	U	A	A	B	B	A	A	A	A	B	A	B	A	B	A	A	A	A	B	A	A	A
A_comp1182_c1_seq1:94	2g25640	M	A	A	B	A	A	A	B	B	B	B	B	B	B	A	A	B	A	A	A	A	U	A	B	A	A	A	A	A	B	B	A	A	A	A	B	A	B	A	A	A	A	A	A	B	A	A	A
A_comp8560_c0_seq1:2191	2g25550	R	G	A	B	A	A	A	B	B	B	B	B	B	B	A	A	B	A	A	A	A	U	A	B	A	A	A	A	A	B	B	A	A	A	A	B	A	B	A	B	A	A	A	A	B	A	A	A
A_comp2249_c0_seq1:1695	2g25100	Y	T	A	B	A	A	A	B	B	B	B	B	B	B	A	A	B	A	A	A	A	B	A	B	A	A	A	A	A	B	B	A	A	A	A	B	A	B	A	B	A	A	A	A	B	A	A	A
A_comp9505_c0_seq2:306	2g25080	A	G	A	B	A	A	A	B	B	B	B	B	B	B	A	A	B	U	A	A	A	B	A	B	U	A	A	A	A	B	B	A	A	A	A	B	A	B	A	B	A	A	A	A	B	A	A	A
gnl|UG|Ta#S37916658:679	2g25061			A	B	A	A	A	B	B	B	B	B	B	B	A	A	B	A	A	A	A	B	A	B	A	A	A	A	A	B	B	A	A	A	A	B	A	B	A	U	A	A	A	A	B	A	A	A
A_comp91849_c0_seq1:1129	2g25040	T	A	A	B	U	A	A	B	B	B	B	B	B	B	A	A	B	A	A	A	A	B	A	B	A	A	A	A	A	B	B	A	A	A	A	B	A	B	A	U	A	A	A	A	B	A	A	A
A_comp2157_c0_seq1:891	2g25030	T	C	A	B	A	A	A	B	B	B	B	B	B	B	A	A	B	A	A	A	A	B	A	B	A	A	A	A	A	B	B	A	A	A	A	B	A	B	A	U	A	A	A	A	B	A	A	A
A_comp26816_c0_seq2:334	2g24910	A	G	A	B	A	A	A	B	B	B	B	B	B	B	A	A	B	A	U	A	A	B	A	B	A	A	U	A	A	B	B	A	A	A	A	B	A	B	A	B	A	A	A	A	B	A	A	A
A_comp26816_c0_seq2:299	2g24910	T	C	A	B	A	A	A	B	B	B	B	B	B	B	A	A	B	A	U	A	U	B	A	B	A	A	A	A	A	B	B	A	A	A	A	B	A	B	A	U	A	A	A	A	B	A	A	A
A_comp32492_c0_seq1:226	2g24880	G	C	A	B	A	A	A	B	B	B	B	B	B	B	A	A	B	A	A	A	A	B	U	B	A	A	A	A	A	B	B	A	A	A	A	B	A	B	A	B	A	A	A	A	B	A	A	A
A_comp24148_c0_seq1:992	2g24860	A	T	A	B	A	A	A	B	B	B	B	B	B	B	A	A	B	A	A	A	A	B	A	B	A	A	A	A	A	B	B	A	A	A	A	B	A	B	A	B	A	A	A	A	B	A	A	A
A_comp8062_c0_seq1:1361	2g24790	G	A	A	B	A	A	A	B	B	B	B	B	B	B	A	A	B	A	A	A	A	B	A	B	A	A	A	A	A	B	B	A	A	A	A	B	A	B	A	B	A	A	A	A	B	A	A	A
A_comp8062_c0_seq1:59	2g24790	C	T	A	B	A	A	A	B	B	B	B	B	B	B	A	A	B	A	A	A	A	B	A	B	A	A	A	A	A	B	B	A	A	A	A	B	A	B	A	U	A	A	A	A	B	A	A	A
A_comp8062_c0_seq1:712	2g24790	G	T	A	B	A	A	A	B	B	B	B	B	B	B	A	A	B	A	A	A	A	B	A	B	A	A	A	A	A	B	B	A	A	A	A	B	A	B	A	U	A	A	A	A	B	A	A	A
A_comp8062_c0_seq1:1587	2g24790	G	T	A	B	A	A	A	B	B	B	B	B	B	B	A	A	B	A	A	A	A	B	A	B	A	A	A	A	A	B	B	A	A	A	A	B	A	B	A	U	A	A	A	A	B	A	A	A
A_comp8062_c0_seq1:1732	2g24790	G	A	A	B	A	A	A	B	B	B	B	B	B	B	A	A	B	A	A	A	A	B	A	B	A	A	A	A	A	B	B	A	A	A	A	B	A	B	A	U	A	A	A	A	B	A	A	A
A_comp8062_c0_seq1:2357	2g24790	G	C	A	B	A	A	A	B	B	B	B	B	B	B	A	A	B	A	A	A	A	B	A	B	A	A	A	A	A	B	B	A	A	A	A	B	A	B	A	U	A	A	A	A	B	A	A	A
A_comp22254_c0_seq1:367	2g24450	K	G	A	B	A	B	A	B	B	B	B	B	B	B	A	A	B	A	A	A	A	B	A	B	A	A	A	A	A	B	B	A	A	A	A	B	A	B	A	B	A	A	A	A	B	A	A	A
A_comp22254_c0_seq1:805	2g24450	A	G	A	B	A	B	A	B	B	B	B	B	B	B	A	A	B	A	A	A	A	B	A	B	A	A	A	A	A	B	B	A	A	A	A	B	A	B	A	B	A	A	A	A	B	A	A	A
A_comp22254_c0_seq1:413	2g24450	C	Y	A	B	U	B	A	B	B	B	B	B	B	B	A	A	B	A	A	A	A	B	A	B	A	A	A	A	A	B	B	A	A	A	A	B	A	B	A	B	A	A	A	A	B	A	A	A
A_comp22254_c0_seq1:615	2g24450	G	A	A	B	A	B	A	B	B	B	B	B	B	B	A	A	B	A	A	A	A	B	A	B	A	A	A	A	A	B	B	A	A	A	A	B	A	B	A	B	U	A	A	A	B	A	A	A
A_comp22254_c0_seq1:111	2g24450	T	C	A	B	U	B	A	B	B	B	B	B	B	B	A	A	B	A	A	A	A	B	A	B	A	A	A	A	A	B	B	A	A	A	A	U	U	B	A	B	A	A	A	A	B	A	A	A
A_comp22254_c0_seq1:681	2g24450	C	T	A	B	A	B	A	B	B	B	B	B	B	B	A	A	B	A	A	A	U	U	A	B	A	A	A	A	A	B	B	A	A	A	A	B	A	B	A	B	A	A	A	A	B	A	A	A
A_comp22254_c0_seq1:284	2g24450	T	G	A	B	A	B	A	B	B	B	B	B	B	B	A	A	B	A	A	A	A	B	U	B	A	A	A	A	A	B	B	A	A	A	A	B	A	B	A	B	A	A	A	A	B	A	A	A
comp1989_c0_seq1:122	2g24370	A	G	A	B	A	B	A	B	B	B	B	B	B	B	A	A	B	A	A	A	A	B	A	B	A	A	A	A	A	B	B	A	A	A	A	B	A	B	A	B	A	A	A	A	B	A	A	A
comp1989_c0_seq1:166	2g24370	G	A	A	B	A	B	A	B	B	B	B	B	B	B	A	A	B	A	A	A	A	B	A	B	A	A	A	A	A	B	B	A	A	A	A	B	A	B	A	U	A	A	A	A	B	A	A	A
comp1989_c0_seq1:35	2g24370	C	G	A	B	A	B	A	B	B	B	B	B	B	B	A	A	B	A	A	A	A	B	U	B	A	A	A	A	A	B	B	A	A	A	A	B	A	B	A	U	A	A	A	U	B	A	A	A
A_comp8261_c0_seq1:243	2g24090	C	G	A	B	U	B	A	B	B	B	B	B	B	B	A	A	B	A	A	A	A	B	A	B	A	A	A	A	A	B	B	A	A	A	B	B	A	B	A	B	A	A	A	A	B	A	A	A
A_comp12610_c0_seq1:288	2g23930	C	A	A	B	A	B	A	B	B	B	B	B	B	B	A	A	B	A	A	A	A	B	A	B	A	A	A	A	A	B	B	A	A	A	B	B	A	B	A	B	U	A	A	U	B	A	A	A
B_comp3840_c0_seq7:292	2g23860	Y	T	A	B	A	U	A	U	B	B	B	B	B	B	A	A	B	A	A	A	A	U	A	B	A	A	A	A	A	B	B	A	A	A	B	B	A	B	A	B	A	A	A	A	B	A	A	A
comp1893_c0_seq1:603	2g23830	R	G	A	B	U	B	A	B	B	B	B	B	B	B	A	A	B	B	A	A	A	B	A	B	A	A	A	A	A	B	B	A	A	A	B	B	A	B	A	B	A	A	A	A	B	A	A	A
comp1893_c0_seq1:247	2g23830	T	Y	A	B	A	B	A	B	B	B	B	B	B	B	A	A	B	A	A	A	A	B	A	B	A	A	A	A	A	B	B	A	A	A	B	B	A	B	A	B	A	A	A	A	B	A	A	A
comp1893_c0_seq1:280	2g23830	A	M	A	B	A	B	A	B	B	B	B	B	B	B	A	A	B	A	A	A	A	B	A	B	A	A	A	A	A	B	B	A	A	A	B	B	A	B	A	B	A	A	A	A	B	A	A	A
A_comp45543_c0_seq1:474	2g23790	Y	C	A	B	U	U	A	B	B	B	B	B	B	U	A	A	B	A	A	A	A	U	A	B	A	A	A	A	A	B	B	A	A	A	B	B	A	U	A	B	A	A	A	A	B	A	A	A
A_comp94837_c0_seq1:245	2g23710	T	A	A	B	U	B	A	U	B	B	B	B	B	B	A	A	B	A	A	A	A	B	A	B	A	A	A	A	A	B	B	A	A	A	B	B	A	B	A	U	A	A	A	A	B	A	A	A
A_comp5026_c0_seq1:900	2g23360	A	G	A	B	A	B	A	B	B	B	B	B	B	A	A	A	B	A	A	A	A	B	A	B	A	A	A	A	A	B	B	A	A	A	B	B	A	B	A	U	A	A	A	A	B	A	A	A
A_comp32336_c0_seq1:2344	2g22760	T	C	A	B	B	B	A	B	B	B	B	B	B	A	A	A	B	A	A	A	U	B	A	B	A	A	A	A	A	B	B	A	A	A	B	B	A	B	A	B	U	A	A	A	B	A	A	A
A_comp32336_c0_seq1:2330	2g22760	A	C	A	B	A	B	A	B	B	B	B	B	B	A	A	A	B	A	U	A	U	B	A	B	A	A	A	A	A	B	B	A	A	A	B	B	A	B	A	B	U	A	A	A	B	A	A	A
A_comp13945_c0_seq1:714	2g22740	R	G	A	B	A	B	A	B	B	B	B	B	B	A	A	A	B	A	A	A	A	B	A	B	A	A	A	A	A	B	B	A	A	A	B	B	A	B	A	B	A	A	A	A	B	A	A	A
A_comp33417_c0_seq1:807	2g22660	G	A	A	B	A	B	A	B	B	B	B	B	B	A	A	A	B	A	A	A	A	B	A	B	A	A	A	A	A	B	B	A	A	A	B	B	A	B	A	B	A	A	A	A	B	A	A	A
A_comp33417_c0_seq1:862	2g22660	C	T	A	B	A	B	A	B	B	B	B	B	B	A	A	A	B	A	A	A	A	B	U	B	A	A	A	A	A	B	B	A	A	A	B	B	A	B	A	B	A	A	A	A	B	A	A	A
A_comp44219_c0_seq1:1193	2g22550	G	T	A	B	A	B	A	B	B	B	B	B	B	A	A	A	B	A	A	A	A	B	A	B	A	A	A	A	A	B	B	A	A	A	B	B	A	B	A	B	A	A	A	A	B	A	A	A
A_comp44219_c0_seq1:1387	2g22550	A	G	A	B	A	B	A	B	B	B	B	B	B	A	A	A	B	A	A	A	A	B	A	B	A	A	A	A	A	B	B	A	A	A	B	B	A	B	A	U	A	A	A	A	B	A	A	A
A_comp44219_c0_seq1:733	2g22550	C	T	A	B	A	B	A	B	B	B	B	B	B	A	A	A	B	A	A	A	A	B	A	B	U	A	A	A	A	B	B	A	A	A	B	B	A	B	A	U	A	A	A	A	B	A	A	A
A_comp43276_c0_seq1:566	2g22490	A	G	A	B	A	B	A	B	B	B	B	B	B	A	A	A	B	A	A	A	A	B	A	B	A	A	A	A	A	B	B	A	A	A	B	B	A	B	A	B	A	A	A	A	B	A	A	A
gnl|UG|Ta#S17888138:647	2g22489			A	B	A	B	A	B	B	B	B	B	B	A	A	A	B	A	A	A	A	B	A	B	A	A	A	A	A	B	B	A	A	A	B	B	A	B	A	B	A	A	A	A	B	A	A	A
gnl|UG|Ta#S17888138:702	2g22488			A	B	A	B	A	U	B	U	B	B	B	A	A	A	B	A	A	A	A	B	U	B	A	A	A	A	A	B	B	A	A	A	B	B	A	B	A	U	A	A	A	A	B	A	A	A
A_comp737_c0_seq1:2719	2g22470	C	T	A	B	A	B	A	B	B	B	B	B	B	A	A	A	B	A	A	A	A	B	A	B	A	A	A	A	A	B	B	A	A	A	B	B	A	B	A	U	U	A	A	A	B	A	A	A
A_comp36762_c0_seq1:617	2g22420	A	C	A	B	A	B	A	B	U	B	B	B	B	A	A	A	B	A	A	A	A	B	A	B	A	A	A	A	A	B	B	A	A	A	B	B	A	B	A	B	A	A	A	A	B	A	A	A
A_comp36762_c0_seq1:637	2g22420	G	A	A	B	U	B	A	B	U	U	B	B	B	A	A	A	B	A	A	A	A	B	A	B	A	A	A	A	A	B	B	A	A	A	B	B	A	B	A	B	A	A	A	A	B	A	A	A
A_comp7664_c0_seq1:825	2g22400	C	G	A	B	A	B	A	B	B	B	B	B	B	A	A	A	B	A	A	A	A	B	A	B	A	A	A	A	A	B	B	A	A	A	B	B	A	B	A	B	A	A	A	A	B	A	A	A
A_comp2909_c0_seq1:632	2g22290	C	Y	A	B	A	B	A	B	B	B	B	B	B	A	A	A	B	A	A	A	A	B	A	B	A	A	A	A	A	B	B	A	A	A	B	B	A	B	A	B	A	A	A	A	B	A	A	A
A_comp2909_c0_seq1:187	2g22290	C	T	A	B	A	B	A	B	B	B	B	B	B	A	A	A	B	A	A	A	A	B	A	B	A	A	A	A	A	B	B	A	A	A	B	B	A	B	A	U	A	A	A	A	B	A	A	A
A_comp2909_c0_seq1:1051	2g22290	T	C	A	B	A	B	A	B	B	B	B	B	B	A	A	A	B	A	A	A	A	B	A	B	A	A	A	A	A	B	B	A	A	A	B	B	A	B	A	U	A	A	A	A	B	A	A	A
A_comp24523_c0_seq1:360	2g22140	G	T	A	B	A	U	A	B	U	B	U	B	B	A	A	A	B	B	B	A	A	U	A	B	A	A	A	A	A	B	B	A	A	A	U	B	A	B	A	B	A	A	A	A	U	A	A	U
A_comp6031_c0_seq1:309	2g22070	C	T	A	B	A	B	A	B	B	B	B	B	B	A	A	A	B	B	B	A	A	B	A	B	A	A	A	A	A	B	B	A	A	A	B	B	A	B	A	U	A	A	A	A	B	A	A	A
gnl|UG|Ta#S18349090:1334	2g21300	Y	C	A	B	A	A	A	B	B	B	B	B	B	A	B	A	B	B	B	A	A	U	A	B	A	A	A	A	A	B	B	A	A	A	B	A	A	B	A	B	A	A	A	A	B	A	A	A
gnl|UG|Ta#S18349090:1715	2g21300	S	C	A	B	A	A	A	B	B	B	B	B	B	A	B	A	B	U	B	A	A	B	A	B	A	A	A	A	A	B	B	A	A	A	B	A	A	B	A	B	A	A	A	A	B	A	A	A
A_comp13644_c0_seq1:4584	2g21220	C	G	A	B	A	A	A	B	B	B	B	B	B	A	B	A	B	B	B	A	A	B	U	B	A	A	A	A	A	B	B	A	A	A	B	A	A	B	A	U	A	A	A	A	B	A	A	A
A_comp13644_c0_seq1:876	2g21220	G	A	A	B	A	A	A	B	B	B	B	B	B	A	B	A	B	B	B	U	A	B	U	B	A	A	A	A	A	B	B	A	A	A	B	A	A	B	A	U	A	A	A	A	B	A	A	A
A_comp13644_c0_seq1:940	2g21220	A	G	A	B	A	A	A	B	B	B	B	B	B	A	B	A	B	B	B	A	A	B	U	B	A	A	A	A	A	B	B	A	A	A	B	A	U	B	A	B	A	A	A	A	B	A	A	A
A_comp23675_c0_seq1:596	2g21030	G	C	A	B	A	A	A	B	B	B	B	B	B	A	A	A	B	B	B	A	A	B	U	B	A	A	A	B	A	B	B	A	A	A	B	A	A	B	A	B	A	A	A	A	B	A	A	A
A_comp23675_c0_seq1:796	2g21030	A	G	A	B	A	A	A	B	B	B	B	B	B	A	A	A	B	B	B	A	A	B	U	B	A	A	A	B	A	B	B	A	A	A	B	A	A	B	A	B	A	A	A	A	B	A	A	A
A_comp23675_c0_seq1:815	2g21030	T	C	A	B	A	A	A	B	B	B	B	B	B	A	A	A	B	B	B	A	A	B	U	B	A	A	A	B	U	B	B	A	A	A	B	A	A	B	A	B	A	A	A	A	B	A	A	A
A_comp55411_c0_seq1:2510	2g21020	T	C	A	B	A	U	A	B	B	B	B	B	B	A	A	A	B	U	B	U	U	U	U	B	A	A	A	B	A	B	B	A	A	A	B	A	A	B	A	B	A	A	A	A	B	A	A	A
A_comp5741_c0_seq1:235	2g20920	A	R	A	B	B	A	U	B	B	B	B	B	B	A	A	A	B	B	B	A	U	B	B	B	U	A	A	B	A	A	B	A	A	A	B	A	A	B	A	B	A	A	A	A	B	B	A	A
A_comp2451_c0_seq1:334	2g20890	A	R	A	B	A	A	A	U	B	B	B	U	U	A	A	A	B	U	U	A	A	B	B	U	A	A	A	B	A	B	B	A	A	A	B	A	A	U	A	B	A	A	A	A	B	A	A	A
A_comp2451_c0_seq1:349	2g20890	A	G	A	B	A	A	A	B	B	B	B	B	B	A	A	A	B	B	B	A	A	B	U	B	A	A	A	B	A	B	B	A	A	A	B	A	A	B	A	B	A	A	A	A	B	A	A	A
A_comp2451_c0_seq1:357	2g20890	A	G	A	B	A	A	A	B	B	B	B	B	B	A	A	A	B	B	B	A	A	B	U	B	A	A	A	B	A	B	B	A	A	A	B	A	A	B	A	B	A	A	A	A	B	A	A	A
A_comp2451_c0_seq1:484	2g20890	G	R	A	B	A	A	A	B	B	B	B	B	B	A	A	A	B	B	B	A	A	B	B	A	A	A	A	B	A	B	B	A	A	A	B	A	A	B	A	B	A	A	A	A	B	A	A	A
A_comp173051_c0_seq1:137	2g20820	K	T	A	B	U	A	A	A	B	B	B	B	B	A	A	A	B	B	B	A	A	U	A	B	A	A	A	B	A	B	B	A	A	A	B	A	A	B	A	B	A	A	A	A	B	A	A	A
A_comp173051_c0_seq1:93	2g20820	M	C	A	B	A	A	A	A	B	B	B	B	B	A	A	A	B	B	B	A	A	U	A	B	U	A	A	B	A	B	B	A	A	A	B	A	A	B	A	B	A	A	A	A	B	A	A	A
A_comp612101_c0_seq1:63	2g20800	C	T	A	B	A	A	A	B	B	B	B	B	B	A	A	A	B	B	B	A	A	U	A	B	A	A	A	B	A	B	B	A	A	A	B	A	A	B	A	B	A	A	A	A	B	A	A	A
A_comp896623_c0_seq1:152	2g20800	T	C	A	B	A	A	A	B	B	B	B	B	B	A	A	A	B	B	B	A	A	B	A	B	A	A	A	B	A	B	B	A	A	A	B	A	A	B	A	B	A	A	A	A	B	A	A	A
comp2643_c0_seq1:119	2g20790	S	M	A	B	A	A	A	B	B	B	B	B	B	A	A	A	B	B	B	A	A	B	U	B	A	A	A	B	A	B	B	A	A	A	B	A	A	B	A	B	A	A	A	A	B	A	A	A
comp2643_c0_seq1:231	2g20790	Y	T	A	B	U	A	B	B	B	U	B	B	B	A	A	A	B	U	U	A	A	U	U	B	A	A	A	B	A	B	B	A	B	A	B	A	A	B	A	B	A	A	A	A	B	A	A	A
A_comp5781_c0_seq1:743	2g20710	M	C	A	B	A	A	A	B	B	B	B	B	B	A	A	A	B	B	B	A	A	B	A	B	A	A	A	B	A	B	B	A	A	A	B	A	A	B	A	B	A	A	A	A	A	A	A	A
A_comp24218_c0_seq1:1188	2g20650	A	G	A	B	A	A	A	B	B	B	B	B	B	A	A	A	B	B	B	A	A	A	U	B	A	A	A	B	A	B	B	A	A	A	B	A	A	B	A	B	A	A	A	A	A	A	A	A
A_comp24218_c0_seq1:1444	2g20650	G	A	A	B	A	A	A	B	B	B	B	B	B	A	A	A	B	B	B	A	A	A	U	B	A	A	A	B	A	B	B	A	A	A	B	A	A	B	A	U	A	A	A	A	A	A	A	A
A_comp24218_c0_seq1:1581	2g20650	G	A	A	B	U	A	A	B	B	B	B	B	B	A	A	A	B	B	B	A	A	B	U	B	A	A	A	B	A	B	B	A	A	A	B	A	A	B	A	B	A	A	A	A	A	A	A	A
A_comp3779_c0_seq1:343	2g20600	T	G	A	B	A	A	A	B	B	B	B	B	B	A	A	A	B	B	B	A	A	A	U	B	A	A	A	B	A	B	B	A	A	A	B	A	A	B	A	B	A	A	A	A	A	A	A	A
A_comp21038_c0_seq1:1794	2g20410	G	C	A	B	A	A	A	B	B	B	B	B	B	B	A	A	B	B	B	A	U	A	U	A	B	A	A	B	A	B	B	A	A	A	B	A	A	B	A	B	U	A	A	A	B	A	A	A
A_comp21038_c0_seq1:2289	2g20410	T	C	A	B	A	A	A	B	B	B	B	B	B	B	U	A	B	B	B	A	A	A	U	A	B	A	A	B	A	B	B	A	A	A	B	A	A	B	A	B	A	A	A	A	B	A	A	A
A_comp21038_c0_seq1:252	2g20410	A	G	A	B	A	A	U	B	B	B	B	B	B	B	A	A	B	U	B	A	A	A	U	A	B	A	U	B	A	B	B	A	A	A	B	A	A	B	A	B	A	A	A	A	U	A	A	B
A_comp21038_c0_seq1:3608	2g20410	A	G	A	B	A	A	A	B	B	B	B	B	B	B	A	A	B	B	B	A	A	A	U	A	B	A	A	B	A	B	B	A	A	A	B	A	A	B	A	B	A	A	A	A	B	A	A	A
A_comp21038_c0_seq1:4085	2g20410	T	C	A	B	A	A	A	B	B	B	B	B	B	B	A	A	B	B	B	A	A	A	U	A	B	A	A	B	A	B	B	A	A	A	B	A	A	B	A	B	A	A	A	A	B	A	A	A
A_comp21038_c0_seq1:4299	2g20410	T	C	A	B	A	A	A	B	B	B	B	B	B	B	A	A	B	B	B	A	A	A	U	A	B	A	A	B	A	B	B	A	A	A	B	A	A	B	A	B	A	A	A	A	B	A	A	A
A_comp6322_c0_seq1:247	2g20370	W	A	A	B	A	A	A	B	B	B	B	B	B	B	A	A	B	B	B	A	A	A	A	A	B	A	A	B	A	B	B	A	A	A	B	A	A	B	A	B	A	A	A	A	B	A	A	A
A_comp6322_c0_seq1:345	2g20370	A	G	A	B	A	A	A	B	B	B	B	B	B	B	A	A	B	B	B	A	A	A	U	A	B	A	A	B	A	B	B	A	A	A	B	A	A	B	A	B	A	A	A	A	B	A	A	A
gnl|UG|Ta#S24623166:567	2g20340	M	C	A	B	A	A	A	B	B	B	B	B	B	B	A	A	B	B	B	A	A	A	A	A	B	A	A	B	A	B	B	A	A	A	B	A	A	B	A	B	A	A	A	A	B	A	A	A
gnl|UG|Ta#S24623166:435	2g20340	K	T	A	B	A	A	A	B	B	B	B	B	B	B	A	A	B	B	B	A	A	A	A	A	U	A	A	B	A	B	B	A	A	A	B	A	A	B	A	B	A	A	A	A	B	A	A	A
A_comp22905_c0_seq1:339	2g20300	R	A	A	B	A	A	A	B	B	B	B	B	B	B	A	A	B	B	B	A	A	A	A	A	U	A	A	B	A	B	B	A	A	A	B	A	A	B	A	B	A	A	A	A	B	A	A	A
A_comp22905_c0_seq1:67	2g20300	T	C	A	B	A	A	A	B	B	B	B	B	B	B	A	A	B	U	B	A	A	A	A	A	U	A	A	B	A	B	B	A	A	A	B	A	U	B	A	B	A	A	A	A	B	A	A	A
A_comp82620_c0_seq1:150	2g20250	C	T	A	B	A	A	A	B	B	B	B	B	B	B	A	A	B	B	B	A	A	A	B	A	B	A	A	B	A	B	B	A	A	A	B	A	A	B	A	U	U	A	A	A	B	A	A	A
A_comp85183_c0_seq1:432	2g20230	T	C	A	B	A	A	A	U	B	U	B	B	B	U	A	A	B	B	A	A	A	U	A	A	U	A	B	B	A	U	U	A	A	A	U	A	A	U	A	A	A	A	A	A	B	A	A	A
A_comp17788_c0_seq1:870	2g20150	C	A	A	B	A	A	A	B	B	B	B	B	A	B	A	A	B	B	B	A	A	B	A	A	B	A	B	B	A	B	B	A	A	A	B	A	A	B	A	A	A	A	A	A	B	A	A	A
A_comp5075_c0_seq1:1267	2g20110	T	C	A	B	A	A	A	B	B	B	B	B	A	B	A	A	A	B	B	A	A	B	A	A	B	A	B	B	A	B	B	A	A	A	B	A	A	B	A	A	A	A	A	A	B	A	A	A
A_comp12795_c0_seq1:1197	2g19830	G	A	A	B	A	A	A	B	B	B	B	B	A	B	A	A	A	B	B	A	A	B	A	A	B	B	B	B	A	B	B	A	A	B	B	A	A	B	A	A	A	A	A	A	B	A	A	A
A_comp12795_c0_seq1:1315	2g19830	G	C	A	B	A	A	A	B	B	B	B	B	A	B	A	A	A	B	B	A	A	B	A	A	B	B	B	B	A	B	B	A	A	B	B	A	A	B	A	A	A	A	A	A	B	A	A	A
gnl|UG|Ta#S26025130:272	2g19750	S	G	A	B	A	A	A	B	B	B	B	B	A	B	A	A	A	B	B	A	A	B	A	A	B	B	B	B	A	B	B	A	A	B	B	A	A	B	A	A	A	A	A	A	B	A	A	A
gnl|UG|Ta#S26025130:275	2g19750	Y	T	A	B	A	A	A	B	B	B	B	B	A	B	A	A	A	B	B	A	A	B	A	A	B	B	B	B	A	B	B	A	A	B	B	A	A	B	A	A	A	A	A	A	B	A	A	A
gnl|UG|Ta#S26025130:662	2g19750	R	G	A	B	A	A	A	B	B	B	B	B	A	B	A	A	A	B	B	A	A	B	A	A	U	B	B	B	A	B	B	A	A	B	B	A	A	B	A	A	A	A	A	A	B	A	A	A
gnl|UG|Ta#S26025130:136	2g19750	S	C	A	B	A	A	A	B	B	B	B	B	A	B	A	A	A	U	B	A	A	U	A	A	U	B	U	B	A	B	B	A	A	B	B	A	A	B	A	A	A	A	A	A	B	A	A	A
A_comp20756_c0_seq1:923	2g19700	C	G	A	B	A	A	A	B	B	B	U	B	A	B	A	A	A	B	B	A	U	B	A	U	B	B	B	B	A	B	B	A	A	B	B	A	A	B	A	A	A	A	A	U	B	A	A	A
A_comp1442_c0_seq1:817	2g19690	C	T	A	B	U	A	A	B	B	B	B	B	A	B	A	A	A	B	B	A	A	B	A	A	B	B	B	B	A	B	B	A	A	B	B	A	A	B	A	A	A	A	A	A	B	A	A	A
gnl|UG|Ta#S13254103:366	2g19680	S	C	A	B	A	A	A	B	B	B	B	B	A	B	A	A	A	U	B	B	A	U	A	A	U	B	B	B	A	B	B	A	A	B	B	A	A	A	A	A	A	A	A	A	B	A	A	A
A_comp6287_c0_seq1:216	2g19640	G	C	A	B	B	A	A	B	B	B	B	B	A	B	A	A	A	B	B	A	A	B	A	A	B	B	B	B	A	B	B	A	A	B	B	A	A	B	A	A	A	A	A	A	B	A	A	A
A_comp69290_c0_seq1:1606	2g19590	C	T	A	B	U	A	A	B	B	B	B	B	A	B	A	A	A	B	B	A	A	B	A	A	A	B	B	B	A	B	B	A	A	B	B	A	U	B	A	A	A	A	A	A	B	A	A	A
A_comp69290_c0_seq1:1997	2g19590	A	G	A	B	U	A	A	B	B	B	B	B	A	B	A	A	A	B	B	U	A	B	A	A	B	B	B	B	A	B	B	A	A	B	B	A	A	B	A	A	A	A	A	A	B	A	A	A
A_comp69290_c0_seq1:899	2g19590	C	T	A	B	U	A	A	B	B	B	B	B	A	B	A	A	A	B	B	A	A	B	A	A	B	B	B	B	A	B	B	A	A	B	B	A	A	B	U	A	A	A	A	A	B	A	A	A
A_comp29452_c0_seq1:1976	2g19570	A	R	A	B	U	U	U	B	B	U	B	B	A	B	A	A	A	B	U	A	B	B	A	A	B	B	B	B	A	B	B	A	A	B	B	A	U	B	U	A	A	A	A	A	B	U	A	A
A_comp29452_c0_seq1:2422	2g19570	G	C	A	B	U	B	A	B	B	B	B	B	U	B	A	U	A	B	B	A	A	B	U	A	B	B	B	B	A	B	B	A	A	B	B	A	A	B	U	A	A	A	A	A	B	A	A	U
A_comp29452_c0_seq1:2423	2g19570	G	C	A	B	U	B	A	B	B	B	B	B	U	B	A	U	A	B	B	A	A	B	U	A	B	B	B	B	A	B	B	A	A	B	B	A	A	B	U	A	A	U	A	A	B	A	A	U
A_comp9609_c0_seq1:399	2g19530	A	T	A	B	A	A	A	B	B	B	B	B	A	B	A	A	A	B	B	A	A	B	A	A	B	B	B	B	A	B	B	A	A	B	B	A	A	B	A	A	A	A	A	A	B	A	A	A
A_comp29382_c0_seq1:1238	2g19450	T	C	A	B	A	A	A	B	B	B	B	B	A	B	A	A	A	B	B	A	U	U	A	A	B	B	B	B	A	B	B	A	A	B	B	A	A	B	A	A	A	A	A	A	B	A	A	A
A_comp29382_c0_seq1:1383	2g19450	A	T	A	B	A	A	A	U	B	B	B	B	A	B	A	A	A	B	B	A	B	B	A	A	B	B	B	B	A	B	B	A	A	B	B	A	A	B	A	A	A	A	A	A	B	A	A	A
A_comp29382_c0_seq1:2642	2g19450	T	C	A	B	A	A	A	B	B	B	B	B	A	B	A	A	A	B	B	A	A	U	A	A	B	B	B	B	A	B	B	A	A	B	B	A	A	B	A	A	A	A	A	A	B	A	A	A
A_comp29382_c0_seq1:279	2g19450	T	A	A	B	A	A	A	B	B	B	B	B	A	B	A	A	A	B	B	A	A	B	A	A	B	B	B	B	A	B	B	A	A	U	B	A	A	B	A	A	A	A	A	A	B	A	A	A
A_comp29382_c0_seq1:657	2g19450	R	A	A	B	U	A	A	U	B	B	B	B	U	B	A	A	U	U	U	A	A	U	A	A	U	B	B	B	A	B	B	A	A	B	B	A	A	B	A	A	A	A	A	U	B	A	A	A
A_comp22671_c0_seq1:686	2g19330	C	T	A	B	A	A	U	B	B	B	B	B	A	B	A	A	A	B	B	B	A	B	A	A	B	B	B	B	A	B	B	A	B	B	B	A	A	B	A	A	A	A	A	A	B	B	A	A
A_comp22671_c0_seq1:869	2g19330	G	R	A	B	U	A	A	B	B	B	B	B	A	B	A	A	A	B	B	B	U	B	U	A	B	B	B	B	A	B	B	A	B	B	B	A	U	B	A	A	A	A	A	A	B	B	A	A
A_comp23382_c0_seq1:682	2g19090	G	C	A	B	A	A	A	A	B	B	B	B	A	B	A	B	A	B	B	B	A	B	A	A	B	B	B	B	A	B	B	A	B	B	B	A	A	B	A	A	A	A	A	A	B	B	A	A
A_comp23382_c0_seq1:816	2g19090	A	G	A	B	A	A	A	A	B	B	B	B	A	B	A	B	A	B	B	B	A	B	A	A	B	B	B	B	A	B	B	A	B	B	B	A	A	B	A	A	A	A	A	A	B	B	A	A
A_comp23382_c0_seq1:883	2g19090	C	T	A	B	A	A	U	A	B	B	B	B	A	B	A	B	A	B	B	B	A	B	A	A	B	B	B	B	A	B	B	A	B	B	B	A	A	B	A	A	A	A	A	A	B	B	A	A
A_comp28446_c0_seq2:202	2g19050	T	C	A	B	B	A	A	A	B	B	B	B	A	B	A	B	A	B	B	B	A	B	A	A	B	B	B	B	A	B	B	A	B	B	B	A	A	B	A	A	A	A	A	A	B	B	A	A
gnl|UG|Ta#S12923299:2470	2g18810	A	M	A	B	B	B	A	A	B	A	B	B	A	B	A	B	A	B	B	B	A	B	A	A	B	B	B	B	A	B	B	A	B	B	B	A	A	B	A	A	A	B	A	A	B	B	A	A
gnl|UG|Ta#S12923299:2881	2g18810	G	S	A	B	B	B	A	A	B	A	B	B	A	B	A	B	A	B	B	B	A	B	A	A	B	B	B	B	A	B	B	A	B	B	B	A	A	B	A	A	A	B	A	A	B	B	A	A
gnl|UG|Ta#S12923299:2821	2g18810	G	R	A	B	B	B	A	A	B	A	B	B	A	B	A	B	A	B	B	B	A	B	A	A	B	B	B	B	A	B	B	A	B	B	B	A	A	B	B	A	A	B	A	A	B	B	A	A
gnl|UG|Ta#S12923299:1708	2g18810	T	Y	A	B	B	B	A	A	B	A	B	B	A	B	A	B	A	B	B	B	A	B	A	A	B	B	B	B	A	B	B	A	B	B	B	A	U	B	A	A	A	B	A	A	B	B	A	A
gnl|UG|Ta#S12923299:870	2g18810	G	R	A	B	B	B	U	A	B	A	B	B	A	B	A	B	A	B	B	B	A	B	B	A	B	B	B	B	A	B	B	A	B	B	B	A	U	B	A	A	A	B	A	A	B	B	A	U
gnl|UG|Ta#S12923299:2893	2g18810	T	Y	A	B	B	B	A	A	B	A	B	B	A	B	A	B	A	B	B	B	A	B	A	A	B	B	B	B	A	B	B	A	B	B	B	A	B	B	B	A	A	B	A	A	B	B	A	A
A_comp25574_c0_seq1:447	2g18730	C	T	A	B	B	B	A	A	B	B	B	B	A	B	A	B	A	B	B	B	A	B	A	A	B	B	B	B	A	B	B	A	B	U	B	A	A	B	A	A	A	B	A	A	B	B	A	A
A_comp32073_c0_seq1:990	2g18690	G	A	A	B	B	B	U	A	A	A	B	B	A	B	A	B	A	B	B	B	U	B	A	A	B	B	B	B	B	B	B	A	B	U	B	A	A	B	A	A	U	B	A	A	B	B	U	U
A_comp36893_c0_seq1:323	2g18660	A	G	A	B	B	B	A	A	A	A	A	B	A	B	A	B	A	B	B	B	A	U	U	A	B	B	B	B	B	B	B	A	B	U	B	A	A	B	A	A	A	B	A	A	B	B	A	A
A_comp21810_c0_seq1:189	2g18650	C	T	A	B	B	B	A	A	A	A	A	B	A	B	A	B	A	B	B	B	A	B	A	A	B	B	B	B	B	B	B	A	B	U	B	A	A	B	A	A	A	B	A	A	B	B	A	A
A_comp12713_c0_seq1:264	2g18630	C	T	A	B	B	B	A	A	A	A	A	B	A	B	A	B	A	B	B	B	A	B	A	A	B	B	B	B	B	B	B	A	B	U	B	A	A	B	A	A	A	B	A	A	B	B	A	A
A_comp10242_c0_seq1:92	2g18630	G	R	A	B	B	B	A	A	A	A	A	B	A	B	A	B	A	A	B	B	A	B	A	A	B	B	B	B	B	A	B	A	A	B	B	A	A	B	A	A	A	B	A	A	B	B	A	A
A_comp12713_c0_seq1:303	2g18630	R	A	A	B	U	B	A	A	A	A	A	B	A	B	A	B	A	B	B	B	A	B	U	A	B	B	B	B	B	B	B	A	B	A	B	A	A	B	A	A	A	B	A	A	B	B	A	A
D_comp11317_c0_seq1:309	2g18630	R	G	A	B	U	B	A	A	A	A	A	B	A	B	A	B	A	U	U	B	A	U	U	A	U	B	B	B	B	B	B	A	B	B	B	A	A	B	A	A	A	B	A	A	B	B	A	A
A_comp12918_c0_seq1:818	2g18550	T	C	A	B	B	B	A	A	A	A	A	B	A	B	A	B	A	B	B	B	A	B	A	A	B	B	B	B	B	B	B	A	B	U	B	A	A	B	A	A	A	B	A	A	B	B	A	A
A_comp12918_c0_seq1:1812	2g18550	A	G	A	B	B	B	A	A	A	A	A	B	A	B	A	B	A	B	B	B	U	B	A	A	B	B	B	B	B	B	B	A	B	U	B	A	A	B	A	A	A	B	A	A	B	B	A	A
A_comp12918_c0_seq1:1321	2g18550	R	A	A	B	U	B	A	A	A	A	A	B	A	B	A	B	A	U	U	B	A	B	A	A	U	B	B	B	B	B	B	A	B	A	B	A	A	B	A	A	A	B	A	A	B	B	A	A
A_comp12918_c0_seq1:116	2g18550	G	A	A	B	B	B	A	A	U	A	A	B	A	B	A	U	A	U	B	B	A	B	A	A	B	B	B	B	B	B	B	A	B	U	B	U	A	B	A	A	A	B	A	A	B	B	A	A
A_comp12918_c0_seq1:1946	2g18550	T	A	A	B	B	B	A	A	U	U	A	B	A	B	A	B	A	B	B	B	U	B	A	U	B	B	B	B	B	B	B	A	B	U	B	A	A	B	A	A	A	B	A	A	U	B	A	A
A_comp30348_c0_seq1:661	2g18540	A	G	A	B	B	B	A	A	A	A	A	B	A	B	A	U	A	B	B	B	A	B	A	A	B	B	B	B	B	B	B	A	B	U	B	A	A	B	A	A	A	B	A	A	B	B	A	A
A_comp30348_c0_seq1:180	2g18540	A	C	A	B	U	B	A	A	A	A	A	B	A	U	A	B	A	B	B	B	A	B	A	A	U	U	U	B	B	B	B	A	B	U	U	A	A	U	A	A	A	B	A	A	B	U	A	A
A_comp5612_c0_seq1:237	2g18330	S	G	A	B	U	B	A	A	A	A	A	A	A	B	B	B	A	B	B	B	U	B	A	A	B	B	B	A	B	B	B	A	B	A	B	A	U	B	U	A	A	B	A	A	B	B	A	A
comp13620_c0_seq1:278	2g18310	K	G	A	B	U	U	U	A	A	A	A	A	A	B	B	B	A	U	B	U	A	B	A	A	U	B	U	A	B	B	B	A	B	A	B	A	A	B	A	A	A	B	A	A	B	B	A	A
comp13620_c0_seq1:284	2g18310	S	G	A	B	U	U	U	A	A	A	A	A	A	B	U	B	A	U	U	B	A	B	A	A	U	B	U	A	B	B	B	A	B	A	B	A	A	B	A	A	A	B	A	A	U	B	A	A
A_comp50105_c0_seq1:1006	2g18300	A	G	A	B	B	B	B	A	A	A	A	A	A	B	B	B	A	B	B	B	A	B	U	A	B	U	B	A	B	B	B	A	B	U	B	A	A	B	A	A	A	B	A	A	B	B	A	A
A_comp47493_c0_seq1:331	2g18280	R	G	A	B	U	U	B	A	A	A	A	A	A	B	B	B	A	U	U	B	A	B	A	A	U	B	B	A	B	B	B	A	B	A	B	A	A	B	A	A	A	B	A	A	B	U	A	A
A_comp1133_c0_seq1:579	2g18210	T	Y	A	B	B	B	B	A	A	A	A	A	A	B	B	B	A	B	B	B	A	B	A	A	B	B	B	A	B	B	B	A	B	B	B	A	A	B	A	A	A	B	A	A	B	B	A	A
A_comp1133_c0_seq1:168	2g18210	C	T	A	B	B	B	B	A	A	A	A	A	A	B	B	B	A	B	B	B	A	B	A	A	B	B	B	A	B	B	B	A	B	U	B	A	A	B	A	A	A	B	A	A	B	B	A	A
A_comp1133_c0_seq1:180	2g18210	T	C	A	B	B	B	B	A	A	A	A	A	A	B	B	B	A	B	B	B	A	B	A	A	B	B	B	A	B	B	B	A	B	U	B	A	A	B	A	A	A	B	A	A	B	B	A	A
A_comp1133_c0_seq1:301	2g18210	C	T	A	B	B	B	B	A	A	A	A	A	A	B	B	B	A	B	B	B	A	B	A	A	B	B	B	A	B	B	B	A	B	U	B	A	A	B	A	A	A	B	A	A	B	B	A	A
A_comp1133_c0_seq1:1420	2g18210	Y	C	A	B	B	B	B	A	A	A	A	A	A	B	B	B	A	U	B	B	A	B	A	A	B	B	B	A	B	B	B	A	B	A	B	A	A	B	A	A	A	B	A	A	B	B	A	A
A_comp28155_c0_seq1:497	2g18180	G	A	A	B	B	B	B	A	A	A	A	U	A	B	B	B	A	B	B	B	A	B	A	A	B	B	B	A	B	B	B	A	B	U	B	A	A	B	A	A	A	B	A	A	B	B	A	A
A_comp32281_c0_seq1:207	2g18170	G	A	A	B	B	B	B	A	A	A	A	A	A	B	B	B	A	U	B	B	A	B	A	A	B	B	B	A	B	B	B	A	B	U	B	A	A	B	A	A	A	B	A	A	B	B	A	A
A_comp14190_c0_seq1:822	2g18130	T	C	A	B	B	B	B	A	A	A	A	A	A	B	B	B	A	B	B	B	A	B	A	A	B	B	B	A	B	B	B	A	B	U	B	A	A	B	A	A	A	B	A	A	B	B	A	A
A_comp19837_c0_seq1:149	2g18130	T	G	A	B	A	B	B	A	A	A	A	A	A	B	B	B	A	B	B	B	A	B	A	A	B	B	U	A	B	B	B	A	B	U	B	A	A	B	A	A	A	B	A	A	B	B	A	A
A_comp12694_c0_seq1:576	2g18080	A	R	A	B	B	B	B	A	A	A	A	A	A	B	B	B	A	B	U	B	A	B	U	A	B	B	B	A	B	B	B	A	B	B	B	A	U	B	A	A	A	B	A	A	B	B	A	U
A_comp12694_c0_seq1:1487	2g18080	S	C	A	B	U	B	U	A	A	A	A	A	A	B	B	B	A	B	B	B	A	B	A	A	U	B	B	A	B	B	B	A	B	A	B	A	A	B	A	A	A	B	A	A	B	U	A	A
A_comp12694_c0_seq1:490	2g18080	S	G	A	B	U	B	B	A	A	A	A	A	A	B	B	B	A	U	U	U	A	U	A	A	U	U	B	A	B	B	B	A	B	A	B	A	A	B	A	A	A	B	A	A	B	B	A	A
A_comp6597_c0_seq1:1441	2g17970	A	G	A	B	B	B	B	A	A	A	A	A	A	B	B	B	A	B	B	B	A	B	B	A	B	B	B	A	B	B	B	U	B	U	B	A	A	B	U	A	A	B	B	A	B	B	A	A
A_comp4637_c0_seq1:1509	2g17860	C	T	A	B	B	B	B	A	A	A	A	A	A	B	B	B	A	B	B	B	A	B	B	A	B	B	B	A	B	B	B	A	B	U	B	A	A	B	A	A	A	B	B	A	B	B	A	A
A_comp4637_c0_seq1:1630	2g17860	A	G	A	B	B	B	B	A	A	A	A	A	A	B	B	B	A	B	B	B	A	B	B	A	B	B	B	A	B	B	B	A	B	U	B	A	A	B	A	A	A	B	B	A	B	B	A	A
B_comp1810_c0_seq2:111	2g17790	C	Y	A	B	B	B	B	A	A	A	A	A	A	B	B	B	A	B	B	B	U	B	B	A	B	B	B	A	B	B	B	A	B	B	B	A	U	B	A	A	A	B	B	A	B	B	A	A
B_comp1810_c0_seq2:124	2g17790	C	Y	A	B	U	B	B	A	A	A	A	A	A	B	B	B	A	B	B	B	U	B	B	A	B	B	B	A	B	B	B	A	B	B	B	A	U	B	A	A	A	B	B	A	B	B	A	A
B_comp1810_c0_seq2:100	2g17790	C	Y	A	B	U	B	B	A	A	A	A	A	A	B	B	B	A	B	B	B	U	B	B	A	B	B	B	A	B	B	B	A	B	B	B	A	U	B	U	A	A	B	B	A	B	B	A	A
B_comp7503_c0_seq2:708	2g17690	A	C	A	B	U	B	B	A	A	A	A	A	A	B	B	B	A	B	B	U	A	B	B	A	U	B	B	A	B	B	B	A	B	U	B	A	A	B	A	A	A	B	B	A	B	B	A	A
A_comp203_c0_seq1:721	2g17680	Y	C	A	B	B	B	B	A	A	A	A	A	A	B	B	B	A	B	B	B	A	B	B	A	B	B	B	A	B	B	B	A	B	A	B	A	A	B	A	A	A	B	B	A	B	B	A	A
A_comp203_c0_seq1:1508	2g17680	C	T	A	B	B	B	B	A	A	A	A	A	A	B	B	B	A	B	B	B	A	B	B	A	B	B	B	A	B	B	B	A	B	U	B	A	A	B	A	A	A	B	B	A	B	B	A	A
A_comp203_c0_seq1:2056	2g17680	G	A	A	B	B	B	B	A	A	A	A	A	A	B	B	B	A	B	B	B	A	B	B	A	B	B	B	A	B	B	B	A	B	U	B	A	A	B	A	A	A	B	B	A	B	B	A	A
A_comp203_c0_seq1:827	2g17680	G	A	A	B	B	B	U	A	A	A	A	A	A	B	B	B	A	B	B	B	A	B	B	A	B	B	B	A	B	B	B	A	B	U	B	A	A	B	A	A	A	B	B	A	B	B	A	A
A_comp29079_c0_seq1:340	2g17670	T	C	A	B	B	B	B	A	A	A	A	A	A	B	B	B	A	B	B	B	A	B	B	A	B	B	B	A	B	B	B	A	B	U	B	A	A	B	A	A	A	B	B	A	B	B	A	A
A_comp29079_c0_seq1:390	2g17670	C	G	A	B	U	B	B	A	A	A	A	A	A	B	B	B	A	B	B	B	A	B	B	A	U	B	B	A	B	B	B	A	B	U	B	A	A	B	A	U	A	B	B	A	B	B	U	A
A_comp29079_c0_seq1:161	2g17670	R	G	A	B	U	B	U	A	A	A	A	A	A	B	B	B	A	U	U	B	U	U	B	A	U	B	B	A	B	B	B	A	B	A	B	A	A	B	A	A	A	B	B	U	U	B	A	A
A_comp1405_c0_seq1:1238	2g17660	C	T	A	B	B	B	B	A	A	A	A	A	A	B	B	B	A	B	B	B	A	B	B	A	B	B	B	A	B	B	B	A	B	U	B	A	A	B	A	A	A	B	B	A	B	B	A	A
A_comp1405_c0_seq1:1618	2g17660	R	G	A	B	U	B	B	A	A	A	A	A	A	B	B	B	A	B	B	B	A	B	B	A	B	B	B	A	B	B	B	A	B	A	B	A	A	B	A	A	A	B	B	A	B	B	A	A
comp7514_c0_seq1:212	2g17600	C	S	A	B	U	B	B	A	A	A	A	A	A	B	B	B	A	B	B	B	U	B	B	A	B	B	B	A	B	B	B	A	B	B	B	A	U	B	U	A	A	B	B	U	B	B	U	U
gnl|UG|Ta#S37763476:258	2g17590	S	R	A	B	B	B	B	A	A	A	A	A	U	B	B	B	A	U	U	U	A	B	B	A	B	B	B	A	B	U	B	A	B	U	B	A	A	B	A	A	A	U	B	A	B	B	A	A
D_comp21202_c0_seq1:130	2g17540	G	S	A	B	B	B	B	B	A	A	A	A	A	B	B	B	A	B	B	B	A	U	B	B	B	B	B	A	B	B	B	A	B	B	B	B	A	B	A	A	A	B	B	A	B	B	A	A
D_comp21202_c0_seq1:238	2g17540	G	R	A	B	B	B	B	U	A	A	A	A	A	B	B	B	A	B	B	B	U	U	B	A	B	B	B	A	B	B	B	A	B	B	B	A	U	B	A	A	A	B	B	A	B	B	A	A
D_comp21202_c0_seq1:405	2g17540	T	Y	A	B	B	B	B	U	A	B	A	B	A	B	B	B	A	B	B	B	A	B	B	B	B	B	B	A	B	B	B	A	B	B	B	A	A	B	U	A	A	B	B	A	B	B	A	A
D_comp21202_c0_seq1:116	2g17540	A	M	A	B	U	B	B	B	A	A	A	U	A	B	B	B	A	B	B	U	U	U	B	A	B	B	B	A	B	B	B	A	B	B	B	A	U	B	U	A	A	B	B	A	B	B	A	U
B_comp1780_c0_seq9:844	2g17510	A	W	A	B	B	B	B	A	A	A	A	A	A	B	B	B	A	B	B	B	U	B	B	A	B	B	B	A	B	B	B	A	B	B	B	A	U	B	U	A	A	B	B	A	B	B	A	U
B_comp5970_c0_seq1:261	2g17510	T	Y	A	B	B	B	B	B	A	A	A	A	A	B	B	B	A	B	B	B	U	B	B	A	B	B	B	A	B	B	B	A	B	B	B	A	U	B	B	A	A	B	B	A	B	B	A	U
B_comp5970_c0_seq1:238	2g17510	A	R	A	B	B	B	B	B	A	A	A	A	A	B	B	B	A	B	B	B	A	B	B	A	B	B	B	A	B	B	B	A	B	B	B	A	U	B	U	A	A	B	B	A	B	B	A	U
B_comp5970_c0_seq1:223	2g17510	A	M	A	B	B	B	B	A	A	A	A	A	A	B	B	B	A	B	B	B	U	B	B	A	B	B	B	A	B	B	B	A	B	B	B	A	U	B	U	A	A	B	B	A	B	B	A	U
D_comp8620_c1_seq6:1957	2g17510	C	Y	A	B	B	B	B	A	A	A	A	A	A	B	B	B	A	B	B	B	U	B	B	A	B	B	B	A	B	B	B	A	B	B	B	U	U	B	U	A	A	B	B	A	B	B	A	U
B_comp1780_c0_seq9:1140	2g17510	T	W	A	B	B	B	B	A	A	A	A	A	A	B	B	B	A	B	B	B	U	B	B	A	B	B	B	A	B	B	B	A	B	B	B	U	U	B	U	A	A	B	B	A	B	B	A	U
B_comp1780_c0_seq9:799	2g17510	A	M	A	B	B	B	B	A	A	U	A	A	A	B	B	B	A	B	B	B	U	B	B	A	B	B	B	A	B	B	B	A	B	B	B	U	U	B	U	A	U	B	B	A	B	B	A	U
A_comp4366_c0_seq1:886	2g17390	A	G	A	B	B	B	B	A	A	A	A	A	A	B	B	B	A	B	B	B	A	B	B	A	B	B	B	A	B	B	B	A	B	U	B	A	A	B	A	A	A	B	B	A	B	B	A	A
B_comp1445_c0_seq2:1481	2g17390	A	G	A	B	B	B	B	A	A	A	A	A	A	B	B	B	A	B	B	B	A	B	B	A	B	B	B	A	B	B	B	A	B	U	B	A	A	B	A	A	A	B	B	A	B	B	A	A
gnl|UG|Ta#S12922951:650	2g17290	C	Y	A	B	B	B	B	A	A	A	A	A	A	B	B	B	A	B	B	B	A	B	B	A	B	B	B	A	B	B	B	A	B	B	B	A	A	B	A	A	A	B	B	A	B	B	A	A
A_comp19099_c0_seq1:2187	2g17090	G	A	A	B	B	B	B	A	A	A	A	A	A	B	B	B	A	B	B	B	A	B	B	A	B	B	B	A	B	B	B	A	B	U	B	A	A	B	A	A	A	B	B	A	B	B	A	A
A_comp19099_c0_seq1:2112	2g17090	A	C	A	B	B	B	B	A	A	A	A	A	A	B	B	B	A	B	B	B	A	B	U	A	B	B	B	A	B	B	B	A	B	U	B	A	A	B	A	A	A	B	B	A	B	B	A	A
A_comp19099_c0_seq1:1014	2g17090	G	A	A	B	B	B	B	A	A	A	U	A	A	U	B	B	A	B	U	B	A	B	B	A	U	B	B	A	B	B	B	A	B	U	B	A	A	B	A	A	A	B	B	A	B	B	A	A
A_comp19099_c0_seq1:698	2g17090	A	R	A	B	B	U	B	A	A	A	A	A	A	B	B	B	A	B	U	B	A	B	B	A	B	B	B	A	B	B	U	A	U	B	B	A	B	B	U	A	A	B	U	A	U	B	A	A
A_comp23463_c0_seq1:2223	2g16960	G	A	A	B	B	B	B	A	A	A	A	A	A	B	B	B	A	B	B	B	A	B	B	A	B	B	B	A	B	B	B	A	B	U	B	A	A	B	A	A	A	B	B	A	B	B	A	A
A_comp23463_c0_seq1:3467	2g16960	T	C	A	B	B	B	B	A	A	A	A	A	A	B	B	B	A	B	B	B	A	B	B	A	B	B	B	A	B	B	B	A	B	U	B	A	A	B	A	A	A	B	B	A	B	B	A	A
A_comp23463_c0_seq1:151	2g16960	C	T	A	B	U	B	B	A	A	A	A	A	A	B	B	B	A	B	B	B	A	B	B	A	B	B	B	A	B	B	B	A	B	U	B	A	A	B	A	A	A	B	B	A	B	B	A	A
comp9643_c0_seq1:260	2g16950	G	K	A	B	B	B	B	A	A	A	A	U	A	B	B	B	A	B	B	B	U	B	B	A	B	B	B	A	B	B	B	A	B	B	B	U	U	B	U	A	A	B	B	U	B	B	U	U
gnl|UG|Ta#S26028562:522	2g16850	G	K	A	B	B	B	B	A	A	A	A	A	A	B	B	B	A	B	B	B	U	B	B	A	B	B	B	A	B	B	B	A	B	B	B	A	U	B	U	A	A	B	B	A	B	B	U	A
gnl|UG|Ta#S26028562:540	2g16850	A	R	A	B	B	B	B	A	A	A	A	A	A	B	B	B	A	B	B	B	U	B	B	A	B	B	B	A	B	B	B	A	B	B	B	A	U	B	U	A	A	B	B	A	B	B	U	A
A_comp24456_c0_seq1:346	2g16820	G	A	A	B	B	B	B	A	A	A	A	A	A	B	B	B	A	B	B	B	A	B	B	A	B	B	B	A	B	B	B	A	B	U	B	A	A	B	A	A	A	B	B	A	B	B	A	A
A_comp24456_c0_seq1:1027	2g16820	C	G	A	B	B	B	B	A	A	A	A	A	A	B	B	B	A	B	B	B	A	B	B	A	B	B	B	A	B	B	B	A	B	U	B	A	A	B	A	A	A	B	B	A	B	B	A	A
A_comp24456_c0_seq1:2026	2g16820	T	C	A	B	B	B	B	A	A	A	A	A	A	B	B	B	A	B	B	U	A	B	B	A	B	B	B	A	B	B	B	A	B	U	B	A	A	B	A	A	A	B	B	A	B	B	A	A
A_comp24456_c0_seq1:222	2g16820	T	C	A	B	U	B	B	A	A	A	A	A	A	B	B	B	A	B	B	B	A	B	B	A	B	B	B	A	B	B	B	A	B	U	B	A	A	B	A	A	A	B	B	A	B	B	A	A
A_comp24456_c0_seq1:2539	2g16820	G	T	A	B	B	B	B	A	A	A	A	A	A	B	B	B	A	B	B	B	A	B	B	A	B	B	B	A	B	B	B	A	U	U	B	A	U	B	A	A	A	B	B	A	B	B	A	A
A_comp214_c0_seq1:409	2g16810	C	Y	A	B	B	B	B	A	A	A	A	A	A	B	B	B	A	B	B	B	A	B	B	A	B	B	B	A	B	B	B	A	B	B	B	A	A	B	A	A	A	B	B	A	B	B	A	A
D_comp180_c0_seq1:679	2g16810	G	R	A	B	B	B	B	A	A	A	A	A	A	B	B	B	A	B	B	B	A	B	B	A	B	B	B	A	B	B	B	A	B	B	B	A	A	B	A	A	A	B	B	A	B	B	A	A
A_comp214_c0_seq1:633	2g16810	A	G	A	B	B	B	B	A	A	A	A	A	A	B	B	B	A	B	B	B	A	B	B	A	B	B	B	A	B	B	B	A	B	U	B	A	A	B	A	A	A	B	B	A	B	B	A	A
A_comp214_c0_seq1:636	2g16810	G	A	A	B	B	B	B	A	A	A	A	A	A	B	B	B	A	B	B	B	A	B	B	A	B	B	B	A	B	B	B	A	B	U	B	A	A	B	A	A	A	B	B	A	B	B	A	A
A_comp214_c0_seq1:844	2g16810	A	C	A	B	B	B	B	A	A	A	A	A	A	B	B	B	A	B	B	B	U	B	B	A	B	B	B	A	B	B	B	A	B	U	B	U	A	B	U	A	A	B	B	A	B	B	A	A
A_comp214_c0_seq1:966	2g16810	A	G	A	B	U	B	U	U	A	A	A	A	A	B	B	U	U	B	B	B	U	B	B	A	U	B	B	A	B	B	B	A	B	U	B	A	A	B	A	U	A	B	B	A	B	B	A	A
comp1458_c0_seq1:195	2g16770	R	G	A	B	B	B	B	A	A	A	A	A	A	B	B	B	A	U	B	B	A	B	B	A	B	B	B	A	B	B	B	A	B	A	B	A	A	B	A	A	A	B	B	A	B	B	A	A
A_comp14404_c0_seq1:1069	2g16410	C	T	A	B	B	B	B	A	A	A	A	A	A	B	B	B	A	B	B	B	A	B	U	A	B	B	B	A	B	B	B	A	B	U	B	A	A	B	A	A	A	B	B	A	B	B	A	A
A_comp371_c1_seq1:61	2g16400	T	C	A	B	B	B	B	A	A	A	A	A	A	B	B	B	A	B	B	B	A	B	B	A	B	B	B	A	B	B	B	A	B	U	B	A	A	B	A	A	A	B	B	A	B	B	A	A
A_comp371_c1_seq1:247	2g16400	G	A	A	B	B	B	B	A	A	A	A	A	A	B	B	B	A	B	B	B	A	B	B	A	B	B	B	A	B	B	B	A	B	U	B	A	A	B	A	A	A	B	B	A	B	B	A	A
A_comp371_c1_seq1:292	2g16400	T	C	A	B	B	B	B	A	A	A	A	A	A	B	B	B	A	B	B	B	A	B	B	A	B	B	B	A	B	B	B	A	B	U	B	A	A	B	A	A	A	B	B	A	B	B	A	A
A_comp371_c1_seq1:314	2g16400	G	A	A	B	B	B	B	A	A	A	A	A	A	B	B	B	A	B	B	B	A	B	B	A	B	B	B	A	B	B	B	A	B	U	B	A	A	B	A	A	A	B	B	A	B	B	A	A
A_comp371_c1_seq1:593	2g16400	A	G	A	B	B	B	B	A	A	A	A	A	A	B	B	B	A	B	B	B	A	B	B	A	B	B	B	A	B	B	B	A	B	U	B	A	A	B	A	A	A	B	B	A	B	B	A	A
A_comp371_c1_seq1:825	2g16400	C	T	A	B	B	B	B	A	A	A	A	A	A	B	B	B	A	B	B	B	A	B	B	A	B	B	B	A	B	B	B	A	B	U	B	A	A	B	A	A	A	B	B	A	B	B	A	A
A_comp371_c1_seq1:1177	2g16400	T	C	A	B	B	B	B	A	A	A	A	A	B	B	B	B	A	B	B	B	A	U	B	A	B	B	B	A	B	B	B	A	B	U	B	A	A	B	A	A	A	B	B	A	B	B	A	A
A_comp371_c1_seq1:1202	2g16400	A	G	A	B	B	B	B	A	A	A	A	A	U	B	B	B	A	B	B	B	A	B	B	A	B	B	B	A	B	B	B	A	B	U	B	A	A	B	A	A	A	B	B	U	B	B	A	A
A_comp23990_c0_seq1:503	2g16350	G	A	A	B	B	B	B	A	A	A	A	A	A	B	B	B	A	B	B	B	A	B	B	A	B	B	B	A	B	B	B	A	B	U	B	A	A	B	A	A	A	B	B	A	B	B	A	A
A_comp23990_c0_seq1:654	2g16350	G	C	A	B	B	B	B	A	A	A	A	A	A	B	B	B	A	B	B	B	A	B	B	A	B	B	B	A	B	B	B	A	B	U	B	A	A	B	A	A	A	B	B	A	B	B	A	A
A_comp23990_c0_seq1:836	2g16350	T	C	A	B	B	B	B	A	A	A	A	A	A	B	B	B	A	B	B	B	A	B	B	A	B	B	B	A	B	B	B	A	B	U	B	A	A	B	A	A	A	B	B	A	B	B	A	A
A_comp23990_c0_seq1:1861	2g16350	A	G	A	B	B	B	B	A	A	A	A	A	A	B	B	B	A	B	B	B	A	B	B	A	B	B	B	A	B	B	B	A	B	U	B	A	A	B	A	A	A	B	B	A	B	B	A	A
B_comp7729_c0_seq1:522	2g16350	G	A	A	B	B	B	B	A	A	A	A	A	A	B	B	B	A	B	B	B	A	U	B	A	B	B	B	A	B	B	B	A	B	U	B	A	A	B	A	A	A	B	B	A	B	B	A	A
A_comp64938_c0_seq1:998	2g16330	A	G	A	B	U	B	B	A	A	A	A	A	A	B	B	B	A	B	B	B	A	B	B	A	B	B	B	A	B	B	B	A	B	U	B	A	A	B	A	A	A	B	B	A	B	B	A	A
A_comp64938_c0_seq1:864	2g16330	T	C	A	B	U	B	U	A	A	A	A	A	A	B	B	B	A	B	B	B	U	B	U	A	B	B	B	A	B	B	B	A	B	U	B	A	A	B	A	A	A	B	B	A	B	B	A	A
A_comp64938_c0_seq1:872	2g16330	T	C	A	B	U	B	U	A	A	A	A	A	A	B	B	B	A	B	B	B	U	B	U	A	B	B	B	A	B	B	B	A	B	U	B	A	A	B	A	A	A	B	B	A	B	B	A	A
D_comp17391_c0_seq1:529	2g16320	T	Y	A	B	B	B	B	A	A	A	A	A	A	B	B	B	A	B	B	B	U	B	B	A	B	B	B	A	B	B	B	A	B	B	B	A	U	B	U	A	A	B	B	A	B	B	A	U
D_comp17391_c0_seq1:625	2g16320	G	R	A	B	B	B	B	A	A	U	A	A	A	B	B	B	A	B	B	B	U	B	B	U	B	B	B	A	B	B	B	A	B	B	B	A	U	B	U	A	A	B	B	A	B	B	A	U
D_comp17391_c0_seq1:568	2g16320	C	Y	A	B	B	B	B	A	A	U	A	A	A	B	B	B	A	B	B	B	U	B	B	A	B	B	B	A	B	B	B	A	B	B	B	A	U	B	U	A	A	B	B	U	B	B	A	U
A_comp13571_c0_seq1:232	2g16310	G	A	A	B	B	B	B	A	A	A	A	A	A	B	B	B	A	B	B	B	A	B	B	A	B	B	B	A	B	B	B	A	B	U	B	A	A	B	A	A	A	B	B	A	B	B	A	A
A_comp13571_c0_seq1:268	2g16310	C	T	A	B	B	B	B	A	A	A	A	A	A	B	B	B	A	B	B	B	A	B	B	A	B	B	B	A	B	B	B	A	B	U	B	A	A	B	A	A	A	B	B	A	B	B	A	A
A_comp13571_c0_seq1:891	2g16310	T	C	A	B	B	B	B	A	A	A	U	A	A	B	B	B	A	U	B	B	A	B	B	A	B	B	U	A	B	B	B	A	B	U	B	A	U	B	A	A	A	B	B	A	B	U	A	A
A_comp640_c0_seq1:1040	2g16300	C	A	A	B	B	B	B	U	A	A	A	A	A	B	B	B	A	B	B	B	A	B	B	A	B	B	B	A	B	B	B	A	B	U	B	A	A	B	A	U	A	B	B	A	B	B	U	A
comp82_c0_seq1:139	2g16290	C	M	A	B	B	B	B	A	A	A	A	A	A	B	B	B	A	B	B	B	A	B	B	A	B	B	B	B	B	B	B	A	B	B	B	A	A	B	A	A	A	B	B	A	B	B	A	B
comp6868_c0_seq1:1625	2g16240	S	G	A	B	U	B	B	A	A	A	A	A	A	B	B	B	A	B	U	B	A	B	B	A	U	B	B	A	B	B	B	A	B	A	B	A	A	B	A	A	A	B	B	A	B	B	A	A
comp6868_c0_seq1:942	2g16240	G	S	A	B	B	B	B	A	A	A	A	A	A	B	B	B	A	B	B	B	U	B	B	A	B	B	B	A	B	B	B	A	B	B	B	A	U	B	U	A	A	B	B	A	B	B	A	U
A_comp11466_c0_seq1:189	2g16140	C	T	A	B	B	B	B	A	A	A	A	A	A	B	B	B	A	B	B	B	A	B	U	A	B	B	B	A	B	B	B	A	B	U	B	A	A	B	A	A	A	B	B	A	B	B	A	A
A_comp113175_c0_seq2:188	2g16120	A	C	A	B	B	B	B	U	A	U	A	A	A	B	B	B	A	B	B	B	A	U	U	A	U	B	B	A	B	B	B	A	B	U	B	A	A	B	A	A	A	B	B	A	B	B	A	A
A_comp87722_c0_seq1:130	2g16040	A	G	A	B	B	U	B	A	A	A	A	A	A	U	B	U	A	B	U	B	U	B	U	A	B	B	B	A	B	B	B	A	B	U	B	A	A	B	A	A	A	B	B	A	B	B	A	A
A_comp2387_c1_seq1:652	2g15980	R	A	A	B	B	B	B	A	A	A	A	A	A	B	B	B	A	B	B	B	A	B	B	A	B	B	B	A	B	B	B	A	B	B	B	A	A	B	A	A	A	B	B	A	B	B	A	A
B_comp957_c0_seq1:939	2g15980	Y	C	A	B	B	B	B	A	A	A	A	A	A	B	B	B	A	B	B	B	A	B	B	A	B	B	B	A	B	B	B	A	B	A	B	A	A	B	A	A	A	B	B	A	B	B	A	A
A_comp2387_c1_seq1:901	2g15980	A	T	A	B	B	B	B	A	A	A	A	A	A	B	B	B	A	B	B	B	A	B	B	A	B	B	B	A	B	B	B	A	B	U	B	A	A	B	A	A	A	B	B	A	B	B	A	A
A_comp2387_c1_seq1:293	2g15980	R	M	A	B	B	B	B	A	A	A	A	A	A	B	B	B	A	B	B	B	U	B	B	A	B	B	U	A	B	B	B	A	B	B	B	A	A	B	A	A	A	B	B	A	B	B	A	A
D_comp1984_c0_seq1:1055	2g15980	R	G	A	B	U	B	B	A	A	A	A	A	A	B	B	B	A	B	B	B	A	U	B	A	U	B	B	A	B	B	B	A	B	A	B	A	A	B	A	A	A	B	B	A	B	B	A	A
D_comp1984_c0_seq1:1064	2g15980	R	A	A	B	U	B	B	A	A	A	A	A	A	B	B	B	A	B	B	B	A	U	B	A	U	B	B	A	B	B	B	A	B	A	B	A	A	B	A	A	A	B	B	A	B	B	A	A
B_comp957_c0_seq1:558	2g15980	Y	C	A	B	U	B	B	A	A	A	A	A	A	B	B	B	A	U	U	U	A	U	U	A	A	B	U	A	B	B	B	A	B	A	B	A	A	B	A	A	A	B	B	A	B	B	A	A
A_comp8585_c0_seq1:348	2g15950	G	A	A	B	B	B	B	A	A	A	A	A	A	B	B	B	A	B	B	B	A	B	B	A	B	B	B	A	B	B	B	A	B	U	B	A	A	B	A	A	A	B	B	A	B	B	A	A
A_comp13263_c0_seq1:524	2g15900	T	C	A	B	B	B	B	A	A	A	A	A	A	B	B	B	A	B	B	B	A	B	U	A	B	B	B	A	B	B	B	A	B	U	B	A	A	B	A	A	A	B	B	A	B	B	A	A
A_comp13263_c0_seq1:3071	2g15900	A	G	A	B	B	B	B	A	A	A	A	A	A	B	B	B	A	B	B	B	A	B	U	A	B	B	B	A	B	B	B	A	B	U	B	A	A	B	A	A	A	B	B	A	B	B	A	A
A_comp18373_c0_seq1:1613	2g15890	A	G	A	B	B	U	B	A	A	A	A	A	A	B	B	B	A	B	B	B	A	B	B	U	B	B	B	A	B	B	B	A	B	U	B	A	A	B	A	A	A	B	B	A	B	B	A	A
A_comp18373_c0_seq1:1240	2g15890	A	T	A	B	B	B	B	A	A	A	A	A	A	U	B	B	A	B	B	B	A	U	B	A	B	B	B	A	B	B	B	A	B	U	B	A	A	B	A	A	A	U	B	A	B	B	A	A
A_comp3232_c0_seq1:222	2g15870	T	C	A	B	B	B	B	A	A	A	A	A	A	B	B	B	A	B	B	B	A	B	U	A	B	B	B	A	B	B	B	A	B	U	B	A	A	B	A	A	A	B	B	A	B	B	A	A
A_comp3232_c0_seq1:136	2g15870	A	G	A	B	B	B	B	A	A	A	A	A	A	B	B	B	A	U	B	U	A	B	U	A	B	B	B	A	B	B	B	A	B	U	B	A	A	B	A	A	A	B	B	A	B	B	A	A
A_comp787_c0_seq1:122	2g15790	C	G	A	B	B	B	B	A	A	A	A	A	A	B	B	B	A	B	B	A	A	B	B	A	B	B	B	A	B	B	B	A	B	U	B	A	A	B	A	A	A	B	B	A	B	B	A	A
A_comp787_c0_seq1:142	2g15790	T	C	A	B	B	B	B	A	A	A	A	A	A	B	B	B	A	B	B	A	A	B	B	A	B	B	B	A	B	B	B	A	B	U	B	A	A	B	A	A	A	B	B	A	B	B	A	A
B_comp214_c0_seq1:1449	2g15630	C	S	A	B	B	B	B	A	A	A	B	A	A	B	B	B	A	B	B	A	A	B	B	A	B	B	B	A	B	B	B	A	B	B	B	A	A	B	A	A	A	B	B	A	B	B	A	A
B_comp214_c0_seq1:1528	2g15630	G	R	A	B	B	B	B	A	A	A	B	A	A	B	B	B	A	B	B	A	A	B	B	A	B	B	B	A	B	B	B	A	B	B	B	A	A	B	A	A	A	B	B	A	B	B	A	A
B_comp214_c0_seq1:1702	2g15630	A	R	A	B	B	B	B	A	A	A	B	A	A	B	B	B	A	B	B	A	A	B	B	A	B	B	B	A	B	B	B	A	B	B	B	A	A	B	A	A	A	B	B	A	B	B	A	A
A_comp601_c0_seq1:1104	2g15630	R	G	A	B	B	B	B	A	A	A	B	A	A	B	B	B	A	B	B	A	A	B	B	A	B	B	B	A	B	B	B	A	B	A	B	A	A	B	A	A	A	B	B	A	B	B	A	A
B_comp214_c0_seq1:1099	2g15630	R	G	A	B	B	B	B	A	A	A	B	A	A	B	B	B	A	B	B	A	A	B	B	A	B	B	B	A	B	B	B	A	B	A	B	A	A	B	A	A	A	B	B	A	B	B	A	A
A_comp601_c0_seq1:242	2g15630	G	C	A	B	B	B	B	A	A	A	B	A	A	B	B	B	A	B	B	A	A	B	B	A	B	B	B	A	B	B	B	A	B	U	B	A	A	B	A	A	A	B	B	A	B	B	A	A
A_comp601_c0_seq1:2310	2g15630	G	T	A	B	B	B	B	A	A	A	B	A	A	B	B	B	A	B	B	A	A	B	B	A	B	B	B	A	B	B	B	A	B	U	B	A	A	B	A	A	A	B	B	A	B	B	A	A
A_comp601_c0_seq1:2523	2g15630	G	C	A	B	B	B	B	A	A	A	B	A	A	B	B	B	A	B	B	A	A	B	B	A	B	B	B	A	B	B	B	A	B	U	B	A	A	B	A	A	A	B	B	A	B	B	A	A
A_comp601_c0_seq1:1680	2g15630	Y	T	A	B	B	B	B	A	A	A	B	A	A	B	B	B	A	B	B	A	A	B	B	A	B	B	B	A	B	B	B	A	B	A	B	A	A	B	A	A	A	B	B	A	B	B	A	A
A_comp601_c0_seq1:1464	2g15630	A	C	A	B	B	B	B	A	A	A	B	A	A	B	B	B	A	B	B	A	A	B	U	A	B	B	B	A	B	B	B	A	B	U	B	A	A	B	A	A	A	B	B	A	B	B	A	A
A_comp601_c0_seq1:1454	2g15630	C	G	A	B	U	B	B	A	A	A	B	A	A	B	B	B	A	B	B	A	A	B	U	A	B	B	B	A	B	B	B	A	B	U	B	A	A	B	A	A	A	B	B	A	B	B	A	A
A_comp601_c0_seq1:1323	2g15630	G	A	A	B	B	B	U	A	A	A	U	A	A	B	B	B	A	B	B	A	A	B	B	A	B	B	U	A	B	B	B	A	B	U	B	A	A	B	A	A	A	B	B	A	B	B	A	A
A_comp601_c0_seq1:1325	2g15630	C	T	A	B	B	B	U	A	A	A	U	A	A	B	B	B	A	B	B	A	A	B	B	A	B	B	U	A	B	B	B	A	B	U	B	A	A	B	A	A	A	B	B	A	B	B	A	A
A_comp23756_c0_seq1:372	2g15260	C	T	A	B	B	B	B	A	A	B	B	A	B	B	B	B	A	A	B	B	A	B	U	A	B	B	B	A	B	B	B	A	B	U	B	A	A	B	A	A	A	B	B	A	B	B	A	A
A_comp23756_c0_seq1:1413	2g15260	Y	T	A	B	U	B	B	A	A	B	B	A	B	B	B	B	A	A	U	U	A	B	A	A	U	B	B	A	B	B	B	A	B	A	B	A	A	B	A	U	A	B	B	A	B	B	A	U
A_comp23756_c0_seq1:1799	2g15260	Y	C	A	B	U	B	B	A	A	B	B	A	B	B	B	B	A	A	U	U	A	B	A	A	U	B	B	A	B	B	B	A	B	A	B	A	U	B	U	A	A	B	B	U	B	B	U	A
A_comp24423_c0_seq1:2178	2g15300	A	G	A	B	B	B	B	A	A	B	B	A	B	B	B	B	A	B	B	B	A	B	U	A	B	B	B	A	B	B	B	A	B	U	B	A	A	B	A	A	A	B	B	A	B	B	A	A
A_comp1209_c0_seq1:199	2g15310	G	A	A	B	B	B	B	A	A	B	B	A	B	A	B	B	A	A	B	B	A	B	U	A	B	B	B	A	B	B	B	A	B	U	B	A	A	B	A	A	A	B	B	A	B	B	A	A
A_comp1209_c0_seq1:328	2g15310	C	G	A	B	B	B	B	A	A	B	B	A	B	A	B	B	A	A	B	B	A	B	U	A	B	B	B	A	B	B	B	A	B	U	B	A	A	B	A	A	A	B	B	A	B	B	A	A
A_comp1209_c0_seq1:779	2g15310	A	G	A	B	B	B	B	A	A	B	B	A	B	A	B	B	A	A	B	B	A	B	U	A	B	B	B	A	B	B	B	A	B	U	B	A	A	B	A	A	A	B	B	A	B	B	A	A
A_comp12529_c0_seq2:2362	2g15320	A	G	A	B	A	B	U	A	A	B	B	A	B	A	B	B	A	A	B	B	A	B	U	A	B	B	B	A	B	B	B	A	B	U	B	A	A	B	A	A	A	B	B	A	B	B	A	A
A_comp54605_c0_seq1:92	2g15420	T	C	A	B	B	B	B	A	A	B	A	A	B	A	B	B	A	A	B	B	A	B	U	A	B	B	B	A	B	B	B	A	B	U	B	A	A	B	A	A	A	B	B	A	B	B	U	A
A_comp54605_c0_seq1:207	2g15420	A	G	A	B	B	B	B	A	A	B	A	A	B	A	B	B	A	A	B	B	A	B	U	A	B	B	B	A	B	B	B	A	B	U	B	A	A	B	A	A	A	B	B	A	B	B	U	A
A_comp3530_c0_seq1:1556	2g14840	G	C	A	B	U	B	B	A	B	B	A	A	B	A	B	U	A	A	U	B	A	B	A	A	B	B	B	A	B	B	B	A	U	A	B	A	A	U	A	A	A	B	B	A	B	B	A	A
A_comp32681_c0_seq1:1000	2g14830	A	G	A	B	B	B	B	A	B	B	A	A	B	A	B	B	A	A	B	B	A	B	U	A	B	B	B	A	B	B	B	A	B	B	B	A	A	B	A	A	A	B	B	A	B	B	U	A
A_comp32681_c0_seq1:1882	2g14830	G	A	A	B	B	B	B	A	B	B	A	A	B	A	B	B	A	A	B	B	A	B	U	A	B	B	B	A	B	B	B	A	B	B	B	A	A	B	A	A	A	B	B	A	B	B	U	A
A_comp100390_c0_seq1:380	2g14820	C	T	A	B	U	B	B	A	B	B	A	A	B	A	B	B	A	A	B	B	A	B	B	U	B	B	B	A	B	B	B	A	B	B	B	A	A	B	A	A	A	B	B	A	B	B	U	U
comp5847_c0_seq1:368	2g14790	Y	C	A	B	U	B	B	A	B	B	A	A	B	A	B	B	A	A	B	B	A	B	A	A	U	B	U	A	B	B	B	A	B	B	B	A	A	B	A	A	A	B	B	A	B	B	A	A
A_comp102245_c0_seq1:351	2g14750	C	T	A	B	B	B	B	A	B	B	A	A	B	A	B	B	A	A	B	B	A	B	U	A	B	B	B	A	B	B	B	A	B	B	B	A	A	B	A	A	A	B	B	A	B	B	U	A
A_comp56735_c0_seq1:1512	2g14750	Y	C	A	B	U	B	B	A	B	B	A	A	B	U	B	B	A	A	B	B	A	B	A	U	B	B	B	A	B	B	B	A	B	B	B	A	A	B	A	A	A	B	B	A	B	B	A	A
A_comp56735_c0_seq1:132	2g14750	C	G	A	B	B	B	B	A	B	B	A	U	B	A	B	B	A	U	B	B	U	B	U	A	B	B	B	A	B	B	B	A	B	B	B	A	U	B	U	A	A	B	B	A	B	B	U	U
A_comp49979_c0_seq1:352	2g14720	C	G	A	B	B	B	B	A	B	B	A	A	B	A	B	B	A	A	B	B	A	B	U	A	B	B	B	A	B	B	B	A	B	B	B	A	A	B	A	A	A	B	B	A	B	B	U	A
B_comp6757_c0_seq3:925	2g14720	G	R	A	B	B	B	B	A	B	B	A	U	B	A	B	B	A	U	B	B	U	B	B	A	B	B	B	A	B	B	B	A	B	B	B	A	A	B	U	A	A	B	B	U	B	B	B	A
A_comp49979_c0_seq1:712	2g14720	G	A	A	B	B	B	B	A	U	B	A	A	U	A	U	B	A	A	B	U	A	B	U	A	B	B	U	A	B	U	B	A	B	B	B	A	A	B	A	A	A	B	U	A	B	B	U	A
A_comp229266_c0_seq1:1691	2g14710	C	A	A	B	U	B	B	A	U	B	A	A	B	A	B	B	A	U	B	U	U	U	A	A	B	B	A	A	B	B	U	A	B	B	B	A	A	B	A	A	A	B	U	A	U	B	A	A
gnl|UG|Ta#S37947149:100	2g14550	T	W	A	B	B	B	B	A	B	B	A	A	B	A	B	B	A	B	A	B	A	B	B	A	B	B	A	A	B	B	B	A	B	B	B	A	A	B	A	A	A	B	B	A	B	B	B	A
A_comp12368_c0_seq1:486	2g14500	A	G	A	B	B	B	B	A	B	B	A	A	B	A	B	B	A	B	A	B	A	B	B	A	B	B	A	A	B	B	B	A	B	A	B	A	A	B	A	A	A	B	B	A	B	B	U	A
A_comp12368_c0_seq1:746	2g14500	A	G	A	B	B	B	B	A	B	B	A	A	B	A	B	B	A	B	A	B	A	B	B	A	B	B	A	A	B	B	B	A	B	A	B	A	A	B	A	A	A	B	B	A	B	B	U	A
A_comp12368_c0_seq1:807	2g14500	T	C	A	B	B	B	B	A	B	B	A	A	B	A	B	B	A	B	A	B	A	B	B	A	B	B	A	A	B	B	B	A	B	A	B	A	A	B	A	A	A	B	B	A	B	B	U	A
A_comp12368_c0_seq1:901	2g14500	C	T	A	B	B	B	B	A	B	B	A	A	B	A	B	B	A	B	A	B	A	B	B	A	B	B	A	A	B	B	B	A	B	A	B	A	A	B	A	A	A	B	B	A	B	B	U	A
A_comp12368_c0_seq1:992	2g14500	A	G	A	B	B	B	B	A	B	B	A	A	B	A	B	B	A	B	A	B	A	B	B	A	B	B	A	A	B	B	B	A	B	A	B	A	A	B	A	A	A	B	B	A	B	B	U	A
A_comp12368_c0_seq1:1054	2g14500	T	C	A	B	B	B	B	A	B	B	A	A	B	A	B	B	A	B	A	B	A	B	B	A	B	B	A	A	B	B	B	A	B	A	B	A	A	B	A	A	A	B	B	A	B	B	U	A
A_comp12368_c0_seq1:1276	2g14500	G	C	A	B	B	B	B	A	B	B	A	A	B	A	B	B	A	B	A	B	A	B	B	A	B	B	A	A	B	B	B	A	B	A	B	A	A	B	A	A	A	B	B	A	B	B	U	A
A_comp12368_c0_seq1:762	2g14500	G	A	A	B	B	B	B	A	B	B	A	A	B	A	B	B	A	B	A	B	A	B	B	A	B	B	A	A	B	B	B	A	B	A	B	A	A	B	U	A	A	B	B	A	B	B	U	A
A_comp12368_c0_seq1:988	2g14500	T	C	A	B	U	B	B	A	B	B	A	A	B	A	B	B	A	B	U	B	A	B	B	A	B	B	A	A	B	B	B	A	B	A	B	A	A	B	A	A	A	B	B	A	B	B	U	A
B_comp1926_c0_seq3:214	2g14460	G	S	A	B	B	B	B	A	B	B	A	A	B	A	A	B	A	B	A	B	A	B	B	A	B	B	A	B	B	B	B	B	B	B	B	A	A	B	A	A	A	B	B	A	B	B	B	A
A_comp2383_c0_seq1:471	2g14460	A	G	A	B	B	B	B	A	B	B	A	A	B	A	A	B	A	B	A	B	A	B	B	A	B	B	A	B	B	B	B	B	B	B	B	A	A	B	A	A	A	B	B	A	B	B	B	A
A_comp2383_c0_seq1:1199	2g14460	G	A	A	B	B	B	B	A	B	B	A	A	B	A	A	B	A	B	A	B	A	B	B	A	B	B	A	B	B	B	B	B	B	B	B	A	A	B	A	A	A	B	B	A	B	B	B	A
A_comp2383_c0_seq1:1245	2g14460	G	A	A	B	B	B	B	A	B	B	A	A	B	A	A	B	A	B	A	B	A	B	B	A	B	B	A	B	B	B	B	B	B	B	B	A	A	B	A	A	A	B	B	A	B	B	B	A
A_comp2383_c0_seq1:1425	2g14460	T	C	A	B	B	B	B	A	B	B	A	A	B	A	A	B	A	B	A	B	A	B	B	A	B	B	A	B	B	B	B	B	B	B	B	A	A	B	A	A	A	B	B	A	B	B	B	A
A_comp2383_c0_seq1:285	2g14460	A	C	A	B	B	B	B	A	B	U	A	A	B	A	A	B	A	B	A	B	A	B	U	A	B	B	A	B	B	B	B	B	B	B	B	A	A	B	A	A	A	B	B	A	B	B	B	A
A_comp2383_c0_seq1:1134	2g14460	T	G	A	B	B	B	B	A	B	B	A	A	B	A	A	B	A	B	A	B	A	B	U	A	B	B	A	B	B	B	B	B	B	B	B	A	A	B	A	A	A	B	B	A	B	B	B	A
A_comp142088_c0_seq1:730	2g14450	A	G	A	B	B	B	B	A	B	B	A	A	B	A	A	B	A	B	A	B	A	B	U	A	U	B	A	B	B	B	B	B	B	B	B	A	A	B	A	A	A	B	B	A	B	B	B	A
A_comp28805_c0_seq1:2963	2g14440	T	C	A	B	B	B	B	A	B	B	A	A	B	A	A	B	A	U	A	B	A	B	B	A	B	B	A	B	B	B	B	B	B	B	B	A	A	B	A	A	A	B	B	A	B	B	B	A
A_comp5394_c0_seq1:818	2g14400	T	Y	A	B	B	B	B	A	B	A	A	A	B	A	A	B	A	B	B	A	B	B	B	A	B	B	A	B	B	B	B	B	B	B	B	B	A	B	A	A	A	B	B	B	B	B	A	A
comp5689_c0_seq1:417	2g14390	Y	T	A	B	U	U	U	A	B	A	A	A	B	A	A	B	A	U	B	A	U	U	U	A	U	B	A	B	B	B	B	B	B	B	B	B	A	B	A	A	A	B	B	B	B	B	A	A
comp5689_c0_seq1:598	2g14390	S	G	A	B	U	U	U	A	B	A	A	A	B	A	A	B	A	U	U	A	U	U	U	A	U	B	A	B	B	B	B	B	B	B	B	B	A	B	A	A	A	B	B	B	B	B	A	A
A_comp17963_c0_seq1:5289	2g14340	T	C	A	B	B	A	B	A	B	A	A	A	B	B	A	B	A	B	B	A	B	B	B	A	B	B	A	B	B	B	B	B	B	B	A	B	A	B	A	A	A	B	B	B	A	B	A	A
A_comp17963_c0_seq1:4637	2g14340	C	T	A	B	U	A	B	A	B	A	A	A	B	B	A	B	A	B	B	A	B	B	B	A	B	B	A	B	B	B	B	B	B	B	A	B	A	B	A	A	A	B	B	B	A	B	A	A
A_comp14647_c0_seq1:2583	2g14330	G	A	A	B	B	A	B	A	B	A	A	A	B	B	A	B	A	B	B	A	B	B	B	A	B	B	A	B	B	B	B	B	B	B	A	B	A	B	A	A	A	B	B	B	A	B	A	A
A_comp8319_c0_seq1:769	2g14310	C	T	A	B	B	A	B	A	B	A	A	A	B	B	A	B	A	B	B	A	B	B	B	A	B	B	A	B	B	B	B	B	B	B	A	B	A	B	A	A	A	B	B	B	A	B	A	A
A_comp8319_c0_seq1:892	2g14310	T	C	A	B	B	A	B	A	B	A	A	A	B	B	A	B	A	B	B	A	B	B	U	A	B	B	A	B	B	B	B	B	B	B	A	B	A	B	A	A	A	B	B	B	A	B	A	A
A_comp8319_c0_seq1:314	2g14310	C	Y	A	B	U	U	B	A	B	A	A	A	B	B	A	B	A	B	B	A	B	B	B	A	B	B	A	B	B	B	B	B	B	B	A	B	U	B	A	A	A	B	B	B	A	B	A	A
A_comp8319_c0_seq1:641	2g14310	C	Y	A	B	B	A	U	A	B	A	A	A	B	B	A	U	A	B	B	A	B	B	B	A	U	B	A	U	B	B	U	B	B	U	A	B	A	B	A	A	A	B	B	B	A	U	A	A
A_comp14222_c0_seq1:862	2g14290	T	C	A	B	B	A	B	A	B	A	A	A	B	B	A	B	A	A	B	A	B	B	B	A	B	B	A	B	B	B	B	B	B	B	A	B	A	B	A	A	A	B	B	B	A	B	A	A
[truncated: 6 more columns]

## Sheet: 1B
	Brachypodium	CS	Paragon	CS	Paragon	CSxP04	CSxP05	CSxP06	CSxP07	CSxP08	CSxP11	CSxP12	CSxP13	CSxP14	CSxP15	CSxP16	CSxP17	CSxP19	CSxP20	CSxP22	CSxP24	CSxP26	CSxP29	CSxP30	CSxP34	CSxP35	CSxP37	CSxP38	CSxP41	CSxP42	CSxP46	CSxP47	CSxP49	CSxP53	CSxP54	CSxP56	CSxP58	CSxP59	CSxP61	CSxP62	CSxP65	CSxP66	CSxP67	CSxP73	CSxP76	CSxP78	CSxP81	CSxP84	CSxP87
gnl|UG|Ta#S16209390:433	2g39420	G	A	A	B	B	A	A	B	B	A	U	B	B	A	A	A	A	A	A	B	A	A	B	B	A	B	A	A	A	B	A	A	B	B	B	A	A	A	U	A	A	B	B	B	B	B	B	A
gnl|UG|Ta#S16209390:570	2g39420	T	G	A	B	B	A	A	B	B	A	U	B	B	A	A	A	A	A	A	B	A	A	U	U	A	B	A	A	A	B	A	A	B	B	B	A	A	A	B	A	A	B	B	B	B	B	B	A
comp5421_c0_seq1:181	2g39590	Y	C	A	B	U	A	A	B	B	A	B	B	B	A	A	A	A	A	A	B	A	B	U	B	A	B	A	A	A	B	A	A	B	B	B	A	U	A	B	A	A	B	B	B	B	B	B	A
B_comp12422_c0_seq2:153	2g39600	G	C	A	B	B	A	A	B	B	A	B	B	B	A	A	A	A	A	A	B	A	B	B	B	A	B	A	A	A	B	A	A	B	B	B	A	B	U	B	A	A	B	B	B	B	B	B	A
comp899_c0_seq1:422	2g39690	G	A	A	B	B	A	A	B	B	A	B	B	B	A	A	A	A	A	A	B	A	B	B	B	A	B	A	A	A	B	A	A	B	B	B	A	B	A	B	A	A	B	B	B	B	B	B	A
comp899_c0_seq1:488	2g39690	G	C	A	B	B	A	A	B	B	A	B	B	B	A	A	A	A	A	A	B	A	B	B	B	A	B	A	A	A	B	A	A	B	B	B	A	B	A	B	A	A	B	B	B	B	B	B	A
B_comp12992_c0_seq4:902	2g39840	G	A	A	B	U	A	A	B	B	A	B	B	B	A	A	A	A	A	A	B	A	B	B	B	A	B	A	A	A	B	A	A	B	B	B	A	B	A	B	A	A	A	B	B	B	B	B	A
B_comp5388_c0_seq3:555	2g39150	A	G	A	B	B	A	A	B	A	A	U	B	B	A	A	A	A	B	A	B	A	A	B	B	A	B	B	B	A	B	A	A	A	B	B	A	B	A	B	B	U	B	A	B	B	B	A	A
B_comp5388_c0_seq3:727	2g39150	C	G	A	B	B	A	A	B	A	A	B	B	B	A	A	A	A	U	A	U	A	A	B	B	A	B	B	B	A	B	A	A	A	B	B	A	B	A	B	B	A	B	A	B	U	B	A	A
B_comp8701_c1_seq1:351	2g38970	G	A	A	B	B	A	A	B	A	A	U	B	B	A	A	A	A	B	A	B	A	A	B	B	U	B	B	B	A	B	A	A	A	B	B	A	B	A	B	B	U	B	A	B	B	B	A	A
D_comp46697_c0_seq5:910	2g38970	C	Y	A	B	B	A	U	B	A	A	B	B	B	A	A	A	A	B	U	B	U	A	B	B	U	B	B	B	A	B	A	A	A	B	B	A	B	A	B	B	A	B	A	B	B	B	A	A
gnl|UG|Ta#S24623194:273	2g38750	K	G	A	B	B	B	A	A	A	A	A	B	B	A	A	A	B	B	A	B	A	A	B	B	A	B	B	B	A	B	A	A	A	B	B	A	B	A	B	B	A	B	A	B	B	B	A	A
B_comp9423_c0_seq3:314	2g37100	G	A	A	B	B	B	U	A	A	A	U	B	B	A	A	A	A	A	A	B	A	A	B	B	A	B	B	B	A	B	U	A	A	B	B	U	B	A	B	U	A	B	A	B	B	B	U	A
B_comp4044_c0_seq1:308	2g37240	T	C	A	B	U	B	A	A	A	A	U	B	B	A	A	A	A	B	A	B	A	A	U	B	A	B	B	B	A	A	A	A	A	B	B	A	U	A	B	U	A	B	A	B	B	B	U	A
B_comp4044_c0_seq1:302	2g37240	G	C	A	B	U	B	A	A	A	A	U	B	B	A	A	A	A	U	A	B	A	A	U	B	A	B	B	B	A	A	A	A	A	B	B	A	B	A	B	U	A	B	A	B	B	B	U	A
B_comp4044_c0_seq1:305	2g37240	A	G	A	B	U	B	A	A	A	A	A	B	B	A	A	A	A	U	A	B	A	A	U	B	A	B	B	U	A	A	A	A	A	B	B	A	U	A	U	U	A	B	A	B	B	B	U	A
gnl|UG|Ta#S32418945:43	2g37400	A	G	A	B	B	B	A	A	A	A	U	B	B	A	A	A	A	B	A	B	A	A	B	B	A	B	B	B	A	A	A	A	A	B	B	U	B	A	B	U	A	B	A	B	B	B	A	A
gnl|UG|Ta#S13022767:627	2g37440	C	T	A	B	B	B	A	A	A	A	U	B	B	A	A	A	A	B	A	B	A	A	U	B	A	B	B	B	A	A	A	A	A	B	B	U	B	A	B	U	A	B	A	B	B	B	A	A
B_comp4087_c0_seq6:327	2g37460	G	C	A	B	B	B	A	A	A	A	U	B	B	A	A	A	A	B	A	B	A	A	B	B	A	B	B	B	A	A	A	A	A	B	B	U	B	A	B	U	U	B	A	B	B	B	A	A
B_comp830_c1_seq215:1292	2g37480	S	G	A	B	B	B	A	A	A	A	A	B	B	A	A	A	A	B	A	B	A	A	B	B	A	B	B	B	A	A	A	A	A	B	B	A	B	A	B	A	A	B	A	B	B	B	A	A
B_comp830_c1_seq215:1299	2g37480	R	G	A	B	B	B	A	A	A	A	A	B	B	A	A	A	A	B	A	B	A	A	B	B	A	B	B	B	A	A	A	A	A	B	B	A	B	A	B	A	A	B	A	B	B	B	A	A
B_comp830_c1_seq215:1427	2g37480	Y	T	A	B	B	B	A	A	A	A	A	B	B	A	A	A	A	B	A	B	A	A	B	B	A	B	B	B	A	A	A	A	A	B	B	A	B	A	B	A	A	B	A	B	B	B	A	A
B_comp830_c1_seq215:1546	2g37480	A	T	A	B	B	B	A	A	A	A	U	B	B	A	A	A	A	B	A	B	A	A	U	B	A	B	B	B	A	A	A	A	A	B	B	U	B	A	B	U	A	B	A	B	B	B	A	A
B_comp5046_c0_seq2:1053	2g37570	T	G	A	B	A	B	A	A	A	A	U	B	B	A	A	A	A	B	A	B	A	A	B	B	A	B	B	B	A	A	A	A	A	B	B	U	B	A	B	U	U	B	A	B	B	B	A	A
B_comp3392_c0_seq1:847	2g37970	A	G	A	B	A	B	A	A	A	A	U	B	B	A	A	A	A	B	A	B	A	A	U	B	A	B	B	B	A	A	A	A	A	B	B	U	B	A	B	B	U	B	A	B	B	B	A	A
D_comp33516_c0_seq1:1097	2g37980	R	G	A	B	A	B	A	A	A	A	A	B	B	A	A	A	A	B	A	B	A	A	U	B	A	B	B	B	A	A	A	A	A	B	B	A	U	A	B	B	A	B	A	B	B	U	A	A
B_comp4174_c0_seq1:1924	2g37980	C	T	A	B	U	B	A	A	A	A	U	B	B	A	A	A	A	B	A	B	A	A	B	B	A	B	B	B	A	A	A	A	A	B	B	U	B	A	B	B	A	B	A	B	B	B	A	A
B_comp4174_c0_seq1:1583	2g37980	C	G	A	B	A	B	A	A	A	A	U	B	B	A	A	A	A	B	A	B	A	U	B	B	A	B	B	B	A	A	A	A	A	B	B	U	B	A	B	B	A	B	A	B	B	B	A	A
B_comp4174_c0_seq1:1642	2g37980	T	C	A	B	U	B	A	A	A	A	B	B	B	A	A	A	U	B	A	B	A	U	B	B	A	B	B	B	A	A	A	A	A	B	B	U	B	A	B	B	A	B	A	B	B	B	A	A
B_comp4174_c0_seq1:791	2g37980	A	T	A	B	A	B	A	A	A	A	U	B	B	A	A	A	A	B	A	B	A	A	U	B	A	B	B	B	A	A	A	A	A	B	B	U	B	A	B	B	U	B	A	B	B	B	A	A
B_comp4174_c0_seq1:1655	2g37980	G	A	A	B	U	B	A	A	U	A	B	B	B	A	A	A	A	B	A	B	A	U	B	B	A	B	B	B	A	A	A	A	A	B	B	U	B	U	B	B	A	B	A	B	B	B	A	A
B_comp4174_c0_seq1:1638	2g37980	A	G	A	B	U	B	A	A	A	A	B	B	B	A	A	A	A	B	A	B	A	U	B	B	A	B	U	B	A	A	A	A	A	B	B	U	B	U	B	B	A	B	A	B	B	B	A	A
B_comp4174_c0_seq1:1822	2g37980	G	T	A	B	A	B	A	A	A	A	U	B	B	A	A	A	A	B	A	B	A	U	B	U	A	B	B	B	A	A	A	A	A	B	U	U	B	A	B	B	U	B	A	B	B	B	A	A
B_comp4174_c0_seq1:1666	2g37980	A	G	A	B	U	B	U	A	A	A	B	B	B	A	A	A	A	B	A	B	U	U	B	B	A	B	B	B	U	A	A	A	A	B	B	B	B	U	B	B	U	B	U	B	B	B	A	B
B_comp7706_c0_seq1:1874	3g22750	G	C	A	B	B	B	A	A	A	A	U	B	B	A	A	A	A	B	A	B	A	A	U	B	A	B	B	B	A	A	A	A	A	B	B	U	B	A	B	U	A	B	A	B	B	B	U	A
D_comp26533_c0_seq1:513	3g23040	C	Y	A	B	U	B	A	A	A	A	B	B	B	A	A	A	A	B	U	B	U	U	B	B	U	B	B	B	A	A	A	A	A	B	A	A	B	A	B	B	B	A	B	B	B	B	A	A
D_comp26533_c0_seq1:530	3g23040	A	R	A	B	U	B	U	A	A	A	B	B	B	A	U	A	A	B	U	B	U	U	B	B	U	B	B	B	A	A	A	A	A	B	A	A	B	A	B	B	B	A	B	B	B	B	A	U
gnl|UG|Ta#S32570094:781	3g23290	M	C	A	B	A	B	A	A	A	A	A	B	B	A	A	A	A	U	A	U	A	A	B	B	A	B	B	B	A	A	A	A	A	B	A	A	B	A	B	B	A	A	B	B	B	B	A	A
gnl|UG|Ta#S32570094:574	3g23290	A	M	A	B	U	B	U	A	A	A	B	B	B	A	A	A	A	B	U	B	U	U	B	B	U	B	B	B	A	A	A	A	A	B	A	A	B	A	B	B	A	A	B	B	B	B	A	A
gnl|UG|Ta#S32570094:817	3g23290	C	Y	A	B	U	B	U	A	A	A	B	B	B	A	A	A	A	B	U	B	U	U	B	B	U	B	B	B	A	A	A	A	A	B	A	A	B	A	B	B	A	A	B	B	B	B	A	A
B_comp12035_c0_seq1:4829	3g27970	G	A	A	B	U	B	A	A	A	A	A	B	B	A	A	A	A	B	A	B	A	A	B	B	A	B	B	B	A	A	A	A	A	B	A	A	B	A	B	B	A	A	B	B	B	B	A	A
B_comp24449_c0_seq1:512	3g28410	C	A	A	B	A	B	A	A	A	A	B	U	B	A	A	A	A	B	A	B	A	A	B	B	U	B	A	B	A	A	A	A	A	B	A	A	B	A	B	B	A	A	B	B	B	B	A	A
B_comp24449_c0_seq1:514	3g28410	G	T	A	B	A	B	A	A	A	A	B	U	B	A	A	A	A	B	A	B	A	A	B	B	U	B	B	B	A	A	A	A	A	B	A	A	B	A	B	B	U	A	B	B	B	B	A	A
B_comp2344_c0_seq1:1134	3g28430	G	K	A	B	U	B	A	A	A	A	B	B	B	A	A	A	A	B	U	B	A	A	B	B	A	B	U	B	A	A	A	A	A	B	A	A	B	A	B	B	B	A	B	B	B	B	A	A
D_comp8198_c0_seq1:2215	3g28450	R	G	A	B	A	B	A	A	A	A	A	B	B	A	A	A	A	B	A	B	A	U	B	B	A	B	B	B	A	A	A	A	A	B	A	A	B	A	B	B	A	A	B	B	B	B	A	A
B_comp4674_c0_seq3:412	3g28470	A	G	A	B	A	B	A	A	A	A	U	B	B	A	A	A	A	B	A	B	A	A	B	B	A	B	B	B	A	A	A	A	A	B	A	A	B	A	B	B	A	A	B	B	B	B	A	A
B_comp8867_c0_seq1:1904	3g28480	T	C	A	B	U	U	A	A	A	A	U	B	B	A	U	A	A	B	A	B	A	A	B	B	U	B	B	B	A	A	A	A	A	B	A	A	U	A	B	B	A	A	B	B	B	B	A	A
B_comp8867_c0_seq1:2153	3g28480	G	C	A	B	U	B	A	A	A	A	B	B	B	A	A	A	A	B	A	B	A	A	B	B	A	B	U	B	A	A	A	A	A	B	A	A	U	A	B	B	U	A	B	B	B	U	A	A
B_comp11855_c0_seq1:101	3g28490	C	T	A	B	A	B	A	A	A	A	U	B	B	A	A	A	A	B	A	B	U	A	B	B	A	B	B	B	A	A	A	A	A	B	A	A	B	A	B	B	A	A	B	B	B	B	A	A
B_comp15105_c0_seq1:838	3g28490	A	G	A	B	A	B	A	A	A	A	U	U	B	A	A	A	A	B	A	B	A	A	B	B	A	B	B	B	A	A	A	A	A	B	A	A	B	A	B	B	U	A	B	B	B	B	A	A
B_comp3284_c0_seq1:574	3g28520	G	T	A	B	A	B	A	A	A	A	A	B	B	A	A	A	A	U	A	U	A	U	B	U	A	B	B	B	A	A	A	A	A	B	A	A	B	A	B	B	A	A	B	B	B	B	A	A
B_comp5988_c0_seq2:1135	3g28580	R	G	A	B	A	B	A	A	A	A	A	B	B	A	A	A	A	U	A	B	A	A	B	B	A	B	B	B	A	A	A	A	A	B	A	A	B	A	B	B	A	A	B	B	B	B	A	A
B_comp5988_c0_seq2:526	3g28580	A	G	A	B	A	B	A	A	A	A	U	B	B	A	A	A	A	B	A	B	A	A	B	B	A	B	B	B	A	A	A	A	A	B	A	A	B	A	B	B	U	A	B	B	B	B	A	A
B_comp5988_c0_seq2:1776	3g28580	Y	T	A	B	A	U	A	A	A	A	A	B	B	A	A	A	A	B	A	B	A	A	U	B	U	B	U	B	A	A	A	A	A	B	A	A	U	A	B	B	A	A	B	B	B	U	A	A
D_comp16735_c0_seq1:574	3g28600	K	G	A	B	A	U	A	A	A	A	A	B	B	A	A	A	A	U	A	U	A	A	U	B	A	B	U	B	A	A	A	A	A	B	A	A	U	A	U	B	A	A	B	B	B	U	A	A
A_comp46997_c0_seq1:463	3g28650	R	G	A	B	A	B	A	A	A	A	A	B	B	A	A	A	A	U	A	B	A	A	U	B	U	B	U	B	A	A	A	A	A	B	A	A	U	A	B	B	A	A	B	B	B	B	A	A
B_comp5367_c0_seq1:204	3g28650	Y	T	A	B	A	U	A	A	A	A	A	B	B	A	A	A	A	U	A	U	A	A	B	B	A	B	U	B	A	A	A	A	A	B	A	A	U	A	U	B	A	A	B	B	B	B	A	A
comp6787_c0_seq1:1293	3g28660	G	S	A	B	U	B	A	U	A	A	B	B	B	A	A	A	A	B	U	B	A	U	B	B	U	B	B	B	A	A	A	A	A	B	A	A	B	A	B	B	A	A	B	B	B	B	A	A
B_comp12863_c0_seq4:765	3g28700	G	A	A	B	A	U	A	A	U	A	U	B	B	A	A	A	A	B	A	B	A	A	B	U	A	B	B	B	A	A	A	A	A	B	A	A	B	A	B	B	U	A	B	B	B	B	A	A
B_comp12863_c0_seq4:800	3g28700	T	C	A	B	A	B	A	U	A	A	U	B	B	A	A	A	U	B	A	B	A	A	B	B	A	B	B	B	U	A	A	A	A	B	A	U	B	A	B	B	U	A	B	B	B	B	A	A
B_comp3438_c0_seq1:956	3g28740	C	T	A	B	A	B	A	A	A	A	U	B	B	A	A	A	A	B	A	B	A	A	B	B	A	B	B	B	A	A	A	A	A	B	A	A	B	A	B	B	A	A	B	B	B	B	A	A
B_comp10389_c0_seq2:671	3g28760	T	C	A	B	A	B	A	A	A	A	U	B	B	A	A	A	A	B	A	B	A	A	B	B	A	B	B	B	A	A	A	A	A	B	A	A	B	A	B	B	A	A	B	B	B	B	A	A
B_comp5535_c0_seq3:2295	3g28770	C	T	A	B	A	B	A	A	A	A	U	B	B	A	A	A	A	B	A	B	A	A	B	B	A	B	B	B	A	A	A	A	A	B	A	A	B	A	B	B	A	A	B	B	B	B	A	A
B_comp5535_c0_seq3:2538	3g28770	T	C	A	B	U	B	A	A	A	A	U	B	B	A	A	A	A	B	A	B	U	A	B	B	A	B	B	B	A	A	A	A	A	B	A	A	B	A	B	B	A	A	B	B	B	B	A	A
B_comp5535_c0_seq3:1830	3g28770	A	R	A	B	U	B	A	A	A	A	B	B	B	A	A	A	A	B	U	U	U	U	B	B	U	B	B	B	A	A	A	A	A	B	A	A	B	A	B	B	A	A	B	B	B	B	A	A
B_comp651_c0_seq1:728	3g28820	Y	T	A	B	A	B	A	A	A	A	A	B	B	A	A	A	A	B	A	B	A	A	B	B	A	B	B	B	A	A	A	A	A	B	A	A	B	A	B	B	A	A	B	B	B	B	A	A
B_comp651_c0_seq1:1176	3g28820	Y	C	A	B	A	B	A	A	A	A	A	B	B	A	A	A	A	B	A	B	A	A	B	B	A	B	B	B	A	A	A	A	A	B	A	A	B	A	B	B	A	A	B	B	B	B	A	A
B_comp651_c0_seq1:1004	3g28820	G	K	A	B	A	B	A	A	A	A	B	B	B	A	A	A	A	B	A	B	A	A	B	B	A	B	B	B	A	A	A	A	A	B	A	A	B	A	B	B	A	A	B	B	B	B	A	A
B_comp651_c0_seq1:1061	3g28820	C	G	A	B	A	B	A	A	A	A	U	B	B	A	A	A	A	B	A	B	A	A	B	B	A	B	B	B	A	A	A	A	A	B	A	A	B	A	B	B	A	A	B	B	B	B	A	A
B_comp651_c0_seq1:1120	3g28820	C	A	A	B	A	B	A	A	A	A	U	B	B	A	A	A	A	B	A	B	A	A	B	B	A	B	B	B	A	A	A	A	A	B	A	A	B	A	B	B	U	A	B	B	B	B	A	A
B_comp9895_c0_seq2:443	3g28940	G	A	A	B	A	B	A	A	A	A	U	B	U	A	A	A	A	B	A	B	A	A	B	B	A	B	B	U	A	A	A	A	A	B	A	A	B	A	B	B	A	A	B	U	B	B	A	A
B_comp3636_c0_seq1:476	3g29060	A	G	A	B	A	B	A	A	A	A	U	B	B	A	A	A	A	B	A	B	A	A	B	B	A	B	B	B	A	A	A	A	A	B	A	A	B	A	B	B	A	A	B	B	B	B	A	A
B_comp3636_c0_seq1:503	3g29060	C	T	A	B	A	B	A	A	A	A	U	B	B	A	A	A	A	B	A	B	A	A	B	B	A	B	B	B	A	A	A	A	A	B	A	A	B	A	B	B	A	A	B	B	B	B	A	A
B_comp3636_c0_seq1:455	3g29060	C	Y	A	B	U	B	A	A	A	A	B	B	B	A	A	A	A	B	A	B	A	A	B	B	U	B	B	B	A	A	A	A	A	B	A	A	B	A	B	B	A	A	B	B	B	B	A	A
B_comp1015_c0_seq1:716	3g29090	R	A	A	B	A	B	A	A	A	A	A	B	B	A	A	A	A	B	A	B	A	A	B	B	A	B	B	B	A	A	A	A	A	B	A	A	B	A	B	B	A	A	B	B	B	B	A	A
B_comp1015_c0_seq1:885	3g29090	C	T	A	B	A	B	A	A	A	A	U	B	B	A	A	A	A	B	A	B	A	A	B	U	A	B	U	B	A	A	A	A	A	B	A	A	B	A	B	B	A	A	B	B	B	B	A	A
B_comp1015_c0_seq1:463	3g29090	T	A	A	B	A	B	A	A	A	A	U	B	B	A	A	A	A	U	A	B	A	A	B	U	A	B	B	B	A	A	A	A	A	B	A	A	B	A	B	B	A	A	B	B	B	B	A	A
B_comp1015_c0_seq1:152	3g29090	C	T	A	B	A	A	A	A	A	A	U	B	B	A	A	A	A	B	A	B	A	A	U	B	A	B	B	B	A	A	U	A	A	B	A	A	B	A	A	B	A	A	B	B	B	B	A	A
B_comp13514_c0_seq3:554	3g29100	G	A	A	B	A	B	U	A	A	A	B	B	B	A	A	A	A	B	A	B	A	U	B	B	B	B	B	B	A	A	A	A	A	B	A	A	B	A	B	B	A	A	B	B	B	B	A	A
B_comp13514_c0_seq3:836	3g29100	C	T	A	B	U	B	A	A	A	A	A	B	B	A	A	A	U	B	U	B	A	U	B	B	U	B	B	B	A	A	A	A	A	B	A	A	B	A	U	B	A	A	B	B	B	B	A	A
B_comp22422_c0_seq1:1036	3g29130	T	C	A	B	A	B	A	A	A	A	U	B	B	A	A	A	A	B	A	B	A	U	B	B	A	B	B	B	A	A	A	A	A	B	A	A	B	A	B	B	U	A	B	B	B	B	A	A
B_comp3970_c0_seq2:156	3g29160	A	G	A	B	A	B	A	A	A	A	U	B	B	A	A	A	A	B	A	B	A	A	B	B	A	B	B	B	A	A	A	A	A	B	A	A	B	A	B	B	A	A	B	B	B	B	A	A
B_comp3970_c0_seq2:214	3g29160	C	A	A	B	A	B	A	A	A	A	U	B	B	A	A	A	A	B	A	B	A	A	B	B	A	B	B	B	A	A	A	A	A	B	A	A	B	A	B	B	A	A	B	B	B	B	A	A
B_comp3970_c0_seq2:542	3g29160	T	C	A	B	A	B	A	A	A	A	U	B	B	A	A	A	A	B	A	B	A	A	B	B	A	B	B	B	A	A	A	A	A	B	A	A	B	A	B	B	A	A	B	B	B	B	A	A
B_comp3970_c0_seq2:197	3g29160	G	C	A	B	A	B	A	A	A	A	U	B	B	A	A	A	A	B	A	B	U	A	B	B	A	B	B	B	A	A	A	A	A	B	A	A	B	A	B	B	A	A	B	B	B	B	A	A
B_comp3970_c0_seq2:347	3g29160	A	G	A	B	A	B	A	A	A	A	U	B	B	A	A	A	A	B	A	B	A	A	B	B	A	B	B	B	A	A	A	A	A	B	A	A	B	A	B	B	U	A	B	B	B	B	A	A
B_comp3970_c0_seq2:374	3g29160	C	T	A	B	A	B	A	A	A	A	U	B	B	A	A	A	A	B	A	B	A	U	B	B	A	B	B	B	A	A	A	A	A	B	A	A	B	A	B	B	U	A	B	B	B	B	A	A
B_comp2102_c0_seq2:732	3g29270	R	A	A	B	A	B	A	A	A	A	A	B	B	A	A	A	A	B	A	B	A	A	B	B	A	B	B	B	A	A	A	A	A	B	A	A	B	A	B	B	A	A	B	B	B	B	A	A
B_comp2102_c0_seq2:464	3g29270	A	T	A	B	A	B	A	A	A	A	U	B	B	A	A	A	A	B	A	B	A	A	B	B	A	B	B	B	A	A	A	A	A	B	A	A	B	A	B	B	A	A	B	B	B	B	A	A
B_comp2102_c0_seq2:1158	3g29270	C	T	A	B	A	B	A	A	A	A	U	B	B	A	A	A	A	B	A	B	A	A	B	B	A	B	B	B	A	A	A	A	A	B	A	A	B	A	B	B	A	A	B	B	B	B	A	A
B_comp2102_c0_seq2:2504	3g29270	G	T	A	B	A	B	A	A	A	A	U	B	B	A	A	A	A	B	A	B	A	A	B	B	A	B	B	B	A	A	A	A	A	B	A	A	B	A	B	B	A	A	B	B	B	B	A	A
B_comp2102_c0_seq2:1833	3g29270	A	G	A	B	A	B	A	A	A	A	U	B	B	A	A	A	A	B	A	B	A	A	B	B	A	B	B	B	A	A	A	A	A	B	A	A	U	A	B	B	A	A	B	B	B	B	A	A
B_comp2102_c0_seq2:2541	3g29270	A	G	A	B	A	B	A	A	A	A	U	B	B	A	A	A	A	U	A	B	A	A	B	B	A	B	B	B	A	A	A	A	A	B	A	A	B	A	B	B	A	A	B	B	B	B	A	A
B_comp2102_c0_seq2:206	3g29270	C	T	A	B	A	B	A	A	A	A	U	B	B	A	A	A	A	B	A	B	A	A	B	B	A	B	B	B	A	A	A	A	A	B	A	A	B	A	B	B	U	A	B	B	B	B	A	A
B_comp2102_c0_seq2:589	3g29270	A	G	A	B	A	B	A	A	A	A	U	B	B	A	A	A	A	B	A	B	A	A	B	B	A	B	B	B	A	A	A	A	A	B	A	A	B	A	B	B	U	A	B	B	B	B	A	A
B_comp2102_c0_seq2:1396	3g29270	T	C	A	B	A	B	A	A	A	A	U	B	B	A	A	A	A	B	A	B	A	A	B	B	A	B	B	B	A	A	A	A	A	B	A	A	B	A	B	B	U	A	B	B	B	B	A	A
B_comp2102_c0_seq2:1719	3g29270	A	W	A	B	U	B	A	A	A	A	B	B	B	A	A	A	A	B	U	B	A	A	B	B	A	B	B	B	A	A	A	A	A	B	A	A	B	A	B	B	A	A	B	B	B	B	A	A
B_comp2102_c0_seq2:2560	3g29270	T	C	A	B	A	B	A	A	A	A	U	B	B	A	A	A	A	U	A	B	A	A	B	B	U	B	B	B	A	A	A	A	A	B	A	A	B	A	B	B	A	A	B	B	B	B	A	A
B_comp2102_c0_seq2:1668	3g29270	W	T	A	B	A	B	A	A	A	A	A	B	B	A	A	A	A	U	A	B	A	A	U	B	A	B	U	B	A	A	A	A	A	B	A	A	U	A	U	B	A	A	B	B	B	B	A	A
D_comp5790_c0_seq1:672	3g29270	W	T	A	B	A	B	A	A	A	A	A	B	B	A	A	A	A	U	A	B	A	A	U	B	A	B	U	B	A	A	A	A	A	B	A	A	U	A	U	B	A	A	B	B	B	B	A	A
D_comp5790_c0_seq1:667	3g29270	S	C	A	B	A	B	A	A	A	A	A	B	B	A	A	A	A	U	U	B	A	A	U	B	A	B	U	B	A	A	A	A	A	B	A	A	U	A	B	B	A	A	B	B	B	B	A	A
B_comp2102_c0_seq2:640	3g29270	C	T	A	B	A	B	A	A	A	A	U	B	B	A	A	A	A	B	A	B	A	A	B	B	A	B	B	U	A	A	A	A	A	U	A	A	U	A	B	B	A	A	B	B	B	B	A	A
B_comp2102_c0_seq2:2734	3g29270	T	G	A	B	U	B	U	A	A	A	U	B	B	A	U	A	A	B	A	B	A	A	U	B	A	B	B	B	A	A	A	A	A	B	A	A	B	A	B	B	U	A	B	B	B	B	A	A
B_comp3181_c0_seq3:703	3g29440	Y	T	A	B	A	B	A	A	A	A	A	B	B	A	A	A	A	B	A	B	A	A	B	B	A	B	B	B	A	A	A	A	A	B	A	A	B	A	B	B	A	A	B	B	B	B	A	A
A_comp7510_c0_seq1:835	3g29440	C	Y	A	B	U	B	A	A	A	A	B	B	B	A	A	A	A	B	A	B	A	A	B	B	A	B	B	B	A	A	A	A	A	B	A	A	B	A	U	B	A	A	B	B	B	B	A	A
gnl|UG|Ta#S17890316:274	3g29700	Y	T	A	B	A	U	A	A	A	A	A	B	B	A	A	A	A	U	A	A	A	A	U	B	A	B	U	B	A	A	A	A	A	B	A	A	U	A	U	B	A	B	U	B	B	U	A	A
B_comp1049_c0_seq1:913	3g29750	K	T	A	B	A	B	A	A	A	A	A	B	B	A	A	A	A	B	A	A	A	A	B	B	A	B	B	B	A	A	A	A	A	B	A	A	B	A	B	B	A	B	B	B	B	B	A	A
B_comp1049_c0_seq1:498	3g29750	A	R	A	B	A	B	A	A	A	A	B	B	B	A	A	A	A	B	A	A	A	A	B	B	A	B	B	B	A	A	A	A	A	B	A	A	B	A	B	B	A	B	B	B	B	B	A	A
B_comp1049_c0_seq1:1801	3g29750	C	Y	A	B	A	B	A	A	A	A	B	B	B	A	A	A	A	B	A	A	A	U	B	B	A	B	B	B	A	A	A	A	A	B	A	A	B	A	B	B	A	B	B	B	B	B	A	A
B_comp1049_c0_seq1:1362	3g29750	C	T	A	B	A	B	A	A	A	A	U	B	B	A	A	A	A	B	A	A	A	A	B	B	A	B	B	B	A	A	A	A	A	B	A	A	B	A	B	B	U	B	B	B	B	B	A	A
B_comp79_c0_seq1:548	3g29760	C	G	A	B	A	B	A	A	A	A	U	B	B	A	A	A	A	B	A	A	A	A	B	B	A	B	B	B	A	A	A	A	A	B	A	A	B	A	B	B	A	B	B	B	B	B	A	A
B_comp79_c0_seq1:237	3g29760	T	C	A	B	A	B	A	A	A	A	U	B	B	A	A	A	A	B	A	A	A	A	U	B	A	B	B	B	A	A	A	A	A	B	A	A	B	A	B	B	A	B	B	B	B	B	A	A
B_comp79_c0_seq1:1312	3g29760	G	C	A	B	A	B	A	A	A	A	U	B	B	A	A	A	A	B	A	A	A	A	B	B	A	B	B	B	A	A	A	A	A	B	A	A	B	A	B	B	U	B	B	B	B	B	A	A
B_comp613_c0_seq2:464	3g29810	S	C	A	B	A	B	A	A	A	A	A	B	B	A	A	A	A	B	A	A	A	A	B	B	A	B	B	B	A	A	A	A	A	B	A	A	B	A	B	B	A	B	B	B	B	B	A	A
D_comp3283_c0_seq1:230	3g29810	K	G	A	B	A	B	A	A	A	A	A	B	B	A	A	A	A	B	A	A	A	A	B	B	A	B	B	B	A	A	A	A	A	B	A	A	B	A	B	B	A	B	B	B	B	B	A	A
D_comp3283_c0_seq1:293	3g29810	A	R	A	B	A	B	A	A	A	A	B	B	B	A	A	A	A	B	A	A	A	A	B	B	A	B	B	B	A	A	A	A	A	B	A	A	B	A	B	B	A	B	B	B	B	B	A	A
A_comp2590_c0_seq1:960	3g29810	G	R	A	B	U	B	A	A	A	A	B	B	B	A	A	A	A	B	A	A	A	A	B	B	A	B	B	B	A	A	A	A	A	B	A	A	B	A	B	B	A	B	B	B	B	B	A	A
D_comp3283_c0_seq1:555	3g29810	T	Y	A	B	A	B	A	A	A	A	B	B	B	A	A	A	A	B	A	A	A	U	B	B	A	B	B	B	A	A	A	A	A	B	A	A	B	A	B	B	A	B	B	B	B	B	A	A
D_comp3283_c0_seq1:579	3g29810	G	R	A	B	U	B	A	A	A	A	B	B	B	A	A	A	A	B	A	A	A	U	B	B	A	B	B	B	A	A	A	A	A	B	A	A	B	A	B	B	A	B	B	B	B	B	A	A
B_comp613_c0_seq1:442	3g29810	T	K	A	B	A	B	A	A	A	A	B	B	B	A	A	A	A	B	A	A	A	A	B	B	A	B	B	B	A	A	A	A	A	B	A	A	B	A	B	B	B	B	B	B	B	B	A	A
D_comp3283_c0_seq1:1339	3g29810	Y	C	A	B	A	B	A	A	A	A	B	B	B	A	A	A	A	B	A	A	A	A	U	B	A	B	B	B	A	A	A	A	A	B	A	A	B	A	B	B	A	B	B	B	B	B	A	A
B_comp613_c0_seq2:334	3g29810	A	G	A	B	A	B	A	A	A	A	B	B	B	A	A	A	A	B	A	A	A	A	B	B	A	B	B	B	A	A	A	A	A	B	A	A	B	A	B	B	U	B	B	B	B	B	A	A
B_comp613_c0_seq1:105	3g29810	T	C	A	B	A	B	A	A	A	A	U	B	B	A	A	A	A	B	A	A	A	A	U	B	A	B	B	B	A	A	A	A	A	B	A	A	B	A	B	B	A	B	B	B	B	B	A	A
B_comp613_c0_seq1:117	3g29810	T	C	A	B	A	B	A	A	A	A	U	B	B	A	A	A	A	B	A	A	A	A	U	B	A	B	B	B	A	A	A	A	A	B	A	A	B	A	B	B	A	B	B	B	B	B	A	A
B_comp613_c0_seq1:183	3g29810	C	T	A	B	A	B	A	A	A	A	U	B	B	A	A	A	A	B	A	A	A	A	B	B	A	B	B	B	A	A	A	A	A	B	A	A	B	A	B	B	U	B	B	B	B	B	A	A
D_comp3283_c0_seq1:471	3g29810	C	Y	A	B	A	B	A	A	A	A	B	B	B	A	A	A	A	B	A	A	A	U	B	B	A	B	B	B	A	A	A	A	A	B	A	A	B	A	B	B	B	B	B	B	B	B	A	A
D_comp3283_c0_seq1:528	3g29810	A	R	A	B	A	B	A	A	A	A	B	B	B	A	A	A	A	B	A	A	A	U	B	B	A	B	B	B	A	A	A	A	A	B	A	A	B	A	B	B	B	B	B	B	B	B	A	A
B_comp3592_c0_seq1:327	3g29830	A	T	A	B	A	B	A	A	A	A	U	B	B	A	A	A	A	B	A	A	A	A	U	B	A	B	B	B	A	A	A	A	A	B	A	A	B	A	B	B	A	B	B	B	B	B	A	A
D_comp4081_c0_seq1:2191	3g29830	G	R	A	B	U	B	A	A	A	A	B	B	B	A	A	A	A	B	U	U	A	A	B	B	U	B	B	B	A	A	A	A	A	B	A	A	B	A	B	B	A	B	B	B	B	B	A	A
B_comp3592_c0_seq1:1014	3g29830	C	Y	A	B	U	B	A	A	A	A	B	B	B	A	A	A	A	B	U	A	A	U	B	B	U	B	B	B	A	A	A	A	A	B	A	A	B	A	B	B	A	B	B	B	B	B	A	A
D_comp4081_c0_seq1:2242	3g29830	C	M	A	B	U	B	U	A	A	A	B	B	B	A	A	A	A	B	U	U	A	A	B	B	U	B	B	B	A	A	A	A	A	B	A	A	B	A	B	B	A	B	B	B	B	B	A	A
D_comp4081_c0_seq1:2226	3g29830	M	C	A	B	A	B	A	A	A	A	A	B	B	A	A	A	A	U	A	A	A	A	U	B	A	B	U	B	A	A	A	A	A	B	A	A	U	A	U	B	A	B	B	B	B	B	A	A
D_comp4081_c0_seq1:2505	3g29830	K	G	A	B	A	B	A	A	A	A	A	B	B	A	A	A	A	U	A	A	A	A	U	B	U	B	U	B	A	A	A	A	A	B	A	A	U	A	U	B	A	B	B	B	B	B	A	A
B_comp3592_c0_seq1:627	3g29830	G	R	A	B	U	B	U	A	A	A	B	B	B	A	A	A	A	B	U	A	U	U	B	B	U	B	B	B	A	A	A	A	A	B	A	A	B	A	B	B	B	B	B	B	B	B	A	A
gnl|UG|Ta#S18006667:596	3g29840	C	Y	A	B	U	B	U	A	A	U	B	B	B	A	A	A	A	B	U	U	U	U	B	B	U	B	B	B	A	A	A	A	A	B	A	A	B	A	B	B	A	B	B	B	B	B	A	A
gnl|UG|Ta#S32586866:187	3g29870	S	C	A	B	A	U	A	A	A	A	A	B	B	A	A	A	A	U	A	A	A	A	U	B	A	B	B	B	A	A	A	A	A	B	A	A	B	A	U	B	A	A	B	B	B	U	A	A
B_comp5788_c0_seq1:2214	3g29880	G	K	A	B	U	B	A	A	A	A	B	B	B	A	A	A	A	B	U	U	U	A	B	B	U	B	B	B	A	A	A	A	A	B	A	A	B	A	B	B	A	A	B	B	B	B	A	U
B_comp3127_c0_seq1:1368	3g30020	T	G	A	B	A	B	A	A	A	A	U	B	B	A	U	A	A	B	A	A	A	A	B	B	A	B	B	B	A	A	A	A	A	B	A	A	B	A	B	B	U	B	B	B	B	B	A	A
B_comp5757_c0_seq1:381	3g30030	T	C	A	B	A	B	A	A	A	A	U	B	B	A	A	A	A	B	A	A	A	A	B	B	A	B	B	B	A	A	A	A	A	B	A	A	B	A	B	B	A	B	B	B	B	B	A	A
B_comp5757_c0_seq1:764	3g30030	T	A	A	B	A	B	A	A	A	A	U	U	B	A	A	A	A	B	A	A	A	A	B	B	A	B	B	B	A	A	A	A	A	B	A	A	B	A	B	B	U	B	B	B	B	B	A	A
B_comp16005_c0_seq2:234	3g30040	A	T	A	B	A	B	A	A	A	A	U	B	B	A	A	A	A	B	U	A	A	A	B	B	A	U	B	B	A	A	A	A	A	B	A	A	U	A	B	B	A	B	B	B	U	B	A	A
B_comp9372_c0_seq1:975	3g30060	A	G	A	B	A	B	U	A	A	U	U	B	B	A	A	A	A	B	A	A	A	A	B	B	A	B	B	B	A	A	A	A	A	B	A	A	B	A	B	B	A	B	B	B	B	B	A	A
B_comp9372_c0_seq1:1140	3g30060	T	C	A	B	U	B	A	A	A	A	U	B	B	A	A	A	A	B	A	A	A	A	U	B	A	B	B	B	A	A	A	A	A	B	A	A	B	A	B	B	U	B	B	B	B	B	A	A
B_comp9372_c0_seq1:1260	3g30060	K	G	A	B	A	U	A	A	A	A	A	U	B	A	A	A	A	U	A	U	A	A	U	U	A	B	U	B	A	A	A	A	A	B	A	A	U	A	U	B	A	B	B	B	B	B	A	A
B_comp2447_c0_seq3:788	3g30070	A	G	A	B	A	B	A	A	A	A	U	B	B	A	A	A	A	B	A	A	A	A	U	B	A	B	B	B	A	A	A	A	A	B	A	A	B	A	B	B	A	B	B	B	B	B	A	A
B_comp2955_c0_seq1:643	3g30080	A	G	A	B	A	B	A	A	A	A	U	B	B	A	A	A	A	B	A	A	A	A	B	B	A	B	B	B	A	A	A	A	A	B	A	A	B	A	B	B	A	B	B	B	B	B	A	A
B_comp2955_c0_seq1:730	3g30080	C	A	A	B	A	B	A	A	A	A	U	B	B	A	A	A	A	B	A	A	A	A	B	B	A	B	B	B	A	A	A	A	A	B	A	A	B	A	B	B	A	B	B	B	B	B	A	A
B_comp2955_c0_seq1:402	3g30080	T	C	A	B	A	B	A	A	A	A	U	B	B	A	A	A	A	B	A	A	A	A	B	B	A	B	B	B	A	A	A	A	A	B	A	A	B	A	B	B	U	B	B	B	B	B	A	A
B_comp2955_c0_seq1:570	3g30080	C	T	A	B	A	B	A	A	A	A	U	B	B	A	A	A	A	B	A	A	A	A	B	B	A	B	B	B	A	A	A	A	A	B	A	A	B	A	B	B	U	B	B	B	B	B	A	A
B_comp2955_c0_seq1:1669	3g30080	A	G	A	B	A	B	A	A	A	A	U	B	B	A	A	A	A	B	A	A	A	A	B	B	A	B	B	B	A	A	A	A	A	B	A	A	B	A	B	B	U	B	B	B	B	B	A	A
B_comp2955_c0_seq1:347	3g30080	T	C	A	B	A	B	A	A	A	A	U	B	B	A	A	A	A	B	A	A	A	U	B	B	A	B	B	B	A	A	A	A	A	B	A	A	B	A	B	B	U	B	B	B	B	B	A	A
B_comp885_c0_seq1:1378	3g30130	T	C	A	B	U	B	A	A	A	A	U	B	B	A	A	A	A	B	A	A	A	A	B	B	B	B	B	B	A	A	A	A	A	B	A	A	B	A	B	B	A	B	B	B	B	B	A	A
B_comp217_c0_seq1:231	3g30150	G	A	A	B	A	B	A	A	A	A	U	B	B	A	A	A	A	B	A	A	A	A	B	B	A	B	B	B	A	A	A	A	A	B	A	A	B	A	B	B	A	B	B	B	B	B	A	A
B_comp217_c0_seq1:927	3g30150	C	G	A	B	A	B	A	A	A	A	U	B	B	A	A	A	A	B	A	A	A	A	B	B	A	B	B	B	A	A	A	A	A	B	A	A	B	A	B	B	A	B	B	B	B	B	A	A
B_comp217_c0_seq1:1045	3g30150	C	A	A	B	A	B	A	A	A	A	U	B	B	A	A	A	A	B	A	A	A	A	U	B	A	B	B	B	A	A	A	A	A	B	A	A	B	A	B	B	A	B	B	B	B	B	A	A
gnl|UG|Ta#S22386063:336	3g30170	Y	C	A	B	A	U	A	A	A	A	A	B	B	A	A	A	A	U	A	A	A	A	U	B	A	B	U	B	A	A	A	A	A	B	A	A	U	A	U	B	A	B	B	B	B	U	A	A
B_comp1172_c0_seq1:488	3g30180	T	C	A	B	A	B	A	A	U	A	U	B	B	A	A	A	A	B	A	A	A	A	B	B	U	B	B	B	A	A	A	A	A	B	A	A	B	A	B	B	U	B	B	B	B	B	A	A
A_comp5691_c0_seq1:1709	3g30230	Y	T	A	B	A	B	A	A	A	A	A	B	B	A	A	A	A	B	A	A	A	A	B	B	A	B	U	B	A	A	A	A	A	B	A	A	U	A	B	B	A	B	B	B	B	B	A	A
B_comp5293_c0_seq6:1733	3g30250	C	Y	A	B	U	B	A	A	A	A	B	B	B	A	A	A	A	B	U	U	U	U	B	B	U	B	B	B	A	A	A	A	A	B	A	A	U	A	B	B	A	B	B	B	B	U	A	A
B_comp512_c1_seq1:717	3g30260	G	R	A	B	U	B	A	A	A	A	B	B	B	A	A	A	A	B	A	A	A	A	B	B	A	B	B	B	A	A	A	A	A	B	A	A	B	A	B	B	A	B	B	B	B	B	A	A
B_comp13491_c0_seq10:534	3g30280	T	C	A	B	A	B	A	A	A	A	U	B	B	A	A	A	A	B	A	A	A	A	B	B	A	B	B	B	A	A	A	A	A	B	A	A	B	A	B	B	U	B	B	B	B	B	A	A
B_comp13491_c0_seq10:856	3g30280	A	G	A	B	A	B	A	A	A	A	U	B	B	A	A	A	A	B	A	A	U	B	B	B	A	B	B	B	A	A	A	A	A	B	A	A	B	A	B	B	U	B	B	B	B	B	A	A
comp4487_c0_seq1:1097	3g30340	A	T	A	B	A	B	A	A	A	A	U	B	B	A	A	A	A	B	A	A	A	A	B	B	A	B	B	B	A	A	A	A	A	B	A	A	B	A	B	B	A	B	B	B	B	B	A	A
comp4487_c0_seq1:857	3g30340	C	T	A	B	A	B	A	A	A	A	U	B	B	A	A	A	A	B	U	A	A	A	B	B	A	B	B	B	A	A	A	A	A	B	A	A	B	A	B	B	A	B	B	B	B	B	A	A
comp6677_c0_seq1:1164	3g30370	A	C	A	B	A	B	A	A	A	A	B	B	B	A	A	A	A	B	A	A	A	A	B	B	A	B	B	B	A	A	A	A	A	B	A	A	U	A	B	B	A	B	B	B	B	B	A	A
comp5757_c0_seq1:1777	3g30550	R	G	A	B	A	B	A	A	A	A	A	B	B	A	A	A	A	U	A	A	A	A	B	B	A	B	U	B	A	A	A	A	A	B	A	A	U	A	B	B	A	B	B	B	B	B	A	A
B_comp6930_c0_seq1:652	3g30640	G	R	A	B	U	B	U	A	A	A	B	B	B	A	A	A	A	A	U	U	U	A	B	B	U	B	B	B	A	A	A	A	A	B	A	A	B	A	B	B	A	B	B	B	B	B	A	A
B_comp7904_c0_seq1:130	3g32010	C	T	A	B	B	B	A	A	A	A	U	B	B	A	U	A	A	B	U	A	A	A	U	B	A	B	B	B	A	A	U	U	U	B	U	A	B	A	B	B	A	B	B	B	B	B	A	A
B_comp3645_c1_seq18:2566	3g32040	C	T	A	B	A	B	A	A	A	A	U	B	B	A	A	A	A	B	A	A	A	A	U	U	A	U	B	B	A	A	A	A	A	B	A	A	B	A	B	U	A	U	B	B	B	U	A	A
B_comp2347_c0_seq1:911	3g32080	C	T	A	B	A	U	A	A	A	A	U	B	B	A	A	A	A	U	A	A	A	A	B	B	A	B	B	B	A	A	A	A	A	U	A	A	B	A	U	U	A	B	B	B	B	U	A	A
B_comp84_c0_seq1:352	3g32100	G	T	A	B	A	B	A	A	A	A	U	B	B	A	A	A	A	B	A	A	A	A	B	B	A	B	B	B	A	A	A	A	A	B	A	A	B	A	B	B	A	B	B	B	B	B	A	A
B_comp84_c0_seq1:306	3g32100	G	A	A	B	A	B	A	A	A	A	U	B	B	A	A	A	A	B	A	A	A	A	B	B	A	B	B	B	A	A	A	A	A	B	A	A	B	A	B	B	U	B	B	B	B	B	A	A
B_comp19403_c0_seq2:2758	3g32160	A	G	A	B	U	B	U	A	A	U	U	B	B	A	A	A	A	U	A	A	A	A	U	B	U	B	U	B	A	A	A	A	A	B	A	A	B	A	U	B	A	B	B	B	B	B	A	A
B_comp449_c0_seq1:2165	3g32210	T	Y	A	B	A	B	A	A	A	A	B	B	B	A	A	A	A	B	A	A	A	A	B	B	A	B	B	B	A	A	A	A	A	B	A	A	B	A	B	B	A	B	B	B	B	B	A	A
B_comp4989_c0_seq3:422	3g32240	C	G	A	B	U	B	A	A	A	A	U	B	B	A	A	A	A	B	A	A	A	A	B	B	A	B	B	B	A	A	A	A	A	B	A	A	B	A	B	B	U	B	B	B	B	B	A	A
D_comp12739_c0_seq1:1000	3g32330	G	K	A	B	U	B	U	A	A	A	B	B	B	A	A	A	A	B	U	U	U	U	B	B	U	B	B	B	A	A	A	A	A	B	A	A	B	A	B	B	A	B	B	B	B	B	A	U
B_comp5140_c0_seq1:764	3g32380	R	A	A	B	U	B	A	A	A	A	A	B	B	A	A	A	A	U	A	A	A	A	U	B	U	B	B	B	A	A	A	A	A	B	A	A	U	A	U	B	A	B	B	B	B	U	A	A
B_comp4012_c0_seq2:564	3g32830	G	A	A	B	A	B	A	A	A	A	U	B	B	A	A	A	A	B	A	A	A	A	B	B	A	B	B	B	A	A	A	A	A	B	A	A	B	A	B	B	A	B	B	B	B	B	A	A
B_comp9058_c0_seq2:1674	3g32840	A	G	A	B	A	B	A	A	A	A	U	B	B	A	A	A	A	B	A	A	A	A	B	B	A	B	B	B	A	A	A	A	A	B	A	A	B	A	B	B	A	B	B	B	B	B	A	A
B_comp9017_c0_seq6:562	3g32960	G	A	A	B	A	B	A	A	A	A	U	B	B	A	A	A	A	B	A	A	A	A	B	B	A	B	B	B	A	A	A	A	A	B	A	A	B	A	B	B	U	B	B	U	B	B	A	A
B_comp2748_c0_seq1:415	3g32990	T	C	A	B	A	B	A	U	U	A	U	B	B	A	A	A	A	B	U	A	A	A	B	B	A	B	B	B	A	A	A	A	A	B	A	A	B	U	B	B	A	B	B	B	B	B	A	A
B_comp2984_c0_seq1:932	3g33170	C	T	A	B	A	B	A	A	A	A	U	B	B	A	A	A	A	B	A	A	A	A	U	B	A	B	B	B	A	A	A	A	A	B	A	A	B	A	B	B	A	B	B	B	B	B	A	A
B_comp2984_c0_seq2:932	3g33170	C	T	A	B	A	B	A	A	A	A	U	B	B	A	A	A	A	B	A	A	A	A	U	B	A	B	B	B	A	A	A	A	A	B	A	A	B	A	B	B	A	B	B	B	B	B	A	A
B_comp4954_c0_seq3:3406	3g33190	A	G	A	B	A	B	A	A	A	A	U	B	B	U	A	A	A	B	A	A	A	A	B	B	A	B	B	B	A	A	A	A	A	B	A	A	B	U	B	B	U	B	B	B	B	B	A	A
B_comp2473_c0_seq1:1717	3g33240	T	C	A	B	A	B	A	A	A	A	U	B	B	A	A	A	A	B	A	U	A	A	B	B	A	B	B	B	A	A	A	A	A	B	A	A	B	A	B	B	A	B	B	B	B	B	A	A
B_comp2473_c0_seq1:3351	3g33240	A	G	A	B	A	B	A	A	A	A	U	B	B	A	A	A	A	B	A	A	A	A	B	B	A	B	B	B	A	A	A	A	A	B	A	A	U	A	B	B	A	B	B	B	B	B	A	A
B_comp2473_c0_seq1:4813	3g33240	C	T	A	B	A	B	A	A	A	A	U	B	B	U	A	A	A	B	A	U	A	A	B	B	A	B	B	B	A	A	A	A	A	B	A	A	B	A	B	B	A	B	B	B	B	B	A	A
B_comp2473_c0_seq1:4176	3g33240	G	C	A	B	A	B	A	A	A	A	U	B	B	A	A	A	A	B	A	U	A	A	U	B	A	B	B	B	A	A	A	A	A	B	A	A	B	A	B	B	A	B	B	B	B	B	A	A
B_comp2473_c0_seq1:4197	3g33240	G	C	A	B	A	B	A	A	A	A	U	B	B	A	A	A	A	B	A	U	A	A	U	B	A	B	B	B	A	A	A	A	A	B	A	A	B	A	B	B	A	B	B	B	B	B	A	A
B_comp2473_c0_seq1:4042	3g33240	A	G	A	B	A	B	A	A	A	A	U	B	B	A	A	A	A	B	A	U	A	A	B	B	A	B	B	B	A	A	A	A	A	B	A	A	B	A	B	B	U	B	B	B	B	B	A	A
B_comp2473_c0_seq1:5556	3g33240	A	T	A	B	A	B	A	A	A	A	U	B	B	A	A	A	A	B	A	U	A	A	B	B	U	B	B	B	A	A	A	A	A	B	A	A	U	A	B	B	A	B	B	B	B	B	A	A
comp1054_c0_seq1:374	3g33290	S	G	A	B	A	B	A	A	A	A	A	B	B	A	A	A	A	B	A	A	A	A	U	B	A	B	B	B	A	A	A	A	A	B	A	A	B	A	B	B	A	B	B	B	B	B	A	A
comp1054_c0_seq1:766	3g33290	Y	C	A	B	U	U	A	A	A	A	A	B	B	A	A	A	A	U	A	A	A	A	U	B	A	B	B	B	A	A	A	A	A	B	A	A	U	A	B	B	A	B	B	B	B	B	A	A
comp1054_c0_seq1:578	3g33290	G	R	A	B	U	B	U	A	A	A	B	B	B	A	A	A	A	B	U	B	U	U	B	B	U	B	B	B	A	A	A	A	A	B	A	A	B	A	B	B	A	B	B	B	B	B	A	A
B_comp4622_c0_seq1:1394	3g33350	G	T	A	B	A	B	A	A	A	A	U	B	B	A	A	A	A	B	A	U	A	A	B	B	A	B	B	B	A	A	A	A	A	B	A	A	B	A	B	B	A	B	B	B	B	B	A	A
B_comp4622_c0_seq1:1401	3g33350	T	C	A	B	A	B	A	A	A	A	U	B	B	A	A	A	A	B	A	U	A	A	B	B	A	B	B	B	A	A	A	A	A	B	A	A	B	U	B	B	A	B	B	B	B	B	A	A
B_comp4622_c0_seq1:1262	3g33350	G	T	A	B	A	B	A	A	A	A	U	B	B	A	A	A	A	B	A	U	U	A	U	B	A	B	B	B	A	A	A	A	A	B	A	A	B	A	B	B	U	B	B	B	B	B	A	A
B_comp4622_c0_seq1:1066	3g33350	G	R	A	B	U	B	U	A	A	A	B	B	B	A	A	A	A	B	U	U	U	U	B	B	U	B	B	B	A	A	A	A	A	B	A	A	B	A	B	B	A	B	B	B	B	B	A	A
B_comp4622_c0_seq1:1054	3g33350	T	Y	A	B	U	U	U	A	A	A	B	B	B	A	A	A	A	B	U	U	U	U	B	B	U	B	U	B	A	A	A	A	A	B	A	A	B	A	B	B	A	B	B	B	B	B	A	A
B_comp3583_c0_seq1:1015	3g33400	R	G	A	B	U	U	A	A	A	A	A	B	B	A	A	A	A	U	A	A	A	A	U	B	A	B	U	B	A	A	A	A	A	B	A	A	U	A	U	B	A	B	B	B	B	B	A	A
B_comp3583_c0_seq1:190	3g33400	T	Y	A	B	U	B	U	A	A	A	B	B	B	A	A	A	A	B	U	B	U	U	B	B	U	B	B	B	A	A	A	A	A	B	A	A	B	A	B	B	A	B	B	B	B	B	U	A
D_comp36341_c0_seq1:315	3g33510	Y	C	A	B	U	U	A	A	A	A	A	B	B	A	A	A	A	U	A	A	A	A	A	B	A	B	B	B	A	A	A	A	A	B	A	A	U	A	U	B	A	B	B	B	B	U	A	A
B_comp21243_c0_seq1:659	3g33690	G	A	A	B	A	B	A	A	A	A	U	B	B	A	A	A	A	B	A	A	A	U	U	B	A	B	B	B	A	A	A	A	A	B	A	A	B	A	B	B	U	B	B	B	B	B	A	A
gnl|UG|Ta#S17984902:313	3g33710	T	Y	A	B	U	B	U	A	A	A	B	B	B	A	A	A	A	B	U	U	U	U	B	B	U	B	B	B	A	A	A	A	A	B	A	A	B	A	B	B	A	B	B	B	B	B	A	U
B_comp1712_c0_seq1:835	3g33730	G	R	A	B	U	B	A	U	A	A	B	B	B	A	A	A	A	B	A	U	A	U	B	B	U	B	B	B	A	A	A	A	A	B	A	A	B	A	B	B	A	B	B	B	B	B	A	A
B_comp1712_c0_seq1:1473	3g33730	G	A	A	B	A	B	A	A	A	A	U	B	B	A	A	A	A	U	U	U	A	U	B	B	A	B	B	B	A	A	A	A	A	B	A	A	B	A	B	B	A	B	B	B	B	B	A	A
B_comp1712_c0_seq1:359	3g33730	A	G	A	B	A	B	A	A	A	U	U	B	B	A	A	A	A	U	A	A	A	A	B	B	A	B	B	B	A	A	A	A	A	B	A	A	B	A	B	B	A	B	B	B	B	U	A	A
B_comp1712_c0_seq1:344	3g33730	C	G	A	B	A	B	A	A	A	A	U	B	B	A	A	A	U	U	A	A	A	A	B	B	A	B	B	B	A	A	A	A	A	B	A	A	B	A	B	B	A	B	U	B	B	U	A	A
gnl|UG|Ta#S32545943:194	3g33810	C	Y	A	B	U	B	A	A	A	A	B	B	B	A	A	A	A	B	A	A	A	A	B	B	U	B	B	B	A	A	A	A	A	B	A	A	B	A	B	B	A	B	B	B	B	B	A	A
B_comp1986_c0_seq1:552	3g33880	G	A	A	B	A	B	A	A	A	A	U	B	B	A	A	A	A	B	A	A	A	A	B	B	A	B	B	B	A	A	A	A	A	B	A	A	B	A	B	B	A	B	B	B	B	B	A	A
B_comp1986_c0_seq1:1039	3g33880	A	G	A	B	A	B	A	A	A	A	U	B	B	A	A	A	A	B	A	A	A	A	B	B	A	B	B	B	A	A	A	A	A	B	A	A	B	A	B	B	U	B	B	B	B	B	A	A
B_comp1986_c0_seq1:279	3g33880	T	A	A	B	A	B	A	A	A	A	U	B	B	A	A	A	A	B	A	A	A	A	B	B	A	B	B	B	A	A	A	A	A	B	A	A	B	A	B	B	U	B	B	B	B	B	A	A
B_comp8328_c0_seq1:611	3g33900	G	T	A	B	A	B	A	A	A	A	U	B	B	A	A	A	A	B	A	A	A	A	B	B	A	B	B	B	A	A	A	A	A	B	A	A	B	A	B	B	A	B	B	B	B	B	A	A
B_comp12086_c0_seq1:2263	3g34000	G	A	A	B	A	B	A	A	A	A	U	B	B	A	A	U	A	B	A	A	A	A	B	B	A	B	B	B	A	A	A	A	A	B	A	A	B	A	B	B	U	B	B	B	B	B	A	A
gnl|UG|Ta#S17984767:549	3g34020	G	R	A	B	U	B	U	A	A	A	B	B	B	A	A	A	A	B	U	U	U	U	B	B	U	B	B	B	A	A	A	A	A	B	A	A	B	A	B	B	A	B	B	B	B	B	A	A
B_comp1348_c0_seq1:510	3g34040	G	R	A	B	A	B	A	A	A	A	B	B	B	A	A	A	A	B	A	A	A	A	B	B	A	B	B	B	A	A	A	A	A	B	A	A	B	A	B	B	A	B	B	B	B	B	A	A
B_comp1348_c0_seq1:709	3g34040	A	G	A	B	A	B	A	A	A	A	U	B	B	A	A	A	A	B	A	A	A	A	B	B	A	B	B	B	A	A	A	A	A	B	A	A	B	A	B	B	U	B	B	B	B	B	A	A
B_comp1348_c0_seq1:135	3g34040	A	C	A	B	A	U	A	A	A	A	U	B	B	A	A	A	A	B	A	A	A	A	U	B	A	B	B	B	A	A	A	A	A	B	A	A	B	A	B	B	U	B	B	B	B	U	A	A
B_comp10719_c0_seq1:352	3g34070	G	A	A	B	A	B	A	A	A	A	U	B	B	A	A	A	A	B	A	A	A	A	B	U	A	B	B	B	A	A	A	A	A	B	A	A	B	A	B	B	A	B	B	B	B	B	A	A
D_comp14075_c0_seq1:1112	3g34100	A	R	A	B	U	B	U	A	A	A	B	B	B	A	A	A	A	B	U	U	U	U	B	B	U	B	B	B	A	A	A	A	A	B	A	A	B	U	B	B	A	B	B	B	B	B	A	A
D_comp14075_c0_seq1:1088	3g34100	Y	T	A	B	U	U	A	A	A	A	A	B	B	A	A	A	A	U	A	A	A	A	U	B	A	B	U	B	A	A	A	A	A	B	A	A	U	A	U	B	A	B	B	B	B	U	A	A
D_comp14075_c0_seq1:1124	3g34100	C	Y	A	B	U	B	B	A	A	A	B	B	B	A	A	A	A	B	U	U	U	U	B	B	U	B	B	B	A	A	A	A	A	B	A	A	B	U	B	B	A	B	B	B	B	B	U	A
B_comp7299_c0_seq4:468	3g34200	A	G	A	B	A	B	A	A	A	A	U	B	B	A	A	A	A	B	A	A	A	A	B	B	A	B	B	B	A	A	A	U	A	B	A	A	B	A	B	B	U	B	B	B	B	B	A	A
B_comp6733_c2_seq1:575	3g34240	A	G	A	B	A	B	A	A	A	A	U	B	B	A	A	A	A	B	A	A	A	A	B	B	A	B	B	B	A	A	A	A	A	B	A	A	B	A	B	B	A	B	B	B	B	B	A	A
B_comp6733_c2_seq1:172	3g34240	G	A	A	B	A	U	A	A	A	A	U	B	B	A	A	U	A	U	A	A	A	U	B	B	A	B	B	B	A	A	A	A	A	B	A	A	B	A	B	B	A	B	B	B	B	B	A	A
gnl|UG|Ta#S32589603:744	3g34250	K	G	A	B	A	B	A	A	A	A	A	B	B	A	A	A	A	B	A	A	A	A	B	B	A	B	B	B	A	A	A	A	A	B	A	A	B	A	B	B	A	B	B	B	B	B	A	A
gnl|UG|Ta#S17879513:358	3g34251			A	B	U	B	A	A	A	A	B	B	B	A	A	A	A	B	A	A	U	U	B	B	U	B	B	B	A	A	A	A	A	B	A	A	B	A	B	B	A	B	B	B	B	B	A	A
gnl|UG|Ta#S17879513:464	3g34252			A	B	A	B	A	A	A	A	B	B	B	A	A	A	A	B	A	A	A	A	B	B	A	B	B	B	A	A	A	A	A	B	A	A	B	A	B	B	A	B	B	B	B	B	A	A
gnl|UG|Ta#S17879513:515	3g34253			A	B	A	B	A	A	A	A	B	B	B	A	A	A	A	B	A	A	A	A	B	B	A	B	B	B	A	A	A	A	A	B	A	A	B	A	B	B	A	B	B	B	B	B	A	A
B_comp1883_c0_seq2:456	3g34260	T	C	A	B	A	B	A	A	A	A	U	B	B	A	A	A	A	B	A	A	A	A	B	B	A	B	B	B	A	A	A	A	A	B	A	A	B	A	B	B	A	B	B	B	B	B	A	A
B_comp1883_c0_seq2:319	3g34260	C	T	A	B	A	B	A	A	A	A	U	B	B	A	A	A	A	B	A	A	A	A	B	B	A	B	B	B	A	A	A	A	A	B	A	A	B	A	B	B	U	B	B	B	B	B	A	A
B_comp1883_c0_seq2:148	3g34260	A	T	A	B	A	B	A	A	A	A	U	B	B	A	A	U	A	B	A	A	A	A	B	B	A	B	B	B	A	A	A	A	A	B	A	A	B	A	B	B	A	B	B	B	B	B	U	A
gnl|UG|Ta#S17888470:190	3g34270	Y	C	A	B	A	B	A	A	A	A	A	B	B	A	A	A	A	B	A	A	A	A	A	B	A	B	U	B	A	A	A	A	A	B	A	A	U	A	U	B	A	B	B	B	B	B	A	A
gnl|UG|Ta#S17888470:219	3g34270	C	Y	A	B	U	B	U	A	A	A	B	B	B	A	A	A	A	B	U	U	U	U	B	B	U	B	B	B	A	A	A	A	A	B	A	A	B	A	B	B	A	B	B	B	B	B	A	A
D_comp19644_c0_seq1:659	3g34290	R	G	A	B	U	B	A	A	A	A	A	B	B	A	A	A	A	B	A	A	A	A	U	B	A	B	B	B	A	A	A	A	A	B	A	A	U	A	U	B	A	B	B	B	B	B	A	A
B_comp3963_c0_seq4:2059	3g34290	A	G	A	B	A	B	A	A	A	A	U	B	B	A	A	A	A	B	A	A	A	A	U	B	A	B	B	B	A	A	A	A	A	B	A	A	B	A	B	B	U	B	B	B	B	B	A	A
B_comp3963_c0_seq4:2124	3g34290	G	A	A	B	A	B	A	A	A	A	U	B	B	A	A	A	A	B	A	A	A	A	U	B	A	B	B	B	A	A	A	A	A	B	A	A	B	A	B	B	U	B	B	B	B	B	A	A
A_comp13090_c0_seq1:992	3g34290	S	C	A	B	A	U	A	A	A	A	A	B	B	A	A	A	A	U	A	A	A	A	U	B	A	B	U	B	A	A	A	A	A	B	A	A	U	A	B	B	A	B	B	B	B	B	A	A
B_comp3963_c0_seq4:1093	3g34290	R	A	A	B	A	U	A	A	A	A	B	B	B	A	A	A	A	U	A	A	A	A	U	B	A	B	U	B	A	A	A	A	A	B	A	A	U	A	B	B	A	B	B	B	B	B	A	A
B_comp3963_c0_seq4:1110	3g34290	Y	C	A	B	A	U	U	A	A	A	B	B	B	A	A	A	A	U	A	A	U	A	U	B	A	B	U	B	A	A	A	A	A	B	A	A	U	A	B	B	A	B	B	B	B	B	A	A
B_comp6299_c0_seq2:514	3g34310	G	C	A	B	A	B	A	A	A	A	U	B	B	A	A	A	A	B	A	A	A	A	B	B	A	B	B	B	A	A	A	A	A	B	A	A	B	A	B	B	A	B	B	B	B	B	A	A
B_comp384_c0_seq1:906	3g34400	C	T	A	B	A	B	A	A	A	A	U	B	B	A	A	A	A	B	A	A	A	A	B	B	A	B	B	B	A	A	A	A	A	B	A	A	B	A	B	B	A	B	B	B	B	B	A	A
B_comp6496_c0_seq1:3497	3g34450	A	G	A	B	A	B	A	A	A	A	U	B	B	A	A	A	A	B	A	A	A	A	B	B	A	B	B	B	A	A	A	A	A	B	A	A	B	A	B	B	U	B	B	B	B	B	U	A
B_comp6496_c0_seq1:1493	3g34450	Y	T	A	B	U	U	A	A	A	A	A	B	B	A	A	A	A	U	A	A	A	A	U	B	A	B	U	B	A	A	A	A	A	B	A	A	U	A	U	B	A	B	B	B	B	B	A	A
B_comp6145_c0_seq1:1527	3g34500	C	T	A	B	A	B	A	A	A	A	U	B	B	A	A	A	A	B	A	A	A	A	B	B	A	B	B	B	A	A	A	A	A	B	A	A	B	A	B	B	A	B	B	B	B	B	A	A
B_comp6468_c1_seq1:123	3g34520	T	G	A	B	B	U	A	A	A	A	U	B	B	A	A	A	A	B	A	A	A	A	B	B	A	B	B	B	A	A	A	A	A	B	A	A	B	A	B	B	A	B	B	B	B	B	A	A
D_comp4680_c0_seq1:75	3g34560	G	R	A	B	U	B	A	A	A	A	B	B	B	A	A	A	A	B	A	A	A	U	B	B	A	B	B	B	A	A	A	A	A	B	A	A	B	A	B	B	A	B	B	B	B	B	A	A
D_comp4680_c0_seq1:69	3g34560	A	R	A	B	U	B	A	A	A	A	B	B	B	A	A	A	A	B	A	A	U	U	B	B	U	B	B	B	A	A	A	A	A	B	A	A	B	A	B	B	A	B	B	B	B	B	A	A
comp6722_c0_seq1:254	3g34620	Y	T	A	B	A	B	A	A	A	A	A	B	B	A	A	A	A	U	A	A	A	A	U	A	A	B	B	B	A	A	A	A	A	B	A	B	B	A	B	B	A	B	B	B	B	B	A	B
comp6722_c0_seq1:222	3g34620	Y	C	A	B	A	B	A	A	A	A	A	B	B	A	A	A	A	U	A	A	A	A	U	A	A	B	B	B	A	A	A	A	A	B	A	B	U	A	B	B	A	B	B	B	B	B	A	B
A_comp10290_c0_seq1:3295	2g36900	T	Y	A	B	U	B	A	A	A	A	B	B	B	U	A	A	A	B	A	B	A	A	B	B	U	B	B	B	A	A	A	A	A	B	A	A	B	A	B	B	A	A	B	B	B	B	A	A
B_comp1555_c0_seq2:1031	2g35860	G	K	A	B	U	B	U	A	A	U	B	B	B	A	A	A	A	B	U	B	U	A	B	B	U	B	B	B	A	A	A	A	A	B	A	A	B	A	B	B	A	A	B	B	B	B	U	U
gnl|UG|Ta#S32532988:90	2g35760	R	G	A	B	A	B	A	A	A	A	A	B	B	A	A	A	A	B	A	B	A	A	A	B	A	B	B	B	A	A	A	A	A	B	A	A	B	A	B	B	A	A	B	B	B	B	A	A
gnl|UG|Ta#S32532988:193	2g35760	Y	T	A	B	A	B	A	A	A	A	A	B	B	A	A	A	A	B	A	B	A	A	A	B	A	B	B	B	A	A	A	A	A	B	A	A	B	A	B	B	A	A	B	B	B	B	A	A
gnl|UG|Ta#S32532988:118	2g35760	Y	C	A	B	A	B	A	A	A	A	A	B	B	A	A	A	A	B	A	B	A	A	A	B	A	B	B	B	A	A	A	A	A	B	A	A	B	A	A	B	A	A	B	B	B	B	A	A
gnl|UG|Ta#S32532988:73	2g35760	S	G	A	B	A	B	A	A	A	A	A	B	B	A	A	A	A	B	A	B	A	A	A	B	A	B	B	B	A	A	A	A	A	B	A	A	B	A	B	B	A	A	B	B	B	B	A	A
gnl|UG|Ta#S32532988:256	2g35760	R	A	A	B	A	B	A	A	A	A	A	B	B	A	A	A	A	B	A	B	A	A	A	B	A	B	B	A	A	A	A	A	A	B	A	A	B	A	B	B	A	A	B	B	B	B	A	A
B_comp1256_c0_seq1:442	2g35620	R	G	A	B	A	B	A	A	A	A	A	B	B	A	A	A	A	B	A	B	A	A	A	B	A	B	B	B	A	A	A	A	A	B	A	A	B	A	B	B	A	A	B	B	B	B	A	A
B_comp1453_c0_seq1:208	2g34770	T	C	A	B	A	B	A	A	A	A	U	B	B	A	A	A	A	B	A	B	A	A	B	B	A	B	B	B	A	A	A	A	A	B	A	A	B	A	B	B	A	A	B	B	B	B	A	A
B_comp1453_c0_seq1:359	2g34770	G	A	A	B	A	B	A	A	A	A	U	B	B	A	A	A	A	B	A	B	A	A	B	B	A	B	B	B	A	A	A	A	A	B	A	A	B	A	B	B	A	A	B	B	B	B	A	A
gnl|UG|Ta#S26027432:622	2g34760	R	G	A	B	A	B	A	A	A	A	A	B	B	A	A	A	A	U	A	B	A	A	B	B	A	B	U	B	A	A	A	A	A	B	A	A	U	A	B	B	A	A	B	B	B	B	A	A
gnl|UG|Ta#S26027432:443	2g34760	S	C	A	B	A	U	A	A	A	A	A	B	B	A	A	A	A	U	A	U	A	A	U	B	A	B	U	B	A	A	A	A	A	B	A	A	U	A	U	B	A	A	B	B	B	U	A	A
B_comp115_c1_seq4:1298	2g34580	T	C	A	B	A	B	A	A	A	A	U	B	B	A	A	A	A	B	A	B	A	A	U	B	A	B	B	B	A	A	A	A	A	B	A	A	B	A	B	B	U	A	B	B	B	B	A	A
B_comp1419_c0_seq1:335	2g34490	C	T	A	B	A	B	A	A	A	A	U	B	B	A	A	A	A	B	A	B	A	A	B	B	A	B	B	B	A	A	A	A	A	B	A	A	B	A	B	B	U	A	B	B	B	B	A	A
B_comp1419_c0_seq1:1211	2g34490	T	C	A	B	A	B	A	A	A	A	U	B	B	A	A	A	A	B	A	B	A	A	B	B	A	B	B	B	U	A	A	A	A	B	A	A	B	A	B	B	U	U	B	B	B	B	A	A
comp668_c0_seq1:337	2g34440	M	A	A	B	B	B	A	A	A	A	B	B	B	A	A	A	A	B	A	B	A	A	B	B	A	B	B	B	A	A	A	A	A	B	A	A	B	A	B	B	A	A	B	B	B	B	A	A
gnl|UG|Ta#S32511441:132	2g34300	G	R	A	B	U	B	U	A	A	A	B	B	B	A	U	A	U	B	U	B	U	A	B	B	U	B	B	B	A	A	A	A	A	B	A	A	B	A	B	B	A	A	B	B	B	B	A	U
gnl|UG|Ta#S32530777:461	2g34020	C	Y	A	B	U	B	U	A	A	A	B	B	B	A	A	A	A	B	U	B	U	U	B	B	U	B	B	B	A	A	A	A	A	B	A	A	B	A	B	B	A	A	B	B	B	B	A	A
B_comp986_c0_seq1:923	2g33930	G	A	A	B	A	B	A	A	A	A	U	B	B	A	A	A	A	B	A	B	A	A	B	B	A	B	B	B	A	A	A	A	A	B	A	A	B	A	B	B	U	A	B	B	B	B	A	A
B_comp2649_c0_seq6:1274	2g28000	G	C	A	B	A	B	A	A	A	A	U	B	B	A	A	A	A	B	A	U	A	A	B	A	A	B	B	B	A	A	A	A	A	B	A	B	B	A	B	B	A	B	B	B	B	B	A	A
B_comp2649_c0_seq6:2109	2g28000	C	Y	A	B	U	B	A	A	A	A	B	B	U	A	A	A	A	B	A	B	U	A	B	A	U	B	B	B	A	A	A	A	A	B	A	B	B	A	B	B	A	B	B	B	B	B	A	A
B_comp2649_c0_seq6:1535	2g28000	T	Y	A	B	U	B	U	A	A	A	B	B	B	A	A	A	A	B	U	B	A	U	B	A	U	B	B	B	A	A	A	A	A	B	A	B	B	A	B	B	A	B	B	B	B	B	A	A
gnl|UG|Ta#S17890835:150	2g27900	R	A	A	B	A	U	A	A	A	A	B	B	B	A	A	A	A	U	A	A	A	A	U	A	A	B	B	B	A	A	A	A	A	B	A	B	U	A	U	B	A	B	B	B	B	U	A	U
gnl|UG|Ta#S17890835:287	2g27900	Y	C	A	B	A	B	A	A	A	A	A	B	B	A	A	A	A	B	A	B	A	A	U	A	A	B	B	B	A	A	A	A	A	B	A	B	U	A	B	B	A	B	B	B	B	B	A	B
D_comp12978_c0_seq1:535	2g27870	W	A	A	B	A	B	A	A	A	A	A	B	B	A	A	A	A	U	A	A	A	A	U	A	A	B	U	B	A	A	A	A	A	B	A	B	U	A	U	B	A	B	B	B	B	U	A	B
B_comp948_c0_seq1:1380	2g27140	T	C	A	B	A	B	A	A	A	A	U	B	B	A	A	A	A	B	A	U	A	A	B	A	A	B	B	B	A	A	A	A	A	B	A	B	B	A	B	B	A	B	B	B	B	B	A	B
gnl|UG|Ta#S37881186:638	2g27130	G	C	A	B	A	B	A	A	A	A	U	B	B	A	A	A	A	B	A	U	A	A	B	A	A	B	B	B	A	A	A	A	A	B	A	B	B	A	B	B	A	B	B	B	B	B	A	B
B_comp800_c0_seq2:571	2g26950	A	G	A	B	A	B	A	A	A	A	U	B	B	A	A	A	A	B	A	U	A	A	B	A	A	B	B	B	A	A	A	A	A	B	A	B	B	A	B	B	A	B	B	B	B	B	A	B
D_comp406_c0_seq1:419	2g26940	R	A	A	B	A	B	A	A	A	A	A	B	B	A	A	A	A	B	A	A	A	A	B	A	A	B	B	B	A	A	A	A	A	B	A	B	B	A	B	B	A	B	B	B	B	B	A	B
D_comp406_c0_seq1:446	2g26940	R	G	A	B	A	B	A	A	A	A	B	B	B	A	A	A	A	B	A	A	A	A	B	A	A	B	B	B	A	A	A	A	A	B	A	B	B	A	B	B	A	B	B	B	B	B	A	B
B_comp17467_c0_seq1:698	2g26900	G	A	A	B	U	B	A	A	A	A	U	U	B	A	A	A	A	U	A	U	A	A	B	A	A	B	B	B	A	A	A	A	A	B	A	B	U	A	B	B	U	B	B	B	B	B	A	B
B_comp1893_c0_seq2:1605	2g26870	T	A	A	B	A	B	A	A	A	A	U	B	B	A	A	A	A	B	A	U	A	A	B	A	A	B	B	B	A	A	A	A	A	B	A	B	B	A	B	B	A	B	B	B	B	B	A	B
B_comp10396_c0_seq2:556	2g26720	C	G	A	B	A	B	A	A	A	A	U	B	B	A	A	A	A	B	A	U	A	A	B	A	A	B	B	B	A	A	A	A	A	B	A	B	B	A	B	B	U	B	B	B	B	U	A	B
B_comp1424_c0_seq1:1458	2g26650	T	Y	A	B	A	B	A	A	A	A	B	B	B	A	A	A	A	B	A	B	A	U	B	A	A	B	B	B	A	A	A	A	A	B	A	B	B	A	B	B	A	B	B	B	B	B	A	B
B_comp1424_c0_seq1:575	2g26650	T	G	A	B	A	B	A	A	A	A	U	B	B	A	A	A	A	B	A	U	A	A	B	A	A	B	B	B	A	A	A	A	A	B	A	B	B	A	B	B	A	B	B	B	B	B	A	B
B_comp1424_c0_seq1:224	2g26650	G	C	A	B	A	B	A	A	A	A	U	B	B	A	A	A	A	B	A	U	A	A	B	A	A	B	B	B	A	A	A	A	A	B	A	B	B	A	B	B	U	B	B	B	B	B	A	B
gnl|UG|Ta#S34818512:715	2g26300	G	R	A	B	U	B	U	A	A	A	B	B	B	A	A	A	A	B	U	B	A	U	B	A	U	B	B	B	A	A	A	A	A	B	A	B	B	A	B	B	A	B	B	B	B	B	A	B
A_comp12437_c0_seq1:793	2g26280	C	Y	A	B	U	B	A	A	A	A	B	B	B	A	A	A	A	B	A	B	A	U	B	A	A	B	B	B	A	A	A	A	A	B	A	B	B	A	B	B	A	B	B	B	B	B	A	B
B_comp10092_c0_seq1:1070	2g26270	G	A	A	B	A	B	A	A	A	A	U	B	B	A	A	A	A	B	A	A	A	A	U	A	A	B	B	B	A	A	A	A	A	B	A	B	B	A	U	B	A	B	B	U	B	B	A	B
B_comp5129_c0_seq1:292	2g26170	G	A	A	B	B	B	A	A	A	A	U	B	B	A	A	A	A	B	A	U	A	A	U	A	A	B	B	B	A	A	A	A	A	B	A	B	B	A	B	B	U	B	B	B	B	B	A	B
B_comp5061_c0_seq1:685	2g26110	C	G	A	B	A	B	A	A	A	A	U	B	B	A	A	A	A	B	A	U	A	A	B	A	A	B	B	B	A	A	A	A	A	B	A	B	B	A	B	B	A	B	B	B	B	B	A	B
B_comp5061_c0_seq1:864	2g26110	C	A	A	B	A	B	A	A	A	A	U	B	B	A	A	A	A	B	A	U	A	A	B	A	A	B	B	B	A	A	A	A	A	B	A	B	B	A	B	B	A	B	B	B	B	B	A	B
B_comp5061_c0_seq1:419	2g26110	C	T	A	B	A	B	A	A	A	A	U	B	B	A	A	A	A	B	A	U	A	A	B	A	A	B	B	B	A	A	A	A	A	B	A	B	B	A	B	B	U	B	B	B	B	B	A	U
B_comp5061_c0_seq1:197	2g26110	T	C	A	B	A	B	A	A	A	A	U	B	B	A	A	A	A	B	A	B	U	U	B	A	A	B	B	B	A	A	A	A	A	B	A	B	B	A	B	B	U	B	B	B	B	B	A	U
B_comp5061_c0_seq1:324	2g26110	G	T	A	B	A	B	A	A	A	A	U	B	B	A	A	A	A	B	A	U	A	A	B	A	U	B	B	B	A	A	A	A	A	B	A	B	B	A	B	B	U	B	B	B	B	B	A	B
B_comp820_c0_seq1:980	2g26040	R	G	A	B	A	B	A	A	A	A	A	B	B	A	A	A	A	B	A	A	A	U	B	A	A	B	B	B	A	A	A	A	A	B	A	B	B	A	B	B	A	B	B	B	B	B	A	B
B_comp820_c0_seq1:905	2g26040	C	G	A	B	A	B	A	A	A	A	U	B	B	A	A	A	A	B	A	U	A	A	B	A	A	B	B	B	A	A	A	A	A	B	A	B	B	A	B	B	A	B	B	B	B	B	A	B
B_comp2073_c0_seq1:412	2g25990	C	G	A	B	A	B	A	A	A	A	U	B	B	A	A	A	A	B	A	U	A	A	B	A	A	B	B	B	A	A	A	A	A	B	A	B	B	A	B	B	U	B	B	B	B	B	A	B
B_comp2073_c0_seq1:383	2g25990	G	C	A	B	A	B	A	A	A	A	U	B	B	A	A	A	A	B	A	U	A	A	B	A	A	B	B	B	A	A	A	A	A	B	A	B	B	A	B	B	U	B	B	B	B	B	A	B
B_comp2073_c0_seq1:434	2g25990	G	A	A	B	A	B	A	A	A	A	U	B	B	A	A	A	A	B	A	U	A	A	B	A	A	B	B	B	A	A	A	A	A	B	A	B	B	A	B	B	U	B	B	B	B	B	A	B
B_comp2073_c0_seq1:436	2g25990	G	T	A	B	A	B	A	A	A	A	U	B	B	A	A	A	A	B	A	U	A	A	B	A	A	B	B	B	A	U	A	A	A	B	A	B	B	A	B	B	U	B	B	B	B	B	A	B
B_comp2391_c0_seq1:540	2g25980	G	C	A	B	A	B	A	A	A	A	U	B	B	A	A	A	A	B	A	U	A	A	U	A	A	B	B	B	A	A	A	A	A	B	A	B	B	A	B	B	A	B	B	B	B	B	A	B
B_comp2391_c0_seq1:284	2g25980	C	T	A	B	A	U	A	A	A	A	U	B	U	A	A	A	A	B	A	U	A	A	U	A	A	B	B	B	A	A	A	A	A	B	A	B	U	A	B	B	A	B	B	B	B	B	A	B
B_comp205_c0_seq2:210	2g25920	G	C	A	B	A	B	A	A	A	A	U	B	B	A	A	A	A	B	A	U	A	A	B	A	A	B	B	B	A	A	A	A	A	B	A	B	B	A	B	B	A	B	B	B	B	B	A	B
B_comp205_c0_seq2:624	2g25920	C	A	A	B	A	B	A	A	A	A	U	B	B	A	A	A	A	B	A	U	A	A	B	A	A	B	B	B	A	A	A	A	A	B	A	B	B	A	B	B	A	B	B	B	B	B	A	B
comp325_c0_seq1:235	2g25910	C	G	A	B	A	B	A	A	A	A	U	B	B	A	A	A	A	B	A	U	A	A	B	A	A	B	B	B	A	A	A	A	A	B	A	B	B	A	B	B	A	B	B	B	B	B	A	B
gnl|UG|Ta#S37749946:175	2g25890	R	G	A	B	A	B	A	A	A	A	A	B	B	A	A	A	A	B	A	A	A	A	B	A	A	B	B	B	A	A	A	A	A	B	A	B	B	A	B	B	A	B	B	B	B	B	A	B
comp1152_c0_seq1:1064	2g25870	Y	T	A	B	A	B	A	A	A	A	A	B	B	A	A	A	A	A	A	A	A	A	B	A	A	B	B	B	A	A	A	A	A	B	A	B	B	A	B	B	A	B	B	B	B	B	A	B
B_comp6657_c0_seq1:557	2g25860	T	C	A	B	A	B	A	A	A	A	U	B	B	A	A	A	A	B	A	U	A	A	B	A	A	B	B	B	A	A	A	A	A	B	A	B	U	A	B	B	A	B	B	B	B	B	A	B
B_comp860_c0_seq1:519	2g25820	C	Y	A	B	A	B	A	A	A	A	B	B	B	A	A	A	A	B	A	B	A	A	B	A	A	B	B	B	A	A	A	A	A	B	A	B	B	A	B	B	A	B	B	B	B	B	A	B
B_comp860_c0_seq1:900	2g25820	A	G	A	B	A	B	A	A	A	A	U	B	B	A	A	A	A	B	A	U	A	A	B	A	A	B	B	B	A	A	A	A	A	B	A	B	B	A	B	B	A	B	B	B	B	B	A	B
comp6855_c0_seq1:509	2g25780	R	G	A	B	A	B	A	A	A	A	A	B	B	A	A	A	A	U	A	A	A	A	B	A	A	B	U	B	A	A	A	A	A	B	A	B	U	A	U	B	A	B	B	B	B	B	A	B
gnl|UG|Ta#S17986858:617	2g25740	G	R	A	B	A	B	A	A	A	A	B	B	B	A	A	A	A	B	A	B	A	A	B	A	A	B	B	B	A	A	A	A	A	B	A	B	B	A	B	B	A	B	B	B	B	B	A	B
B_comp3219_c0_seq2:3532	2g25680	R	G	A	B	A	B	A	A	A	A	A	B	B	A	A	A	A	B	A	A	A	A	U	A	A	B	U	B	A	A	A	A	A	B	A	B	U	A	U	B	A	B	B	B	B	U	A	B
B_comp8847_c0_seq1:1385	2g25540	T	C	A	B	A	B	A	A	A	A	U	B	B	A	A	A	A	B	A	U	A	A	B	A	A	B	B	B	A	A	A	A	A	B	A	B	B	A	B	B	U	B	B	B	B	B	A	B
gnl|UG|Ta#S32643822:625	2g25520	G	R	A	B	U	B	A	A	A	A	B	B	B	A	A	A	A	B	A	B	A	A	B	A	A	B	B	B	A	A	A	A	A	B	A	B	B	A	B	B	A	B	B	B	B	B	A	B
gnl|UG|Ta#S16058176:439	2g25510	Y	C	A	B	A	B	A	A	A	A	A	B	B	A	A	A	A	B	A	A	A	A	B	A	A	B	B	B	A	A	A	A	A	B	A	B	B	A	B	B	A	B	B	B	B	B	A	B
gnl|UG|Ta#S16058176:652	2g25510	A	R	A	B	U	B	A	A	A	A	B	B	B	A	A	A	A	B	A	B	A	A	B	A	A	B	B	B	A	A	A	A	A	B	A	B	B	A	B	B	A	B	B	B	B	B	A	B
gnl|UG|Ta#S16058176:222	2g25510	C	Y	A	B	U	B	U	A	A	A	B	B	B	A	A	A	A	B	U	B	A	U	B	A	U	B	B	B	A	A	A	A	A	B	A	B	B	A	B	B	A	B	B	B	B	B	A	B
comp11409_c0_seq1:933	2g25420	G	R	A	B	U	B	U	A	A	A	B	B	B	A	A	A	U	B	A	B	U	U	B	A	U	B	B	B	A	A	A	A	A	B	A	B	B	A	B	B	A	B	B	B	B	B	A	A
comp11409_c0_seq1:821	2g25420	G	R	A	B	U	B	U	A	A	A	B	B	B	A	U	U	A	B	U	B	U	U	B	A	U	B	B	B	A	A	A	A	A	B	A	B	B	A	B	B	A	B	B	B	B	B	A	A
B_comp9142_c1_seq3:1102	2g25410	C	A	A	B	A	B	A	A	A	A	U	B	B	A	A	A	A	B	A	U	A	A	U	A	A	B	B	B	A	A	A	A	A	B	A	B	B	A	B	U	U	B	B	B	B	B	A	A
B_comp1815_c1_seq1:172	2g25390	T	A	A	B	A	B	A	A	A	A	U	B	B	A	A	A	A	B	A	U	A	A	B	A	A	B	B	B	A	A	A	A	A	B	A	B	B	A	B	B	A	B	B	B	B	B	A	A
B_comp1815_c1_seq1:538	2g25390	G	C	A	B	A	B	A	A	A	A	U	B	B	A	A	A	A	B	A	U	A	A	B	A	A	B	B	B	A	A	A	A	A	B	A	B	B	A	B	B	A	B	B	B	B	B	A	A
B_comp1815_c1_seq1:627	2g25390	G	A	A	B	A	U	A	A	A	A	U	B	B	A	A	A	A	B	A	U	A	A	B	A	A	B	B	B	A	A	A	A	A	B	A	B	B	A	B	B	A	B	B	B	B	B	A	A
B_comp1815_c1_seq1:155	2g25390	T	A	A	B	A	B	A	A	A	A	U	B	B	A	A	A	A	U	A	U	A	A	B	A	A	B	B	B	A	A	A	A	A	B	A	B	B	A	B	B	A	B	B	B	B	B	A	A
B_comp1815_c1_seq1:953	2g25390	T	W	A	B	U	A	A	A	A	A	B	B	A	A	A	A	A	A	U	B	A	A	B	A	U	B	A	B	A	A	A	A	A	B	A	B	B	A	U	B	A	B	B	A	B	B	A	A
B_comp4990_c0_seq2:2260	2g25350	G	C	A	B	A	B	A	A	A	A	U	B	B	A	A	A	A	B	A	U	A	A	B	A	A	B	B	B	A	A	A	A	A	B	A	B	B	A	B	B	A	B	B	B	B	B	A	A
gnl|UG|Ta#S22379508:409	2g25320	G	A	A	B	A	B	A	A	A	A	U	B	B	A	A	A	A	B	A	U	A	A	B	A	A	B	B	B	A	A	A	A	A	B	A	B	B	A	B	B	U	B	B	B	B	B	A	A
B_comp3068_c0_seq1:699	2g25230	G	A	A	B	A	B	A	A	A	A	U	B	B	A	A	A	A	B	A	U	A	A	B	A	A	B	B	B	A	A	A	A	A	B	A	B	B	A	B	B	A	B	B	B	B	B	A	A
A_comp3961_c0_seq7:315	2g25200	R	G	A	B	A	B	A	A	A	A	A	B	B	A	A	A	A	U	A	B	A	A	U	A	A	B	B	B	A	A	A	A	A	B	A	B	U	A	B	B	A	B	B	B	B	B	A	A
gnl|UG|Ta#S37916658:234	2g25062			A	B	A	B	A	A	A	A	A	B	B	A	A	A	A	B	A	A	A	A	U	A	A	B	U	B	A	A	A	A	A	B	A	B	U	A	B	B	A	B	B	B	B	U	A	A
B_comp1619_c0_seq1:122	2g25030	K	G	A	B	A	B	A	A	A	A	A	B	B	A	A	A	A	B	A	A	A	A	B	A	A	B	B	B	A	A	A	A	A	B	A	B	B	A	B	B	A	B	B	B	B	B	A	A
B_comp1619_c0_seq1:160	2g25030	C	M	A	B	A	B	A	A	A	A	B	B	B	A	A	A	A	B	A	A	A	A	B	A	A	B	B	B	A	A	A	A	A	B	A	B	B	A	B	B	A	B	B	B	B	B	A	A
B_comp1619_c0_seq1:88	2g25030	A	G	A	B	A	B	A	A	A	A	U	B	B	A	A	A	A	B	A	A	A	A	B	A	A	B	B	B	A	A	A	A	A	B	A	B	B	A	B	B	U	B	B	B	B	B	A	A
gnl|UG|Ta#S17977402:356	2g24960	C	Y	A	B	U	B	U	A	A	A	B	B	B	A	A	A	A	B	U	U	U	U	B	A	U	B	B	B	A	A	A	A	A	B	A	B	B	A	B	B	A	B	B	B	B	B	U	A
comp14627_c0_seq1:465	2g24810	C	T	A	B	A	B	A	A	A	A	U	B	U	A	A	A	A	B	A	A	A	A	B	A	A	B	B	B	A	A	A	A	A	B	A	B	B	A	B	U	A	B	B	B	B	B	A	A
comp14627_c0_seq1:470	2g24810	G	A	A	B	A	B	A	A	A	A	U	B	U	A	A	A	A	B	A	A	A	A	B	A	A	B	B	B	A	A	A	A	A	B	A	B	B	A	B	U	A	B	B	B	B	B	A	A
B_comp2023_c0_seq1:303	2g24790	Y	C	A	B	A	B	A	A	A	A	A	B	B	A	A	A	A	B	A	A	A	A	B	A	A	B	B	B	A	A	A	A	A	B	A	B	U	A	B	B	A	B	B	B	B	B	A	A
B_comp2023_c0_seq1:745	2g24790	C	G	A	B	A	B	A	A	A	A	U	B	B	A	A	A	A	B	A	A	A	A	B	A	A	B	B	B	A	A	A	A	A	B	A	B	B	A	B	B	U	B	B	B	B	B	A	A
B_comp2023_c0_seq1:1636	2g24790	A	G	A	B	A	B	A	A	A	A	U	B	B	A	A	A	A	B	A	A	A	A	B	A	A	B	B	B	A	A	A	A	A	B	A	B	B	A	B	B	U	B	B	B	B	B	A	A
B_comp2023_c0_seq1:1666	2g24790	G	C	A	B	A	B	A	A	A	A	U	B	B	A	A	A	A	B	A	A	A	A	B	A	A	B	B	B	A	A	A	A	A	B	A	B	B	A	B	B	U	B	B	B	B	B	A	A
B_comp2023_c0_seq1:2156	2g24790	T	C	A	B	A	B	A	A	A	A	U	B	B	A	A	A	A	B	A	A	A	A	B	A	A	B	B	B	A	A	A	A	A	B	A	B	B	A	B	B	U	B	B	B	B	B	A	A
B_comp2023_c0_seq1:1783	2g24790	C	G	A	B	A	B	U	A	A	A	U	B	B	U	A	A	A	B	A	A	A	A	U	A	A	B	B	B	A	A	U	A	A	B	A	B	B	A	B	B	U	B	B	B	B	B	U	A
comp9123_c0_seq1:213	2g24680	C	G	A	B	A	B	A	A	A	A	U	B	B	A	A	A	A	B	A	A	A	U	U	A	A	B	B	B	A	A	A	A	A	B	A	B	B	A	B	B	A	B	B	B	B	B	A	A
D_comp13562_c0_seq1:750	2g24070	A	R	A	B	U	B	A	A	A	A	B	B	B	A	A	A	A	B	A	A	U	U	B	A	U	A	B	B	A	A	A	A	A	B	A	B	B	A	B	B	A	B	B	B	B	B	A	A
D_comp13562_c0_seq1:771	2g24070	R	G	A	B	A	U	A	A	A	A	A	B	B	A	A	A	A	U	A	A	A	A	U	A	A	A	U	B	A	A	A	A	A	B	A	B	U	A	U	B	A	B	B	B	B	B	A	A
B_comp6095_c0_seq1:855	2g24030	C	A	A	B	A	B	A	A	A	A	U	B	B	A	A	A	A	B	A	A	A	A	B	A	A	A	B	B	A	A	A	A	A	B	A	B	B	A	B	B	A	B	B	B	B	B	A	A
B_comp7523_c0_seq1:1037	2g24010	T	C	A	B	A	B	A	A	A	A	U	B	B	A	A	A	A	U	A	A	A	A	U	A	A	A	B	B	A	A	A	A	A	B	A	B	B	A	U	B	A	B	B	B	B	A	A	A
B_comp7523_c0_seq1:1873	2g24010	C	A	A	B	A	U	A	A	A	A	U	B	B	A	A	A	A	B	A	A	A	A	B	A	A	A	U	B	A	A	A	A	A	B	A	B	A	A	B	B	A	U	B	B	B	B	A	A
comp8326_c0_seq1:92	2g23930	C	T	A	B	A	B	A	A	A	A	U	B	B	A	A	A	A	B	A	A	A	A	B	A	A	A	B	B	A	A	A	A	A	B	A	B	B	A	B	B	A	B	B	B	B	B	A	A
gnl|UG|Ta#S26022904:837	2g23860	R	G	A	B	A	B	A	A	A	A	A	B	B	A	A	A	A	U	A	A	A	A	B	A	A	A	B	B	A	A	A	A	A	B	A	B	B	A	B	B	A	B	B	B	B	B	A	A
B_comp8722_c0_seq1:1518	2g23690	R	G	A	B	U	B	U	A	A	A	A	B	B	A	A	A	A	B	U	U	U	A	A	A	A	A	U	B	A	A	A	A	A	B	A	B	U	A	B	B	A	B	B	B	B	B	A	A
B_comp4289_c0_seq4:1026	2g23520	C	G	A	B	A	B	A	A	A	A	U	U	B	A	A	A	A	B	A	A	A	A	B	A	A	A	B	B	A	A	A	A	A	B	A	B	B	A	B	B	A	B	B	B	B	B	A	A
B_comp5982_c0_seq3:462	2g23500	A	G	A	B	A	B	A	A	A	A	U	B	B	A	A	A	A	B	A	A	A	A	B	A	A	A	B	B	A	A	A	A	A	B	A	B	B	A	B	B	U	B	B	B	B	B	A	A
B_comp1510_c0_seq2:564	2g23490	T	C	A	B	A	B	A	A	A	A	U	B	B	A	A	A	A	B	A	A	A	A	B	A	A	A	B	B	A	A	A	A	A	B	A	B	B	A	B	B	U	B	B	B	B	B	A	A
B_comp3220_c0_seq1:235	2g23480	C	T	A	B	A	B	A	A	A	A	U	B	B	A	A	A	A	U	A	A	A	A	U	A	A	A	B	B	A	A	A	A	A	B	A	B	B	A	B	B	A	B	B	B	B	B	A	A
B_comp3220_c0_seq1:263	2g23480	G	C	A	B	A	B	A	A	A	A	U	B	B	A	A	A	A	B	A	A	A	A	U	A	A	A	B	B	A	A	A	A	A	B	A	B	B	A	B	B	U	B	B	B	B	B	A	A
B_comp3220_c0_seq1:730	2g23480	G	A	A	B	A	U	A	A	A	A	U	B	B	A	A	A	A	U	A	A	A	A	B	A	A	A	B	B	A	A	A	A	A	B	A	U	U	A	B	B	A	B	B	B	B	B	A	A
B_comp3220_c0_seq1:357	2g23480	R	A	A	B	A	U	A	A	A	A	A	B	B	A	A	A	A	U	A	A	A	A	U	A	A	A	U	B	A	A	A	A	A	B	A	B	U	A	U	B	A	B	B	B	B	U	A	A
gnl|UG|Ta#S26025892:178	2g23380	Y	C	A	B	A	U	A	A	A	A	A	B	B	A	A	A	A	U	A	A	A	A	U	A	A	A	U	B	A	A	A	A	A	B	A	B	U	A	U	B	A	B	B	B	B	B	A	A
comp2016_c0_seq1:277	2g22680	C	Y	A	B	A	B	A	A	A	A	B	B	B	A	A	A	A	B	A	B	A	A	B	A	A	A	B	B	A	A	A	A	A	B	A	B	B	A	B	B	A	B	B	B	B	B	A	A
B_comp12300_c0_seq1:920	2g22350	T	C	A	B	A	B	A	A	B	A	U	B	B	A	A	A	A	B	A	B	A	A	B	A	A	A	B	B	A	A	A	A	A	B	A	B	B	A	B	B	A	A	B	B	B	B	A	A
B_comp12300_c0_seq1:924	2g22350	A	G	A	B	A	B	A	A	B	A	U	B	B	A	A	A	A	B	A	B	A	A	B	A	A	A	B	B	A	A	A	A	A	B	A	B	B	A	B	B	A	A	B	B	B	B	A	A
B_comp12300_c0_seq1:1099	2g22350	G	A	A	B	U	B	A	A	B	A	U	B	B	A	A	A	A	B	A	B	A	A	B	A	A	A	B	B	A	A	A	A	A	B	A	B	B	A	B	B	A	A	B	B	B	B	A	A
B_comp12300_c0_seq1:716	2g22350	G	A	A	B	A	B	A	A	B	U	U	B	B	A	A	A	A	B	A	B	U	A	B	A	A	A	B	B	A	A	A	A	U	B	A	B	B	A	B	B	U	A	B	B	B	B	U	A
B_comp6316_c0_seq4:561	2g22040	A	G	A	B	A	B	A	A	B	A	U	B	B	A	A	A	A	B	A	B	A	A	B	A	A	A	B	B	A	A	A	A	A	B	A	B	B	A	B	B	A	A	B	B	B	B	A	A
B_comp5131_c0_seq2:340	2g21870	T	A	A	B	U	B	A	A	B	A	U	B	B	A	A	A	A	B	A	B	A	A	B	A	A	A	B	B	A	A	A	A	A	B	A	B	B	A	B	B	U	A	B	B	B	B	A	A
B_comp2085_c0_seq3:563	2g21410	A	G	A	B	A	B	A	A	B	A	U	B	B	A	A	A	A	B	A	B	A	A	U	B	A	A	B	B	A	A	A	A	A	B	A	B	B	A	B	B	A	A	B	B	B	B	A	A
gnl|UG|Ta#S18349090:1383	2g21300	G	R	A	B	U	B	A	A	B	A	B	B	B	A	A	A	A	B	U	B	U	U	B	B	U	A	B	B	A	A	A	A	A	B	A	B	B	A	B	B	A	A	B	B	B	B	A	A
gnl|UG|Ta#S16211851:362	2g21290	S	G	A	B	A	U	A	A	B	A	A	B	B	A	A	A	A	U	A	B	A	A	U	B	A	A	B	B	A	A	A	A	A	B	A	B	U	A	B	B	A	A	B	B	B	B	A	A
B_comp4736_c0_seq1:855	2g21220	G	A	A	B	A	B	A	A	B	A	U	B	B	A	A	A	A	B	A	B	A	A	B	B	U	A	B	B	A	A	A	A	A	B	A	B	B	A	B	B	A	A	B	B	B	B	A	A
B_comp4736_c0_seq1:1118	2g21220	Y	C	A	B	A	B	A	A	B	A	A	B	B	U	A	A	A	U	A	U	A	A	U	B	A	A	U	B	A	A	A	A	A	B	A	B	U	A	B	B	A	A	B	B	B	B	A	A
D_comp17223_c0_seq1:3321	2g21220	R	G	A	B	A	U	A	A	B	A	A	B	B	A	A	A	A	U	A	U	A	A	B	B	U	A	U	B	A	A	A	A	A	B	A	B	U	A	U	B	A	A	B	B	B	B	A	A
gnl|UG|Ta#S12922999:1302	2g21120	C	Y	A	B	A	B	A	A	B	A	B	B	B	A	A	A	A	B	B	B	A	A	B	B	A	A	B	B	A	A	A	A	A	B	A	B	B	A	B	B	A	A	B	B	B	B	A	A
B_comp12186_c1_seq1:470	2g21030	T	C	A	B	A	B	A	A	B	A	U	B	B	A	A	A	A	B	B	B	A	A	B	B	A	A	B	B	A	A	A	A	A	B	A	A	B	A	B	B	A	A	B	B	B	B	A	A
B_comp794_c0_seq1:430	2g20890	C	T	A	B	A	B	A	A	B	A	U	B	B	A	A	A	A	B	B	B	A	A	B	B	A	A	B	B	A	A	A	A	A	B	A	A	B	A	B	B	A	A	B	B	B	B	A	A
B_comp711_c0_seq1:313	2g20440	C	Y	A	B	A	B	A	A	B	A	B	B	B	A	A	A	B	B	B	B	A	A	B	B	A	A	B	B	A	A	A	A	A	B	A	B	B	A	B	B	A	A	B	B	B	B	A	B
D_comp509303_c0_seq1:208	2g20440	T	C	A	B	A	B	U	A	B	A	U	B	B	A	A	A	B	B	U	B	A	A	B	B	A	A	B	B	A	A	A	A	A	B	A	B	B	A	B	B	A	A	B	B	B	B	A	B
D_comp509303_c0_seq1:85	2g20440	T	C	A	B	A	B	A	A	B	A	U	B	B	A	A	A	B	B	U	B	A	A	B	B	A	A	B	B	A	A	A	A	A	B	A	B	B	A	B	B	U	A	B	B	B	B	A	B
D_comp509303_c0_seq1:220	2g20440	A	G	A	B	A	B	A	A	B	A	U	B	B	A	A	A	B	B	U	B	A	A	B	B	A	A	B	B	A	A	A	A	A	B	A	B	B	A	B	B	U	A	B	B	B	B	A	B
B_comp711_c0_seq1:528	2g20440	C	T	A	B	U	B	A	A	B	A	U	B	B	A	A	A	B	B	U	B	A	A	B	B	A	A	B	B	A	A	A	A	A	B	A	B	B	A	B	B	U	A	B	B	B	B	A	B
D_comp509303_c0_seq1:25	2g20440	G	T	A	B	A	B	A	A	B	A	B	B	B	A	A	U	B	B	B	B	A	A	B	B	A	U	B	B	A	A	U	A	A	B	A	B	B	A	B	B	U	U	B	B	B	B	A	B
B_comp4627_c0_seq4:2026	2g20410	A	G	A	B	A	B	A	A	B	A	U	B	B	A	A	A	B	B	U	B	A	A	B	B	A	A	B	B	A	A	A	A	A	B	A	B	B	A	B	B	A	A	B	B	B	B	A	B
B_comp4627_c0_seq4:561	2g20410	C	T	A	B	A	B	A	A	B	A	U	B	B	A	A	A	B	B	U	B	A	A	B	B	A	A	B	B	A	A	U	A	A	B	A	B	B	A	B	B	A	A	B	B	B	B	A	B
B_comp4627_c0_seq4:1758	2g20410	A	G	A	B	A	B	A	A	B	A	U	B	B	A	A	A	B	B	U	B	A	A	B	B	A	A	B	B	A	A	A	A	A	B	A	B	B	A	B	B	U	A	B	B	B	B	A	B
B_comp4627_c0_seq4:2196	2g20410	G	A	A	B	A	B	A	A	B	A	U	B	B	A	A	A	B	B	B	B	A	A	B	B	A	A	B	B	A	A	A	A	A	B	A	B	B	A	U	B	U	A	B	B	B	B	A	B
B_comp4627_c0_seq4:1222	2g20410	T	A	A	B	A	B	A	A	U	A	U	B	B	A	A	A	B	B	U	B	A	A	B	B	A	A	B	B	A	A	A	A	A	B	A	U	B	A	B	B	A	A	B	U	U	U	A	B
B_comp4627_c0_seq4:1150	2g20410	G	C	A	B	A	B	A	A	B	A	U	B	B	A	A	A	B	B	U	B	A	A	B	B	A	A	B	B	A	A	U	U	A	B	A	B	B	U	B	B	U	A	B	B	B	B	U	B
B_comp4627_c0_seq4:2573	2g20410	C	M	A	B	U	U	U	A	B	U	B	B	B	U	A	A	B	B	B	B	U	U	B	B	U	A	B	B	A	A	A	A	A	B	A	B	B	A	B	B	A	A	B	B	B	B	A	B
B_comp606_c0_seq1:67	2g20380	T	C	A	B	A	B	A	A	B	A	U	B	B	A	A	A	B	B	U	B	A	A	B	B	A	A	B	B	A	A	A	A	A	B	A	B	B	A	B	B	U	A	B	B	B	B	A	B
B_comp2044_c0_seq2:1140	2g20370	T	C	A	B	A	B	A	A	B	A	U	B	B	A	A	A	B	B	U	B	A	A	B	B	A	A	B	B	A	A	A	A	A	B	A	B	B	A	B	B	A	A	B	B	B	B	A	B
B_comp2044_c0_seq2:350	2g20370	G	A	A	B	A	B	A	A	B	A	U	B	B	A	A	A	B	B	U	B	A	A	B	B	A	A	B	B	A	A	A	A	A	B	A	B	B	A	B	B	U	A	B	B	B	B	A	B
B_comp2044_c0_seq2:929	2g20370	C	T	A	B	A	B	A	A	B	A	U	B	B	A	A	A	B	B	U	B	A	A	B	B	A	A	B	B	A	A	A	A	A	B	A	B	B	A	B	B	U	A	B	B	B	B	A	B
B_comp2044_c0_seq2:975	2g20370	A	G	A	B	A	B	A	A	B	A	U	B	B	A	A	A	B	B	U	B	A	A	B	B	A	A	B	B	A	A	A	A	A	B	A	B	B	A	B	B	U	A	B	B	B	B	A	B
B_comp2044_c0_seq2:1168	2g20370	A	G	A	B	A	B	A	A	B	A	U	B	B	A	A	A	B	B	U	B	A	A	B	B	A	A	B	B	A	A	A	A	A	B	A	B	B	A	B	B	U	A	B	B	B	B	A	B
B_comp2944_c0_seq3:450	2g20340	A	G	A	B	A	B	A	A	B	A	U	B	B	A	A	A	B	B	U	B	A	A	B	B	A	A	B	B	A	A	A	A	A	B	A	B	B	A	B	B	A	A	B	B	B	B	A	B
B_comp6119_c0_seq2:797	2g20310	T	C	A	B	A	B	U	A	B	A	U	B	B	U	A	A	B	B	U	B	A	A	B	B	U	A	B	B	A	A	A	A	A	B	A	B	B	A	B	B	U	A	B	B	B	B	A	B
B_comp6697_c0_seq2:1009	2g20280	G	A	A	B	A	B	A	A	B	A	U	B	B	A	A	A	B	B	U	B	A	A	B	B	A	A	B	B	A	A	A	A	A	B	A	B	B	A	B	B	A	A	B	B	B	B	A	B
B_comp6697_c0_seq2:956	2g20280	C	T	A	B	A	B	A	A	B	A	U	B	B	A	A	A	B	B	U	B	A	A	B	B	A	A	B	B	A	A	A	A	A	B	A	B	B	A	B	B	U	A	B	B	B	B	A	B
B_comp18145_c0_seq2:286	2g20230	A	T	A	B	A	B	A	A	B	A	U	B	B	A	A	A	B	B	U	B	A	A	B	B	A	A	B	B	A	A	A	A	A	B	A	B	B	A	B	B	U	A	B	B	B	B	A	B
comp4445_c0_seq1:430	2g20200	G	R	A	B	U	B	A	A	B	A	B	B	B	A	A	A	B	B	B	B	U	U	B	B	U	A	B	B	A	A	A	A	A	B	A	B	B	A	B	B	A	A	B	B	B	B	A	B
B_comp3855_c0_seq3:375	2g20150	A	G	A	B	A	B	A	A	B	A	B	B	B	A	A	A	B	B	U	B	A	A	B	B	A	A	B	B	A	A	A	A	A	B	A	B	B	A	B	B	U	A	B	B	B	B	A	B
B_comp1802_c0_seq2:1378	2g20110	T	C	A	B	A	B	A	A	B	A	B	B	B	A	A	A	B	B	U	B	A	A	B	B	A	A	B	B	A	A	A	A	A	B	A	B	B	A	B	B	A	A	B	B	B	B	A	B
B_comp4789_c0_seq32:479	2g20020	G	A	A	B	A	B	A	A	B	A	B	B	B	A	A	A	B	B	U	B	A	A	U	B	A	A	B	B	A	A	A	A	A	B	A	B	B	A	B	B	U	A	B	B	B	B	A	B
D_comp25099_c0_seq1:387	2g20020	G	S	A	B	U	B	U	A	B	U	B	B	B	A	A	A	B	B	B	B	U	U	B	B	U	A	B	B	A	A	A	A	A	B	A	B	U	A	B	B	A	A	B	B	B	B	A	B
comp3260_c0_seq1:525	2g19680	C	T	A	B	A	B	U	A	B	A	B	B	B	A	A	A	B	B	U	B	A	A	B	B	A	A	B	B	A	A	B	A	A	B	A	B	B	A	B	B	A	A	B	B	B	B	A	B
gnl|UG|Ta#S47626319:1099	2g19640	G	K	A	B	A	B	A	A	B	A	B	B	B	A	A	A	B	B	B	B	A	A	B	B	A	A	B	B	A	A	B	A	A	B	A	B	B	A	B	B	A	A	B	B	B	B	A	A
gnl|UG|Ta#S37842299:411	2g19490	A	W	A	B	U	B	A	A	B	A	B	B	B	A	A	A	B	B	B	B	U	U	B	B	U	A	B	B	A	A	B	A	A	B	A	B	B	A	B	B	A	A	B	B	B	B	A	A
B_comp12718_c0_seq1:113	2g19450	C	G	A	B	A	B	A	A	B	A	B	B	B	A	A	A	B	B	U	B	A	A	B	B	A	A	B	B	A	A	B	A	A	B	A	B	B	A	B	U	A	A	B	B	B	B	A	A
B_comp11144_c0_seq7:1025	2g19330	A	G	A	B	A	B	A	A	B	A	B	B	B	A	A	A	B	B	U	A	A	A	B	B	A	A	U	B	A	A	B	A	A	B	A	B	A	A	B	U	A	A	B	B	B	B	A	A
B_comp11144_c0_seq4:372	2g19330	A	G	A	B	A	B	A	A	B	A	B	B	B	A	A	A	B	B	U	A	A	A	B	B	A	A	B	B	A	A	B	A	A	B	A	B	A	A	B	U	U	A	B	B	B	B	U	A
D_comp11630_c0_seq1:1461	2g19330	G	R	A	B	U	B	U	A	B	A	B	B	B	A	A	A	B	B	B	A	U	U	B	B	U	A	B	B	A	A	B	A	A	B	A	B	U	A	B	B	A	A	B	B	B	B	A	U
B_comp11144_c0_seq4:810	2g19330	T	C	A	B	A	B	A	A	B	A	B	B	B	A	A	A	B	U	A	A	A	A	U	B	A	A	B	B	A	A	B	A	A	B	A	U	A	A	B	U	A	A	B	B	B	B	A	A
A_comp22671_c0_seq1:758	2g19330	A	R	A	B	U	B	U	A	B	A	B	B	B	A	A	A	B	B	B	U	U	U	B	B	U	A	B	B	A	A	B	A	A	B	A	B	U	A	B	B	A	A	B	B	B	B	A	A
B_comp11144_c0_seq7:648	2g19330	M	A	A	B	U	B	A	A	B	A	B	B	B	U	U	A	B	B	A	A	U	A	B	B	A	A	U	B	A	A	B	A	A	B	A	B	A	A	B	A	A	U	B	B	B	B	A	U
gnl|UG|Ta#S12906369:454	2g19260	C	Y	A	B	A	B	A	A	B	A	B	B	B	A	A	A	B	B	A	A	A	A	B	B	A	A	B	B	A	A	B	A	A	B	A	B	A	A	B	B	A	A	B	B	B	B	A	A
gnl|UG|Ta#S12906369:208	2g19260	Y	C	A	B	A	B	A	A	B	A	B	B	B	A	A	A	B	B	A	A	A	A	B	B	A	A	B	B	A	A	B	A	A	B	A	B	A	A	B	A	A	A	B	B	B	B	A	A
A_comp13191_c0_seq1:439	2g19230	G	K	A	B	U	B	U	A	B	A	B	B	B	A	A	A	B	B	U	A	U	A	B	B	U	A	B	B	A	A	B	A	A	B	A	B	U	A	B	B	A	A	B	B	B	B	A	A
B_comp2115_c0_seq16:680	2g19060	R	G	A	B	A	B	A	A	B	A	B	B	B	A	A	A	B	B	A	A	A	A	B	B	A	A	B	B	A	A	B	A	A	B	A	B	A	A	B	A	A	A	B	B	B	B	A	A
gnl|UG|Ta#S26026429:500	2g19050	Y	C	A	B	A	B	A	A	B	A	B	B	B	A	A	A	B	U	A	A	A	A	U	B	A	A	B	B	A	A	B	A	A	B	A	B	A	A	U	A	A	A	B	B	B	U	A	A
B_comp5424_c0_seq4:890	2g18990	A	G	A	B	B	B	A	B	B	A	B	B	B	A	A	A	B	B	A	A	A	A	U	B	A	A	B	B	A	A	B	A	A	B	A	B	A	A	B	U	A	A	B	B	B	B	A	A
A_comp21810_c0_seq1:386	2g18650	S	G	A	B	A	B	A	B	B	A	A	B	B	A	A	A	B	B	A	A	A	A	B	B	A	A	U	B	A	A	B	A	A	B	A	B	A	A	B	A	A	A	B	B	B	B	A	A
B_comp2114_c0_seq1:203	2g18630	A	G	A	B	A	B	A	B	B	A	A	B	B	A	A	A	B	B	A	A	A	A	B	B	A	A	B	B	A	A	B	A	A	B	A	B	A	A	B	U	A	A	B	B	B	B	A	A
B_comp2114_c0_seq1:243	2g18630	C	T	A	B	A	B	A	B	B	A	A	B	B	A	A	A	B	B	A	A	A	A	B	B	A	A	B	B	A	A	B	A	A	B	A	B	A	A	B	U	A	A	B	B	B	B	A	A
B_comp2114_c0_seq1:340	2g18630	G	A	A	B	A	B	A	B	B	A	A	B	B	A	A	A	B	B	A	A	A	A	B	B	A	A	B	B	A	A	B	A	A	B	A	B	A	A	B	U	A	A	B	B	B	B	A	A
B_comp1783_c0_seq1:458	2g18630	A	G	A	B	A	B	A	B	B	A	A	B	B	A	A	A	B	B	A	A	A	A	B	B	A	A	B	B	A	A	B	A	A	B	A	B	A	A	B	U	U	A	B	B	B	B	A	A
B_comp1783_c0_seq1:102	2g18630	C	A	A	B	U	U	A	B	B	A	A	B	B	A	A	A	B	B	A	A	A	A	B	B	A	A	B	B	A	A	B	A	U	B	A	B	A	A	B	U	A	A	B	B	B	B	A	A
B_comp1783_c0_seq1:169	2g18630	G	A	A	B	U	B	U	B	B	A	A	B	B	A	A	A	B	B	A	A	A	A	B	B	A	A	B	B	A	A	B	A	A	B	A	B	U	A	B	U	A	A	B	B	B	B	A	A
gnl|UG|Ta#S12923502:922	2g18550	Y	C	A	B	A	U	A	B	B	A	A	B	B	A	A	A	B	U	A	A	A	A	U	B	A	A	U	B	A	A	B	A	A	B	A	B	U	A	U	A	A	A	B	B	B	U	A	A
comp5064_c0_seq1:44	2g18540	A	G	A	B	A	B	A	B	B	A	A	B	B	A	A	A	B	U	A	A	A	A	B	B	A	A	B	U	A	A	B	A	A	B	A	B	A	A	B	U	U	A	B	B	B	B	A	A
B_comp10669_c0_seq4:115	2g18510	G	T	A	B	A	B	A	B	B	A	A	B	B	A	A	A	B	B	A	A	A	A	B	B	A	A	B	B	A	A	B	A	A	B	A	B	A	A	B	U	A	A	B	B	B	B	A	A
B_comp10669_c0_seq5:82	2g18510	C	T	A	B	U	B	A	B	B	A	U	B	B	A	A	A	B	B	A	A	A	A	B	B	A	A	B	B	A	A	B	A	A	B	A	B	A	A	B	U	U	A	B	B	B	B	A	A
B_comp9533_c0_seq4:990	2g18130	G	A	A	B	A	B	A	B	B	A	A	B	B	A	A	A	B	B	A	A	U	A	U	B	A	A	B	B	A	A	B	A	A	A	A	B	A	A	B	A	A	A	B	B	B	B	A	A
B_comp663_c0_seq2:1531	2g17660	R	G	A	B	A	B	A	B	B	A	A	B	B	A	A	A	B	B	A	A	A	A	B	B	B	A	B	B	A	A	B	A	A	A	A	B	A	A	B	A	A	A	B	B	B	B	A	A
B_comp2722_c0_seq2:498	2g17200	T	A	A	B	A	B	A	B	B	A	A	B	B	B	A	A	U	A	B	A	A	B	B	A	A	B	B	B	A	A	B	A	B	B	A	B	A	B	B	B	A	A	A	B	A	A	A	A
B_comp2722_c0_seq2:591	2g17200	G	C	A	B	A	B	A	B	B	A	A	B	B	B	A	A	U	A	B	A	A	B	B	A	A	B	B	B	A	A	B	A	B	B	A	B	A	B	B	B	A	A	A	B	A	A	A	A
B_comp2722_c0_seq2:683	2g17200	G	T	A	B	A	B	A	B	B	A	A	B	B	B	A	A	U	A	B	A	A	B	B	A	A	B	B	B	A	A	B	A	B	B	A	B	A	B	B	B	A	A	A	B	A	A	A	A
B_comp2722_c0_seq1:776	2g17200	G	A	A	B	A	B	A	B	B	A	A	B	B	B	A	A	U	A	B	A	A	B	B	A	A	B	B	B	A	A	B	A	B	U	A	B	A	B	B	B	A	A	A	B	A	A	A	A
B_comp2722_c0_seq1:686	2g17200	C	S	A	B	U	B	A	B	B	A	A	B	B	B	A	A	B	A	B	U	A	B	B	A	U	B	B	B	A	A	B	A	B	B	A	B	U	B	B	B	A	A	A	B	A	A	A	A
D_comp2024_c0_seq1:807	2g17200	W	T	A	B	A	U	A	B	B	A	A	B	B	B	A	A	A	U	U	A	A	U	U	A	A	B	B	B	A	A	B	A	B	B	A	B	A	B	B	B	A	A	A	B	A	A	A	A
B_comp2722_c0_seq2:488	2g17200	C	A	A	B	A	B	A	U	B	A	A	B	B	B	A	A	U	A	U	A	A	B	B	A	A	B	A	B	A	A	B	A	B	B	A	B	A	B	B	B	A	A	A	U	A	A	A	A
D_comp2024_c0_seq1:855	2g17200	S	C	A	B	A	U	A	B	B	A	A	B	B	B	A	A	A	U	B	U	A	U	U	A	U	B	U	B	A	A	B	A	B	B	A	B	A	B	B	B	A	A	A	B	A	A	A	A
B_comp14809_c0_seq1:1231	2g17170	C	G	A	B	A	B	A	B	B	A	A	B	B	B	A	A	U	A	B	A	B	B	B	A	A	B	B	B	A	A	B	A	B	B	A	B	A	B	B	B	A	A	A	B	A	A	A	A
B_comp14809_c0_seq1:950	2g17170	T	C	A	B	A	B	A	B	B	A	A	B	B	B	A	A	U	A	B	A	B	B	U	A	A	B	U	B	A	A	B	A	B	B	A	B	A	B	B	B	U	A	A	B	A	A	A	A
B_comp14809_c0_seq1:920	2g17170	A	G	A	B	A	B	A	B	B	A	A	B	B	B	A	A	U	A	B	A	B	B	U	A	A	B	B	B	A	A	B	A	B	B	A	B	A	B	B	B	U	A	A	B	U	A	A	A
D_comp23784_c0_seq1:1869	2g17090	Y	C	A	B	A	B	A	B	B	A	A	B	B	B	A	A	A	A	U	A	B	B	U	A	A	B	B	B	A	A	B	A	B	B	A	B	A	B	B	B	A	A	A	B	A	A	A	A
D_comp23784_c0_seq1:994	2g17090	K	G	A	B	A	A	A	A	B	A	A	B	B	B	A	A	A	A	B	A	B	B	A	A	A	B	B	B	A	A	B	A	B	B	A	B	A	B	U	B	A	A	A	B	A	A	A	A
D_comp63329_c0_seq1:906	2g17070	R	G	A	B	A	B	A	U	B	A	A	B	B	B	A	A	A	A	U	A	U	U	B	A	A	B	B	B	A	A	B	A	B	B	A	B	A	B	B	B	A	A	A	B	A	A	A	A
B_comp6465_c0_seq2:955	2g17000	C	T	A	B	A	B	A	B	B	A	A	B	B	B	A	B	U	A	B	U	B	B	U	A	B	B	B	B	A	A	B	A	B	B	A	A	A	B	B	B	B	A	A	B	A	A	A	A
B_comp6465_c0_seq2:2835	2g17000	G	A	A	B	U	B	A	U	B	A	A	B	U	B	A	B	U	U	B	A	B	B	B	A	B	B	B	B	A	A	B	A	U	B	A	A	A	B	B	B	B	A	A	B	A	A	A	A
A_comp27055_c0_seq1:1555	2g17000	A	R	A	B	U	B	U	B	B	A	A	B	B	B	A	B	B	U	B	U	B	B	B	A	B	B	B	B	A	A	B	A	B	B	A	A	U	B	B	B	B	A	A	B	A	A	A	U
B_comp6465_c0_seq2:1168	2g17000	R	G	A	B	U	U	A	B	B	A	A	B	B	B	A	B	A	A	U	U	U	B	U	A	U	B	B	B	A	A	B	A	B	B	A	A	A	B	U	B	B	A	A	B	A	A	A	A
A_comp27055_c0_seq1:1490	2g17000	C	M	A	B	U	B	U	B	B	U	A	B	B	B	A	B	B	A	B	A	B	B	B	A	B	B	B	B	A	A	B	A	B	B	A	U	U	B	B	B	B	A	A	B	A	U	U	U
A_comp23463_c0_seq1:1676	2g16960	K	G	A	B	A	B	A	B	B	A	A	B	B	A	A	B	A	A	B	A	B	B	B	A	B	B	A	B	A	A	B	A	B	B	A	A	A	B	B	B	B	A	A	B	A	A	A	A
A_comp23463_c0_seq1:1751	2g16960	Y	T	A	B	A	B	A	B	B	A	A	B	B	A	A	B	A	A	B	A	B	B	B	A	B	B	A	B	A	A	B	A	B	B	A	A	A	B	B	B	B	A	A	B	A	A	A	A
B_comp1503_c1_seq1:938	2g16960	C	G	A	B	A	B	A	B	B	A	A	B	B	A	A	B	A	A	B	A	B	B	B	A	B	B	A	B	A	A	B	A	B	B	A	A	A	B	B	B	B	A	A	B	A	A	A	A
B_comp1503_c1_seq1:943	2g16960	A	G	A	B	A	B	A	B	B	A	A	B	B	A	A	B	A	A	B	A	B	B	B	A	B	B	A	B	A	A	B	A	B	B	A	A	A	B	B	B	B	A	A	B	A	A	A	A
A_comp23463_c0_seq1:1860	2g16960	Y	T	A	B	A	B	A	B	B	A	A	B	B	A	A	B	A	A	B	A	B	B	B	A	U	B	A	B	A	A	B	A	B	B	A	A	A	B	B	B	B	A	A	B	A	A	A	A
B_comp1503_c1_seq1:625	2g16960	G	A	A	B	A	B	A	B	B	A	A	B	B	A	A	B	U	A	B	A	B	B	B	A	B	B	A	B	A	A	B	A	B	B	A	A	A	B	B	B	B	A	A	B	A	A	A	A
B_comp1503_c1_seq1:830	2g16960	A	G	A	B	A	B	A	B	B	A	A	B	B	A	A	B	A	A	B	A	B	B	A	A	B	B	A	B	A	A	B	A	B	B	A	A	A	B	B	B	B	A	A	B	A	A	A	A
A_comp23463_c0_seq1:1830	2g16960	Y	T	A	B	A	B	A	B	B	A	A	B	B	A	A	B	A	A	B	A	B	B	U	A	U	B	A	B	A	A	B	A	B	B	A	A	A	B	B	B	B	A	A	B	A	A	A	A
B_comp1503_c1_seq1:2516	2g16960	A	G	A	B	A	B	A	B	B	A	A	B	B	A	A	B	A	A	B	A	B	B	A	A	B	B	A	B	A	A	B	A	U	B	A	A	A	B	B	B	B	A	A	B	A	A	A	A
D_comp12047_c0_seq1:823	2g16960	Y	C	A	B	A	B	A	B	B	A	A	B	B	A	A	B	A	A	B	A	B	U	U	A	U	B	A	B	A	A	B	A	B	B	A	A	A	B	B	B	B	A	A	B	A	A	A	A
B_comp1503_c1_seq1:2753	2g16960	T	A	A	B	A	B	A	B	B	A	A	B	B	A	A	B	U	A	B	A	B	B	U	A	B	B	A	B	A	A	B	A	B	B	A	A	A	B	B	B	B	A	A	B	A	A	A	A
B_comp1503_c1_seq1:2209	2g16960	A	G	A	B	A	B	A	B	B	A	A	B	B	A	A	U	U	A	B	A	B	B	U	A	B	B	A	B	A	A	B	A	B	B	A	A	A	B	B	B	B	A	A	B	A	A	A	A
A_comp23463_c0_seq1:2880	2g16960	Y	C	A	B	A	B	A	B	B	A	A	B	B	A	A	B	A	A	U	A	B	B	U	A	U	B	A	B	A	A	B	A	B	B	A	A	A	B	B	B	B	A	A	B	A	A	A	A
A_comp23463_c0_seq1:1913	2g16960	Y	T	A	B	A	U	A	B	B	A	A	B	B	A	A	B	A	A	B	A	B	B	U	A	U	B	A	B	A	A	B	A	B	B	A	A	A	B	B	B	B	A	A	B	A	A	A	A
B_comp1503_c1_seq1:654	2g16960	T	C	A	B	A	B	A	B	B	A	A	B	B	A	A	B	U	A	U	A	B	B	A	A	B	B	A	B	A	A	B	A	B	B	A	A	A	B	B	B	B	A	A	B	A	A	A	A
B_comp1503_c1_seq1:2349	2g16960	R	A	A	B	A	B	A	B	B	A	A	B	B	A	A	B	A	A	B	A	U	U	U	A	U	B	A	B	A	A	B	A	B	B	A	A	A	B	U	B	B	A	A	B	A	A	A	A
A_comp23463_c0_seq1:1564	2g16960	Y	C	A	B	A	U	A	B	B	A	A	B	B	A	A	B	A	A	U	A	B	B	A	A	U	B	A	B	A	A	B	A	B	B	A	A	A	B	B	B	B	A	A	B	A	A	A	A
D_comp12047_c0_seq1:2154	2g16960	M	C	A	B	A	B	A	B	B	A	A	B	B	A	A	B	A	A	U	A	U	B	U	A	U	B	A	B	A	A	B	A	B	B	A	A	A	B	U	B	B	A	A	B	A	A	A	A
B_comp1503_c1_seq1:2224	2g16960	T	C	A	B	A	B	A	B	B	A	A	B	B	A	A	U	U	A	B	A	B	U	U	A	B	U	A	B	A	A	B	A	B	B	A	A	A	B	B	B	B	A	A	B	A	A	A	A
B_comp1503_c1_seq1:2549	2g16960	T	C	A	B	A	B	A	B	U	A	A	B	B	A	A	B	A	A	B	A	B	B	A	A	U	B	A	B	A	A	B	A	U	B	A	A	A	U	B	B	B	A	A	B	A	A	A	A
D_comp12047_c0_seq1:950	2g16960	R	G	A	B	A	U	A	B	B	A	A	B	B	A	A	B	A	A	B	A	U	U	U	A	U	B	A	B	A	A	B	A	B	B	A	A	A	B	U	B	B	A	A	B	A	A	A	A
B_comp1503_c1_seq1:1692	2g16960	G	A	A	B	A	U	A	B	B	A	A	B	B	A	A	B	U	A	B	A	B	B	B	A	B	B	A	B	U	A	B	A	B	B	A	U	A	B	B	B	B	U	U	B	A	A	A	A
A_comp23463_c0_seq1:1969	2g16960	Y	C	A	B	A	U	A	B	B	A	A	A	B	A	A	B	A	A	U	A	B	B	U	A	U	B	A	B	A	A	B	A	B	B	A	A	A	B	U	B	B	A	A	B	A	A	A	A
A_comp23463_c0_seq1:1732	2g16960	C	S	A	B	U	B	A	B	B	A	A	B	B	A	A	B	B	U	B	U	B	B	B	A	B	B	U	B	A	A	B	A	B	B	A	A	U	B	B	B	B	A	A	B	A	A	A	U
B_comp1503_c1_seq1:1683	2g16960	T	G	A	B	A	U	A	B	B	A	A	B	B	A	A	B	U	A	B	A	B	B	B	A	B	B	A	B	U	A	B	A	B	B	A	U	A	B	B	B	B	U	U	B	A	U	A	A
D_comp12047_c0_seq1:836	2g16960	C	S	A	B	U	B	U	B	B	A	A	B	B	A	A	B	B	U	B	U	B	B	B	A	B	B	U	B	A	A	B	A	B	B	A	A	U	B	B	B	B	A	A	B	A	U	A	A
A_comp23463_c0_seq1:3566	2g16960	W	A	A	B	A	U	A	B	B	A	A	B	B	A	A	B	A	A	U	A	U	U	U	A	U	B	A	B	A	A	B	A	B	B	A	A	A	U	U	B	B	A	A	B	A	A	A	A
D_comp12047_c0_seq1:2079	2g16960	R	A	A	B	A	U	A	B	B	A	A	B	B	A	A	B	A	A	U	A	U	U	U	A	U	U	A	B	A	A	B	A	B	B	A	A	A	B	U	B	B	A	A	B	A	A	A	A
A_comp23463_c0_seq1:3231	2g16960	G	R	A	B	U	B	U	B	B	A	A	B	B	A	A	B	B	U	B	U	B	B	B	A	B	B	U	B	A	A	B	A	B	B	A	A	U	B	B	B	B	A	A	B	A	U	A	A
gnl|UG|Ta#S32668763:338	2g16950	K	Y	A	B	A	B	A	B	B	A	A	B	B	B	A	B	B	A	B	A	B	B	B	A	B	B	B	B	A	A	B	A	B	B	A	A	A	B	B	B	B	A	A	B	U	A	A	A
B_comp4576_c0_seq2:532	2g16850	A	R	A	B	U	B	A	B	B	A	A	B	B	A	A	B	B	A	U	U	B	B	B	A	B	B	A	B	A	A	B	A	B	B	A	A	A	B	B	B	B	A	A	B	A	A	A	A
D_comp42177_c0_seq1:80	2g16850	Y	C	A	B	U	U	A	B	B	A	A	B	B	A	A	B	B	A	U	A	U	U	B	A	U	B	A	B	A	A	B	A	B	B	A	A	A	B	B	B	B	A	A	B	A	A	A	A
B_comp4576_c0_seq2:520	2g16850	G	R	A	B	B	B	U	B	B	A	A	B	B	A	A	B	B	A	U	U	B	B	B	A	B	B	A	B	A	A	B	A	B	B	A	A	U	B	B	B	B	A	A	B	A	A	A	A
D_comp42177_c0_seq1:155	2g16850	R	G	A	B	U	U	A	B	B	A	A	B	B	A	A	B	B	A	U	A	U	U	U	A	U	B	A	B	A	A	B	A	B	B	A	A	A	B	U	B	B	A	A	B	A	A	A	A
D_comp42177_c0_seq1:59	2g16850	R	G	A	B	U	U	A	B	B	A	A	B	B	A	A	B	B	A	U	A	U	U	B	A	U	B	A	B	A	A	B	A	B	B	A	A	A	B	U	B	B	A	A	U	A	A	A	A
B_comp10922_c0_seq1:2830	2g16820	A	T	A	B	B	B	A	B	B	A	B	B	B	A	A	B	B	A	B	A	U	B	B	A	B	B	A	B	A	A	B	A	B	B	A	A	A	B	B	B	B	A	A	B	A	A	A	A
B_comp10922_c0_seq1:2217	2g16820	G	T	A	B	U	B	A	B	B	A	B	B	B	A	A	B	B	A	B	A	B	B	B	A	B	B	A	B	A	U	B	A	B	B	A	A	A	B	B	B	B	A	A	B	A	A	A	A
B_comp10922_c0_seq1:2421	2g16820	G	C	A	B	B	B	A	B	B	A	B	B	B	U	A	B	B	A	B	A	B	B	U	A	B	B	A	B	A	A	B	A	U	B	A	A	U	B	B	B	B	A	A	B	A	A	A	A
A_comp214_c0_seq1:442	2g16810	A	M	A	B	A	B	A	B	B	A	B	B	B	A	A	B	B	A	B	A	B	B	B	A	B	B	A	B	A	A	B	A	B	B	A	A	A	B	B	B	B	A	A	B	A	A	A	A
A_comp214_c0_seq1:236	2g16810	K	G	A	B	B	B	A	B	B	A	B	B	B	A	A	B	B	A	B	A	B	B	B	A	B	B	A	B	A	A	B	A	B	B	A	A	A	B	B	B	B	A	A	B	A	A	A	A
A_comp214_c0_seq1:481	2g16810	C	S	A	B	B	B	A	B	B	A	B	B	B	A	A	B	B	A	B	A	B	B	B	A	B	B	A	B	A	A	B	A	B	B	A	A	A	B	B	B	B	A	A	B	A	A	A	A
B_comp49_c0_seq2:217	2g16810	K	G	A	B	B	B	A	B	B	A	B	B	B	A	A	B	B	A	B	A	B	B	B	A	B	B	A	B	A	A	B	A	B	B	A	A	A	B	B	B	B	A	A	B	A	A	A	A
D_comp180_c0_seq1:628	2g16810	C	S	A	B	B	B	A	B	B	A	B	B	B	A	A	B	B	A	B	A	B	B	B	A	B	B	A	B	A	A	B	A	B	B	A	A	A	B	B	B	B	A	A	B	A	A	A	A
B_comp547_c0_seq1:860	2g16770	C	S	A	B	B	B	A	B	B	A	B	B	B	A	A	B	B	A	B	A	B	B	B	A	B	B	A	B	A	A	B	A	B	B	A	A	A	B	B	B	B	A	A	B	A	A	A	A
A_comp2395_c0_seq1:737	2g16770	T	Y	A	B	B	B	A	B	B	A	B	B	B	A	A	B	B	A	B	A	B	B	B	A	B	B	U	B	A	A	B	A	B	B	A	A	A	B	B	B	B	A	A	B	A	U	A	A
A_comp5634_c0_seq1:892	2g16670	M	A	A	B	A	A	A	B	B	A	B	B	B	B	A	B	B	A	B	A	B	B	B	A	B	B	A	B	A	A	B	A	B	B	A	A	A	B	B	B	B	A	A	B	A	A	A	A
A_comp5634_c0_seq1:1004	2g16670	G	R	A	B	B	A	A	B	B	A	B	B	B	B	A	B	B	A	B	A	B	B	B	A	B	B	A	B	A	A	B	A	B	B	A	A	A	B	B	B	B	A	A	B	A	A	A	A
B_comp1296_c0_seq1:1068	2g16670	G	C	A	B	B	A	A	B	B	A	B	B	B	B	A	B	B	A	B	A	B	B	B	A	B	B	A	B	A	A	B	A	B	B	A	A	A	B	B	B	B	A	A	B	A	A	A	A
D_comp3618_c0_seq1:829	2g16670	A	R	A	B	B	A	A	B	B	A	B	B	B	B	A	B	B	A	B	A	B	B	B	A	B	B	A	B	A	A	B	A	B	B	A	A	A	B	B	B	B	A	A	B	A	A	A	A
D_comp3618_c0_seq1:847	2g16670	G	S	A	B	B	A	A	B	B	A	B	B	B	B	A	B	B	A	B	A	B	B	B	A	B	B	A	B	A	A	B	A	B	B	A	A	A	B	B	B	B	A	A	B	A	A	A	A
A_comp5634_c0_seq1:917	2g16670	Y	C	A	B	U	A	A	B	B	A	B	B	B	B	A	B	B	A	B	A	B	B	B	A	B	B	A	B	A	A	B	A	B	B	A	A	A	B	B	B	B	A	A	B	A	A	A	A
D_comp3618_c0_seq1:748	2g16670	T	K	A	B	B	A	B	B	B	A	B	B	B	B	A	B	B	A	B	A	B	B	B	A	B	B	A	B	A	A	B	A	B	B	A	A	A	B	B	B	B	A	A	B	A	A	A	A
B_comp1296_c0_seq1:1016	2g16670	T	C	A	B	B	A	A	B	B	A	B	B	B	B	A	B	B	A	B	A	U	B	B	A	B	B	U	B	A	A	B	A	B	B	A	A	U	B	B	B	B	A	A	B	A	A	A	A
D_comp3618_c0_seq1:719	2g16670	A	R	A	B	B	A	B	B	B	A	B	B	B	B	A	B	B	A	B	B	B	A	B	A	B	B	A	B	A	A	B	A	B	B	A	A	A	B	B	B	B	A	B	B	A	A	A	A
A_comp5634_c0_seq1:853	2g16670	K	T	A	B	U	A	A	B	B	A	B	B	B	B	A	B	B	A	U	A	U	U	U	A	U	B	A	B	A	A	B	A	B	B	A	A	A	B	U	B	B	A	A	B	A	A	A	A
gnl|UG|Ta#S22383593:366	2g16660	Y	M	A	B	B	A	A	B	B	A	B	B	B	B	A	B	B	A	B	A	U	B	U	A	B	B	A	B	U	A	U	A	B	B	A	A	A	B	U	B	B	A	A	B	A	A	A	A
B_comp9795_c0_seq1:650	2g16610	C	G	A	B	B	A	B	B	B	B	B	B	B	B	A	B	B	A	B	A	B	B	B	A	B	B	A	B	A	A	B	A	B	B	A	A	A	B	B	B	B	A	A	B	A	A	A	A
B_comp7335_c0_seq2:1192	2g16490	G	A	A	B	B	A	B	B	A	B	B	B	B	B	A	B	B	A	B	A	B	B	B	A	B	B	A	B	A	A	B	A	B	B	A	A	A	B	B	B	B	A	A	B	A	A	U	A
B_comp1430_c0_seq1:137	2g16430	R	A	A	B	U	A	B	B	A	U	B	B	B	B	A	B	B	A	B	A	B	U	U	A	U	B	A	B	A	A	B	A	B	B	A	A	A	B	B	B	B	A	A	B	A	A	A	A
B_comp5016_c0_seq8:384	2g16410	T	C	A	B	B	A	B	B	A	B	B	B	B	B	A	B	B	A	B	A	B	B	B	A	B	B	A	B	A	A	B	A	B	B	A	A	A	B	B	B	B	A	A	B	A	A	A	A
B_comp5016_c0_seq7:72	2g16410	T	C	A	B	U	A	B	B	A	B	B	B	B	B	A	B	B	A	B	A	B	B	B	A	B	B	A	B	A	A	B	A	B	B	A	A	A	B	B	B	B	A	A	B	A	A	A	A
B_comp1979_c0_seq5:863	2g16400	C	T	A	B	B	A	B	B	A	B	B	B	B	B	A	B	B	A	B	A	B	B	B	A	B	B	A	B	A	A	B	A	B	B	A	A	A	B	B	B	B	A	A	B	A	A	A	A
B_comp7729_c0_seq3:738	2g16350	T	C	A	B	B	A	B	B	A	B	B	B	B	B	A	B	B	A	B	A	B	U	B	A	A	B	A	B	A	A	B	A	B	B	A	A	A	B	B	B	B	A	B	B	A	A	A	A
B_comp1599_c1_seq1:431	2g16340	G	A	A	B	B	A	B	B	A	B	B	B	B	B	A	B	B	A	B	A	B	B	B	A	A	B	A	B	A	A	B	A	B	B	A	A	A	B	B	B	B	A	B	B	A	A	A	A
B_comp16526_c0_seq1:388	2g15940	T	C	A	B	B	A	B	B	A	B	B	B	A	A	A	B	B	B	B	A	B	B	A	A	A	B	A	B	A	A	B	A	B	B	A	B	A	B	B	B	A	A	B	B	A	A	A	A
B_comp16526_c0_seq1:389	2g15940	G	A	A	B	B	A	B	B	A	B	B	B	A	A	A	B	B	B	B	A	B	B	A	A	A	B	A	B	A	A	B	A	B	B	A	B	A	B	B	B	A	A	B	B	A	A	A	A
B_comp9481_c0_seq1:643	2g15930	C	T	A	B	B	A	U	B	A	B	B	B	A	A	A	B	B	B	B	A	B	B	A	A	A	B	A	B	A	A	B	A	B	B	A	B	A	B	B	B	A	A	B	B	A	A	A	A
B_comp1140_c0_seq2:197	2g15870	T	C	A	B	B	A	B	B	A	B	B	B	A	A	A	B	B	B	B	A	B	B	A	A	A	B	A	B	A	A	B	A	B	B	A	B	A	B	B	B	A	A	B	B	A	A	A	A
B_comp1140_c0_seq2:421	2g15870	C	T	A	B	B	A	B	B	A	B	B	B	A	A	A	B	B	B	B	A	B	B	A	A	A	B	A	B	A	A	B	A	B	B	A	B	A	B	B	B	A	A	B	B	A	A	A	A
B_comp1140_c0_seq2:478	2g15870	T	C	A	B	B	A	B	B	A	B	B	B	A	A	A	B	B	B	B	A	B	B	A	A	A	B	A	B	A	A	B	A	B	B	A	B	A	B	B	B	A	A	B	B	A	A	A	A
B_comp1140_c0_seq2:509	2g15870	C	T	A	B	B	A	B	B	A	B	B	B	A	A	A	B	B	B	B	A	B	B	A	A	A	B	A	B	A	A	B	A	B	B	A	B	A	B	B	B	A	A	B	B	A	A	A	A
B_comp7078_c0_seq1:672	2g15810	T	C	A	B	B	A	B	B	A	B	B	B	A	A	A	B	B	B	B	A	B	B	A	A	A	B	A	B	A	A	B	A	B	B	A	B	A	B	B	B	A	A	B	B	A	A	A	B
B_comp458_c0_seq1:767	2g15790	R	G	A	B	B	A	B	B	A	B	B	B	A	A	A	B	B	B	B	A	B	B	A	A	A	B	A	B	A	A	B	A	B	B	A	B	A	B	B	B	A	A	B	B	A	A	A	B
B_comp458_c0_seq1:296	2g15790	G	A	A	B	U	A	B	B	A	B	B	B	A	A	A	B	B	B	B	A	B	B	A	A	A	B	A	B	A	A	B	A	B	B	A	B	A	B	B	B	A	A	B	B	A	A	A	B
B_comp458_c0_seq1:201	2g15790	A	G	A	B	B	A	B	B	A	B	B	B	A	A	A	B	B	B	B	A	B	B	A	A	A	B	A	B	A	A	B	A	B	B	A	B	A	B	B	B	A	A	B	B	U	A	A	B
gnl|UG|Ta#S18006188:62	2g15740	T	C	A	B	B	A	B	B	A	B	B	B	A	A	A	B	B	B	B	A	B	B	A	A	U	B	A	B	A	A	B	A	B	B	A	B	A	B	B	B	U	A	B	B	A	A	A	B
B_comp214_c0_seq1:2601	2g15630	Y	C	A	B	B	A	B	B	A	B	B	A	A	A	A	A	B	B	A	A	B	B	A	A	A	B	A	B	A	A	B	A	B	B	A	B	A	B	B	B	A	A	B	B	A	B	A	B
D_comp622_c0_seq1:591	2g15630	R	A	A	B	B	A	B	B	A	B	B	A	A	A	A	A	B	B	A	A	B	B	A	A	A	B	A	B	A	A	B	A	B	B	A	B	A	B	B	B	A	A	B	B	A	B	A	B
D_comp7939_c0_seq2:167	2g14940	A	R	A	B	U	U	B	B	A	B	B	A	A	A	U	A	B	B	U	U	B	B	U	A	U	B	U	B	A	A	B	A	B	B	B	B	A	B	B	B	A	A	B	B	A	B	A	B
B_comp12953_c0_seq3:504	2g14960	G	C	A	B	U	A	B	B	A	B	B	A	A	A	A	A	B	U	A	A	B	B	U	A	U	B	A	B	A	A	B	A	B	B	B	U	A	B	B	U	A	A	B	B	A	B	A	U
B_comp12953_c0_seq3:474	2g14960	G	C	A	B	U	A	B	B	A	B	B	A	A	A	U	A	B	U	A	A	B	B	U	A	U	B	A	B	A	A	B	A	B	B	B	U	A	B	B	U	A	A	B	B	A	B	A	U
B_comp12953_c0_seq3:489	2g14960	A	C	A	B	U	A	B	B	A	B	B	A	A	A	U	A	B	U	A	A	B	B	U	A	U	B	A	B	A	A	B	A	B	B	B	U	A	B	B	U	A	A	B	B	A	B	A	U
B_comp12953_c0_seq3:457	2g14960	C	T	A	B	B	A	B	B	A	B	B	A	A	U	U	A	B	U	A	A	B	B	U	A	U	B	A	B	A	A	B	A	B	B	B	U	A	B	B	U	A	A	B	B	A	B	A	U
D_comp28465_c0_seq1:1350	2g15260	W	T	A	B	U	A	B	B	A	A	B	A	A	A	A	A	B	U	A	A	B	B	A	A	A	B	A	B	A	A	B	A	B	B	B	B	A	B	B	A	A	A	B	B	A	B	A	B
D_comp28465_c0_seq1:1272	2g15260	Y	T	A	B	U	A	B	B	A	A	B	A	A	A	A	A	B	U	A	A	B	B	A	A	A	B	A	B	A	A	B	A	B	B	B	B	A	B	U	A	A	A	B	B	A	B	A	B
D_comp28465_c0_seq1:1683	2g15260	Y	C	A	B	U	A	U	B	A	A	B	A	A	A	A	A	B	U	A	A	B	B	A	A	A	B	A	B	A	A	B	A	B	B	B	B	A	B	B	A	A	A	B	B	A	U	A	U
gnl|UG|Ta#S32569959:240	2g15311			A	B	A	A	B	A	A	A	B	A	A	A	A	A	B	U	B	A	B	U	A	A	A	B	U	B	A	A	U	A	B	B	B	B	A	B	B	A	A	A	B	B	B	B	A	B
gnl|UG|Ta#S32569959:254	2g15312			A	B	A	A	B	A	A	A	B	A	A	A	A	A	B	B	B	A	B	U	A	A	A	B	U	B	A	A	U	A	B	B	B	B	A	B	B	A	A	A	B	B	B	B	A	B
gnl|UG|Ta#S32569959:302	2g15313			A	B	A	A	B	U	U	U	B	A	U	A	A	A	B	B	B	A	B	U	A	A	U	B	A	B	A	A	B	A	B	B	B	B	U	B	B	U	U	A	B	B	B	B	A	B
B_comp1251_c0_seq6:800	2g15410	A	G	A	B	A	A	B	A	U	U	B	A	A	A	A	A	B	B	B	A	B	B	A	A	U	B	A	B	A	A	B	A	B	B	B	B	A	B	B	A	A	A	B	B	B	B	A	B
B_comp14965_c0_seq2:244	2g15420	C	T	A	B	U	A	B	A	U	U	B	A	A	A	A	A	B	U	B	A	B	U	U	A	U	B	A	U	A	A	B	A	B	B	B	B	A	B	B	U	A	A	B	B	B	B	A	B
B_comp8246_c0_seq3:208	2g14830	A	G	A	B	A	A	B	A	B	U	B	A	A	A	A	A	B	B	B	A	B	B	A	A	U	B	A	B	A	A	B	A	B	B	B	B	A	B	B	U	A	A	B	B	B	B	A	B
B_comp8246_c0_seq3:202	2g14830	G	A	A	B	A	A	B	A	B	U	B	A	A	A	A	A	B	B	B	A	U	B	A	A	U	B	A	B	A	A	B	A	B	B	B	B	A	B	B	U	A	A	B	B	B	B	A	B
B_comp8246_c0_seq4:427	2g14830	G	C	A	B	A	A	B	A	B	U	B	A	A	A	A	A	B	B	U	A	B	B	A	A	U	B	A	B	A	A	B	A	B	B	B	B	A	B	B	A	U	A	B	B	B	B	A	B
B_comp8246_c0_seq3:546	2g14830	G	R	A	B	U	A	B	A	B	B	B	A	A	A	A	A	B	B	B	U	B	B	U	A	B	B	U	B	A	A	B	A	B	B	B	A	U	B	B	A	B	A	B	B	B	B	A	B
B_comp10798_c0_seq3:1045	2g14810	T	C	A	B	A	A	B	A	B	U	B	U	A	A	A	A	B	B	B	A	B	B	A	A	U	B	A	B	A	A	B	A	B	B	B	B	A	B	B	U	A	A	B	B	B	B	A	B
D_comp19785_c0_seq1:766	2g14790	Y	C	A	B	A	A	B	A	B	A	B	A	A	A	A	A	B	B	B	A	B	B	A	A	A	B	A	B	A	A	B	A	B	B	B	B	A	B	B	A	A	A	B	B	B	B	A	B
B_comp13541_c0_seq4:379	2g14790	G	A	A	B	A	A	B	A	B	U	B	A	A	A	A	A	B	B	B	A	B	B	A	A	U	B	A	B	A	A	B	A	B	B	B	B	A	B	B	A	A	A	B	B	B	B	A	B
B_comp15802_c0_seq1:117	2g14750	C	G	A	B	A	B	B	A	B	U	B	A	A	A	A	A	B	B	B	A	B	B	A	A	B	B	A	B	A	A	B	A	B	B	B	B	A	B	B	U	A	A	B	B	B	B	A	B
B_comp5210_c1_seq4:1248	2g14740	G	T	A	B	A	A	B	A	B	U	B	A	A	A	A	A	B	B	B	A	B	B	A	A	A	B	A	B	A	A	B	A	B	B	B	B	A	B	B	A	A	A	B	B	B	B	A	B
B_comp10168_c0_seq2:2483	2g14600	C	T	A	B	A	A	B	A	B	U	B	A	A	A	A	A	A	B	U	B	B	B	A	A	U	B	A	B	A	A	B	A	B	B	B	B	A	B	B	U	A	A	B	B	B	B	A	B
B_comp6298_c0_seq3:476	2g14580	A	G	A	B	A	A	B	A	B	U	B	A	A	A	A	A	A	B	B	B	B	B	A	A	B	B	A	B	A	A	B	A	B	B	B	B	A	B	B	A	A	A	B	B	B	B	A	B
B_comp6298_c0_seq3:278	2g14580	C	T	A	B	A	A	B	A	B	U	B	A	A	A	A	A	A	B	B	B	B	B	A	A	B	B	A	B	A	A	B	A	B	B	B	B	A	B	B	U	A	A	B	B	B	B	A	B
D_comp4693_c0_seq3:867	2g14580	C	Y	A	B	U	A	B	A	B	B	B	A	A	A	A	A	A	B	B	B	B	B	A	A	B	B	U	B	A	A	B	A	B	B	B	B	U	B	B	A	A	A	B	B	B	B	A	B
B_comp6298_c0_seq3:806	2g14580	C	Y	A	B	U	A	B	A	B	B	B	A	A	A	A	A	A	B	B	B	B	B	U	A	B	B	U	B	A	A	B	A	B	B	B	B	U	B	B	A	B	A	B	B	B	B	A	B
B_comp6298_c0_seq3:815	2g14580	R	G	A	B	A	A	U	A	B	A	B	A	A	A	A	A	A	U	U	U	B	B	A	A	U	B	A	B	A	A	B	A	B	B	B	B	A	B	B	A	A	A	B	B	B	U	A	B
B_comp6298_c0_seq3:776	2g14580	G	R	A	B	U	U	B	A	B	B	B	A	A	A	A	A	A	B	U	B	B	B	U	A	U	B	U	B	A	A	B	A	B	B	B	B	U	B	B	B	A	A	B	B	B	B	U	B
B_comp1163_c0_seq1:140	2g14570	C	A	A	B	U	A	B	A	B	U	B	A	A	A	A	A	A	B	B	B	B	B	A	A	B	B	A	B	A	A	B	A	B	B	B	B	A	B	B	A	A	A	B	B	B	B	A	B
B_comp1163_c0_seq5:403	2g14570	T	C	A	B	A	A	B	A	B	B	B	A	A	A	A	A	A	B	B	B	B	B	A	A	B	B	A	B	A	U	B	A	B	B	B	B	A	B	B	U	U	A	B	B	B	B	A	B
B_comp1163_c0_seq5:298	2g14570	G	T	A	B	A	A	B	A	B	U	B	A	A	A	A	U	A	B	B	B	B	B	A	A	B	B	A	B	A	A	B	A	B	B	B	B	A	B	B	U	U	A	B	B	B	B	A	B
D_comp9021_c0_seq1:826	2g14570	Y	T	A	B	A	A	B	A	B	A	B	A	A	A	A	A	A	U	B	U	B	U	A	A	U	B	A	B	A	A	B	A	B	B	B	B	A	B	U	A	A	A	B	B	B	B	A	B
D_comp9021_c0_seq1:720	2g14570	R	G	A	B	A	A	B	A	B	A	B	A	A	A	A	A	A	U	U	B	U	U	A	A	U	B	A	B	A	A	B	A	B	B	B	B	A	B	U	A	A	A	B	B	B	B	A	B
gnl|UG|Ta#S37947149:135	2g14550	C	M	A	B	A	A	B	A	B	B	B	A	A	A	A	A	A	B	B	B	B	B	A	A	B	B	A	B	A	A	B	A	B	B	B	B	A	B	B	A	A	A	B	B	B	B	A	B
gnl|UG|Ta#S37947149:136	2g14550	A	R	A	B	A	A	B	A	B	B	B	A	A	A	A	A	A	B	B	B	B	B	A	A	B	B	A	B	A	A	B	A	B	B	B	B	A	B	B	A	A	A	B	B	B	B	A	B
gnl|UG|Ta#S37947149:230	2g14550	A	R	A	B	U	A	B	A	B	B	B	A	A	A	A	A	A	B	B	B	B	B	A	A	B	B	A	B	A	A	B	A	B	B	B	B	A	B	B	A	A	A	B	B	B	B	A	B
gnl|UG|Ta#S37947149:257	2g14550	G	R	A	B	U	A	B	A	B	B	B	A	A	A	A	A	A	B	B	B	B	B	A	A	B	B	A	B	A	A	B	A	B	B	B	B	A	B	B	A	A	A	B	B	B	B	A	B
gnl|UG|Ta#S37947149:551	2g14550	G	K	A	B	U	A	B	A	B	B	B	A	A	A	A	A	A	B	B	B	B	B	A	A	B	B	A	B	A	A	B	A	B	B	B	B	A	B	B	A	A	A	B	B	B	B	A	B
gnl|UG|Ta#S37947149:656	2g14550	T	Y	A	B	U	A	B	A	B	B	B	A	A	A	A	A	A	B	B	B	B	B	A	A	B	B	A	B	A	A	B	A	B	B	B	B	A	B	B	A	A	A	B	B	B	B	A	B
gnl|UG|Ta#S37947149:662	2g14550	A	R	A	B	U	A	B	A	B	B	B	A	A	A	A	A	A	B	B	B	B	B	A	A	B	B	A	B	A	A	B	A	B	B	B	B	A	B	B	A	A	A	B	B	B	B	A	B
gnl|UG|Ta#S37947149:509	2g14550	M	C	A	B	U	A	B	A	B	A	B	A	A	A	A	A	A	B	B	B	B	U	A	A	U	B	A	B	A	A	B	A	B	B	B	B	A	B	B	A	A	A	B	B	B	B	A	B
gnl|UG|Ta#S37947149:53	2g14550	M	A	A	B	A	A	B	A	B	A	B	A	A	A	A	A	A	U	B	U	B	U	A	A	U	B	A	B	A	A	B	A	B	B	B	B	A	B	B	A	A	A	B	B	B	B	A	B
gnl|UG|Ta#S37947149:314	2g14550	C	Y	A	B	B	U	B	A	B	A	B	A	A	A	A	A	A	B	B	B	B	B	U	A	B	B	U	B	A	A	B	A	B	B	B	B	U	B	B	A	A	A	B	B	B	B	A	B
gnl|UG|Ta#S37947149:482	2g14550	T	Y	A	B	U	U	B	A	B	B	B	A	A	A	A	A	A	B	B	B	B	B	U	A	B	B	U	B	A	A	B	A	B	B	B	B	A	B	B	A	A	A	B	B	B	B	A	B
B_comp10095_c0_seq1:787	2g14540	C	G	A	B	A	A	B	A	B	U	B	A	A	A	A	A	A	B	B	B	B	B	U	A	B	B	U	B	A	A	B	A	B	B	B	B	A	B	B	U	U	A	B	B	B	B	U	B
D_comp52214_c0_seq1:912	2g14520	C	Y	A	B	U	U	B	A	B	B	B	A	A	A	A	A	A	B	U	B	U	B	U	B	U	B	U	B	A	A	B	A	B	B	B	B	U	B	B	A	A	A	B	B	B	B	A	U
B_comp3604_c1_seq8:469	2g14500	G	A	A	B	U	A	U	A	B	U	B	A	A	A	A	A	A	B	B	B	B	B	A	A	B	B	A	U	A	A	B	A	B	B	B	B	A	B	B	A	A	A	B	U	B	U	A	B
B_comp1926_c0_seq3:571	2g14460	C	G	A	B	A	A	B	A	B	A	B	A	A	A	A	A	A	B	B	B	B	B	A	A	B	B	A	B	A	A	B	A	B	B	B	B	A	B	B	A	A	A	B	B	B	B	A	B
B_comp1926_c0_seq3:997	2g14460	A	R	A	B	A	A	B	A	B	A	B	A	A	A	A	A	A	B	B	B	B	B	A	A	B	B	A	B	A	A	B	A	B	B	B	B	A	B	B	A	A	A	B	B	B	B	A	B
B_comp1926_c0_seq3:1084	2g14460	S	G	A	B	A	A	B	A	B	A	B	A	A	A	A	A	A	B	B	B	B	B	A	A	B	B	A	B	A	A	B	A	B	B	B	B	A	B	B	A	A	A	B	B	B	B	A	B
B_comp1926_c0_seq3:115	2g14460	C	A	A	B	A	A	B	A	B	A	B	A	A	A	A	A	A	B	B	B	B	B	A	A	B	B	A	B	A	A	B	A	B	B	B	B	A	B	B	U	A	A	B	B	B	B	A	B
B_comp1926_c0_seq3:830	2g14460	C	T	A	B	A	A	B	A	B	A	B	A	A	A	A	A	A	B	B	B	B	B	A	A	B	B	A	B	A	A	B	A	B	B	B	B	A	B	B	U	A	A	B	B	B	B	A	B
B_comp1926_c0_seq3:1085	2g14460	C	S	A	B	U	A	B	A	B	A	B	A	A	A	A	A	A	B	B	B	B	B	A	A	B	B	A	B	A	A	B	A	B	B	B	B	A	B	B	A	A	A	B	B	B	B	A	B
B_comp1926_c0_seq3:1102	2g14460	G	S	A	B	U	A	B	A	B	A	B	A	A	A	A	A	A	B	B	B	B	B	A	A	B	B	A	B	A	A	B	A	B	B	B	B	A	B	B	A	A	A	B	B	B	B	A	B
B_comp1926_c0_seq3:76	2g14460	T	G	A	B	A	A	B	A	B	A	B	A	A	A	A	A	A	B	B	B	B	B	A	A	B	B	A	B	A	A	B	A	B	B	B	B	A	B	B	U	U	A	B	B	B	B	A	B
B_comp1926_c0_seq3:535	2g14460	A	G	A	B	A	A	B	A	B	A	B	A	A	A	A	A	A	B	B	B	B	B	A	A	B	B	A	B	A	A	B	A	B	B	B	B	A	B	B	U	U	A	B	B	B	B	A	B
D_comp31104_c0_seq1:1847	2g14440	C	Y	A	B	U	A	B	A	B	A	B	A	A	A	A	A	A	B	B	B	B	B	A	A	B	B	A	B	A	A	B	A	B	B	B	B	U	B	B	A	A	A	B	B	B	B	A	B
B_comp6292_c0_seq4:1111	2g14340	A	G	A	B	A	A	B	A	B	A	B	A	A	U	A	A	A	B	B	B	B	B	U	A	B	B	A	U	A	A	B	A	B	B	B	B	A	B	B	A	U	A	B	B	B	B	A	B
gnl|UG|Ta#S40784273:2020	2g14290	A	R	A	B	U	U	B	A	B	A	B	A	A	A	A	A	A	B	B	B	B	B	U	A	B	B	U	A	A	A	B	A	B	B	B	B	U	B	B	A	A	A	B	B	B	B	A	B
B_comp5377_c1_seq5:895	2g14250	C	T	A	B	U	A	B	A	B	A	B	A	A	A	A	A	A	B	B	B	B	B	A	A	B	B	A	U	A	A	B	A	B	B	B	B	A	B	B	A	A	A	B	B	B	B	A	B
B_comp5377_c1_seq5:595	2g14250	G	C	A	B	A	A	B	A	B	A	B	A	A	A	A	A	A	B	B	U	B	U	A	A	B	B	A	A	A	A	B	A	B	U	B	U	A	B	B	A	A	A	B	B	B	B	A	U
B_comp5377_c1_seq5:589	2g14250	C	A	A	B	B	A	B	U	B	A	B	U	A	A	A	A	U	B	B	B	B	B	A	U	B	B	A	B	U	A	B	U	B	B	B	B	A	B	B	U	A	U	B	B	B	B	A	B
B_comp569_c0_seq1:960	2g14210	A	G	A	B	A	A	B	A	B	A	B	A	A	A	A	A	A	B	B	B	B	B	A	A	B	B	A	U	A	A	B	A	B	B	B	B	A	B	B	U	U	A	B	B	B	B	A	B
B_comp569_c0_seq1:963	2g14210	A	G	A	B	A	A	B	A	B	A	B	A	A	A	A	A	A	B	B	B	B	B	A	A	B	B	A	U	A	A	B	A	B	B	B	B	A	B	B	U	U	A	B	B	B	B	A	B
B_comp5223_c0_seq2:696	2g14190	G	C	A	B	A	A	B	A	B	A	B	A	A	A	A	A	A	B	B	B	B	B	A	A	B	B	A	U	A	A	B	A	B	B	B	B	A	B	B	U	A	A	B	B	B	B	A	B
B_comp4666_c0_seq5:215	2g14120	C	G	A	B	A	A	B	A	B	A	B	A	A	A	A	A	A	B	B	B	B	B	A	A	B	B	A	U	A	A	B	A	B	B	B	B	A	B	B	A	A	A	B	B	B	B	A	B
B_comp4666_c0_seq5:272	2g14120	G	A	A	B	A	A	B	A	B	A	B	A	A	A	A	A	A	B	B	B	B	B	A	A	B	B	A	U	A	A	B	A	B	B	B	B	A	B	B	A	A	A	B	B	B	B	A	B
[truncated: 6 more columns]

## Sheet: 1D
	Brachypodium	CS	Paragon	CS	Paragon	CSxP04	CSxP05	CSxP06	CSxP07	CSxP08	CSxP11	CSxP12	CSxP13	CSxP14	CSxP15	CSxP16	CSxP17	CSxP19	CSxP20	CSxP22	CSxP24	CSxP26	CSxP29	CSxP30	CSxP34	CSxP35	CSxP37	CSxP38	CSxP41	CSxP42	CSxP46	CSxP47	CSxP49	CSxP53	CSxP54	CSxP56	CSxP58	CSxP59	CSxP61	CSxP62	CSxP65	CSxP66	CSxP67	CSxP73	CSxP76	CSxP78	CSxP81	CSxP84	CSxP87
D_comp40994_c0_seq1:623	2g39420	G	T	A	B	A	A	A	B	A	A	A	A	B	B	A	B	B	B	B	B	A	A	A	A	B	B	A	A	A	B	B	B	B	B	A	A	A	B	B	U	A	A	B	A	B	B	A	A
D_comp29964_c0_seq1:205	2g39420	G	A	A	B	A	U	A	B	A	A	A	A	B	B	A	B	B	B	B	B	A	A	A	A	B	B	A	A	A	B	B	B	B	B	A	A	A	B	B	U	A	A	B	A	B	B	A	A
D_comp29964_c0_seq1:233	2g39420	G	A	A	B	A	A	A	B	A	A	A	A	B	B	A	B	B	B	U	B	A	A	A	A	U	B	A	A	A	B	B	B	B	B	A	A	A	B	B	U	A	A	B	A	B	B	A	A
B_comp3216_c0_seq5:1347	2g39420	Y	T	A	B	A	A	A	B	A	A	A	A	B	U	A	B	B	U	U	U	A	A	A	A	U	B	A	A	A	B	B	B	B	B	A	A	A	B	U	A	A	A	B	A	B	U	A	A
D_comp29964_c0_seq1:497	2g39420	A	C	A	B	A	U	A	U	U	A	A	A	B	B	A	B	B	B	B	B	A	A	A	A	U	B	A	A	A	B	B	B	B	B	A	A	A	B	B	U	U	A	B	A	B	B	A	A
B_comp3216_c0_seq5:1665	2g39420	C	Y	A	B	U	A	U	B	A	A	A	A	B	B	A	B	B	B	B	B	U	A	U	A	B	B	U	A	A	B	B	B	B	B	A	A	U	B	B	B	A	A	B	A	B	B	A	A
A_comp6469_c0_seq1:2387	2g39230	A	R	A	B	U	U	A	B	A	A	A	A	B	B	A	B	B	A	B	B	U	U	U	A	B	B	U	B	A	B	B	B	B	B	A	A	U	B	B	A	A	A	B	A	B	B	A	A
A_comp6469_c0_seq1:2393	2g39230	C	Y	A	B	U	U	A	B	A	A	A	A	B	B	A	B	B	A	B	B	U	U	U	A	B	B	U	B	A	B	B	B	B	B	A	A	U	B	B	A	A	A	B	A	B	B	A	A
D_comp429_c0_seq1:346	2g39200	S	G	A	B	A	A	A	B	A	A	A	A	B	B	A	B	B	A	B	B	A	A	A	A	B	B	A	B	A	B	B	B	B	B	A	A	A	B	B	A	A	A	B	A	B	A	A	A
D_comp429_c0_seq1:251	2g39200	A	G	A	B	A	A	A	B	A	A	A	A	B	B	A	B	B	A	B	B	A	A	A	A	B	B	A	B	A	B	B	B	B	B	A	A	A	B	B	U	A	A	B	A	B	A	A	A
D_comp6644_c0_seq1:611	2g39150	A	G	A	B	A	A	A	B	A	A	A	A	B	B	A	B	A	A	B	B	A	A	U	A	A	B	A	B	A	B	B	B	B	B	A	A	A	B	B	A	A	A	B	A	B	A	A	A
D_comp6644_c0_seq1:269	2g39150	C	M	A	B	U	A	A	B	A	A	A	A	B	B	A	B	A	A	B	A	A	A	A	A	A	B	A	B	A	B	B	B	B	B	A	A	A	B	B	A	A	A	B	A	B	A	A	A
gnl|UG|Ta#S24623194:600	2g38750	Y	T	A	B	A	A	A	U	A	A	A	A	B	B	A	B	A	A	B	B	A	U	A	A	A	B	A	A	A	B	B	B	B	B	A	A	A	B	A	A	A	A	B	A	B	A	A	A
D_comp41121_c0_seq1:245	2g37410	G	A	A	B	A	A	A	B	A	A	A	A	B	B	A	B	A	A	B	B	A	A	B	A	A	B	A	A	A	B	A	B	B	B	A	A	A	B	A	A	A	A	B	A	B	A	A	A
D_comp2103_c0_seq1:946	2g37400	T	C	A	B	A	A	A	B	A	A	A	A	B	B	A	B	A	A	B	B	A	A	B	A	A	B	A	A	A	B	A	B	B	B	A	A	A	B	A	A	A	A	B	A	B	A	A	A
D_comp2103_c0_seq1:1627	2g37400	G	R	A	B	A	A	A	B	A	A	A	A	B	B	A	B	A	A	B	A	A	A	B	A	A	B	A	A	A	B	A	B	B	B	A	A	A	B	A	A	A	A	B	A	B	A	A	A
D_comp2103_c0_seq1:1444	2g37400	T	C	A	B	A	A	A	B	A	A	A	A	B	B	A	B	A	A	B	B	A	A	B	A	A	B	A	A	A	B	A	B	B	B	A	A	A	B	A	A	A	A	B	A	B	A	A	A
D_comp2103_c0_seq1:1774	2g37400	G	C	A	B	U	A	A	B	A	A	A	A	B	B	A	B	A	A	B	B	A	A	B	A	A	B	A	A	A	B	A	B	B	B	A	A	A	B	A	A	A	A	B	A	B	A	A	A
B_comp1020_c0_seq3:1403	2g37400	T	Y	A	B	U	A	A	B	A	A	A	A	B	B	A	B	A	U	B	B	A	U	B	A	A	B	A	A	A	B	A	B	B	B	A	A	A	B	A	A	A	A	B	A	B	A	A	A
D_comp2103_c0_seq1:637	2g37400	T	C	A	B	A	A	A	B	A	A	A	A	B	B	A	B	A	A	B	B	A	A	B	A	U	B	A	A	A	B	A	B	B	B	A	A	A	B	A	A	A	A	B	A	B	A	A	A
D_comp82646_c0_seq1:622	2g37340	C	T	A	B	A	A	A	B	A	A	A	A	B	B	A	B	A	A	B	B	A	U	B	A	A	B	A	A	A	B	A	B	B	B	A	A	A	B	A	A	A	A	B	A	B	A	A	A
D_comp39814_c0_seq1:235	2g37340	G	C	A	B	A	A	A	U	A	A	A	A	B	B	A	B	A	A	B	B	A	A	B	A	A	B	A	A	A	B	A	B	B	B	A	A	A	B	A	A	A	A	B	A	B	A	A	A
D_comp82646_c0_seq1:631	2g37340	T	C	A	B	A	A	A	B	A	A	A	A	B	B	A	B	A	A	B	B	A	U	B	A	A	B	A	A	A	B	A	B	B	B	A	A	A	B	A	A	A	A	B	U	B	A	A	A
D_comp39814_c0_seq1:237	2g37340	T	C	A	B	A	A	A	U	A	A	A	A	B	B	A	B	A	A	B	B	A	A	B	U	A	B	A	A	A	B	A	B	B	B	A	A	A	B	A	A	A	A	B	A	B	A	A	A
A_comp15073_c0_seq1:727	2g37340	R	G	A	B	U	A	A	U	A	A	A	A	U	B	A	B	A	A	B	U	A	U	U	A	A	B	A	A	A	B	A	B	B	B	A	A	A	B	A	A	A	A	B	A	B	U	A	A
D_comp12508_c0_seq1:1025	2g37320	G	A	A	B	A	A	A	B	A	A	A	A	B	B	A	B	A	A	B	B	A	A	B	A	A	B	A	A	A	B	A	B	B	B	A	A	A	B	A	A	A	A	B	A	B	A	A	A
D_comp12508_c0_seq1:1142	2g37320	C	T	A	B	A	A	U	B	A	A	A	A	B	B	A	B	A	A	B	B	A	A	B	A	A	B	A	A	A	B	A	B	B	B	A	A	A	B	A	A	A	A	B	A	B	A	A	A
D_comp12508_c0_seq1:740	2g37320	T	C	A	B	A	A	A	B	A	A	A	A	B	B	A	B	A	A	U	B	A	A	B	A	A	B	A	A	A	B	A	B	B	B	A	A	A	B	A	A	A	A	B	A	B	A	A	A
D_comp12508_c0_seq1:1152	2g37320	G	A	A	B	A	A	A	B	A	A	A	A	B	B	A	B	A	A	B	B	A	A	U	A	U	B	A	A	A	B	A	B	B	B	A	A	A	B	A	A	A	A	B	A	B	A	A	A
B_comp2325_c0_seq2:388	2g37320	Y	C	A	B	U	A	A	B	A	A	A	A	B	B	A	B	A	U	B	B	A	A	B	A	A	B	A	A	A	B	A	B	B	B	A	A	A	B	A	A	A	A	B	A	B	A	A	A
D_comp12508_c0_seq1:60	2g37320	T	C	A	B	A	A	A	B	A	A	A	A	B	B	A	B	A	U	B	B	A	A	B	A	A	B	A	A	A	B	A	B	B	B	A	A	A	U	A	A	A	A	B	A	B	A	A	A
D_comp12508_c0_seq1:1148	2g37320	G	A	A	B	B	A	U	B	A	A	A	A	B	B	A	B	A	A	B	B	A	A	B	A	A	B	A	A	A	B	A	B	B	B	A	A	A	B	A	A	A	A	B	A	B	A	A	B
D_comp12508_c0_seq1:758	2g37320	G	T	A	B	A	A	A	B	A	A	A	A	B	B	A	B	A	A	U	B	A	A	U	A	A	B	A	A	A	B	A	U	B	B	A	A	A	B	A	A	A	A	U	A	B	A	A	A
B_comp2325_c0_seq2:370	2g37320	R	A	A	B	U	A	A	B	A	A	A	A	B	B	A	B	A	U	U	B	A	A	U	A	A	B	A	A	A	B	A	B	B	B	A	A	A	B	U	A	A	A	B	A	B	A	A	A
D_comp12508_c0_seq1:901	2g37320	A	R	A	B	U	A	A	B	A	A	A	A	B	U	A	B	A	U	U	B	A	A	U	A	U	B	A	A	A	B	A	B	B	U	A	A	A	B	A	A	A	A	B	A	B	A	A	A
D_comp2027_c0_seq1:688	2g37310	C	Y	A	B	A	A	A	B	A	A	A	A	B	B	A	B	A	A	B	B	A	A	B	A	A	B	A	A	A	B	A	B	B	B	A	A	A	B	A	A	A	A	B	A	B	A	A	A
D_comp2027_c0_seq1:282	2g37310	T	C	A	B	A	A	A	B	A	A	A	A	B	B	A	B	A	A	B	B	A	A	B	A	A	B	A	A	A	B	A	B	B	B	A	A	A	B	A	A	A	A	B	A	B	A	A	A
D_comp2027_c0_seq1:782	2g37310	A	G	A	B	A	A	A	B	A	A	A	A	B	U	A	B	A	A	B	B	A	A	A	A	A	B	A	A	A	B	A	B	B	B	A	A	A	B	A	A	A	A	B	A	B	A	A	A
D_comp33558_c1_seq1:680	2g38030	C	A	A	B	A	A	A	A	A	B	B	A	B	B	A	B	A	B	B	B	U	A	A	A	A	B	B	A	B	B	A	B	B	B	A	B	A	B	A	A	A	A	A	B	A	A	A	A
D_comp33558_c1_seq1:1247	2g38030	C	T	A	B	U	A	A	A	A	B	B	A	B	B	A	B	A	B	B	B	U	A	A	A	A	B	B	A	B	B	A	B	B	B	A	B	A	B	A	A	A	A	A	B	A	A	A	A
D_comp33516_c0_seq1:1145	2g37980	Y	T	A	B	A	A	A	A	A	B	B	A	B	B	A	B	A	B	B	B	A	A	A	A	A	B	B	A	B	B	A	B	B	B	A	A	A	B	A	A	A	A	A	B	A	A	A	A
D_comp33516_c0_seq1:334	2g37980	C	T	A	B	A	A	A	A	A	B	B	A	B	B	A	B	A	B	B	B	U	A	U	A	A	B	B	A	B	B	A	B	B	B	A	A	A	B	A	A	A	A	A	B	A	A	A	A
D_comp33516_c0_seq1:384	2g37980	G	A	A	B	A	A	A	A	A	B	B	A	B	B	A	B	A	B	B	B	U	A	U	A	A	B	B	A	B	B	A	B	B	B	A	A	A	B	A	A	A	A	A	B	A	A	A	A
D_comp33516_c0_seq1:1392	2g37980	C	T	A	B	A	A	A	A	A	B	B	A	U	U	A	B	A	U	B	B	U	A	A	A	A	B	B	A	B	B	A	B	B	B	A	A	A	B	A	A	A	A	A	B	A	A	A	A
D_comp33516_c0_seq1:618	2g37980	R	G	A	B	U	A	A	A	A	B	B	A	B	B	A	B	A	B	B	B	A	U	A	A	A	B	B	A	B	B	A	B	B	B	A	A	U	B	U	A	A	A	A	B	A	U	A	A
D_comp19142_c0_seq1:138	2g37970	G	A	A	B	B	A	A	U	A	B	B	A	B	B	A	B	A	U	B	B	U	U	A	A	U	B	B	A	B	B	A	B	B	B	A	A	A	B	A	A	A	A	A	B	U	U	A	A
D_comp22260_c0_seq1:824	2g37950	C	G	A	B	A	A	A	A	A	U	U	A	B	B	A	B	A	B	U	B	B	A	A	A	A	B	B	A	B	U	A	B	B	U	A	A	A	B	A	A	A	A	A	B	A	A	A	A
D_comp22260_c0_seq1:344	2g37950	Y	C	A	B	A	A	A	A	A	B	B	A	B	B	A	B	A	B	U	B	A	U	U	A	U	B	B	A	B	B	A	B	B	B	A	A	U	B	U	A	A	A	A	B	A	U	A	A
D_comp4883_c0_seq1:487	2g37780	A	M	A	B	U	A	A	A	A	B	B	A	B	B	A	B	A	B	B	B	B	U	A	A	U	B	B	A	B	B	A	B	B	B	A	A	A	B	A	A	A	A	A	B	A	A	A	A
D_comp16885_c0_seq1:462	2g37770	G	A	A	B	A	A	A	A	A	U	B	A	B	B	A	B	A	B	B	B	U	A	A	A	A	B	B	A	B	B	A	B	B	B	A	A	A	B	A	A	A	A	A	B	A	A	A	A
A_comp6338_c0_seq1:1203	2g37760	Y	C	A	B	A	A	A	A	A	B	B	A	B	B	A	B	A	B	B	B	A	A	A	A	A	B	B	A	B	B	A	B	B	B	A	A	A	B	A	A	A	A	A	B	A	A	A	A
D_comp7135_c0_seq1:795	2g37760	T	Y	A	B	A	A	A	A	A	B	B	A	B	B	A	B	A	B	B	B	B	A	A	A	A	B	B	A	B	B	A	B	B	B	A	A	A	B	A	A	A	A	A	B	A	A	A	A
A_comp6338_c0_seq1:2489	2g37760	A	G	A	B	A	A	A	A	A	B	B	A	U	B	A	B	A	B	B	B	U	A	A	A	A	B	B	A	B	B	A	B	B	B	A	A	A	B	A	A	A	A	A	B	A	A	A	A
D_comp102660_c0_seq1:754	2g37720	G	A	A	B	A	A	A	A	A	B	B	A	B	B	A	B	A	B	B	B	U	U	A	A	A	B	B	A	B	B	A	B	B	B	A	A	A	B	A	A	A	A	A	B	A	A	A	A
D_comp102660_c0_seq1:1194	2g37720	C	T	A	B	A	A	A	A	A	B	B	A	B	B	A	B	A	B	B	B	U	A	A	A	A	B	B	A	B	B	U	B	B	B	A	A	A	B	A	A	A	A	A	B	A	A	A	A
D_comp102660_c0_seq1:717	2g37720	C	G	A	B	A	A	A	A	A	B	B	A	B	U	A	B	A	B	B	B	U	U	A	A	A	B	B	A	B	B	A	B	B	B	A	A	A	B	A	A	A	A	A	B	A	A	A	A
D_comp62563_c0_seq1:142	2g37720	R	G	A	B	A	A	A	A	A	B	B	A	B	B	A	B	A	U	U	B	A	U	U	A	U	B	B	A	B	B	A	B	B	B	A	A	A	B	A	A	A	A	A	B	A	A	A	A
D_comp10208_c0_seq1:716	2g37700	G	A	A	B	U	A	A	A	A	U	B	A	B	U	A	B	A	U	B	U	U	A	A	A	A	B	U	A	B	B	A	B	B	B	A	A	A	B	A	A	A	A	A	B	A	A	A	A
D_comp1057_c0_seq1:416	2g37680	G	A	A	B	A	A	A	A	A	B	B	A	B	B	A	B	A	B	B	B	U	A	A	A	A	B	B	A	B	B	A	B	B	B	A	A	A	B	A	A	A	A	A	B	A	A	A	A
D_comp1057_c0_seq1:1668	2g37680	G	C	A	B	A	A	A	A	A	B	B	A	B	B	A	B	A	B	B	B	U	U	A	A	A	B	B	A	B	B	A	B	B	B	A	A	A	B	A	A	A	A	A	B	A	A	A	A
D_comp1057_c0_seq1:383	2g37680	W	T	A	B	U	A	A	A	A	U	U	A	B	B	A	B	U	U	U	U	A	A	A	A	A	B	U	A	B	B	A	B	B	B	A	A	A	B	U	A	A	A	A	B	A	A	A	A
D_comp1057_c0_seq1:1799	2g37680	G	R	A	B	U	U	A	A	A	B	B	A	B	B	A	B	A	B	B	B	B	U	U	A	U	B	B	A	B	B	A	A	B	B	A	A	U	B	U	A	A	A	A	B	A	A	A	A
D_comp25399_c0_seq1:209	3g19430	G	A	A	B	A	A	A	A	A	B	B	A	B	B	A	B	A	B	B	B	U	A	A	A	A	B	B	A	B	B	A	B	B	B	A	A	A	B	A	A	A	A	A	B	A	A	A	A
D_comp25399_c0_seq1:340	3g19430	A	G	A	B	A	A	U	A	A	B	B	A	B	B	A	B	A	B	B	B	U	A	A	A	A	B	B	A	B	B	A	B	B	B	A	A	A	B	A	A	A	A	A	B	A	A	A	A
D_comp25399_c0_seq1:24	3g19430	A	G	A	B	A	A	U	A	A	B	B	A	B	B	A	B	A	U	B	B	U	A	A	A	A	B	B	A	B	B	A	B	B	B	A	A	A	B	A	A	A	A	A	B	A	A	A	A
D_comp25399_c0_seq1:16	3g19430	C	T	A	B	A	A	U	A	A	B	B	A	B	B	A	B	A	U	B	B	U	A	A	U	A	B	B	A	B	B	A	U	B	B	A	A	A	B	A	A	A	A	U	B	A	U	A	A
B_comp197_c0_seq1:497	3g30160	Y	C	A	B	A	A	A	A	A	B	B	A	B	B	A	B	A	B	B	B	A	A	A	A	A	B	B	A	B	B	A	B	B	B	A	A	A	B	A	A	A	A	A	B	A	A	A	A
B_comp197_c0_seq1:350	3g30160	G	R	A	B	A	A	A	A	A	B	B	A	B	B	A	B	A	B	B	B	B	A	A	A	A	B	B	A	B	B	A	B	B	B	A	A	A	B	A	A	A	A	A	B	A	A	A	A
D_comp15594_c0_seq1:1021	3g46270	C	T	A	B	A	A	A	A	A	B	B	A	B	B	A	B	A	B	B	B	U	A	A	A	A	B	B	A	B	B	A	B	B	B	A	A	A	B	A	A	A	A	A	B	A	A	A	A
D_comp15594_c0_seq1:1275	3g46270	T	C	A	B	A	A	A	A	A	B	B	A	B	B	A	B	A	B	B	B	U	A	A	A	A	B	B	A	B	B	A	B	B	B	A	A	A	B	A	A	A	A	A	B	A	A	A	A
A_comp19576_c0_seq2:1261	3g46270	R	A	A	B	A	A	A	A	A	U	B	A	U	B	A	B	A	U	U	U	A	A	A	A	A	B	A	A	B	B	A	B	B	B	A	A	A	B	A	A	A	A	A	U	A	A	A	A
A_comp4388_c0_seq1:425	3g48540	G	R	A	B	U	U	U	A	A	B	B	A	B	B	A	B	A	B	B	B	B	U	U	A	U	B	B	A	B	B	A	B	B	B	A	A	U	B	U	A	A	A	A	B	A	A	A	A
D_comp240957_c0_seq1:93	2g12340	G	T	A	B	A	A	A	A	A	B	B	A	B	B	A	B	A	B	B	B	U	U	A	A	A	B	B	A	B	B	A	B	B	B	A	A	A	B	A	A	A	A	A	B	A	A	A	A
D_comp86391_c0_seq1:211	2g12320	G	A	A	B	U	A	A	A	A	B	B	A	B	B	A	B	A	B	B	U	A	A	A	A	A	B	B	A	B	B	U	B	B	B	A	B	A	B	A	A	A	A	A	B	A	A	A	A
D_comp569_c0_seq1:1525	2g12310	G	A	A	B	A	A	A	A	A	B	B	A	B	B	A	B	A	B	B	B	U	A	A	A	A	B	B	A	B	B	A	B	B	B	A	B	A	B	A	A	A	A	A	B	A	A	A	A
D_comp569_c0_seq1:1555	2g12310	C	T	A	B	A	A	A	A	A	B	B	A	B	B	A	B	A	B	B	B	U	A	U	A	U	B	B	A	B	B	A	B	B	B	A	B	A	B	A	A	A	A	A	B	A	A	A	A
D_comp5939_c0_seq1:2196	2g36900	G	R	A	B	U	A	U	A	A	B	B	A	B	B	A	B	A	B	B	B	B	U	U	A	U	B	B	A	B	A	A	B	B	B	A	B	U	B	U	A	A	A	A	B	A	U	A	U
gnl|UG|Ta#S26655644:1022	2g36860	C	S	A	B	A	A	A	A	A	B	B	A	B	B	A	B	A	B	B	B	B	A	A	A	A	B	B	A	B	A	A	B	B	B	A	B	A	B	A	A	A	A	A	B	A	A	A	A
D_comp26581_c0_seq1:836	2g36650	T	C	A	B	A	A	A	A	A	B	B	A	B	B	A	B	A	B	U	U	U	A	A	A	A	U	B	A	B	A	A	B	B	B	A	B	A	U	A	A	A	A	A	U	A	U	A	A
gnl|UG|Ta#S16057951:267	2g35990	R	G	A	B	A	A	A	A	B	B	B	A	B	B	A	A	A	U	U	U	A	A	U	A	A	B	U	A	B	A	A	B	B	B	A	B	A	B	A	A	A	A	A	B	A	A	A	A
gnl|UG|Ta#S16057951:148	2g35990	R	G	A	B	A	A	A	A	B	B	B	A	B	B	A	A	A	U	U	U	A	A	U	A	A	B	B	A	B	A	A	B	B	B	A	B	U	B	A	A	A	A	A	U	A	A	A	A
comp2433_c0_seq1:2339	2g35590	M	A	A	B	A	A	A	A	B	B	B	A	B	B	A	A	A	A	B	B	A	A	A	A	A	B	B	A	B	A	A	B	B	B	A	B	A	B	A	A	A	A	A	B	A	A	A	A
comp2433_c0_seq1:2095	2g35590	A	W	A	B	U	A	A	A	B	B	B	A	B	B	A	A	A	A	B	B	B	A	A	A	A	B	B	A	B	A	A	B	B	B	A	B	U	B	A	A	A	A	A	B	A	A	A	A
D_comp3640_c0_seq1:270	2g34910	T	G	A	B	A	A	A	A	B	B	B	A	B	B	A	A	A	A	B	B	U	A	A	A	A	B	B	A	B	A	A	B	B	B	A	B	A	B	A	A	A	A	A	B	A	A	A	A
D_comp13930_c0_seq1:821	2g27190	A	R	A	B	U	A	U	B	B	A	B	A	B	B	A	B	B	A	B	B	U	A	U	B	A	B	A	B	B	A	A	B	A	B	B	B	B	B	A	A	A	U	A	B	A	B	A	A
D_comp30550_c0_seq1:568	2g25530	A	T	A	B	U	A	A	B	B	A	B	A	B	B	A	B	B	A	B	B	B	A	A	B	A	B	A	B	B	A	A	B	A	B	B	B	B	A	A	B	A	B	A	B	A	A	A	A
D_comp34442_c0_seq1:771	2g25320	A	T	A	B	A	A	A	B	B	A	B	A	B	B	A	B	B	A	B	B	B	A	A	B	A	B	A	B	B	A	A	B	A	B	B	B	B	A	A	U	A	B	A	B	A	A	A	A
D_comp18633_c0_seq1:756	2g23930	A	G	A	B	A	A	A	B	B	A	B	A	A	A	A	B	B	A	B	B	B	A	B	B	U	B	U	B	B	A	A	B	A	B	B	B	B	A	A	B	A	A	A	B	A	A	A	A
D_comp2897_c0_seq1:365	2g23830	Y	T	A	B	A	A	A	B	B	A	B	A	A	A	A	B	B	A	B	B	U	A	U	B	A	B	A	B	B	A	A	B	A	B	B	B	B	A	A	B	A	A	A	B	A	A	A	A
D_comp102828_c0_seq1:406	2g23040	C	A	A	B	A	A	A	B	A	A	B	A	A	A	A	B	B	A	B	B	A	A	B	B	A	B	A	B	B	A	A	B	A	B	B	B	B	A	A	U	A	A	A	B	A	A	A	A
D_comp32864_c0_seq1:627	2g21420	C	T	A	B	U	A	A	B	A	A	B	A	A	A	A	B	B	A	B	B	U	A	B	B	A	B	B	B	B	A	A	B	A	A	A	B	B	A	A	B	A	A	A	B	A	A	A	A
D_comp69618_c0_seq1:991	2g21210	G	A	A	B	U	A	A	B	A	A	B	B	A	A	B	B	B	A	B	B	U	U	B	B	A	B	B	B	B	A	A	B	A	A	A	B	B	A	A	B	A	A	A	B	A	A	A	A
D_comp9099_c0_seq1:1077	2g21030	T	G	A	B	A	A	A	B	A	A	B	U	A	A	B	B	B	A	B	B	U	A	B	B	A	B	B	B	B	A	A	B	A	A	A	B	B	A	A	U	A	A	A	B	A	A	A	A
D_comp9099_c0_seq1:1144	2g21030	C	T	A	B	A	A	A	B	A	A	B	B	A	A	B	B	B	A	B	U	U	A	B	B	A	B	B	B	B	A	A	B	A	A	A	B	A	A	A	U	A	A	A	B	A	A	A	A
D_comp9099_c0_seq1:1146	2g21030	T	C	A	B	A	A	A	B	A	A	B	B	A	A	B	B	B	A	B	B	U	A	B	B	A	B	B	B	B	A	A	B	A	A	A	B	B	A	A	U	A	A	A	B	A	A	A	A
D_comp9099_c0_seq1:118	2g21030	A	G	A	B	A	A	A	B	A	A	B	B	A	A	B	B	B	U	B	B	A	A	U	B	A	B	B	B	B	A	A	B	A	A	A	B	B	A	A	B	A	A	A	B	A	A	A	A
D_comp9099_c0_seq1:1277	2g21030	A	T	A	B	A	A	A	B	A	A	B	B	A	A	B	B	B	A	B	B	U	A	U	B	A	B	B	B	B	A	A	B	A	A	A	B	B	A	A	U	A	A	A	B	A	A	A	A
D_comp9099_c0_seq1:1303	2g21030	T	G	A	B	A	A	A	B	A	A	B	B	A	A	B	B	B	A	B	B	U	A	B	B	A	B	B	B	B	A	A	B	A	A	A	B	B	A	A	U	A	A	A	B	A	A	A	A
D_comp9099_c0_seq1:1341	2g21030	G	A	A	B	A	A	A	B	A	A	B	B	A	A	B	U	B	A	B	B	U	A	B	B	A	B	B	B	B	A	A	B	A	A	A	B	U	A	A	U	A	A	A	B	A	A	A	A
D_comp9099_c0_seq1:1407	2g21030	T	C	A	B	A	A	A	B	A	A	B	B	A	A	B	U	B	A	B	B	U	A	B	B	A	B	B	B	B	A	A	B	A	A	A	U	B	A	A	B	U	A	A	B	A	A	A	A
D_comp9099_c0_seq1:182	2g21030	C	T	A	B	A	A	A	B	A	A	B	B	A	A	B	B	B	U	B	B	U	A	B	B	A	B	B	B	B	A	A	B	A	A	A	B	B	A	A	B	A	A	A	B	A	A	A	A
D_comp9099_c0_seq1:336	2g21030	T	G	A	B	A	A	A	B	A	A	B	B	A	A	B	B	B	A	B	B	U	U	B	B	A	B	B	B	B	A	A	B	A	A	A	B	B	A	A	B	A	A	A	B	A	A	A	A
D_comp9099_c0_seq1:630	2g21030	C	T	A	B	A	A	A	B	A	A	B	B	A	A	B	B	B	A	B	B	U	A	B	B	A	B	B	B	B	A	A	B	A	A	A	B	B	A	A	B	A	A	A	B	A	A	A	A
D_comp90932_c0_seq1:869	2g21020	T	G	A	B	U	U	A	B	A	A	B	B	A	A	B	B	B	U	U	B	A	U	B	B	U	B	U	B	B	A	A	B	A	A	A	B	B	A	A	B	A	A	A	B	A	U	A	A
D_comp5997_c0_seq1:1244	2g20890	G	A	A	B	A	A	A	B	A	A	B	B	A	A	B	B	B	A	B	B	B	A	B	B	A	B	B	A	B	A	A	B	A	A	A	B	B	A	A	U	A	A	A	B	A	A	A	A
D_comp5997_c0_seq1:1526	2g20890	G	C	A	B	A	A	A	B	A	A	B	B	A	A	B	B	B	A	B	B	B	A	B	B	A	B	B	A	B	A	A	B	A	A	A	B	B	A	A	U	A	A	A	B	A	A	A	A
D_comp20356_c0_seq1:1099	2g20790	C	T	A	B	A	A	A	B	A	A	B	B	A	A	B	B	B	A	B	B	B	A	B	B	A	B	B	A	B	A	A	B	A	A	A	B	B	A	B	B	U	A	A	B	A	A	A	A
D_comp20356_c0_seq1:1121	2g20790	T	C	A	B	A	A	A	B	A	A	B	B	A	A	B	B	B	A	B	B	B	A	B	B	A	B	B	A	B	A	A	B	A	A	A	B	B	A	B	B	U	A	A	B	A	A	A	A
D_comp20356_c0_seq1:551	2g20790	R	A	A	B	A	A	A	B	A	A	B	B	A	A	B	B	B	U	B	U	B	A	B	B	A	B	B	A	B	A	A	B	A	A	A	B	B	A	B	B	A	A	A	B	A	A	A	A
D_comp20356_c0_seq1:931	2g20790	Y	C	A	B	A	A	A	B	A	A	B	B	A	A	B	B	B	A	B	B	U	A	U	B	A	B	B	A	B	A	A	B	A	A	A	B	B	A	U	B	A	A	A	B	A	A	A	A
D_comp19231_c1_seq1:172	2g20780	T	C	A	B	A	A	A	B	A	A	B	B	A	A	B	B	B	A	B	B	B	A	B	B	A	B	B	A	B	A	A	B	A	A	A	B	B	A	B	B	A	A	A	B	A	A	A	A
D_comp5801_c0_seq1:775	2g20770	M	C	A	B	A	A	A	B	A	A	B	B	A	A	B	B	U	U	B	B	U	A	U	B	A	B	B	A	B	A	A	B	A	A	A	B	B	A	B	B	A	A	A	B	A	A	A	A
D_comp5801_c0_seq1:945	2g20770	G	A	A	B	A	A	U	B	A	A	B	B	A	A	B	B	B	U	B	B	B	U	B	B	A	B	B	U	B	A	A	B	U	A	U	B	B	A	B	B	U	A	A	B	A	A	U	A
D_comp3425_c0_seq1:145	2g20710	C	T	A	B	A	A	A	B	A	A	B	B	A	A	B	B	B	A	B	B	B	A	B	B	A	B	B	A	B	A	A	B	A	A	A	B	B	A	B	B	A	A	A	B	A	A	A	A
D_comp3425_c0_seq1:331	2g20710	T	C	A	B	A	A	A	B	A	A	B	B	A	A	B	B	A	A	U	B	B	A	B	B	A	B	B	A	B	A	A	B	A	A	A	B	B	A	A	U	A	A	A	B	A	A	A	A
D_comp57962_c0_seq1:480	2g20660	A	G	A	B	A	A	A	B	A	A	B	B	A	A	B	B	B	A	B	B	B	U	B	B	A	B	B	A	B	A	A	B	A	A	A	B	U	A	B	B	U	A	A	B	A	A	A	A
D_comp21356_c0_seq1:1045	2g20650	A	G	A	B	A	A	A	B	A	A	B	B	A	A	B	B	B	A	B	B	B	A	B	B	A	B	B	A	B	A	A	B	A	A	A	B	B	A	B	B	U	A	A	B	A	A	A	A
D_comp21356_c0_seq1:1339	2g20650	G	A	A	B	A	A	A	B	A	A	B	U	A	A	U	U	B	A	B	U	B	A	B	B	A	U	U	A	B	A	A	U	A	A	A	U	U	A	U	B	A	A	A	B	A	A	A	A
D_comp21356_c0_seq1:1349	2g20650	G	A	A	B	A	A	A	B	A	A	B	B	A	A	B	B	B	A	B	B	B	A	B	B	A	B	B	A	B	A	A	B	A	A	A	B	B	A	B	B	A	A	A	B	A	A	A	A
D_comp21356_c0_seq1:1443	2g20650	A	G	A	B	A	A	A	B	A	A	B	B	A	A	B	B	B	A	B	B	B	A	B	B	A	B	B	A	B	A	A	B	A	A	A	B	B	A	B	B	U	A	A	B	A	A	A	A
D_comp21356_c0_seq1:233	2g20650	S	C	A	B	A	A	A	B	A	A	B	B	A	A	B	B	B	A	U	B	U	U	B	B	A	B	B	A	B	A	A	B	A	A	A	B	B	U	B	B	A	A	A	B	A	A	A	A
D_comp21356_c0_seq1:278	2g20650	A	R	A	B	U	A	A	B	A	A	B	B	A	A	B	B	B	U	B	B	B	U	B	B	U	B	B	A	B	A	A	B	A	A	A	B	B	A	B	B	B	A	A	B	A	A	A	A
D_comp21356_c0_seq1:829	2g20650	A	R	A	B	U	A	A	B	A	A	B	B	A	A	B	B	B	A	B	B	B	U	B	B	A	B	B	A	B	A	A	B	A	A	A	B	B	A	B	B	A	A	A	B	A	A	A	A
D_comp6620_c0_seq1:1249	2g20600	A	G	A	B	U	A	A	U	A	A	U	B	A	A	B	B	B	U	A	B	B	U	B	B	A	B	B	A	B	A	A	B	A	A	U	B	B	A	B	B	U	A	A	B	A	A	A	A
D_comp30478_c0_seq1:365	2g20570	G	R	A	B	U	A	A	B	A	A	B	B	A	A	B	B	B	U	B	B	B	U	B	B	U	B	B	A	B	B	A	B	A	A	A	B	B	A	B	B	A	A	A	B	A	U	A	A
D_comp32962_c0_seq1:903	2g20310	T	C	A	B	A	A	A	B	B	A	B	B	A	A	B	B	B	A	B	B	B	B	A	B	A	B	A	A	B	B	A	B	U	A	A	B	B	A	B	B	A	A	B	B	A	A	A	A
[truncated: 6 more columns]

## Sheet: 2A
	Brachypodium	CS	Paragon	CS	Paragon	CSxP04	CSxP05	CSxP06	CSxP07	CSxP08	CSxP11	CSxP12	CSxP13	CSxP14	CSxP15	CSxP16	CSxP17	CSxP19	CSxP20	CSxP22	CSxP24	CSxP26	CSxP29	CSxP30	CSxP34	CSxP35	CSxP37	CSxP38	CSxP41	CSxP42	CSxP46	CSxP47	CSxP49	CSxP53	CSxP54	CSxP56	CSxP58	CSxP59	CSxP61	CSxP62	CSxP65	CSxP66	CSxP67	CSxP73	CSxP76	CSxP78	CSxP81	CSxP84	CSxP87
comp9115_c0_seq1:1322	5g00750	A	G	A	B	A	A	B	B	A	A	A	B	B	A	A	B	A	B	B	A	A	A	U	B	B	A	A	A	A	B	B	A	A	B	B	A	A	A	A	B	B	A	B	B	A	A	A	B
A_comp23927_c0_seq1:481	5g00750	T	C	A	B	B	A	B	B	A	A	A	B	B	A	A	B	A	B	B	A	A	B	U	B	B	A	A	A	A	B	B	A	A	B	B	A	A	A	A	B	B	A	B	B	A	A	A	B
A_comp15095_c0_seq1:1472	5g01130	T	C	A	B	B	A	A	B	B	A	A	A	B	A	A	B	B	B	B	B	A	A	B	B	B	A	A	A	A	B	B	A	A	B	B	A	A	A	A	B	B	A	B	B	A	A	A	B
A_comp7641_c0_seq1:1110	5g01180	R	G	A	B	U	A	A	B	B	U	A	A	B	A	A	B	B	U	B	B	A	U	U	B	U	A	A	A	A	B	B	A	A	B	B	A	A	A	A	B	B	A	B	B	A	A	A	B
A_comp26280_c0_seq1:1845	5g01230	A	G	A	B	U	A	A	U	B	A	A	A	B	A	A	B	A	B	B	A	A	A	U	B	U	A	A	A	A	B	B	A	A	B	B	A	A	A	A	U	B	A	B	B	A	A	A	B
A_comp26280_c0_seq1:446	5g01230	A	G	A	B	B	A	A	B	B	A	A	A	B	A	A	B	A	B	B	U	A	A	U	B	B	A	A	A	A	B	B	A	A	B	B	A	U	A	A	U	U	A	B	B	A	A	A	B
A_comp89827_c0_seq1:805	5g01270	C	T	A	B	B	A	A	B	B	A	A	A	B	A	A	B	A	B	B	U	A	U	B	B	B	A	A	A	A	B	B	A	A	B	B	A	A	A	A	B	B	A	B	B	A	A	A	B
A_comp23220_c0_seq1:182	5g01280	G	A	A	B	B	A	A	B	B	A	A	A	B	A	A	B	A	B	B	U	A	A	B	B	B	A	A	A	A	B	B	A	A	B	B	A	A	A	A	B	B	A	B	B	A	A	A	B
A_comp23220_c0_seq1:328	5g01280	T	C	A	B	B	A	A	B	B	A	A	A	B	A	A	B	A	B	B	U	U	A	U	B	U	A	A	A	U	B	B	A	A	B	B	A	A	A	A	B	U	A	B	B	U	A	A	B
A_comp23220_c0_seq1:2485	5g01280	Y	C	A	B	U	A	A	B	B	A	A	A	B	A	A	B	A	U	U	A	A	A	U	B	U	A	A	A	A	B	B	A	A	B	B	A	A	A	A	A	B	A	B	B	A	A	A	B
A_comp23220_c0_seq1:590	5g01280	C	M	A	B	B	A	U	B	B	A	A	A	B	A	A	B	A	B	B	B	U	U	B	B	B	A	U	A	A	B	B	A	A	B	B	A	U	A	U	B	B	A	B	B	A	U	A	B
A_comp23220_c0_seq1:340	5g01280	C	T	A	B	B	A	A	B	B	A	A	A	U	A	A	B	A	U	U	B	A	A	U	B	U	A	A	A	A	B	B	A	A	B	B	A	A	A	A	U	U	A	B	B	A	A	A	B
A_comp3531_c0_seq1:1400	5g01410	A	C	A	B	B	A	B	B	B	A	A	A	B	A	A	B	A	B	B	A	A	A	B	B	B	A	A	A	A	B	B	A	A	B	B	A	A	A	A	U	B	A	B	B	A	A	A	B
A_comp3531_c0_seq1:1250	5g01410	T	G	A	B	B	A	B	B	B	A	A	A	B	A	A	B	A	B	B	A	A	A	B	B	B	A	A	A	A	B	B	A	A	B	B	A	A	A	A	U	U	A	B	B	A	A	A	B
A_comp3531_c0_seq1:437	5g01410	A	G	A	B	B	A	B	B	B	A	A	A	B	U	A	B	A	B	B	A	A	A	B	B	B	A	A	U	A	B	B	U	A	B	B	A	A	A	A	B	B	A	B	B	A	A	A	B
A_comp3531_c0_seq1:341	5g01410	T	Y	A	B	U	A	B	B	B	A	A	A	B	A	A	U	A	U	B	A	A	A	B	B	U	A	A	A	A	U	B	A	A	B	U	A	A	A	A	B	B	A	U	U	A	A	A	B
A_comp3848_c0_seq1:204	5g01420	A	G	A	B	B	A	B	B	B	A	A	A	B	A	A	B	A	B	B	A	A	A	B	B	B	A	A	A	A	B	B	A	A	B	B	A	A	A	A	B	B	A	B	B	A	A	A	B
A_comp3848_c0_seq1:1345	5g01420	T	C	A	B	B	A	B	B	B	A	A	A	B	A	A	B	A	B	B	A	A	A	B	B	B	A	A	A	A	B	B	A	A	B	B	A	A	A	A	B	B	A	B	B	A	A	A	B
A_comp3848_c0_seq1:1739	5g01420	C	G	A	B	B	A	B	B	B	A	A	U	B	A	A	B	A	B	B	U	U	U	B	B	B	A	U	A	A	B	B	A	U	B	B	A	U	A	A	B	B	A	B	B	A	U	U	B
A_comp23020_c0_seq1:723	5g01440	C	G	A	B	B	B	B	B	B	A	A	A	B	A	A	B	A	B	B	A	A	A	B	B	B	A	U	A	U	B	B	U	U	B	B	A	U	U	A	B	B	A	B	B	A	A	A	B
A_comp66086_c0_seq1:116	5g01740	C	T	A	B	U	A	U	B	U	A	A	A	B	A	A	B	A	B	B	U	A	A	B	B	A	A	A	A	A	B	U	A	A	B	U	A	A	A	A	B	U	A	B	B	A	A	A	B
D_comp4534_c0_seq1:1953	5g02490	R	G	A	B	B	A	A	B	A	B	B	A	B	A	A	B	B	B	B	B	A	B	B	B	B	A	B	B	A	A	B	A	A	B	B	A	A	B	A	B	A	A	A	A	A	A	A	B
D_comp4534_c0_seq1:828	5g02490	C	Y	A	B	B	A	A	B	A	B	B	A	B	A	A	B	B	B	B	B	A	B	B	B	B	A	B	B	A	A	B	A	A	B	B	A	U	B	A	B	A	A	A	A	A	A	A	B
A_comp72363_c0_seq1:1171	5g02520	R	G	A	B	U	A	A	B	A	B	B	A	B	A	A	B	B	U	B	B	A	A	B	B	U	A	A	B	A	A	B	A	A	B	B	A	A	B	A	B	A	A	A	A	A	A	A	B
D_comp34324_c1_seq1:1292	5g02520	R	G	A	B	A	A	A	B	A	B	B	A	B	A	A	B	B	U	B	B	A	U	B	B	U	A	A	B	A	A	B	A	A	B	B	A	A	B	A	B	A	A	A	A	A	A	A	B
D_comp34324_c1_seq1:1300	5g02520	S	C	A	B	U	A	A	B	A	B	B	A	B	A	A	B	B	U	B	B	A	U	B	B	U	A	A	B	A	A	B	A	A	B	B	A	A	B	A	B	A	A	A	A	A	A	A	U
A_comp72363_c0_seq1:1356	5g02520	S	C	A	B	U	A	A	B	A	B	B	A	B	A	A	B	B	U	B	B	A	U	U	B	U	A	A	B	A	A	B	A	A	B	B	A	A	B	A	A	A	A	A	A	A	A	A	B
A_comp72363_c0_seq1:1348	5g02520	R	G	A	B	U	A	A	B	A	B	B	A	B	A	A	B	B	U	B	B	A	U	U	B	U	A	A	B	A	A	B	A	A	B	B	A	A	B	A	A	A	A	A	A	A	A	A	B
D_comp713_c0_seq1:899	5g02890	S	C	A	B	B	A	B	B	A	B	B	A	B	A	A	B	B	B	B	B	A	B	B	B	B	A	A	B	A	A	B	A	A	B	B	A	A	B	A	B	A	A	A	A	A	A	A	B
B_comp332_c0_seq4:527	5g02890	Y	C	A	B	B	A	A	B	A	B	B	A	B	A	A	B	B	B	B	B	A	B	B	B	B	A	A	B	A	A	B	A	A	B	B	A	A	B	A	B	A	A	A	A	A	A	A	B
A_comp685_c0_seq1:689	5g02890	C	Y	A	B	B	A	B	B	A	B	B	A	B	A	A	B	B	B	B	B	A	B	B	B	B	A	A	B	A	A	B	A	A	B	B	B	A	B	A	B	A	A	A	A	A	A	A	B
A_comp685_c0_seq1:761	5g02890	A	M	A	B	B	A	B	B	A	B	B	A	B	A	A	B	B	B	B	B	A	B	B	B	B	A	A	B	A	A	B	A	A	B	B	B	A	B	A	B	A	A	A	A	A	A	A	B
A_comp685_c0_seq1:2006	5g02890	G	R	A	B	B	A	B	B	A	B	B	A	B	A	A	B	B	B	B	B	A	B	B	B	B	A	A	B	A	A	B	A	A	B	B	B	A	B	A	B	A	A	A	A	A	A	A	B
B_comp332_c0_seq4:911	5g02890	R	A	A	B	B	A	B	B	A	B	B	A	B	A	A	B	B	B	B	B	A	B	B	B	B	A	A	B	A	A	B	A	A	B	B	B	A	B	A	B	A	A	A	A	A	A	A	B
B_comp332_c0_seq4:1949	5g02890	G	R	A	B	B	A	B	B	A	B	B	A	B	A	A	B	B	B	B	B	A	B	B	B	B	A	A	B	A	A	B	A	A	B	B	B	A	B	A	B	A	A	A	A	A	A	A	B
D_comp713_c0_seq1:737	5g02890	G	R	A	B	B	A	B	B	A	B	B	A	B	A	A	B	B	B	B	B	A	B	B	B	B	A	A	B	A	A	B	A	A	B	B	B	A	B	A	B	A	A	A	A	A	A	A	B
A_comp685_c0_seq1:1529	5g02890	G	A	A	B	B	A	B	B	A	B	B	A	B	A	A	B	B	B	B	B	A	B	B	B	B	A	A	B	A	A	B	A	A	B	B	B	A	B	A	B	U	A	A	A	A	A	A	B
B_comp332_c0_seq4:524	5g02890	Y	T	A	B	B	A	A	B	A	B	B	A	B	A	A	B	B	B	B	B	A	B	B	B	B	A	A	B	A	A	B	A	A	B	B	B	A	B	A	B	A	A	A	A	A	A	A	B
A_comp685_c0_seq1:695	5g02890	R	A	A	B	B	A	A	B	A	B	B	A	B	A	A	B	B	B	B	B	A	B	B	B	B	A	A	B	A	A	B	A	A	B	B	A	A	B	A	B	A	A	A	A	A	A	A	B
A_comp685_c0_seq1:1178	5g02890	R	A	A	B	B	A	A	B	A	B	B	A	B	A	A	B	B	B	B	B	A	B	B	B	B	A	A	B	A	A	B	A	A	B	B	A	A	B	A	B	A	A	A	A	A	A	A	B
A_comp685_c0_seq1:1205	5g02890	M	C	A	B	B	A	A	B	A	B	B	A	B	A	A	B	B	B	B	B	A	B	B	B	B	A	A	B	A	A	B	A	A	B	B	A	A	B	A	B	A	A	A	A	A	A	A	B
B_comp332_c0_seq4:440	5g02890	Y	C	A	B	B	A	A	B	A	B	B	A	B	A	A	B	B	B	B	B	A	B	B	B	B	A	A	B	A	A	B	A	A	B	B	A	A	B	A	B	A	A	A	A	A	A	A	B
B_comp332_c0_seq4:638	5g02890	R	A	A	B	B	A	A	B	A	B	B	A	B	A	A	B	B	B	B	B	A	B	B	B	B	A	A	B	A	A	B	A	A	B	B	A	A	B	A	B	A	A	A	A	A	A	A	B
B_comp332_c0_seq4:1004	5g02890	R	G	A	B	B	A	A	B	A	B	B	A	B	A	A	B	B	B	B	B	A	B	B	B	B	A	A	B	A	A	B	A	A	B	B	A	A	B	A	B	A	A	A	A	A	A	A	B
B_comp332_c0_seq4:1679	5g02890	S	G	A	B	B	A	A	B	A	B	B	A	B	A	A	B	B	B	B	B	A	B	B	B	B	A	A	B	A	A	B	A	A	B	B	A	A	B	A	B	A	A	A	A	A	A	A	B
D_comp713_c0_seq1:809	5g02890	R	A	A	B	B	A	A	B	A	B	B	A	B	A	A	B	B	B	B	B	A	B	B	B	B	A	A	B	A	A	B	A	A	B	B	A	A	B	A	B	A	A	A	A	A	A	A	B
D_comp713_c0_seq1:845	5g02890	W	A	A	B	B	A	A	B	A	B	B	A	B	A	A	B	B	B	B	B	A	B	B	B	B	A	A	B	A	A	B	A	A	B	B	A	A	B	A	B	A	A	A	A	A	A	A	B
D_comp713_c0_seq1:1457	5g02890	R	G	A	B	B	A	A	B	A	B	B	A	B	A	A	B	B	B	B	B	A	B	B	B	B	A	A	B	A	A	B	A	A	B	B	A	A	B	A	B	A	A	A	A	A	A	A	B
D_comp713_c0_seq1:1547	5g02890	R	G	A	B	B	A	A	B	A	B	B	A	B	A	A	B	B	B	B	B	A	B	B	B	B	A	A	B	A	A	B	A	A	B	B	A	A	B	A	B	A	A	A	A	A	A	A	B
D_comp713_c0_seq1:1583	5g02890	W	A	A	B	B	A	A	B	A	B	B	A	B	A	A	B	B	B	B	B	A	B	B	B	B	A	A	B	A	A	B	A	A	B	B	A	A	B	A	B	A	A	A	A	A	A	A	B
D_comp713_c0_seq1:1586	5g02890	Y	C	A	B	B	A	A	B	A	B	B	A	B	A	A	B	B	B	B	B	A	B	B	B	B	A	A	B	A	A	B	A	A	B	B	A	A	B	A	B	A	A	A	A	A	A	A	B
D_comp713_c0_seq1:1694	5g02890	R	A	A	B	B	A	A	B	A	B	B	A	B	A	A	B	B	B	B	B	A	B	B	B	B	A	A	B	A	A	B	A	A	B	B	A	A	B	A	B	A	A	A	A	A	A	A	B
D_comp713_c0_seq1:1724	5g02890	M	A	A	B	B	A	A	B	A	B	B	A	B	A	A	B	B	B	B	B	A	B	B	B	B	A	A	B	A	A	B	A	A	B	B	A	A	B	A	B	A	A	A	A	A	A	A	B
D_comp713_c0_seq1:1854	5g02890	Y	C	A	B	B	A	A	B	A	B	B	A	B	A	A	B	B	B	B	B	A	B	B	B	B	A	A	B	A	A	B	A	A	B	B	A	A	B	A	B	A	A	A	A	A	A	A	B
A_comp685_c0_seq1:857	5g02890	T	A	A	B	B	A	B	B	U	B	B	A	B	A	A	B	B	B	B	B	U	B	B	B	B	A	A	B	A	A	B	A	A	B	B	B	A	B	A	B	U	A	A	A	A	A	A	B
B_comp332_c0_seq4:1997	5g02890	Y	C	A	B	U	A	A	B	A	B	B	A	B	A	A	B	B	B	B	B	A	U	B	B	B	A	A	B	A	A	B	A	A	B	B	A	A	B	A	B	A	A	A	A	A	A	A	B
A_comp685_c0_seq1:1007	5g02890	T	C	A	B	B	A	U	B	A	B	B	A	B	A	A	B	B	B	B	B	A	B	B	B	B	A	A	B	A	A	B	A	A	B	B	U	A	B	A	B	A	A	A	A	A	A	A	B
A_comp685_c0_seq1:1373	5g02890	C	T	A	B	B	A	U	B	A	B	B	A	B	A	A	B	B	B	B	B	A	B	B	B	B	A	A	B	A	A	B	A	A	B	B	U	A	B	A	B	A	A	A	A	A	A	A	B
A_comp685_c0_seq1:860	5g02890	G	A	A	B	B	A	U	B	A	B	B	A	B	A	A	B	B	B	B	B	U	B	B	B	B	A	A	B	A	A	B	A	A	B	B	B	A	B	A	B	U	A	A	A	A	A	A	B
A_comp685_c0_seq1:755	5g02890	G	R	A	B	B	A	U	B	A	B	B	U	B	A	A	B	B	B	B	B	A	B	B	B	B	A	A	B	A	A	B	A	A	B	B	A	A	B	A	B	A	A	A	A	A	A	A	B
A_comp685_c0_seq1:380	5g02890	C	G	A	B	B	A	U	B	A	B	B	A	B	A	A	B	B	B	B	B	A	B	B	B	B	A	A	B	A	A	B	A	A	B	B	U	A	B	A	B	U	A	A	A	A	A	A	B
A_comp685_c0_seq1:464	5g02890	C	G	A	B	B	A	U	B	A	B	B	A	B	A	A	B	B	B	B	B	A	B	B	B	B	A	A	B	A	A	B	A	A	B	B	U	A	B	A	B	U	A	A	A	A	A	A	B
A_comp685_c0_seq1:497	5g02890	T	C	A	B	B	A	U	B	A	B	B	A	B	A	A	B	B	B	B	B	A	B	B	B	B	A	A	B	A	A	B	A	A	B	B	U	A	B	A	B	U	A	A	A	A	A	A	B
A_comp685_c0_seq1:821	5g02890	G	A	A	B	B	A	U	B	A	B	B	A	B	A	A	B	B	B	B	B	A	B	B	B	B	A	A	B	A	A	B	A	A	B	B	U	A	B	A	B	U	A	A	A	A	A	A	B
B_comp332_c0_seq4:326	5g02890	Y	C	A	B	B	A	A	B	A	B	B	A	B	A	A	A	B	B	B	B	A	A	A	B	B	A	A	B	A	A	B	A	A	B	B	A	A	B	A	A	A	A	A	A	A	A	A	B
A_comp685_c0_seq1:566	5g02890	G	A	A	B	B	A	U	B	A	B	B	A	B	A	A	B	B	B	B	B	A	B	B	B	B	A	A	B	A	A	B	A	A	B	B	U	A	B	A	U	A	A	A	A	A	A	A	B
A_comp685_c0_seq1:575	5g02890	G	A	A	B	B	A	U	B	A	B	B	A	B	A	A	B	B	B	B	B	A	B	B	B	B	A	A	B	A	A	B	A	A	B	B	U	A	B	A	U	A	A	A	A	A	A	A	B
A_comp685_c0_seq1:584	5g02890	T	C	A	B	B	A	U	B	A	B	B	A	B	A	A	B	B	B	B	B	A	B	B	B	B	A	A	B	A	A	B	A	A	B	B	U	A	B	A	U	A	A	A	A	A	A	A	B
A_comp685_c0_seq1:773	5g02890	T	C	A	B	B	A	U	B	A	B	B	A	B	A	A	B	B	B	B	B	A	B	B	B	B	A	A	B	A	A	B	A	A	B	B	U	A	B	A	U	A	A	A	A	A	A	A	B
A_comp685_c0_seq1:1412	5g02890	G	A	A	B	B	A	U	B	A	B	B	A	B	A	A	B	B	B	B	B	A	B	B	B	B	A	A	B	A	A	B	A	A	B	B	U	A	B	A	U	A	A	A	A	A	A	A	B
A_comp685_c0_seq1:1430	5g02890	C	T	A	B	B	A	U	B	A	B	B	A	B	A	A	B	B	B	B	B	A	B	B	B	B	A	A	B	A	A	B	A	A	B	B	U	A	B	A	U	A	A	A	A	A	A	A	B
A_comp685_c0_seq1:581	5g02890	C	T	A	B	B	A	U	B	A	B	B	A	B	A	A	B	B	B	B	B	A	B	U	B	B	A	A	B	A	A	B	A	A	B	B	U	A	B	A	U	A	A	A	A	A	A	A	B
B_comp332_c0_seq4:2004	5g02890	S	G	A	B	U	A	A	B	A	A	B	A	B	A	A	B	B	B	U	B	A	A	U	B	U	A	A	B	A	A	B	A	A	B	B	A	A	B	A	B	A	A	A	A	A	A	A	B
A_comp685_c0_seq1:1118	5g02890	C	T	A	B	B	A	U	B	A	B	B	A	B	A	A	B	B	B	B	B	A	B	B	B	B	A	A	B	A	A	B	A	A	B	B	U	U	B	U	B	U	A	A	A	A	A	A	B
A_comp685_c0_seq1:1040	5g02890	Y	T	A	B	B	A	B	B	A	B	B	A	B	U	U	B	B	B	B	B	A	U	B	B	B	A	U	B	A	A	B	U	A	B	B	B	A	B	A	B	A	A	U	A	A	U	A	B
A_comp685_c0_seq1:1049	5g02890	A	G	A	B	B	A	B	B	A	B	B	U	B	U	A	B	B	B	B	B	U	B	B	B	B	A	A	B	A	A	B	B	A	B	B	B	A	B	A	B	B	A	A	A	U	A	U	B
A_comp37881_c0_seq1:684	5g02980	T	C	A	B	B	A	B	B	A	B	B	U	B	A	A	B	B	B	B	B	A	B	B	B	B	A	A	B	A	A	B	A	A	B	B	U	A	B	A	B	A	A	A	A	A	A	A	B
A_comp37881_c0_seq1:2211	5g02980	A	G	A	B	B	A	U	B	A	B	B	A	B	U	U	B	B	B	B	B	A	B	U	B	B	A	A	B	A	A	B	A	A	B	B	U	U	B	U	B	A	A	A	A	A	U	A	B
gnl|UG|Ta#S12906867:325	5g02990	Y	T	A	B	B	A	A	B	A	B	B	A	B	A	A	B	B	B	B	B	A	B	B	B	B	A	A	B	A	A	B	A	A	B	B	A	A	B	A	B	A	A	A	A	A	A	A	B
A_comp2464_c1_seq1:5530	5g03860	G	T	A	B	B	A	B	B	A	B	B	B	B	A	A	A	B	B	B	B	A	B	B	A	B	B	A	B	A	B	B	A	A	B	B	U	A	B	A	A	A	A	B	A	B	U	A	B
A_comp2464_c1_seq1:2156	5g03860	Y	C	A	B	U	A	B	B	A	B	B	B	B	A	A	A	B	U	U	U	A	U	B	A	B	B	A	B	A	B	B	A	A	B	B	A	A	B	A	A	A	A	B	A	B	B	A	B
A_comp2464_c1_seq1:4868	5g03860	R	G	A	B	U	A	U	B	A	B	B	B	B	A	A	A	B	U	U	B	A	U	U	A	U	B	A	B	A	B	B	A	A	B	B	A	A	B	A	A	A	A	B	A	B	B	A	B
A_comp6684_c0_seq1:1933	5g04020	C	T	A	B	B	A	U	B	A	B	B	A	B	A	A	A	B	B	B	B	A	B	U	A	B	A	A	B	A	B	B	A	A	B	B	U	A	B	A	B	A	A	B	A	B	B	A	B
A_comp13307_c0_seq1:2785	1g17680	C	T	A	B	B	A	B	A	B	B	B	B	B	B	A	A	B	B	A	B	A	B	U	B	A	B	B	B	B	B	B	B	B	A	A	U	A	B	A	A	A	A	B	A	B	B	A	A
A_comp195221_c0_seq1:248	1g17790	G	A	A	B	U	A	B	A	B	B	B	B	B	B	A	A	B	B	A	B	A	B	A	U	A	B	B	B	B	B	B	B	B	A	A	U	A	B	A	A	U	A	B	A	B	B	A	A
A_comp33436_c0_seq1:886	1g17810	G	T	A	B	B	U	U	A	U	B	B	B	B	A	A	A	B	B	A	B	A	B	A	B	U	B	B	B	B	B	B	B	B	A	A	U	A	B	A	A	B	A	B	A	B	B	A	A
A_comp4914_c0_seq1:417	1g17820	T	A	A	B	B	A	B	A	B	B	B	B	B	B	A	A	B	B	B	B	A	B	A	B	A	B	B	B	B	B	B	B	B	A	A	U	A	B	A	A	B	A	B	A	B	B	A	A
D_comp5995_c0_seq1:144	1g18010	G	S	A	B	U	A	B	A	B	B	B	B	B	B	A	B	B	B	B	B	U	B	U	B	B	B	B	A	B	B	B	B	B	A	A	B	A	B	A	A	B	A	B	A	B	B	A	A
D_comp5995_c0_seq1:135	1g18010	A	R	A	B	U	A	B	A	B	B	B	B	B	B	A	B	B	B	B	B	U	B	U	B	U	B	B	A	B	B	B	B	B	A	A	B	A	B	A	A	B	A	B	A	B	B	A	A
A_comp56258_c0_seq1:278	1g18020	C	G	A	B	B	A	B	U	B	B	B	B	B	B	A	B	B	B	B	B	A	B	A	B	A	B	B	A	B	B	B	B	B	A	A	U	A	B	A	A	U	A	B	A	B	B	A	A
A_comp56258_c0_seq1:275	1g18020	G	T	A	B	A	A	B	U	B	B	B	A	B	B	A	B	B	B	B	B	A	B	A	B	A	B	B	A	B	B	B	B	B	A	A	U	A	B	A	A	U	A	B	A	B	B	A	A
A_comp29920_c0_seq1:528	1g18190	A	C	A	B	B	A	B	A	B	B	B	B	B	B	A	B	B	B	B	B	A	B	B	B	A	B	B	A	B	B	B	B	U	A	B	U	A	B	A	A	U	A	B	A	B	B	A	A
A_comp26095_c0_seq1:3080	1g18610	A	W	A	B	B	U	B	A	B	U	B	B	B	B	A	B	B	U	B	B	A	B	A	B	U	B	B	A	B	B	B	B	B	A	B	B	U	B	A	A	B	A	U	A	B	B	A	A
A_comp12797_c0_seq1:1245	1g18570	A	T	A	B	B	A	B	A	B	B	B	B	B	B	A	B	B	B	B	B	A	B	A	B	A	B	B	A	B	B	B	B	B	A	B	U	A	B	A	A	B	A	B	A	B	B	A	A
A_comp12797_c0_seq1:1569	1g18570	S	G	A	B	U	A	B	A	B	B	B	B	B	B	A	B	B	B	B	B	A	U	A	B	A	B	B	A	B	B	B	B	B	A	B	A	A	B	A	A	B	A	B	A	B	B	A	A
A_comp2810_c0_seq1:1549	1g18550	C	Y	A	B	B	A	B	A	B	B	B	B	B	B	A	B	B	B	B	B	A	B	A	B	A	B	B	A	B	B	B	B	B	A	B	B	A	B	A	A	B	A	B	A	B	B	A	A
A_comp2810_c0_seq1:1504	1g18550	R	G	A	B	B	A	B	A	B	B	B	B	B	B	A	B	B	B	B	B	A	B	A	B	A	B	B	A	B	B	B	B	B	A	B	A	A	B	A	A	B	A	B	A	B	B	A	A
B_comp2626_c0_seq2:441	1g18550	G	R	A	B	B	A	B	A	B	B	B	B	B	B	A	B	B	B	B	B	U	B	A	B	A	B	B	A	B	B	B	B	B	A	B	B	A	B	A	A	B	A	B	A	B	B	A	A
A_comp2810_c0_seq1:1624	1g18550	T	C	A	B	B	A	B	A	B	B	B	B	B	B	A	B	B	B	B	B	A	B	U	B	A	B	B	A	B	B	B	B	B	A	B	U	A	B	A	A	B	A	B	A	B	B	A	A
A_comp32608_c0_seq1:441	1g18450	A	G	A	B	B	A	B	A	B	B	B	B	B	B	A	B	B	B	B	B	B	B	A	B	A	B	A	A	B	B	B	B	B	A	B	U	A	B	A	A	B	A	B	A	B	B	A	A
A_comp32608_c0_seq1:879	1g18450	C	A	A	B	B	A	B	A	B	B	B	B	B	B	A	B	B	B	B	B	A	B	U	B	U	B	A	A	B	B	B	B	B	A	B	U	A	B	A	A	U	U	B	U	B	B	A	U
A_comp32608_c0_seq1:509	1g18450	T	C	A	B	B	A	B	A	B	B	B	B	B	B	A	B	B	B	B	B	A	B	U	B	A	B	U	A	B	B	B	B	B	A	B	U	U	B	A	A	B	U	B	U	B	B	A	U
A_comp10558_c0_seq1:1335	1g18350	C	G	A	B	A	A	B	A	B	B	B	B	B	B	B	B	B	B	B	A	A	B	A	B	A	B	A	A	B	B	B	B	B	A	B	U	A	B	A	A	U	A	B	A	B	B	A	A
A_comp1531_c0_seq1:571	1g18340	G	R	A	B	B	A	B	A	B	B	B	B	B	B	B	B	B	B	B	A	A	B	A	B	A	B	A	A	B	B	B	B	B	A	B	B	A	B	A	A	B	A	B	A	B	B	A	A
A_comp1531_c0_seq1:739	1g18340	R	G	A	B	B	A	B	A	B	B	B	B	B	B	B	B	B	B	B	A	A	B	A	B	A	B	A	A	B	B	B	B	B	A	B	A	A	B	A	A	B	A	B	A	B	B	A	A
A_comp1531_c0_seq1:999	1g18340	G	C	A	B	B	A	B	A	B	B	B	B	B	B	B	B	B	B	B	A	A	B	A	B	A	B	A	A	B	B	B	B	B	A	B	U	A	B	A	A	B	A	B	A	B	B	A	A
A_comp1531_c0_seq1:276	1g18340	A	C	A	B	B	A	B	A	B	B	B	B	B	B	B	B	B	B	B	A	A	B	U	B	A	B	A	A	B	B	B	B	B	A	B	U	A	B	A	A	B	A	B	A	B	B	A	A
gnl|UG|Ta#S17985668:345	1g18320	G	R	A	B	B	A	B	A	B	B	B	B	B	B	B	B	B	B	B	A	A	B	A	B	A	B	A	A	B	B	B	B	B	A	B	B	A	B	A	A	B	A	B	A	B	B	A	A
gnl|UG|Ta#S17985668:349	1g18320	R	G	A	B	B	A	B	A	B	B	B	B	B	B	B	B	B	B	B	A	A	B	A	B	A	B	A	A	B	B	B	B	B	A	B	A	A	B	A	A	B	A	B	A	B	B	A	A
A_comp4503_c0_seq1:3116	1g18650	S	G	A	B	B	A	B	A	B	B	B	B	B	B	B	B	B	B	B	A	A	U	A	B	A	B	A	A	B	B	B	B	B	A	B	A	A	B	A	A	B	A	B	A	B	B	A	A
A_comp4503_c0_seq1:1488	1g18650	Y	T	A	B	U	A	B	A	B	B	B	B	B	B	B	B	B	U	U	A	A	U	A	B	A	B	A	A	B	B	B	B	B	A	B	A	A	B	A	A	B	A	B	A	B	B	A	A
A_comp5193_c0_seq1:592	1g18710	T	C	A	B	B	A	B	A	B	B	B	B	B	B	B	B	B	B	B	A	A	B	A	B	U	B	A	A	B	B	B	B	B	A	B	U	A	B	A	A	B	A	B	A	B	B	A	A
A_comp5193_c0_seq1:370	1g18710	G	C	A	B	B	A	B	A	B	B	B	B	B	B	B	B	B	B	B	U	A	B	U	B	A	B	U	U	B	B	B	B	B	A	B	U	U	B	A	U	B	A	B	A	B	B	A	A
A_comp75343_c0_seq1:702	1g18720	C	T	A	B	B	A	B	A	B	B	B	B	B	B	B	B	B	B	B	A	A	B	A	B	A	B	A	A	B	B	B	B	B	A	B	U	A	B	A	A	B	A	B	A	B	B	A	A
A_comp75343_c0_seq1:924	1g18720	T	C	A	B	B	A	B	A	B	B	B	B	B	B	B	B	B	B	B	A	A	B	A	B	A	B	A	A	B	B	B	B	B	A	B	U	A	B	A	A	B	A	B	A	B	B	A	A
A_comp75343_c0_seq1:805	1g18720	A	G	A	B	B	A	B	A	B	B	B	B	B	B	B	B	B	B	B	A	A	B	A	B	A	B	A	A	B	B	B	B	B	A	B	U	A	B	A	A	U	A	B	A	B	B	A	A
A_comp75343_c0_seq1:1452	1g18720	T	C	A	B	B	A	B	A	B	B	B	B	B	B	B	B	B	B	B	A	A	B	A	B	A	B	A	A	B	B	B	B	B	A	B	U	A	B	A	U	B	A	B	A	B	B	A	U
comp7121_c0_seq1:502	1g18740	T	G	A	B	B	A	B	A	B	B	B	B	B	B	B	B	B	B	B	A	A	B	A	B	A	B	U	A	B	B	B	B	B	A	B	U	A	B	A	A	U	A	B	A	B	B	A	A
A_comp17121_c0_seq1:388	1g18790	T	C	A	B	B	A	B	U	B	B	B	B	B	B	B	B	B	B	B	A	A	B	A	B	A	B	A	A	B	B	B	B	B	A	B	U	A	B	A	A	B	A	B	A	B	B	A	A
B_comp6166_c0_seq1:75	1g18790	C	T	A	B	B	A	B	A	B	B	B	B	B	B	B	B	B	B	B	A	A	B	A	B	A	B	A	A	B	B	B	B	B	A	B	U	A	B	U	A	B	A	B	A	B	B	A	A
A_comp32797_c0_seq1:479	1g18790	C	G	A	B	B	A	B	A	B	B	B	B	B	B	B	B	B	B	B	A	A	B	A	B	A	B	A	A	B	B	B	B	B	A	B	U	U	B	A	A	B	A	B	A	B	B	A	A
A_comp17121_c0_seq1:1600	1g18790	G	A	A	B	B	A	B	A	B	B	B	B	B	B	B	B	B	B	B	A	U	B	A	U	A	B	A	A	B	B	B	B	B	A	B	U	A	B	A	A	B	A	B	A	B	B	A	A
A_comp17121_c0_seq1:426	1g18790	A	G	A	B	B	A	B	U	B	B	B	B	B	B	B	B	B	B	B	U	A	B	A	B	A	B	U	U	B	B	B	B	B	A	B	U	U	B	A	A	B	U	B	A	B	B	A	A
A_comp28123_c0_seq1:211	1g18800	A	G	A	B	B	A	B	A	U	U	B	B	B	B	B	B	B	B	B	A	A	B	A	B	A	B	A	A	B	B	B	B	B	A	B	U	A	B	A	A	B	A	B	A	B	B	A	A
A_comp17760_c0_seq1:848	1g18910	T	G	A	B	B	A	B	U	B	B	B	B	B	B	B	B	B	B	B	A	A	B	A	B	A	B	A	A	B	B	B	B	B	A	B	U	U	B	U	A	B	A	B	U	B	B	A	A
A_comp3115_c0_seq1:235	1g18930	A	G	A	B	B	A	B	A	B	B	B	B	B	B	B	B	B	B	B	A	A	B	A	B	A	B	A	A	B	B	B	B	B	A	B	U	A	B	U	A	B	A	B	A	B	B	A	A
A_comp3115_c0_seq1:49	1g18930	T	C	A	B	B	A	B	A	B	B	B	B	B	B	B	B	B	B	B	A	A	B	A	B	U	B	A	A	B	B	B	B	B	A	B	U	A	B	A	A	B	A	B	A	B	B	A	A
A_comp3115_c0_seq1:221	1g18930	C	T	A	B	B	A	B	A	B	B	B	B	B	B	B	B	B	U	B	A	A	B	A	B	A	B	A	A	B	B	B	B	B	A	B	U	A	B	A	A	B	A	B	A	B	B	A	A
A_comp24679_c0_seq1:2305	1g19100	C	T	A	B	B	A	B	A	B	B	B	B	B	B	B	B	B	B	B	A	A	B	A	B	A	B	A	A	B	B	B	B	B	A	B	U	A	B	A	A	B	A	B	A	B	B	A	A
A_comp24679_c0_seq1:2533	1g19100	C	Y	A	B	U	A	B	A	B	B	B	B	B	B	B	B	B	B	U	A	A	B	U	B	U	B	A	A	B	B	B	B	B	A	B	B	A	B	A	A	B	A	B	A	B	B	A	A
A_comp20471_c0_seq1:983	1g19120	G	R	A	B	U	A	B	A	B	B	B	B	B	B	B	B	B	U	B	A	A	B	U	B	U	B	U	A	B	B	B	B	B	A	B	B	A	B	A	A	B	A	B	A	B	B	A	A
A_comp87819_c0_seq1:747	1g19130	C	G	A	B	B	A	B	A	B	B	B	B	B	B	B	B	B	B	B	A	A	B	A	B	A	B	A	A	B	B	B	U	B	A	B	U	A	B	A	A	B	A	B	A	B	B	A	A
A_comp125342_c0_seq1:299	1g19160	C	G	A	B	U	A	B	A	B	B	B	B	B	B	B	B	B	B	B	A	A	B	A	B	A	B	A	A	B	B	B	B	B	A	B	U	A	B	A	A	B	A	B	A	B	B	A	A
A_comp10205_c0_seq1:3668	1g19210	A	T	A	B	B	A	B	A	B	B	B	B	B	B	B	B	B	B	B	A	A	B	A	B	A	B	A	A	B	B	B	B	B	A	B	U	A	B	A	A	B	A	B	A	B	B	A	A
A_comp14355_c0_seq2:254	1g19330	C	A	A	B	U	B	U	B	B	B	B	B	B	A	B	B	B	B	U	U	A	B	A	B	A	B	A	A	B	B	B	B	B	A	B	B	B	B	B	U	B	A	A	A	B	B	A	A
A_comp13846_c0_seq1:695	1g19510	G	R	A	B	U	A	B	A	B	B	B	B	B	B	B	B	B	B	B	A	A	B	A	B	U	B	U	A	B	B	B	B	B	A	B	B	A	B	B	A	B	A	B	A	B	B	A	A
A_comp13846_c0_seq1:158	1g19510	C	G	A	B	B	A	B	A	B	B	B	B	B	B	B	B	B	B	B	A	A	B	A	B	A	B	A	A	B	B	B	B	B	A	B	U	A	B	B	U	B	A	B	A	B	B	A	A
A_comp2212_c0_seq1:196	1g19530	R	G	A	B	B	A	B	A	B	B	B	B	B	B	B	B	B	B	B	A	A	B	A	B	A	B	A	A	B	B	B	B	B	A	B	A	A	B	B	A	B	A	B	A	B	B	A	A
A_comp2212_c0_seq1:449	1g19530	G	A	A	B	B	A	B	A	B	B	B	B	B	B	B	B	B	B	B	A	A	B	A	B	A	B	A	A	B	B	B	B	B	A	B	U	A	B	B	A	B	A	B	A	B	B	A	A
A_comp25295_c0_seq1:457	1g19540	A	G	A	B	B	A	B	A	B	B	B	B	B	B	B	B	B	B	B	A	U	B	A	B	A	B	A	A	B	B	B	B	B	A	B	U	A	B	B	A	B	A	B	A	B	B	A	A
A_comp25295_c0_seq1:1136	1g19540	A	T	A	B	B	A	B	A	B	B	B	B	B	B	B	B	B	B	U	A	A	B	A	B	A	B	A	A	B	B	B	B	B	A	B	U	A	B	B	A	B	A	B	A	B	B	A	A
A_comp25295_c0_seq1:520	1g19540	A	G	A	B	B	A	B	A	B	B	B	B	B	B	B	B	B	B	B	A	U	B	A	B	A	B	A	A	B	B	B	B	B	A	B	U	A	B	B	U	B	A	B	A	B	U	A	A
A_comp28527_c0_seq1:416	1g19570	G	R	A	B	U	A	B	A	B	B	B	B	B	B	B	B	B	B	B	U	U	U	B	B	A	B	A	A	B	B	B	B	B	A	A	B	A	B	B	B	B	A	B	A	B	B	A	A
B_comp9616_c0_seq1:1020	1g19570	G	R	A	B	U	U	U	A	B	A	B	B	B	B	B	B	B	U	B	U	U	B	U	B	U	B	A	A	B	B	B	B	B	A	B	B	U	B	B	A	B	A	B	A	B	B	A	A
A_comp26081_c0_seq1:11778	1g19650	A	G	A	B	B	A	B	A	B	B	B	B	B	B	B	B	B	B	B	A	A	B	A	B	A	B	A	A	B	B	B	B	B	A	B	U	A	B	B	A	B	A	B	A	B	B	A	A
A_comp26081_c0_seq1:11769	1g19650	A	G	A	B	B	A	B	A	B	B	B	B	B	B	B	B	B	B	B	A	A	B	A	B	A	B	A	A	B	B	B	B	B	A	B	U	A	B	B	U	B	A	B	A	B	B	A	A
A_comp23535_c0_seq1:621	1g19670	G	A	A	B	B	A	B	A	B	B	B	B	B	A	B	B	B	B	B	A	A	B	U	B	A	B	A	A	B	B	B	B	B	A	B	U	A	B	B	U	B	A	B	U	B	B	A	U
A_comp23535_c0_seq1:1788	1g19670	C	Y	A	B	B	U	B	A	B	B	B	B	B	A	U	B	U	U	B	A	A	B	B	U	U	B	U	A	B	B	B	U	B	A	B	B	U	B	U	B	B	A	B	A	B	B	A	A
A_comp16034_c0_seq1:131	1g19880	A	G	A	B	B	A	B	A	B	B	B	B	B	A	B	B	B	B	B	A	A	B	A	B	A	B	A	A	B	B	B	B	B	A	B	U	A	B	B	A	B	A	B	A	B	B	A	A
A_comp16034_c0_seq1:182	1g19880	C	T	A	B	B	A	B	A	B	B	B	B	B	A	B	B	B	B	B	A	A	B	A	B	A	B	A	A	B	B	B	B	B	A	B	U	A	B	B	A	B	A	B	A	B	B	A	A
B_comp3788_c0_seq1:363	1g19880	R	G	A	B	U	A	U	A	B	U	B	B	B	A	B	B	B	U	U	A	A	U	A	B	A	B	A	A	B	B	B	B	B	A	B	A	A	B	U	A	B	A	B	A	B	U	A	A
A_comp8609_c0_seq1:483	1g19920	A	G	A	B	B	A	B	A	B	B	B	B	B	A	B	B	B	B	B	A	A	B	A	B	A	B	A	A	B	B	B	B	B	A	B	U	A	B	B	A	B	A	B	A	B	B	A	A
A_comp8609_c0_seq1:1429	1g19920	G	A	A	B	B	A	B	A	B	B	B	B	B	A	B	B	B	B	B	A	A	B	A	B	A	B	A	A	B	B	B	B	B	A	B	U	A	B	B	A	B	A	B	A	B	B	A	A
B_comp2295_c0_seq1:805	1g19960	M	A	A	B	U	A	U	A	B	B	B	B	B	A	B	B	B	B	B	A	A	B	A	B	A	B	A	A	B	B	B	B	B	A	B	A	A	B	B	A	B	A	B	A	B	B	A	A
A_comp8036_c0_seq1:356	1g19960	G	A	A	B	B	A	B	A	U	B	B	B	B	A	B	B	B	B	B	A	A	B	A	B	A	B	A	A	B	B	B	B	B	A	B	U	A	B	B	U	B	A	B	A	B	B	A	A
A_comp8036_c0_seq1:320	1g19960	Y	C	A	B	U	A	U	A	B	B	B	B	B	A	B	B	B	U	B	U	A	U	A	B	A	B	A	A	B	B	B	B	B	A	B	A	A	B	B	A	B	A	B	A	B	B	A	A
A_comp1250_c1_seq1:1583	1g20100	G	A	A	B	B	A	B	A	B	B	B	B	B	A	B	B	B	B	B	A	A	B	A	B	A	B	A	A	B	B	B	B	B	A	B	U	A	B	B	A	B	A	B	A	B	B	A	A
A_comp9348_c0_seq1:1215	1g20160	T	C	A	B	B	A	B	A	B	B	B	B	B	A	B	B	B	B	B	A	A	B	A	B	A	B	A	A	B	B	B	B	B	A	B	U	U	B	B	A	B	A	B	A	B	B	A	A
A_comp9348_c0_seq1:1332	1g20160	A	G	A	B	B	A	B	A	B	B	B	B	B	A	B	B	B	B	B	A	A	A	A	B	A	B	A	A	B	B	B	B	B	A	B	U	A	B	B	A	B	A	B	A	B	B	A	A
comp8012_c0_seq1:442	1g20180	T	G	A	B	B	A	B	A	B	B	B	B	B	A	B	B	B	B	B	A	A	B	A	B	A	B	A	A	B	B	B	B	B	A	B	U	A	B	B	A	B	A	B	A	B	B	A	A
comp8012_c0_seq1:1085	1g20180	G	A	A	B	B	A	B	A	B	B	B	B	B	A	B	B	B	B	B	A	A	B	A	B	A	B	A	A	B	B	B	B	B	A	B	U	A	B	B	A	B	A	B	A	B	B	A	A
comp8012_c0_seq1:436	1g20180	G	A	A	B	B	A	B	A	B	B	B	B	B	A	B	B	U	B	B	A	A	B	A	B	A	B	A	A	B	B	B	B	B	A	U	U	A	B	U	A	B	A	B	A	U	U	A	A
A_comp60000_c0_seq1:1311	1g20250	T	C	A	B	B	A	B	B	B	B	B	B	B	A	B	B	B	B	B	A	B	U	A	B	A	B	A	A	B	B	B	B	B	A	B	U	A	B	U	A	U	A	B	A	B	B	A	A
A_comp28084_c0_seq1:321	1g20260	A	G	A	B	U	A	B	A	B	B	B	B	B	A	B	B	B	B	B	A	A	B	A	B	A	B	A	A	B	B	B	B	B	A	B	U	A	B	B	A	B	A	B	A	B	B	A	A
A_comp28084_c0_seq1:342	1g20260	A	G	A	B	U	A	B	A	B	B	B	B	B	A	B	B	B	B	B	A	A	B	A	B	A	B	A	A	B	B	B	B	B	A	B	U	A	B	B	A	B	A	B	A	B	B	A	A
A_comp28084_c0_seq1:1445	1g20260	T	C	A	B	U	A	B	A	B	B	B	B	B	A	B	B	B	B	B	A	A	B	A	B	A	B	A	A	B	B	B	B	B	A	B	U	A	B	B	A	U	A	B	A	B	B	A	A
A_comp28084_c0_seq1:1092	1g20260	A	G	A	B	B	A	B	A	B	B	B	B	B	A	B	B	B	B	B	A	U	B	A	B	A	B	A	A	B	B	B	B	B	A	B	U	A	B	B	A	U	A	B	A	B	B	A	A
A_comp35079_c0_seq1:1777	1g20330	A	G	A	B	B	A	B	A	B	B	B	B	B	A	B	B	B	B	B	A	U	B	A	B	A	B	A	A	B	B	B	B	B	A	B	U	A	B	B	A	B	A	B	A	B	B	A	A
A_comp35079_c0_seq1:793	1g20330	C	Y	A	B	U	A	B	A	B	B	B	B	B	A	B	B	B	B	B	A	U	B	U	B	U	B	U	A	B	B	B	B	B	A	B	B	A	B	B	A	B	A	B	A	B	B	A	A
A_comp35079_c0_seq1:1254	1g20330	T	Y	A	B	U	A	B	A	B	U	B	B	B	A	B	B	B	B	B	A	A	U	U	B	U	B	A	A	B	U	B	B	B	A	B	B	U	B	B	A	B	A	B	U	B	B	A	A
A_comp35079_c0_seq1:1642	1g20330	C	G	A	B	B	A	B	A	B	B	B	B	B	U	B	B	B	B	B	A	A	B	U	B	B	B	U	A	B	B	B	B	B	A	B	U	A	B	B	U	B	A	B	U	B	B	A	A
comp3476_c0_seq1:1319	1g20390	A	R	A	B	B	A	B	B	B	B	B	B	B	A	B	B	B	B	B	A	A	B	A	B	A	B	A	A	B	B	B	B	B	A	B	B	A	B	B	A	B	A	B	A	B	B	A	A
comp3476_c0_seq1:986	1g20390	Y	C	A	B	U	A	B	B	B	B	B	B	B	A	B	B	B	U	B	A	A	U	A	B	A	B	A	A	B	B	B	B	B	A	B	A	A	B	B	A	B	A	B	A	B	B	A	A
gnl|UG|Ta#S22367020:290	1g20391			A	B	B	A	B	B	B	B	B	B	B	A	B	B	B	B	B	A	A	B	A	B	A	B	A	A	B	B	B	B	B	A	B	B	A	B	B	A	B	A	B	A	B	B	A	A
A_comp14363_c0_seq1:307	1g20400	G	R	A	B	B	A	B	B	B	B	B	B	B	A	B	B	B	B	B	A	A	B	U	B	A	B	A	A	B	B	B	B	B	A	B	B	A	B	B	A	B	A	B	A	B	B	A	A
A_comp14363_c0_seq1:322	1g20400	C	Y	A	B	B	A	B	B	B	B	B	B	B	A	B	B	B	B	B	A	A	B	A	B	U	B	A	A	B	B	B	B	B	A	B	B	A	B	B	A	B	A	B	A	B	B	A	A
A_comp14363_c0_seq1:570	1g20400	G	R	A	B	U	A	B	B	B	A	B	B	B	A	B	B	B	B	B	A	A	B	A	B	U	B	A	A	B	B	B	B	B	A	B	B	A	B	B	A	B	A	A	A	B	B	A	A
A_comp62478_c0_seq1:709	1g20410	C	T	A	B	U	A	B	B	B	B	B	B	B	A	B	B	B	B	B	A	A	B	U	B	A	B	A	A	B	B	B	B	B	A	B	U	A	B	B	U	B	A	B	A	B	B	A	A
A_comp62478_c0_seq1:1312	1g20410	T	C	A	B	U	A	B	B	B	B	U	B	B	A	B	B	B	B	B	A	A	B	B	B	U	B	A	U	B	B	B	B	B	A	B	U	A	B	B	U	B	A	B	A	B	B	A	A
A_comp670_c0_seq1:594	1g20440	Y	C	A	B	B	A	B	B	B	B	B	B	B	A	B	B	B	B	B	A	A	B	A	B	A	B	A	A	B	B	B	B	B	A	B	A	A	B	B	A	B	A	B	A	B	B	A	A
A_comp128339_c0_seq1:185	1g20460	A	G	A	B	B	A	B	B	B	B	B	B	B	A	B	B	B	B	B	A	A	B	A	B	A	B	A	A	B	B	B	B	B	A	B	U	A	B	B	A	B	A	B	A	B	B	A	A
A_comp184486_c0_seq1:299	1g20470	G	A	A	B	U	A	B	B	B	B	B	B	B	A	B	B	B	B	B	A	U	B	A	B	A	B	A	A	B	B	B	B	B	A	B	U	A	B	B	A	U	A	B	A	B	B	A	A
comp6683_c0_seq1:189	1g20490	G	S	A	B	B	U	B	B	B	B	B	B	B	A	B	B	B	B	B	U	U	U	U	B	U	B	U	A	B	B	B	B	B	A	B	B	U	B	B	A	B	A	B	A	B	B	A	U
A_comp100278_c0_seq1:379	1g20520	T	G	A	B	B	A	B	B	B	B	B	B	B	U	B	B	B	B	B	A	A	B	U	B	A	B	A	A	B	B	B	B	B	A	B	U	A	B	B	U	B	A	B	A	B	B	A	A
A_comp30801_c0_seq1:387	1g20560	G	C	A	B	B	A	B	B	B	B	B	B	B	A	B	B	B	B	B	A	A	B	A	B	A	B	A	A	B	B	B	B	B	A	B	U	A	B	B	A	B	A	B	A	B	B	A	A
A_comp34129_c0_seq1:1572	1g20780	T	C	A	B	B	A	B	B	B	B	B	B	B	A	B	B	B	B	B	A	A	B	A	B	A	B	U	A	B	B	B	B	B	A	B	U	A	B	B	A	B	A	B	A	B	B	A	A
D_comp21375_c0_seq1:1090	1g20780	C	Y	A	B	B	U	B	B	B	B	B	B	B	A	B	B	B	B	B	U	U	B	U	B	U	B	U	A	B	B	B	B	B	A	B	B	A	B	B	A	B	A	B	A	B	B	A	A
A_comp34129_c0_seq1:1395	1g20780	C	Y	A	B	U	A	B	B	B	B	B	B	B	A	B	B	B	U	B	U	A	U	A	B	U	B	A	A	B	B	B	B	B	A	B	B	A	B	B	A	B	A	U	A	B	B	A	A
A_comp24348_c0_seq1:618	1g20790	G	K	A	B	B	A	B	B	B	B	B	B	B	A	B	B	B	U	U	U	B	B	A	B	U	B	U	A	B	B	B	B	B	A	B	B	A	B	B	B	B	A	B	A	B	B	A	A
gnl|UG|Ta#S17981597:400	1g20840	C	Y	A	B	B	A	B	B	B	B	B	B	B	A	B	B	B	U	U	U	U	B	U	B	U	B	U	A	B	B	B	B	B	A	B	B	U	B	B	A	B	A	B	U	B	B	A	A
A_comp55358_c0_seq1:500	1g20900	T	C	A	B	U	A	B	B	B	B	B	B	B	A	B	B	B	B	B	A	A	B	A	B	A	B	A	A	B	B	B	B	B	A	B	U	A	B	B	U	B	A	B	A	B	B	A	A
A_comp20032_c0_seq1:1468	1g20990	G	C	A	B	B	A	B	B	B	B	B	B	B	A	B	B	B	B	B	A	A	B	U	B	A	B	A	A	B	B	B	B	B	A	B	U	A	B	B	U	B	A	B	A	B	B	A	A
A_comp20032_c0_seq1:903	1g20990	W	A	A	B	U	A	B	B	B	B	B	B	B	A	B	B	B	U	U	A	U	U	U	B	A	B	A	A	B	B	B	B	B	A	B	A	A	B	B	A	B	A	B	A	B	B	A	A
A_comp52146_c0_seq1:244	1g21020	G	C	A	B	B	A	B	B	B	B	B	B	B	A	B	B	B	B	B	A	A	B	A	B	A	B	A	A	B	B	B	B	B	A	B	U	A	B	B	A	B	A	B	A	B	B	A	A
A_comp30842_c0_seq1:853	1g21060	A	G	A	B	B	A	B	B	B	B	B	B	B	A	B	B	B	B	B	A	A	B	A	B	A	B	A	A	B	B	B	B	B	A	B	U	A	B	B	A	B	A	B	A	B	B	A	A
A_comp30842_c0_seq1:1123	1g21060	G	A	A	B	B	A	B	B	B	B	B	B	B	A	B	B	B	B	B	A	A	B	U	B	A	B	A	A	B	B	B	B	B	A	B	U	A	B	B	A	B	A	B	A	B	B	A	A
A_comp28097_c0_seq1:759	1g21070	C	T	A	B	B	A	B	B	B	B	B	B	B	A	B	B	B	B	B	A	A	B	A	B	A	B	A	A	B	B	B	B	B	A	B	U	A	B	B	A	B	A	B	A	B	B	A	A
A_comp28097_c0_seq1:81	1g21070	G	C	A	B	B	U	B	B	B	B	B	B	B	A	B	B	B	B	B	A	A	B	A	B	U	B	A	A	B	B	B	B	B	A	B	U	A	B	B	U	B	A	B	A	B	B	A	A
A_comp17727_c0_seq1:2424	1g21080	C	T	A	B	B	A	B	B	B	B	B	B	B	A	B	B	B	B	B	A	A	B	A	B	A	B	A	A	B	B	B	B	B	A	B	U	A	B	B	A	B	A	B	A	B	B	A	A
A_comp17727_c0_seq1:2115	1g21080	G	A	A	B	B	A	B	B	B	B	B	B	B	A	B	B	B	B	B	A	A	B	A	B	A	B	A	A	B	B	B	B	B	A	B	U	A	B	B	U	B	A	B	A	B	B	A	A
A_comp17727_c0_seq1:2262	1g21080	C	T	A	B	B	A	B	B	B	B	B	B	B	A	B	B	B	B	B	A	A	B	A	B	A	B	A	A	B	B	B	B	B	A	B	U	A	B	B	U	B	A	B	A	B	B	A	A
A_comp17727_c0_seq1:1417	1g21080	T	Y	A	B	U	U	B	B	B	B	B	B	B	A	B	B	B	B	B	A	U	B	U	B	U	B	A	A	B	B	B	B	B	A	B	B	U	B	B	A	B	A	B	A	B	B	A	A
A_comp16946_c0_seq1:1113	1g21200	C	T	A	B	B	A	B	B	B	B	B	B	B	A	B	B	B	B	B	A	A	B	A	B	A	B	A	A	B	B	B	B	B	A	B	U	A	B	B	A	B	A	B	A	B	B	A	A
A_comp16946_c0_seq1:770	1g21200	A	T	A	B	B	A	B	B	B	B	B	B	B	A	B	B	B	B	B	A	A	B	A	B	U	B	A	A	B	B	B	B	B	A	B	U	A	B	B	U	B	A	B	A	B	B	A	A
A_comp16946_c0_seq1:351	1g21200	C	T	A	B	B	A	B	B	B	B	B	B	B	A	B	B	B	B	B	A	A	B	U	B	A	B	U	A	B	B	B	B	B	A	B	U	U	B	B	U	B	A	B	A	B	B	A	A
A_comp11852_c0_seq1:276	1g21220	T	C	A	B	B	A	B	B	B	B	B	B	B	A	B	B	B	B	B	A	U	B	U	B	A	B	U	U	B	B	B	B	B	A	B	U	A	B	B	A	B	A	B	A	B	B	A	A
A_comp5482_c0_seq1:142	1g21290	T	C	A	B	B	A	B	B	B	B	B	B	B	A	B	B	B	B	B	U	A	B	A	B	A	B	A	A	B	B	B	B	B	A	B	U	A	B	B	A	B	A	B	A	B	B	A	A
A_comp5482_c0_seq1:530	1g21290	T	C	A	B	B	A	B	B	B	B	B	B	B	A	B	B	B	B	B	A	A	B	A	B	A	B	A	A	B	B	B	B	B	A	B	U	A	B	B	A	B	A	B	A	B	B	A	A
A_comp5482_c0_seq1:183	1g21290	C	A	A	B	B	A	B	B	B	U	B	B	B	A	B	B	B	U	B	A	A	B	A	B	A	B	A	A	B	B	B	B	B	A	B	U	A	B	B	U	B	A	B	A	B	B	A	A
gnl|UG|Ta#S16235687:83	1g21370	T	Y	A	B	B	A	B	B	B	B	B	B	B	U	B	B	B	B	B	U	U	B	U	B	U	B	U	A	B	B	B	B	B	A	B	B	U	B	B	A	B	A	B	A	B	B	A	A
A_comp6180_c0_seq5:943	1g21380	C	T	A	B	U	A	B	B	B	B	B	B	B	A	B	B	B	B	B	A	A	B	A	B	A	B	A	A	B	B	B	B	B	A	B	A	A	B	B	A	U	A	B	A	B	B	A	A
comp2622_c0_seq1:47	1g21390	G	R	A	B	B	U	B	B	B	B	B	B	B	A	B	B	B	B	B	A	A	B	U	B	U	B	U	A	B	B	B	B	B	A	B	B	U	B	B	A	B	A	B	U	B	B	A	A
A_comp17688_c0_seq1:775	1g21400	T	C	A	B	B	A	B	B	B	B	B	B	B	A	B	B	B	B	B	A	A	B	A	B	A	B	A	A	B	B	B	B	B	A	B	U	A	B	B	U	U	A	B	A	B	B	A	A
A_comp17403_c0_seq1:223	1g21480	G	A	A	B	U	A	B	B	B	B	B	B	B	A	B	B	B	B	B	A	A	B	A	B	U	B	A	A	B	B	B	B	B	A	B	U	A	B	B	A	B	A	B	A	B	U	A	A
A_comp17726_c0_seq1:1036	1g21580	G	A	A	B	B	A	B	B	B	B	B	B	B	A	B	B	B	B	B	A	A	B	A	B	A	B	A	A	B	B	B	B	B	A	B	U	A	B	B	A	B	A	B	A	B	U	A	A
A_comp17726_c0_seq1:1069	1g21580	A	G	A	B	B	A	B	B	B	B	B	B	B	A	B	B	B	B	B	A	A	B	A	B	A	B	A	A	B	B	B	B	B	A	B	U	A	B	B	A	U	A	B	A	B	U	A	A
A_comp15926_c0_seq3:167	1g21610	C	T	A	B	B	A	B	B	B	B	B	B	B	A	B	B	B	B	B	A	A	B	A	B	A	B	A	A	B	B	B	B	B	A	B	U	A	B	B	A	U	A	B	A	B	B	A	A
A_comp5626_c0_seq1:456	1g21720	T	Y	A	B	B	A	B	B	B	B	B	B	B	A	B	B	B	B	B	A	A	B	A	B	A	B	A	A	B	B	B	B	B	A	B	B	A	B	B	A	B	A	B	A	B	B	A	A
A_comp18543_c0_seq1:415	1g22020	A	C	A	B	B	A	B	B	B	B	B	B	B	A	B	B	B	B	B	A	A	B	A	B	A	B	A	A	B	B	B	B	B	A	B	U	A	B	B	A	B	A	B	A	B	B	A	A
A_comp15939_c0_seq1:307	1g22240	A	T	A	B	B	A	B	B	B	B	B	B	B	A	B	B	B	B	B	A	A	B	A	B	A	B	A	A	B	B	B	B	B	A	B	U	A	B	B	A	B	A	B	A	B	B	A	A
A_comp15939_c0_seq1:1271	1g22240	C	A	A	B	B	A	B	B	B	B	B	B	B	A	B	B	B	B	B	A	A	B	A	B	A	B	A	A	B	B	B	B	B	A	B	U	A	B	B	A	B	A	B	A	B	B	A	A
A_comp15939_c0_seq2:689	1g22240	C	A	A	B	U	U	B	B	B	B	U	B	B	A	B	B	B	B	B	A	A	B	A	B	U	B	A	A	B	B	B	B	B	A	B	U	A	B	B	A	B	A	B	A	B	B	A	A
A_comp15939_c0_seq1:235	1g22240	T	K	A	B	B	A	U	B	U	B	U	B	B	A	B	B	B	U	B	A	A	B	B	U	A	B	A	A	U	B	B	B	B	A	B	B	A	B	B	A	B	A	B	A	U	B	A	A
A_comp15939_c0_seq1:1226	1g22240	G	A	A	B	B	A	B	U	U	B	B	B	B	A	U	B	B	B	A	A	A	B	A	B	A	B	A	A	U	B	B	B	B	A	B	U	A	B	B	U	U	A	B	A	B	B	A	A
comp1208_c0_seq1:625	1g22250	R	A	A	B	B	A	B	B	B	B	B	B	B	A	B	B	B	B	B	A	A	U	A	B	A	B	A	A	B	B	B	B	B	A	B	A	A	B	B	A	B	A	B	A	B	B	A	A
comp1208_c0_seq1:787	1g22250	R	G	A	B	B	A	B	B	B	B	B	B	B	A	B	B	B	B	B	A	A	U	A	B	A	B	A	A	B	B	B	B	B	A	B	A	A	B	B	A	B	A	B	A	B	B	A	A
comp1208_c0_seq1:598	1g22250	R	A	A	B	U	A	B	B	B	B	B	B	B	A	B	B	B	B	B	A	A	U	A	A	A	B	A	A	B	B	B	B	B	A	B	A	A	B	B	A	B	A	B	A	B	B	A	A
gnl|UG|Ta#S13114063:553	1g22271			A	B	B	A	B	B	B	B	B	B	B	A	B	B	B	B	B	A	A	B	A	B	A	B	A	A	B	B	B	B	B	A	B	B	A	B	B	A	B	A	B	A	B	B	A	A
A_comp6335_c0_seq3:462	1g22440	T	C	A	B	B	A	B	B	B	B	B	B	B	A	B	B	B	B	B	A	A	B	A	B	A	B	A	A	B	B	B	B	B	A	B	U	A	B	B	A	B	A	B	A	B	B	A	A
D_comp57284_c0_seq2:545	1g22470	A	M	A	B	B	A	B	B	B	B	B	B	B	A	B	B	B	B	B	U	U	B	U	B	U	B	U	U	B	B	B	B	B	A	B	B	U	A	B	A	B	A	B	A	B	B	U	U
D_comp57284_c0_seq2:490	1g22470	A	R	A	B	B	A	B	B	B	B	B	B	B	A	B	B	B	B	B	U	B	B	U	B	U	B	U	U	B	B	B	B	B	A	B	B	U	A	B	B	B	A	B	A	B	B	U	U
A_comp17154_c0_seq1:354	1g22680	A	T	A	B	B	A	B	B	B	B	B	B	B	A	B	B	B	B	B	A	A	B	A	B	A	B	A	A	B	B	B	B	B	A	B	U	A	B	B	A	B	A	B	A	B	B	A	A
A_comp38630_c0_seq1:344	1g22690	G	C	A	B	U	A	B	B	B	B	B	B	B	A	B	B	B	B	B	A	A	B	U	B	A	B	A	A	B	B	B	B	B	A	B	U	A	B	B	A	B	A	B	A	B	B	A	A
comp8226_c0_seq1:1113	1g22850	T	W	A	B	B	U	B	B	B	B	B	B	B	A	B	B	B	B	B	A	U	B	U	B	U	B	A	A	B	B	B	B	B	A	B	B	U	B	B	A	B	A	B	A	B	B	A	A
A_comp20734_c0_seq1:475	1g23400	T	C	A	B	B	A	B	B	B	B	B	B	B	A	B	B	B	B	B	A	A	B	A	B	A	B	A	A	B	B	B	B	B	A	B	U	A	B	B	U	B	A	B	A	B	B	A	A
D_comp15174_c0_seq1:347	1g23410	C	Y	A	B	B	U	B	B	B	B	B	B	B	A	B	B	B	B	B	U	U	B	U	B	U	B	U	A	B	B	B	B	B	A	B	A	U	B	B	B	B	A	B	A	B	B	A	U
A_comp6007_c0_seq1:201	1g23470	G	T	A	B	B	A	B	B	B	B	B	B	B	A	B	B	B	B	B	A	A	B	A	B	A	B	A	A	B	B	B	B	B	A	B	U	A	B	B	A	B	A	B	A	B	B	A	A
A_comp6007_c0_seq1:78	1g23470	C	S	A	B	B	U	B	B	B	B	B	B	B	A	B	B	B	U	B	A	A	B	A	B	U	B	A	A	B	B	B	B	B	A	B	B	A	B	B	A	B	A	B	A	B	B	A	A
A_comp14204_c0_seq1:332	1g23500	C	Y	A	B	U	A	B	B	B	B	B	B	B	A	U	B	B	B	B	A	A	U	A	B	U	B	A	A	B	B	B	B	B	A	B	B	A	B	B	A	B	A	B	A	B	B	A	A
A_comp14204_c0_seq1:1343	1g23500	Y	T	A	B	U	A	U	B	B	B	B	B	B	A	B	B	B	B	U	A	A	U	A	B	A	B	A	A	B	B	B	B	B	A	B	A	A	B	U	A	B	A	B	A	B	U	A	A
comp1279_c0_seq1:430	1g23510	G	S	A	B	B	A	B	B	B	A	B	B	B	A	B	B	B	B	B	U	A	B	A	B	U	B	A	A	B	B	B	B	B	A	B	B	U	B	B	A	B	A	B	A	B	B	A	A
A_comp74733_c0_seq1:372	1g23590	C	T	A	B	B	A	B	B	B	B	B	B	B	A	B	U	B	B	B	A	A	B	A	B	A	B	A	A	B	B	B	B	B	A	B	U	A	B	U	U	B	A	B	A	B	B	A	A
A_comp2637_c0_seq1:853	1g23600	T	C	A	B	B	A	B	B	B	B	B	B	B	A	B	B	B	B	B	A	A	B	A	B	A	B	A	A	B	B	B	B	B	A	B	U	A	B	B	A	B	A	B	A	B	B	A	A
A_comp2637_c0_seq1:1183	1g23600	T	C	A	B	B	A	B	B	B	B	B	B	B	A	B	B	B	B	B	A	A	B	A	B	A	B	A	A	B	B	B	B	B	A	B	U	A	B	B	U	B	A	B	A	B	B	A	A
A_comp2637_c0_seq1:164	1g23600	G	C	A	B	B	A	B	B	B	B	B	B	B	A	B	B	B	B	B	A	A	B	U	B	A	B	A	A	B	B	B	B	B	A	B	U	A	B	B	U	B	A	B	A	B	B	A	A
A_comp62_c0_seq1:246	1g23610	G	A	A	B	B	A	B	B	B	B	B	B	B	A	B	B	B	B	B	A	A	U	A	B	A	B	A	A	B	B	B	B	B	A	B	U	A	B	B	A	B	A	B	A	B	B	A	A
comp3862_c0_seq1:499	1g23630	S	C	A	B	U	A	U	B	B	B	B	B	B	A	B	B	B	U	U	A	A	U	A	B	A	B	A	A	B	B	B	B	B	A	B	A	A	B	U	A	B	A	B	A	B	U	A	A
A_comp6389_c0_seq1:270	1g23670	C	A	A	B	U	A	B	B	B	B	B	B	B	A	B	B	B	U	B	A	A	B	A	B	A	B	A	A	B	B	B	B	B	A	B	U	A	B	B	A	B	A	B	A	B	B	A	A
A_comp33972_c0_seq1:2472	1g23750	C	A	A	B	B	A	B	B	B	B	B	B	B	A	B	B	B	B	B	A	A	B	A	B	A	B	A	A	B	B	B	B	B	A	B	U	U	B	B	U	B	A	B	A	B	B	A	A
A_comp33972_c0_seq1:2718	1g23750	G	A	A	B	B	A	B	B	B	B	B	B	B	U	B	B	B	B	B	A	A	B	A	B	A	B	A	A	B	B	B	B	B	A	B	U	U	B	B	A	B	A	B	A	B	B	A	A
comp2736_c0_seq1:638	1g23780	R	G	A	B	U	A	B	B	B	U	B	U	B	A	B	B	B	U	U	A	A	U	A	U	A	B	A	A	B	B	B	B	B	A	B	A	A	B	U	A	B	A	B	A	B	B	A	A
comp6128_c0_seq1:128	1g23930	Y	T	A	B	U	A	U	B	B	B	B	B	B	A	B	B	B	U	U	A	A	U	A	B	A	B	A	A	B	B	B	B	B	A	B	A	A	B	B	A	B	A	B	A	B	B	A	A
A_comp12109_c0_seq1:1501	1g24680	T	W	A	B	U	A	B	B	B	B	B	B	B	A	B	B	B	B	B	A	A	B	A	B	A	B	A	A	B	B	B	B	B	A	B	B	A	B	B	A	B	A	B	A	B	B	A	A
A_comp12109_c0_seq1:1495	1g24680	S	C	A	B	U	A	B	B	B	B	B	B	B	A	B	B	B	U	B	A	A	B	A	B	A	B	A	A	B	B	B	B	B	A	B	A	A	B	U	A	B	A	B	A	B	B	A	A
A_comp12109_c0_seq1:1119	1g24680	R	G	A	B	U	A	B	B	B	B	B	B	B	A	B	B	B	U	U	A	A	U	A	B	U	B	A	A	B	B	B	B	B	A	B	A	A	B	U	A	B	A	B	A	B	B	A	A
gnl|UG|Ta#S50378798:571	1g24730	R	A	A	B	U	A	B	B	B	B	B	B	B	A	B	B	B	B	U	A	A	B	A	B	A	B	A	A	B	B	B	B	B	A	B	A	A	B	B	A	B	A	B	A	B	B	A	A
A_comp8007_c0_seq1:250	1g24750	A	G	A	B	B	A	B	B	B	B	B	B	B	A	B	B	B	B	B	A	A	B	A	B	A	B	A	A	B	B	B	B	B	A	B	U	A	B	B	A	B	A	B	A	B	B	A	A
A_comp8007_c0_seq1:559	1g24750	T	C	A	B	B	A	B	B	B	B	B	B	B	A	B	B	B	B	B	A	A	B	A	B	A	B	A	A	B	B	B	B	B	A	B	U	A	B	B	A	B	A	B	A	B	B	A	A
A_comp8007_c0_seq1:3888	1g24750	T	K	A	B	U	A	B	B	B	B	B	B	B	A	B	B	B	B	B	A	A	B	A	B	U	B	U	A	B	B	B	B	B	A	B	B	A	B	B	A	B	A	B	A	B	B	A	A
A_comp8007_c0_seq1:1962	1g24750	R	G	A	B	U	A	B	B	B	B	B	B	B	A	B	B	B	U	U	A	A	U	A	B	A	B	A	A	B	B	B	B	B	A	B	A	A	B	B	A	B	A	B	A	B	U	A	A
comp16_c0_seq1:109	1g24760	C	Y	A	B	B	A	B	B	B	B	B	B	B	A	B	B	B	B	B	A	A	B	A	B	A	B	A	A	B	B	B	B	B	A	B	B	A	B	B	A	B	A	B	A	B	B	A	A
A_comp24961_c0_seq1:271	1g24810	A	G	A	B	B	A	B	B	B	B	B	B	B	A	B	B	B	B	B	A	A	B	A	B	A	B	A	A	B	B	B	B	B	A	B	U	A	B	B	U	B	A	B	A	B	B	A	A
A_comp24961_c0_seq1:1040	1g24810	G	A	A	B	B	A	B	B	B	B	U	B	B	A	U	B	U	U	B	A	A	B	A	B	A	B	A	A	U	B	B	B	B	A	B	U	A	B	B	A	B	A	U	A	B	B	A	A
B_comp148_c0_seq1:881	1g24860	G	R	A	B	B	A	B	B	B	B	B	B	B	A	B	B	B	B	B	A	A	B	A	B	A	B	A	A	B	B	B	B	B	A	B	B	A	B	B	A	B	A	B	A	B	B	A	A
D_comp328_c0_seq1:870	1g24860	R	A	A	B	B	A	B	B	B	B	B	B	B	A	B	B	B	B	B	A	A	B	A	B	A	B	A	A	B	B	B	B	B	A	B	B	A	B	B	A	B	A	B	A	B	B	A	A
A_comp244_c0_seq1:609	1g24860	C	T	A	B	B	A	B	B	B	B	B	B	B	A	B	B	B	B	B	A	A	B	A	B	A	B	A	A	B	B	B	B	B	A	B	U	A	B	B	U	B	A	B	A	B	B	A	A
A_comp58222_c0_seq1:194	1g24860	T	C	A	B	B	A	B	B	B	B	B	B	B	A	B	B	B	B	B	U	A	A	A	B	U	B	A	A	B	B	B	B	B	A	B	A	A	B	B	A	B	A	B	A	B	B	A	A
A_comp58222_c0_seq1:109	1g24860	C	T	A	B	U	A	B	B	B	B	B	B	B	A	B	B	B	B	B	U	A	B	A	B	A	B	A	A	B	B	B	B	B	A	B	U	A	B	U	A	B	A	B	A	B	B	A	U
A_comp58222_c0_seq1:96	1g24860	T	A	A	B	U	A	B	B	B	B	B	B	U	A	B	B	B	B	B	U	A	B	A	B	A	B	A	A	B	B	B	B	B	A	B	U	A	B	U	A	B	A	B	A	B	B	U	A
A_comp93637_c0_seq1:201	1g24960	T	C	A	B	B	A	B	B	B	B	B	B	B	A	B	B	B	B	B	A	A	B	A	B	A	B	A	A	B	B	B	B	B	A	B	U	A	B	B	U	B	A	B	A	B	B	A	A
A_comp184_c0_seq1:1191	1g24980	S	G	A	B	B	A	B	B	B	B	B	B	B	A	B	B	B	B	B	A	A	B	A	B	A	B	A	A	B	B	B	B	B	A	B	A	A	B	B	A	B	A	B	A	B	B	A	A
A_comp184_c0_seq1:545	1g24980	G	C	A	B	U	A	B	B	B	B	B	B	B	A	B	B	B	U	B	A	A	B	A	B	A	B	A	A	B	B	B	B	B	A	B	U	A	B	B	A	B	A	B	A	B	B	A	A
A_comp7687_c0_seq1:4811	1g25000	C	T	A	B	B	A	B	B	B	B	B	B	B	A	B	B	B	B	B	A	A	B	A	B	A	B	A	A	B	B	B	B	B	A	B	U	A	B	B	U	B	A	B	A	B	B	A	A
A_comp7687_c0_seq1:881	1g25000	G	A	A	B	B	A	B	B	B	B	B	B	B	A	B	B	B	B	B	A	A	B	A	B	A	B	A	A	U	B	B	B	B	A	B	U	A	B	B	U	B	A	B	A	B	B	A	A
A_comp41678_c0_seq1:2580	1g25120	G	A	A	B	B	A	B	U	B	B	B	B	B	A	B	B	B	B	B	A	A	U	A	B	A	B	A	A	B	B	B	B	B	A	B	U	A	B	B	A	B	A	B	A	B	B	A	A
A_comp20163_c0_seq1:494	1g25170	G	R	A	B	U	A	B	B	B	B	B	B	B	A	B	B	B	B	B	A	A	B	U	B	A	B	A	A	B	B	B	B	B	A	B	B	A	B	B	A	B	A	B	A	B	B	A	A
A_comp20163_c0_seq1:884	1g25170	G	K	A	B	B	A	B	B	B	B	B	B	B	A	B	B	B	B	B	U	A	B	U	B	U	B	A	A	B	B	B	B	B	A	B	B	A	B	B	A	B	A	B	A	B	B	A	U
A_comp20163_c0_seq1:201	1g25170	A	R	A	B	B	A	B	B	B	B	B	B	B	A	B	B	B	B	B	U	U	B	U	B	U	B	U	A	B	B	B	B	B	A	B	B	A	B	B	A	B	A	B	A	B	B	A	A
A_comp34205_c0_seq1:1131	1g25180	G	A	A	B	B	A	B	B	B	B	B	B	B	A	B	B	B	B	B	A	A	B	A	B	A	B	A	A	B	B	B	U	B	A	B	U	A	B	B	A	U	A	B	A	B	B	A	A
A_comp34205_c0_seq1:610	1g25180	A	C	A	B	U	A	B	B	B	B	B	B	B	A	B	B	B	B	B	A	A	U	A	B	A	B	A	A	B	B	B	B	B	A	B	U	A	B	B	A	B	A	B	A	B	B	A	A
A_comp34205_c0_seq1:1214	1g25180	T	C	A	B	B	A	B	B	U	B	B	B	B	A	B	B	B	B	B	U	A	B	A	B	A	B	A	A	B	B	B	B	U	A	B	U	A	U	B	A	B	A	B	A	B	B	A	A
A_comp2649_c0_seq1:925	1g25210	T	K	A	B	B	A	B	B	B	B	B	B	B	A	B	B	B	B	B	A	A	B	A	B	A	B	A	A	B	B	B	B	B	A	B	B	A	B	B	A	B	A	B	A	B	B	A	A
A_comp2649_c0_seq1:336	1g25210	T	G	A	B	B	A	B	B	B	B	B	B	B	A	B	B	B	B	B	A	A	B	A	B	U	B	U	A	B	B	B	B	B	A	B	B	A	B	B	U	B	A	B	A	B	B	A	A
A_comp2649_c0_seq1:1842	1g25210	G	T	A	B	U	A	B	B	B	B	B	B	B	A	B	B	B	U	B	A	A	U	A	B	A	B	U	A	B	B	B	B	B	A	U	B	U	B	U	A	B	A	B	A	B	B	A	A
gnl|UG|Ta#S17984487:217	1g25270	T	Y	A	B	B	A	B	B	B	B	B	B	B	A	B	B	B	B	B	A	A	B	A	B	A	B	A	A	B	B	B	B	B	A	B	B	A	B	B	A	B	A	B	A	B	B	A	A
A_comp20411_c0_seq1:1324	1g25310	G	A	A	B	B	B	B	B	B	B	B	B	B	U	B	B	B	B	B	U	U	B	U	B	U	B	A	A	B	B	B	B	B	A	B	B	A	B	B	U	B	A	B	A	B	B	A	U
A_comp34371_c0_seq1:461	1g25340	G	A	A	B	B	B	U	B	U	B	B	B	B	A	B	B	B	B	B	A	A	B	A	B	A	B	A	A	U	U	B	B	U	A	B	B	U	U	B	A	B	A	B	A	U	B	A	A
A_comp9611_c0_seq1:416	1g25350	A	G	A	B	B	B	B	B	B	B	B	B	B	A	B	B	B	B	B	A	A	B	A	B	A	B	A	A	B	B	B	B	B	A	B	B	A	B	B	A	B	A	B	A	B	B	A	A
A_comp9611_c0_seq1:968	1g25350	A	G	A	B	B	B	B	B	B	B	B	B	B	A	B	B	B	B	B	A	A	B	A	B	A	B	A	A	B	B	B	B	B	A	B	B	A	B	B	U	B	A	B	U	B	B	U	A
A_comp45399_c0_seq1:1275	1g25370	C	G	A	B	A	B	B	B	B	U	B	B	B	A	B	B	U	B	B	A	A	B	A	B	A	B	A	A	B	B	B	B	B	A	B	B	A	B	U	U	U	A	U	A	B	U	A	A
A_comp11070_c0_seq1:22	1g25390	C	G	A	B	B	B	B	B	B	B	B	B	B	A	B	B	B	B	B	A	A	B	A	B	A	B	A	A	B	B	B	B	B	A	B	B	A	B	B	U	B	A	B	A	B	B	A	A
B_comp1554_c0_seq1:243	1g25390	Y	C	A	B	U	B	A	B	B	B	B	B	B	A	B	B	B	B	B	A	A	B	A	B	A	B	A	A	B	B	B	B	B	A	B	B	A	B	B	A	B	A	B	A	B	B	A	A
B_comp1554_c0_seq1:276	1g25390	S	G	A	B	A	B	A	B	B	B	A	B	B	A	B	B	B	B	B	A	A	A	A	B	A	B	A	A	B	B	B	B	B	A	B	B	A	B	B	A	B	A	B	A	B	B	A	A
B_comp14_c0_seq1:1858	1g25420	C	Y	A	B	B	B	B	B	B	B	B	B	B	A	B	B	B	B	B	A	A	B	A	B	A	B	A	A	B	B	B	B	B	A	B	B	A	B	B	A	B	A	B	A	B	B	A	A
gnl|UG|Ta#S18010930:351	1g25430	C	Y	A	B	B	B	B	B	B	B	B	B	B	A	B	B	B	B	B	A	A	B	A	B	A	B	A	A	B	B	B	B	B	A	B	B	A	B	B	A	B	A	B	A	B	B	A	A
A_comp1611_c0_seq1:1551	1g25440	S	G	A	B	U	U	B	U	B	B	B	B	B	A	B	B	B	U	U	U	A	U	A	B	A	B	A	A	B	B	B	B	B	A	B	B	A	B	B	A	A	A	B	A	B	B	A	A
A_comp13025_c0_seq1:947	1g25790	R	A	A	B	U	B	B	B	B	B	B	B	B	A	B	B	B	B	B	A	A	B	A	B	A	B	A	A	B	B	B	B	B	A	B	B	A	B	B	A	B	A	A	A	B	B	A	A
gnl|UG|Ta#S17977187:411	1g25820	G	R	A	B	B	B	B	B	B	B	B	B	B	A	B	B	B	B	B	A	U	B	A	B	U	B	A	A	B	B	B	B	B	A	B	B	U	B	B	A	B	A	A	A	B	A	A	A
A_comp3753_c0_seq1:166	1g25840	A	W	A	B	B	B	B	B	B	B	B	B	B	A	B	B	B	B	B	A	A	B	B	B	A	B	A	A	B	B	B	B	B	A	B	B	A	B	B	A	B	A	A	A	B	B	A	A
A_comp108372_c0_seq1:59	1g25940	G	C	A	B	B	B	B	B	B	B	B	B	B	A	B	B	B	U	B	A	A	B	A	B	A	B	A	A	B	B	B	B	B	A	B	B	U	B	B	U	U	A	A	A	B	B	A	A
comp6202_c0_seq1:345	1g26300	R	G	A	B	U	U	U	B	B	B	B	B	B	A	B	B	B	U	B	A	A	U	A	B	A	B	A	A	B	B	B	B	B	A	B	B	A	B	B	A	B	A	A	A	B	U	A	A
A_comp25592_c0_seq1:1441	1g27140	A	R	A	B	B	B	B	B	B	B	B	B	B	A	B	B	B	B	B	A	B	B	A	B	U	B	A	A	B	B	B	B	B	A	B	B	A	B	B	B	B	A	A	A	B	B	A	A
gnl|UG|Ta#S32643812:728	1g27180	G	S	A	B	B	B	B	B	B	B	B	B	B	A	B	B	B	B	B	A	A	B	A	B	A	B	A	A	B	B	B	B	B	A	B	B	A	B	B	A	B	A	A	A	B	B	A	A
gnl|UG|Ta#S32543453:470	1g27210	R	G	A	B	U	U	U	B	B	B	B	B	B	A	B	B	B	U	U	A	A	U	A	B	A	B	A	A	B	B	B	B	B	A	B	B	A	B	U	A	B	A	A	A	U	B	A	A
A_comp2496_c0_seq1:372	1g27450	T	G	A	B	B	B	B	B	B	B	B	B	B	A	B	B	B	B	B	A	A	B	A	B	A	B	A	A	B	B	B	B	B	A	B	B	A	B	B	A	B	A	A	A	B	B	A	A
A_comp10971_c0_seq1:208	1g27740	G	A	A	B	B	B	B	B	B	B	B	B	B	A	B	B	B	B	B	A	A	U	A	B	U	B	A	A	B	B	B	B	B	A	B	B	A	B	B	U	B	A	A	A	B	B	A	A
comp464_c0_seq1:183	1g28770	R	A	A	B	B	B	B	B	B	B	B	B	B	A	B	B	B	B	B	A	A	B	A	B	A	B	A	A	B	B	B	B	B	A	B	B	B	B	B	A	B	A	A	A	B	B	A	A
comp464_c0_seq1:207	1g28770	W	A	A	B	B	B	B	B	B	B	B	B	B	A	B	B	B	B	B	A	A	B	A	B	A	B	A	A	B	B	B	B	B	A	B	B	B	B	B	A	B	A	A	A	B	B	A	A
A_comp13738_c0_seq1:468	1g28870	A	G	A	B	B	B	B	B	B	B	B	B	B	A	B	B	B	B	B	A	A	B	U	B	A	B	A	A	B	B	B	B	B	A	B	B	A	B	B	A	B	A	B	A	B	B	A	A
A_comp13738_c0_seq1:804	1g28870	A	T	A	B	B	B	B	B	B	B	B	B	B	A	B	B	B	B	B	A	A	B	U	B	U	B	U	A	B	B	B	B	B	U	B	B	A	B	B	U	B	U	B	A	B	B	A	A
B_comp9241_c1_seq46:539	1g29830	G	A	A	B	B	B	B	B	B	B	B	B	B	A	B	B	B	B	B	A	U	B	U	B	A	B	U	A	B	B	B	B	B	A	B	B	B	B	U	A	B	A	A	A	B	B	A	A
B_comp9241_c1_seq46:214	1g29830	T	G	A	B	B	B	B	B	B	B	B	B	B	A	B	B	B	B	B	A	U	B	A	B	A	B	A	A	B	B	B	B	B	A	B	B	B	A	A	A	B	A	A	A	B	B	A	A
comp1361_c0_seq1:129	1g55180	C	A	A	B	B	A	U	B	B	B	B	B	B	A	B	B	B	B	B	A	A	B	A	B	A	B	A	A	B	B	B	B	B	A	B	U	A	B	B	A	B	A	B	A	B	B	A	A
comp1361_c0_seq1:1053	1g55180	R	G	A	B	U	A	B	B	B	B	B	B	B	A	B	B	B	B	B	A	A	U	A	B	A	B	A	A	B	B	B	B	B	A	B	A	A	B	B	A	B	A	B	A	B	B	A	A
comp5284_c0_seq1:1048	1g55550	S	C	A	B	U	B	B	B	B	B	B	B	B	A	B	B	B	B	U	A	A	B	A	B	A	B	A	A	B	B	B	B	B	A	B	B	A	B	B	A	B	A	A	A	B	B	A	A
A_comp4832_c0_seq1:662	1g55690	C	Y	A	B	B	B	B	B	B	B	B	B	B	A	B	B	B	B	B	A	A	B	A	B	A	B	A	A	B	B	B	B	B	A	B	B	A	B	B	A	B	A	A	A	B	B	A	A
comp2584_c0_seq1:1546	1g56760	G	A	A	B	B	U	B	U	B	B	B	B	B	A	B	B	U	B	B	A	A	B	U	B	A	B	A	A	B	U	U	B	B	A	B	B	A	U	B	U	B	A	A	A	B	B	A	A
A_comp32716_c0_seq1:269	1g57450	G	A	A	B	U	B	B	B	B	B	B	B	B	A	B	B	B	B	U	A	A	B	A	U	A	B	A	A	B	B	B	B	B	A	B	B	A	B	B	U	U	A	A	A	B	B	A	A
A_comp34163_c0_seq1:241	1g57880	C	T	A	B	B	B	B	B	B	B	B	B	B	A	B	B	B	B	B	A	A	B	A	B	A	B	A	A	B	B	B	B	B	A	B	B	A	B	B	U	B	A	A	A	B	B	A	A
A_comp54631_c0_seq1:1043	1g57900	A	G	A	B	B	B	B	B	B	B	B	B	B	U	B	B	B	B	B	A	A	B	U	B	A	B	A	A	B	B	B	B	B	A	B	B	A	B	B	A	B	A	A	A	B	B	A	A
A_comp39081_c0_seq1:1814	1g58030	A	M	A	B	U	U	B	B	B	B	B	B	U	A	B	B	B	U	B	U	U	B	U	B	U	B	U	A	B	B	B	B	B	A	B	B	U	B	B	B	B	A	A	A	B	B	A	A
A_comp69_c0_seq1:5826	1g58160	C	T	A	B	B	B	B	B	B	B	B	B	B	A	B	B	B	B	B	A	A	B	A	B	A	B	A	A	B	B	B	B	B	A	B	B	A	B	B	A	U	A	A	A	B	B	A	A
A_comp5128_c0_seq1:175	1g58210	R	G	A	B	U	B	B	B	B	B	B	B	B	A	B	B	B	B	B	A	A	B	A	B	A	B	A	A	B	B	B	B	B	A	B	B	A	B	B	A	B	A	A	A	B	B	A	A
A_comp3070_c0_seq1:995	1g58210	C	T	A	B	B	B	B	B	B	B	B	B	B	A	B	B	B	B	U	A	A	B	A	B	A	B	A	A	B	B	B	B	B	A	B	B	A	B	B	A	B	A	A	A	B	B	A	A
A_comp3070_c0_seq1:661	1g58210	C	M	A	B	A	B	B	B	B	B	B	A	B	A	B	B	B	B	B	A	A	A	A	B	A	B	A	A	B	B	B	B	B	A	B	B	A	B	B	A	B	A	A	A	B	B	A	A
A_comp1041_c0_seq1:319	1g58220	T	C	A	B	B	B	B	B	B	B	B	B	B	A	B	B	B	B	B	A	A	B	A	B	A	B	A	A	B	B	B	B	B	A	B	B	A	B	B	A	B	A	A	A	B	B	A	A
A_comp1041_c0_seq1:1392	1g58220	T	C	A	B	B	B	B	B	B	B	B	B	B	A	B	B	B	B	B	A	A	B	A	B	A	B	A	A	B	B	B	B	B	A	B	B	A	B	B	A	B	A	A	A	B	B	A	A
gnl|UG|Ta#S26028658:175	1g58230	T	Y	A	B	B	B	B	B	B	B	B	B	B	A	B	B	B	B	B	A	A	B	A	B	A	B	A	A	B	B	B	B	B	A	B	B	A	B	B	A	B	A	A	A	B	B	A	A
gnl|UG|Ta#S26028658:586	1g58230	Y	C	A	B	U	B	B	B	B	B	B	B	B	A	B	B	B	U	B	A	A	B	A	B	A	B	A	A	B	B	B	B	B	A	B	B	A	B	B	A	B	A	A	A	B	B	A	A
D_comp20619_c0_seq2:425	1g58920	T	Y	A	B	B	B	B	B	B	B	B	B	B	A	B	B	B	B	B	U	U	B	U	B	U	B	A	A	B	B	B	B	B	A	B	B	U	B	B	A	B	A	A	A	B	B	A	U
gnl|UG|Ta#S12923148:985	1g59010	Y	T	A	B	U	B	B	B	B	B	B	B	B	A	B	B	B	B	B	A	A	B	A	B	A	B	A	A	B	B	B	B	B	A	B	B	A	B	B	A	B	A	A	A	B	B	A	A
A_comp27510_c0_seq1:1967	1g59100	C	T	A	B	B	B	B	B	B	B	B	B	B	A	B	B	B	B	B	A	A	B	A	B	A	B	A	A	B	B	B	B	B	A	B	B	U	B	B	U	U	A	A	A	B	B	A	A
A_comp1063_c0_seq1:299	1g59110	A	W	A	B	B	A	B	B	B	B	B	B	B	A	B	B	B	B	B	A	A	B	A	B	A	B	A	A	B	B	B	B	B	A	B	B	A	B	B	A	B	A	B	A	B	B	A	A
A_comp47402_c0_seq1:229	1g59270	T	C	A	B	U	B	B	B	B	B	B	B	B	A	B	B	B	B	B	A	A	B	A	B	A	B	A	A	B	B	B	B	B	A	B	B	A	B	B	A	B	A	A	A	B	B	A	A
A_comp47402_c0_seq1:3295	1g59270	A	G	A	B	B	B	B	B	B	B	B	B	B	A	B	B	B	B	B	U	A	B	A	B	A	B	A	A	B	B	B	B	B	A	B	B	U	B	B	U	B	A	A	A	B	B	A	A
gnl|UG|Ta#S17879449:278	1g59300	Y	T	A	B	U	B	B	B	B	B	B	B	B	A	B	B	B	U	U	A	A	B	A	B	A	B	A	A	B	B	B	B	B	A	B	B	A	B	B	A	B	A	A	A	B	B	A	A
A_comp8780_c0_seq1:2658	1g59430	R	A	A	B	U	B	U	B	B	B	B	B	B	A	B	B	B	B	B	A	A	U	A	B	A	B	A	A	B	B	B	B	B	A	B	B	A	B	B	A	B	A	A	A	B	B	A	A
A_comp63070_c0_seq1:3247	1g59600	T	G	A	B	U	B	B	B	B	B	B	B	B	A	B	B	B	B	B	A	A	U	A	B	A	B	A	A	B	B	B	B	B	A	B	B	A	B	B	A	U	A	A	A	B	B	A	A
A_comp63070_c0_seq1:3248	1g59600	A	T	A	B	U	B	B	B	B	B	B	B	B	A	B	B	B	B	B	A	A	U	A	B	A	B	A	A	B	B	B	B	B	A	B	B	A	B	B	A	U	A	A	A	B	B	A	A
A_comp8165_c0_seq1:1156	1g59650	G	C	A	B	B	B	B	B	B	B	B	B	B	A	B	B	B	B	B	A	A	B	A	B	A	B	A	A	B	B	B	B	B	A	B	B	A	B	B	U	B	A	A	A	B	B	A	A
A_comp8973_c0_seq1:201	1g59730	G	A	A	B	B	B	B	B	B	B	B	B	B	A	B	B	B	B	B	A	A	B	A	B	A	B	A	A	B	B	B	B	B	A	B	B	A	B	B	A	B	A	A	A	B	B	A	A
A_comp8973_c0_seq1:211	1g59730	G	A	A	B	B	B	B	B	B	B	B	B	B	A	B	B	B	B	B	A	A	B	A	B	A	B	A	A	B	B	B	B	B	A	B	B	A	B	B	A	B	A	A	A	B	B	A	A
A_comp8973_c0_seq1:788	1g59730	G	C	A	B	B	B	B	B	B	B	B	B	B	A	B	B	B	B	B	A	A	B	U	B	A	B	U	A	B	B	B	B	B	A	B	B	A	B	B	U	B	A	A	A	B	B	A	A
A_comp8973_c0_seq1:1363	1g59730	S	C	A	B	U	B	B	B	B	B	B	B	B	A	B	B	B	B	B	U	A	B	U	B	A	B	A	A	B	B	B	B	B	A	B	B	A	B	B	A	B	A	A	U	B	B	A	A
A_comp72452_c0_seq1:766	1g59760	G	A	A	B	B	B	B	B	B	B	B	B	B	A	B	B	B	B	B	A	A	B	A	B	A	B	A	A	B	B	B	B	B	A	B	B	A	B	B	A	B	A	A	A	B	B	A	A
A_comp2108_c0_seq1:829	1g59860	C	Y	A	B	B	B	B	B	B	B	B	B	B	A	B	B	B	B	B	A	A	B	A	B	A	B	A	A	B	B	B	B	B	A	B	B	A	B	B	A	B	A	A	A	B	B	A	A
A_comp2108_c0_seq1:264	1g59860	A	G	A	B	B	B	B	B	B	B	B	B	B	A	B	B	B	B	B	A	A	B	A	B	A	B	A	A	B	B	B	B	B	A	B	B	A	B	B	A	B	A	A	A	B	B	A	A
B_comp235_c1_seq1:893	1g59870	G	S	A	B	B	B	B	B	B	B	B	B	B	A	B	B	B	B	B	A	A	B	A	B	A	B	A	A	B	B	B	B	B	A	B	B	A	B	B	A	B	A	A	A	B	B	A	A
A_comp816_c0_seq1:1138	1g59870	C	S	A	B	B	B	B	B	B	B	B	B	B	A	B	B	B	B	B	A	A	B	A	B	A	B	A	A	B	B	B	B	B	A	B	B	A	B	U	B	B	A	A	A	B	B	A	A
A_comp816_c0_seq1:369	1g59870	G	T	A	B	B	B	B	B	B	B	B	B	B	A	B	B	B	B	B	A	A	B	A	B	A	B	A	A	B	B	B	B	B	A	B	B	A	B	B	A	B	A	A	A	B	B	A	A
B_comp235_c1_seq1:919	1g59870	K	T	A	B	U	B	B	B	B	B	B	B	B	A	B	B	B	B	B	A	A	U	A	B	A	B	A	A	B	B	B	B	B	A	B	B	A	B	B	A	B	A	A	A	B	B	A	A
comp8612_c0_seq1:817	5g04780	T	Y	A	B	B	B	B	B	B	B	B	B	B	A	B	B	B	B	B	U	U	B	U	B	U	B	A	A	B	B	B	B	B	A	B	B	U	B	B	A	B	A	A	A	B	B	A	A
A_comp26296_c0_seq1:643	5g04810	A	G	A	B	B	B	B	B	B	B	B	B	B	U	B	B	B	U	B	U	A	B	A	B	A	B	A	A	B	B	B	B	B	U	B	B	U	B	B	A	B	U	U	A	B	B	A	A
A_comp5757_c0_seq1:750	5g05070	T	W	A	B	B	B	B	B	B	B	B	B	B	A	B	B	B	B	B	A	A	B	A	B	A	B	A	A	B	B	B	B	B	A	B	B	A	B	B	A	B	A	A	A	B	B	A	A
A_comp5868_c0_seq1:368	5g05150	G	A	A	B	B	B	B	B	B	B	B	B	B	A	B	B	B	B	B	A	A	B	A	B	A	B	A	A	B	B	B	B	B	A	B	B	A	B	B	U	B	A	A	A	B	B	A	A
A_comp20475_c0_seq1:2514	5g05650	T	C	A	B	B	B	B	B	B	B	U	B	B	A	B	B	B	B	B	U	A	B	A	B	A	B	A	A	B	B	B	B	B	A	B	B	A	B	B	U	B	A	A	A	B	B	A	A
A_comp20475_c0_seq1:1359	5g05650	G	R	A	B	U	B	B	B	B	B	B	B	B	A	B	B	B	B	B	U	U	B	B	B	A	B	A	A	B	B	B	B	B	A	B	B	U	B	B	A	B	A	A	A	B	B	A	U
A_comp5060_c0_seq1:838	5g06670	C	G	A	B	B	B	B	B	B	B	B	B	B	A	B	B	B	B	B	A	A	B	A	U	A	B	A	A	B	B	B	B	B	A	B	B	A	B	B	A	B	A	A	A	B	B	A	A
B_comp678_c2_seq2:112	5g07150	G	R	A	B	U	B	B	B	B	B	B	B	B	A	B	B	B	B	B	A	A	B	A	B	U	B	A	A	B	B	B	B	B	A	B	B	U	B	B	A	B	A	A	A	B	B	A	A
A_comp6474_c0_seq1:1211	5g07220	G	R	A	B	B	B	B	B	B	B	B	B	B	A	B	B	B	B	B	A	A	B	A	B	A	B	A	A	B	B	B	B	B	A	B	B	A	B	B	A	B	A	A	A	B	B	A	A
A_comp6474_c0_seq1:1323	5g07220	T	C	A	B	B	B	B	B	B	B	B	B	B	A	B	B	B	B	B	A	A	B	A	B	A	B	A	A	B	B	B	B	B	A	B	B	A	B	B	A	B	A	A	A	B	B	A	A
D_comp1805_c0_seq1:2279	5g07360	G	R	A	B	B	B	B	B	B	B	B	B	B	A	B	B	B	B	B	A	A	B	A	B	U	B	A	A	B	B	B	B	B	A	B	B	A	B	B	A	B	A	A	A	B	B	A	A
gnl|UG|Ta#S37917006:579	5g07380	A	R	A	B	B	B	B	B	B	B	B	B	B	A	B	B	B	B	B	U	U	B	U	B	U	B	U	A	B	B	B	B	B	A	B	B	U	B	B	A	B	A	A	A	B	B	A	A
A_comp19134_c0_seq1:640	5g07710	G	R	A	B	B	B	B	B	B	B	B	B	B	A	B	B	B	B	B	U	U	B	U	B	U	B	U	A	B	B	B	B	B	A	B	B	U	B	B	A	B	A	A	A	B	B	A	A
comp13777_c0_seq1:1497	5g08190	T	C	A	B	B	B	B	B	B	B	B	B	B	A	B	B	B	B	B	A	A	B	A	B	U	B	A	A	B	B	B	B	B	A	B	B	U	B	B	A	B	A	A	A	B	B	A	A
A_comp1721_c0_seq1:749	5g08240	C	T	A	B	B	B	B	B	B	B	B	B	B	A	B	B	B	B	B	A	A	B	A	B	A	B	A	A	B	B	B	B	B	A	B	B	A	B	B	A	B	A	A	A	B	B	A	A
A_comp23920_c0_seq1:1273	5g08260	G	T	A	B	B	B	B	B	B	B	B	B	B	A	B	B	B	B	B	A	A	B	A	B	A	B	A	A	B	B	B	B	B	A	B	B	A	B	B	A	B	A	A	A	B	B	A	A
A_comp9726_c0_seq1:98	5g08640	G	C	A	B	B	B	B	B	B	B	B	B	B	A	B	B	B	B	B	A	A	B	A	B	A	B	A	A	B	B	B	B	B	A	B	B	A	B	B	A	B	A	A	A	B	B	A	A
gnl|UG|Ta#S34233772:1474	5g08730	C	Y	A	B	B	B	B	B	B	B	B	B	B	A	B	B	B	B	B	A	A	B	A	B	U	B	A	A	B	B	B	B	B	A	B	B	A	B	B	A	B	A	A	A	B	B	A	A
gnl|UG|Ta#S34233772:1194	5g08730	C	Y	A	B	B	B	B	B	B	B	B	B	B	A	B	B	B	B	B	A	A	B	A	B	A	B	U	A	B	B	B	B	B	A	B	B	U	B	B	A	B	A	A	A	B	B	A	A
gnl|UG|Ta#S34233772:1346	5g08730	R	A	A	B	U	U	U	B	B	B	B	B	B	A	B	B	B	B	U	A	A	U	A	B	A	B	A	A	B	B	B	B	B	A	B	B	A	B	U	A	B	A	A	A	B	B	A	A
A_comp56330_c0_seq1:1025	5g08750	C	G	A	B	B	B	B	B	B	B	B	B	B	A	B	B	B	B	B	A	A	B	A	B	A	B	A	U	B	B	B	B	B	A	B	B	U	B	B	U	B	A	A	A	B	B	A	U
A_comp5301_c0_seq1:1816	5g08830	K	T	A	B	U	U	B	B	B	B	B	B	B	A	B	B	B	U	U	A	A	U	A	B	A	B	A	A	B	B	B	B	B	A	B	B	A	B	U	A	B	A	A	A	B	B	A	A
A_comp5301_c0_seq1:1047	5g08830	Y	C	A	B	U	U	U	B	B	B	B	B	B	A	B	B	B	U	U	A	A	U	A	B	A	B	A	A	B	B	B	B	B	A	B	B	A	B	U	A	B	A	A	A	B	U	A	A
A_comp5990_c0_seq1:856	5g08840	C	T	A	B	B	B	B	B	B	B	B	B	B	A	B	B	B	B	B	A	A	B	A	B	A	B	A	A	B	B	B	B	B	A	B	B	A	B	B	A	B	A	A	A	B	B	A	A
A_comp5990_c0_seq1:571	5g08840	A	G	A	B	B	B	B	B	B	B	B	B	B	A	B	B	B	B	B	A	A	B	U	B	U	B	A	A	B	B	B	B	B	U	B	B	U	B	B	U	B	A	A	A	B	B	U	U
gnl|UG|Ta#S17989206:153	5g08890	Y	C	A	B	U	B	U	B	B	B	B	B	B	A	B	B	B	U	U	A	A	U	A	B	A	B	A	A	B	B	B	B	B	A	B	B	A	B	B	A	B	A	A	A	B	B	A	A
comp4105_c0_seq1:286	5g08910	R	A	A	B	U	B	B	B	B	B	B	B	B	A	B	B	B	B	U	A	A	U	A	B	A	B	A	A	B	B	B	B	B	A	B	B	A	B	B	A	B	A	A	A	B	B	A	A
A_comp8721_c0_seq1:288	5g08960	T	C	A	B	U	B	B	B	B	B	B	B	B	A	B	B	B	B	B	A	A	B	A	B	A	B	A	A	B	B	B	B	B	A	B	B	B	B	B	A	B	A	A	A	B	B	A	A
A_comp10042_c0_seq1:721	5g09140	A	G	A	B	B	B	B	B	B	B	B	B	B	A	B	B	B	B	B	A	U	B	U	B	U	B	A	A	B	B	B	B	B	A	B	B	B	B	B	U	B	A	A	A	B	B	A	A
A_comp6154_c0_seq1:2908	5g09170	A	C	A	B	B	B	B	B	B	B	B	B	B	A	B	B	B	B	B	A	A	B	A	B	A	B	A	A	B	B	B	B	B	A	B	B	B	B	B	A	B	A	A	A	B	B	A	A
A_comp6154_c0_seq1:220	5g09170	T	C	A	B	B	B	B	B	B	B	B	B	B	A	B	B	B	B	B	A	A	B	A	B	A	B	A	A	B	B	B	B	B	A	B	B	B	B	B	A	U	A	A	A	B	B	A	A
A_comp6154_c0_seq1:1714	5g09170	C	T	A	B	B	B	B	B	B	B	B	B	B	A	B	B	B	B	B	U	A	B	U	B	A	B	A	A	B	B	B	B	B	A	B	B	B	B	B	U	B	A	A	A	B	B	A	A
A_comp6154_c0_seq1:2969	5g09170	A	G	A	B	B	B	B	B	B	B	B	B	U	A	B	B	B	U	B	A	A	U	A	B	A	B	A	A	B	B	B	B	B	A	B	B	B	B	U	A	B	A	A	A	B	B	A	A
A_comp6154_c0_seq1:1760	5g09170	T	C	A	B	B	B	B	U	B	B	B	B	B	A	B	B	B	B	B	A	A	U	A	B	A	B	A	A	B	B	B	B	U	A	U	U	U	U	B	A	B	A	A	A	B	B	A	A
A_comp2484_c0_seq1:1764	5g09200	A	G	A	B	B	B	B	B	B	B	B	B	B	A	B	B	B	B	B	A	A	B	A	B	A	B	A	A	B	B	B	B	B	A	B	B	B	B	B	A	B	A	A	A	B	B	A	A
A_comp2484_c0_seq1:1876	5g09200	A	C	A	B	B	B	B	B	B	B	B	B	B	A	B	B	B	B	B	A	A	B	A	B	A	B	A	A	B	B	B	B	B	A	B	B	B	B	B	A	B	A	A	A	B	B	A	A
A_comp39339_c1_seq1:1420	5g09210	T	G	A	B	B	B	B	B	B	B	B	B	B	A	B	B	B	B	B	A	A	B	A	B	A	B	A	A	B	B	B	B	B	A	B	B	B	B	B	A	B	A	A	A	B	B	A	A
A_comp39339_c1_seq1:1081	5g09210	A	G	A	B	B	B	B	B	B	B	B	B	B	A	B	B	B	B	B	A	A	B	A	B	A	B	A	A	B	B	B	B	B	A	B	B	B	B	B	A	U	A	A	A	B	B	A	A
A_comp39339_c1_seq1:1311	5g09210	T	G	A	B	U	B	B	B	B	B	B	B	B	A	B	B	B	B	B	A	A	B	A	B	U	B	A	A	B	B	B	B	B	A	B	B	B	B	B	A	U	A	A	A	B	B	A	A
A_comp39339_c1_seq1:2763	5g09210	A	R	A	B	U	B	B	B	B	B	B	B	B	A	B	B	B	B	B	U	U	B	U	B	U	B	A	A	B	B	B	B	B	A	B	B	B	B	B	A	B	A	A	A	B	B	A	A
A_comp39339_c1_seq1:1302	5g09210	G	A	A	B	U	B	B	B	B	B	B	B	B	A	B	B	B	B	B	A	A	B	A	B	U	B	A	A	B	B	B	B	B	A	B	B	B	B	B	A	U	A	A	A	B	U	A	A
A_comp8284_c0_seq1:385	5g09220	C	T	A	B	B	B	B	B	B	B	B	B	B	A	B	B	B	B	B	A	A	B	A	B	A	B	A	A	B	B	B	B	B	A	B	B	B	B	B	A	B	A	A	A	B	B	A	A
A_comp8284_c0_seq1:463	5g09220	A	T	A	B	B	B	B	B	B	B	B	B	B	A	B	B	B	B	B	A	A	B	A	B	A	B	A	A	B	B	B	B	B	A	B	B	B	B	B	U	U	A	A	A	B	B	A	A
A_comp16776_c0_seq1:781	5g09420	A	G	A	B	B	B	B	B	B	B	B	B	B	A	B	B	B	B	B	A	A	B	A	B	A	B	A	A	B	B	B	B	B	A	B	B	B	B	B	A	B	A	A	A	B	B	A	A
A_comp8784_c0_seq1:321	5g09420	G	T	A	B	B	B	B	B	B	B	B	B	B	A	B	B	B	B	B	A	A	B	A	B	A	B	A	A	B	B	B	B	B	A	B	B	B	B	B	A	B	A	A	A	B	B	A	A
A_comp16776_c0_seq1:728	5g09420	A	G	A	B	A	B	B	B	B	B	B	B	B	A	B	B	B	B	B	A	A	B	A	B	A	B	A	A	B	B	B	B	B	A	B	B	B	B	B	A	B	A	A	A	B	B	A	A
A_comp8784_c0_seq1:572	5g09420	C	T	A	B	A	B	B	B	B	B	B	B	B	A	B	B	B	B	B	A	A	B	A	B	A	B	A	A	B	B	B	B	B	A	B	B	B	B	B	A	U	A	A	A	B	B	A	A
D_comp25033_c0_seq1:1635	5g09420	C	Y	A	B	B	B	B	A	B	B	B	B	B	A	B	B	B	B	B	U	U	A	A	B	U	B	U	A	B	B	B	B	B	A	B	B	B	B	B	A	B	A	A	A	B	B	A	A
A_comp4062_c0_seq1:508	5g09460	C	Y	A	B	B	B	B	B	B	B	B	B	B	A	B	B	B	B	B	A	A	B	A	B	A	B	A	A	B	B	B	B	B	A	B	B	B	B	B	A	B	A	A	A	B	B	A	A
A_comp6640_c0_seq428:181	5g09500	A	R	A	B	B	B	B	B	B	B	B	B	B	A	B	B	B	B	B	U	U	B	U	B	U	B	A	A	B	B	B	B	B	A	B	B	B	B	B	B	B	A	A	U	B	B	A	A
A_comp26933_c0_seq1:211	5g09500	C	Y	A	B	B	B	B	B	B	B	B	B	B	A	B	B	B	B	B	U	U	B	U	B	U	B	A	A	B	B	B	B	B	A	B	B	B	B	B	B	B	A	A	U	B	B	A	U
gnl|UG|Ta#S22388708:228	5g09630	A	R	A	B	B	B	B	B	B	B	B	B	B	A	B	B	B	B	B	A	A	B	A	B	A	B	A	A	B	B	B	B	B	A	B	B	B	B	B	A	B	A	A	A	B	B	A	A
gnl|UG|Ta#S22388708:232	5g09630	C	S	A	B	B	B	B	B	B	B	B	B	B	A	B	B	B	B	B	A	A	B	A	B	A	B	A	A	B	B	B	B	B	A	B	B	B	B	B	A	B	A	A	A	B	B	A	A
A_comp138_c0_seq1:947	5g09650	Y	T	A	B	B	B	B	B	B	B	B	B	B	A	B	B	B	B	B	A	A	B	A	B	A	B	A	A	B	B	B	B	B	A	B	B	B	B	B	A	A	A	A	A	B	B	A	A
A_comp138_c0_seq1:213	5g09650	A	G	A	B	B	B	B	B	B	B	B	B	B	A	B	U	B	B	B	A	A	U	A	B	A	B	A	A	B	U	B	U	B	A	B	B	B	B	B	A	U	A	A	A	B	B	A	A
A_comp76801_c0_seq1:996	5g09670	T	C	A	B	B	B	B	B	B	B	B	B	B	A	B	B	B	B	B	A	A	U	U	B	A	B	A	A	B	B	B	B	B	U	B	B	B	B	B	U	B	A	A	A	B	B	A	A
A_comp16405_c0_seq1:157	5g09680	A	C	A	B	B	B	B	B	B	B	B	B	B	A	B	B	B	B	B	A	U	B	A	B	A	B	A	A	B	B	B	B	B	A	B	B	B	B	B	U	B	A	A	U	B	B	A	A
A_comp49109_c0_seq1:945	5g09780	C	T	A	B	B	B	B	B	B	B	B	B	B	A	B	B	B	B	B	A	A	B	A	B	A	B	A	A	B	B	B	B	B	A	B	B	B	B	B	A	B	A	A	A	B	B	A	A
A_comp49109_c0_seq1:1293	5g09780	G	A	A	B	A	B	B	B	B	B	B	B	B	A	B	B	B	B	B	A	A	B	A	B	A	B	A	A	B	B	B	B	B	A	B	B	B	B	B	A	B	A	A	A	B	B	A	A
A_comp49109_c0_seq1:705	5g09780	T	C	A	B	B	B	B	B	B	B	B	B	B	A	B	B	B	U	B	A	A	B	A	B	A	B	A	A	B	B	B	B	B	A	B	B	B	B	B	U	B	A	A	A	B	B	A	U
A_comp1708_c0_seq1:1133	5g09820	A	W	A	B	B	B	B	B	B	B	B	B	B	A	B	B	B	B	B	A	A	B	A	B	A	B	A	A	B	B	B	B	B	A	B	B	B	B	B	A	B	A	A	A	B	B	A	A
A_comp1708_c0_seq1:253	5g09820	C	T	A	B	B	B	B	B	B	B	B	B	B	A	B	B	B	B	B	A	A	B	U	B	A	B	U	A	B	B	B	B	B	A	B	B	B	B	B	A	B	A	A	A	B	B	A	A
gnl|UG|Ta#S18008975:392	5g09943			A	B	B	B	B	B	B	B	B	B	B	A	B	B	B	B	B	A	U	B	A	B	A	B	A	A	B	B	B	B	B	A	B	B	B	B	A	A	B	A	A	A	B	B	A	A
gnl|UG|Ta#S18008975:296	5g09944			A	B	B	B	B	B	B	B	B	B	B	A	B	B	B	B	B	A	B	B	A	B	A	B	A	A	B	B	B	B	B	A	B	B	B	B	A	A	B	A	A	A	B	B	A	A
A_comp19362_c0_seq1:450	5g10030	G	S	A	B	B	B	B	B	B	B	B	B	B	A	B	B	B	B	B	A	A	B	A	B	A	B	A	A	B	B	B	B	B	A	B	B	B	B	A	A	B	A	A	A	B	B	A	A
A_comp19362_c0_seq1:506	5g10030	T	Y	A	B	B	B	B	B	B	B	B	B	B	A	B	B	B	B	B	B	A	B	B	B	A	B	A	A	B	B	B	B	B	A	B	B	B	B	A	A	B	A	A	A	B	B	A	A
D_comp2050_c0_seq1:788	5g10030	A	R	A	B	B	B	B	A	B	B	B	B	B	A	B	B	B	B	B	A	A	B	A	B	A	B	A	A	B	B	B	B	B	A	B	B	B	B	A	A	B	A	A	A	B	B	A	A
A_comp5222_c0_seq1:324	5g10040	Y	C	A	B	U	B	U	B	B	B	B	B	B	A	B	B	B	B	B	A	A	B	A	B	A	B	A	A	B	B	B	B	B	A	B	B	B	B	A	A	B	A	A	A	B	B	A	A
A_comp15771_c0_seq1:334	5g10170	C	T	A	B	B	B	B	B	B	B	B	B	B	A	B	B	B	B	B	A	U	B	A	B	A	B	A	A	B	B	B	B	B	A	B	B	U	B	A	A	U	A	A	A	B	B	A	U
D_comp65516_c0_seq2:516	5g10200	G	S	A	B	U	B	B	B	B	B	B	B	B	A	B	B	B	B	B	A	U	B	U	B	U	B	U	A	B	B	B	B	B	A	B	B	B	B	A	A	B	A	A	U	B	B	A	U
A_comp15336_c0_seq1:1320	5g10260	T	C	A	B	B	B	B	B	B	B	B	B	B	A	B	B	B	B	B	A	A	B	A	B	A	B	A	A	B	B	B	B	B	A	B	B	B	B	A	A	B	A	A	A	B	B	A	A
A_comp159868_c0_seq1:371	5g10590	A	G	A	B	B	B	B	B	B	B	B	B	B	A	B	B	B	B	U	A	A	U	U	B	A	B	A	A	B	B	B	B	B	A	B	B	B	A	A	A	U	A	A	A	B	B	A	A
A_comp15483_c0_seq1:282	5g10670	C	T	A	B	B	B	B	B	B	B	B	B	B	A	B	B	B	B	B	A	A	B	A	B	A	B	A	A	B	B	B	B	B	A	B	B	B	A	A	A	B	A	A	A	B	B	A	A
A_comp25858_c0_seq1:1268	5g10800	T	Y	A	B	B	B	B	B	B	B	B	B	B	A	B	B	B	B	B	A	A	B	A	B	A	B	A	A	B	B	B	B	B	A	B	B	B	A	A	A	B	A	A	A	B	B	A	A
A_comp25858_c0_seq1:180	5g10800	G	K	A	B	U	B	B	B	B	U	B	B	B	A	B	B	B	B	B	A	U	B	B	B	U	B	A	A	B	B	B	B	B	A	B	B	B	A	A	A	B	A	A	U	B	B	A	A
A_comp10218_c0_seq1:791	5g10990	A	G	A	B	B	B	B	B	B	B	B	B	B	U	B	B	B	B	B	A	U	B	A	B	A	B	A	U	B	B	B	B	B	U	B	B	B	U	A	A	B	A	U	A	B	B	A	U
A_comp3375_c0_seq1:113	5g11060	T	C	A	B	B	B	B	B	B	B	B	B	B	A	B	B	B	B	B	A	A	B	A	U	A	B	A	A	B	B	B	B	B	A	B	B	B	A	A	A	U	U	A	A	B	B	A	U
A_comp1345_c0_seq1:497	5g11150	A	G	A	B	B	B	B	B	B	B	B	B	B	A	B	B	B	B	B	A	A	B	A	B	A	B	A	A	B	B	B	B	B	A	B	B	B	A	A	A	B	A	A	A	B	B	A	A
A_comp1345_c0_seq1:559	5g11150	A	G	A	B	B	B	B	B	B	B	B	B	B	A	B	B	B	B	B	A	A	B	A	B	A	B	A	A	B	B	B	B	B	A	B	B	B	A	A	A	B	A	A	A	B	B	A	A
A_comp1345_c0_seq1:587	5g11150	A	G	A	B	B	B	B	B	B	B	B	B	B	A	B	B	B	B	B	A	A	B	A	B	A	B	A	A	B	B	B	B	B	A	B	B	B	A	A	A	B	A	A	A	B	B	A	A
A_comp1345_c0_seq1:1226	5g11150	G	T	A	B	B	A	U	B	B	B	B	B	B	A	B	U	B	B	A	A	A	B	A	B	A	B	A	A	U	B	B	B	B	A	B	B	B	A	A	A	U	A	A	A	U	B	A	A
comp1459_c0_seq1:697	5g11240	T	Y	A	B	B	B	B	B	B	B	B	B	B	A	B	B	B	B	B	A	A	B	A	B	A	B	A	A	B	B	B	B	B	A	B	B	B	A	A	A	B	A	A	A	B	B	A	A
comp3714_c0_seq1:1922	5g11260	C	Y	A	B	B	B	B	B	B	B	B	B	B	A	B	B	B	B	B	A	A	B	A	B	A	B	A	A	B	B	B	B	B	A	B	B	B	A	A	A	B	A	A	A	B	B	A	A
gnl|UG|Ta#S17890692:565	5g11261			A	B	U	B	B	B	B	B	B	B	B	A	B	B	B	B	B	A	A	B	A	B	A	B	A	A	B	B	B	B	B	A	B	B	B	A	A	A	B	A	A	A	B	B	A	A
gnl|UG|Ta#S17890692:648	5g11262			A	B	B	B	B	B	B	B	B	B	B	A	B	B	B	B	B	A	A	B	A	B	A	B	A	A	B	B	B	B	B	A	B	B	B	A	A	A	B	A	A	A	B	B	A	A
A_comp83799_c0_seq1:934	5g11620	T	C	A	B	B	B	B	B	B	B	B	B	B	A	B	B	B	U	B	A	A	B	A	B	A	B	A	A	B	B	B	B	B	A	B	B	B	A	A	A	B	A	A	A	B	B	A	A
A_comp65530_c0_seq1:840	5g11740	G	C	A	B	B	B	B	B	B	B	B	B	B	A	B	B	B	B	B	A	A	B	A	B	A	B	A	A	B	B	B	B	B	A	B	B	B	A	A	A	U	A	A	A	B	B	A	A
A_comp579_c0_seq1:195	5g11750	A	G	A	B	B	B	B	B	B	B	B	B	B	A	B	B	B	B	B	A	A	B	A	B	A	B	A	A	B	B	B	B	B	A	B	B	B	A	A	A	B	A	A	A	B	B	A	A
A_comp579_c0_seq1:259	5g11750	G	A	A	B	B	B	B	B	B	B	B	B	B	A	B	B	B	B	B	A	A	B	A	B	A	B	A	A	B	B	B	B	B	A	B	B	B	A	A	A	B	A	A	A	B	B	A	A
A_comp579_c0_seq1:146	5g11750	G	A	A	B	B	B	B	B	B	B	B	B	B	A	B	B	B	B	B	A	A	B	A	B	A	B	A	A	B	B	B	B	B	A	B	B	B	A	A	A	U	A	A	A	B	B	A	A
A_comp579_c0_seq1:2220	5g11750	Y	C	A	B	B	B	B	B	B	B	B	B	B	A	B	B	B	U	B	A	A	B	A	B	A	B	U	U	B	B	B	B	B	A	B	B	B	A	A	A	B	A	A	A	B	B	A	A
A_comp26396_c0_seq1:886	5g11900	A	G	A	B	B	B	B	B	B	B	B	B	B	A	B	B	B	B	B	A	A	B	U	B	U	B	A	A	B	B	B	B	B	A	B	B	B	A	A	A	B	A	A	A	B	B	A	A
A_comp26396_c0_seq1:116	5g11900	C	A	A	B	B	B	B	B	B	B	B	B	B	A	B	B	B	B	B	A	A	B	U	U	A	B	A	A	B	B	B	B	B	A	B	B	B	A	U	A	B	A	A	A	B	U	A	A
comp8983_c0_seq1:394	5g13020	T	Y	A	B	B	B	B	B	B	B	B	B	B	A	B	B	B	B	B	U	U	B	U	B	U	B	U	A	B	B	B	B	B	A	B	B	B	U	U	A	B	A	A	U	B	B	B	A
A_comp28394_c0_seq1:775	5g13030	T	C	A	B	B	B	B	B	B	B	B	B	B	A	B	B	B	B	U	A	A	B	A	B	A	B	A	A	B	B	B	B	B	A	B	B	U	A	A	A	U	A	A	A	B	B	A	A
A_comp28394_c0_seq1:261	5g13030	G	T	A	B	B	B	B	B	B	B	B	B	B	A	B	B	B	U	B	A	A	B	U	B	A	B	A	A	B	B	B	B	B	A	B	B	B	A	A	A	B	A	A	A	B	B	A	A
A_comp184935_c0_seq1:306	5g13050	G	C	A	B	B	B	U	B	B	B	B	B	B	A	B	B	B	B	U	A	A	B	A	B	U	B	A	A	B	B	B	B	B	A	U	B	B	A	A	A	B	A	A	A	B	B	A	A
comp14470_c0_seq1:111	5g13060	A	W	A	B	U	B	B	B	B	B	B	B	B	A	B	B	B	B	B	A	U	B	B	B	U	B	U	A	B	B	B	B	B	A	B	B	B	A	U	A	B	A	A	U	B	B	A	A
A_comp90653_c0_seq1:1090	5g13120	T	C	A	B	B	B	B	B	B	B	B	B	B	A	B	B	B	B	B	A	A	U	A	B	A	B	A	A	B	B	B	B	B	A	B	B	B	A	A	A	B	A	A	A	B	B	A	A
A_comp118794_c0_seq1:924	5g13120	C	G	A	B	B	U	B	B	B	B	B	B	B	A	B	B	U	B	U	A	A	U	A	B	A	B	A	A	U	B	B	U	B	A	B	B	B	A	A	A	U	A	A	A	B	B	A	A
A_comp25985_c0_seq2:287	5g13180	G	A	A	B	B	B	B	B	B	B	U	B	B	A	B	B	B	B	B	A	A	U	A	B	A	B	A	A	B	U	B	U	B	A	B	B	B	A	A	A	B	A	A	A	U	B	A	A
gnl|UG|Ta#S32434696:561	5g13190	A	W	A	B	B	B	B	B	B	B	B	B	B	A	B	B	B	B	B	A	A	B	A	B	U	B	A	A	B	B	B	B	B	A	B	B	A	B	B	A	B	A	A	A	B	B	A	A
gnl|UG|Ta#S32434696:290	5g13190	A	M	A	B	B	B	B	B	B	B	B	B	B	A	B	B	B	B	B	A	U	B	U	B	U	B	A	A	B	B	B	B	B	A	B	B	U	B	B	A	B	A	A	A	B	B	A	A
A_comp5567_c0_seq1:2022	5g13350	S	C	A	B	U	A	B	B	B	B	B	B	B	A	B	B	B	B	B	A	A	B	A	B	A	B	A	A	B	B	B	B	B	A	B	B	U	A	A	A	B	A	A	A	B	B	A	A
A_comp5567_c0_seq1:1246	5g13350	A	G	A	B	B	A	B	B	B	B	B	B	B	A	B	B	B	B	B	A	A	B	A	B	A	B	A	A	B	B	B	B	B	A	B	B	B	A	A	A	U	A	A	A	B	B	A	A
A_comp5567_c0_seq1:2900	5g13350	T	C	A	B	B	U	B	B	B	B	B	B	B	A	B	B	B	U	B	A	A	B	A	B	A	B	A	A	B	B	B	B	B	A	B	B	B	A	A	A	B	A	A	A	B	B	A	A
A_comp1440_c0_seq1:2122	5g13400	A	G	A	B	B	A	B	B	B	B	B	B	B	A	B	B	B	B	B	A	A	A	A	B	A	B	A	A	B	B	B	B	B	A	B	B	B	A	A	A	B	A	A	A	B	B	A	A
A_comp1440_c0_seq1:1730	5g13400	G	A	A	B	B	A	B	B	B	B	B	B	B	A	B	B	B	B	U	A	A	B	A	B	A	B	A	A	B	B	B	B	B	A	B	B	B	A	A	A	B	A	A	A	B	B	A	A
A_comp1440_c0_seq1:672	5g13400	T	C	A	B	B	A	B	B	B	B	B	B	B	A	B	B	B	B	B	A	A	B	U	B	A	B	A	A	B	B	B	B	B	A	B	B	B	A	A	A	U	A	A	A	B	B	A	A
A_comp1440_c0_seq1:1062	5g13400	T	C	A	B	B	A	B	B	B	B	B	B	B	A	B	B	B	B	B	U	A	B	A	B	A	B	A	A	B	B	B	B	B	A	B	B	U	A	A	A	U	A	A	A	B	B	A	A
gnl|UG|Ta#S17985243:753	5g13460	A	W	A	B	B	A	B	B	B	B	B	B	B	A	B	B	B	B	B	A	A	B	A	B	A	B	A	A	B	B	B	B	B	A	B	B	B	A	A	A	B	A	A	A	B	B	A	A
A_comp116639_c0_seq1:131	5g13490	C	T	A	B	B	A	B	B	A	B	B	B	B	A	B	B	B	B	B	A	A	B	A	B	A	B	A	A	B	B	B	B	U	A	B	B	B	A	A	A	B	A	A	A	B	B	A	A
A_comp48618_c0_seq1:1446	5g13540	C	G	A	B	U	A	B	B	A	B	B	B	B	U	B	B	B	B	B	A	A	B	U	B	A	B	U	A	B	B	B	B	B	A	B	B	B	A	A	A	B	A	A	A	B	B	A	A
A_comp19333_c0_seq1:1660	5g13570	G	A	A	B	B	A	B	B	A	B	B	B	B	A	B	B	B	B	B	A	A	U	A	B	A	B	A	A	B	B	B	B	B	A	B	B	B	A	A	A	U	A	A	A	B	B	A	A
A_comp19333_c0_seq1:1717	5g13570	C	T	A	B	B	A	B	B	A	B	U	B	B	A	B	B	B	B	B	A	A	U	A	B	A	B	A	A	B	B	B	B	U	A	B	U	U	A	A	A	U	A	A	A	B	B	A	A
A_comp20559_c0_seq1:493	5g13580	C	G	A	B	B	A	B	B	A	B	B	B	B	A	B	B	B	B	B	A	A	B	A	B	A	B	A	A	B	B	B	B	B	A	B	B	B	A	A	A	B	A	A	A	B	B	A	A
A_comp20559_c0_seq1:494	5g13580	C	T	A	B	B	A	B	B	A	B	B	B	B	A	B	B	B	B	B	A	A	B	A	B	A	B	A	A	B	B	B	B	B	A	B	B	B	A	A	A	U	A	A	A	B	B	A	A
A_comp20559_c0_seq1:596	5g13580	T	C	A	B	B	A	B	B	A	B	B	B	B	A	B	B	B	B	B	A	A	B	A	B	A	B	A	A	B	B	B	B	B	A	B	B	B	A	A	A	U	A	A	A	B	B	A	A
A_comp20559_c0_seq1:237	5g13580	Y	C	A	B	U	A	B	B	A	B	B	B	B	A	B	B	B	B	B	A	A	U	A	B	A	B	A	A	B	B	B	B	B	A	B	B	B	A	A	A	B	A	A	A	B	B	A	A
A_comp20559_c0_seq1:47	5g13580	A	T	A	B	B	A	U	B	A	B	B	B	B	A	B	B	B	B	B	A	A	U	A	B	A	B	A	A	B	B	B	B	B	A	B	B	B	A	A	A	U	A	A	A	B	B	A	A
A_comp28113_c0_seq1:93	5g13890	C	A	A	B	B	A	B	B	A	B	B	B	B	A	B	B	B	B	B	A	A	B	A	B	A	B	A	A	B	B	B	B	B	A	B	B	B	A	A	A	B	A	A	A	B	B	A	A
A_comp28113_c0_seq1:94	5g13890	C	T	A	B	B	A	B	B	A	B	B	B	B	A	B	B	B	B	B	A	A	B	A	B	A	B	A	A	B	B	B	B	B	A	B	B	B	A	A	A	B	A	A	A	B	B	A	A
A_comp20946_c0_seq1:585	5g14720	T	G	A	B	B	A	B	B	A	B	B	B	B	A	B	B	B	B	B	A	A	B	U	B	A	B	A	A	B	B	B	U	B	A	B	B	B	A	A	A	B	A	A	A	B	B	A	A
A_comp115052_c0_seq1:272	5g14850	A	G	A	B	B	A	B	B	A	B	B	B	B	A	B	B	B	B	B	A	A	B	A	B	U	U	A	A	B	B	B	U	B	A	B	B	B	A	A	A	U	A	A	A	B	B	A	A
comp1045_c1_seq1:253	5g15220	C	Y	A	B	U	A	B	B	A	B	B	B	A	A	B	B	B	B	B	A	A	B	A	B	U	B	A	A	B	B	B	B	B	A	B	B	B	A	A	A	B	A	A	A	B	B	A	B
A_comp9970_c0_seq1:1215	5g15300	T	C	A	B	B	A	B	B	A	B	B	B	A	A	B	B	B	B	B	A	A	B	A	B	A	B	A	A	B	B	B	U	B	A	B	B	B	A	A	A	B	A	A	A	B	B	A	B
comp5866_c0_seq1:334	5g15780	C	M	A	B	B	A	B	B	A	U	B	B	A	A	B	B	B	B	B	U	U	B	U	B	U	A	U	A	B	B	B	B	B	A	B	B	B	A	U	A	B	A	A	A	B	B	A	B
A_comp3920_c0_seq1:993	5g15830	T	Y	A	B	B	A	B	B	A	B	B	B	A	A	B	B	B	B	B	A	A	B	A	B	A	A	A	A	B	B	B	B	B	A	B	B	B	A	A	A	B	A	A	A	B	B	A	B
A_comp3920_c0_seq1:730	5g15830	T	C	A	B	B	A	B	B	A	B	B	B	A	A	B	B	B	B	B	A	A	B	A	B	A	A	A	A	B	B	B	U	B	A	B	B	B	A	A	A	B	A	A	A	B	B	A	B
A_comp3920_c0_seq1:961	5g15830	R	G	A	B	B	A	B	B	A	B	B	B	A	A	B	B	B	B	B	A	A	U	A	B	A	A	A	A	B	B	B	A	B	A	B	B	B	A	A	A	B	A	A	A	B	B	A	B
A_comp3920_c0_seq1:320	5g15830	T	C	A	B	B	A	B	B	A	B	B	B	A	A	B	B	B	B	B	A	A	B	A	B	A	A	A	A	B	B	B	U	B	A	B	B	B	A	A	A	U	A	A	A	B	B	A	B
A_comp3920_c0_seq1:496	5g15830	A	G	A	B	B	A	B	B	A	B	B	B	A	A	B	B	B	B	B	A	A	B	A	B	A	A	A	A	B	B	B	U	B	A	B	B	B	A	A	A	U	A	A	A	B	B	A	B
A_comp3920_c0_seq1:1119	5g15830	Y	C	A	B	B	A	B	B	U	B	B	B	A	A	B	B	B	B	B	A	A	U	A	B	A	A	A	A	B	B	B	A	B	A	B	B	B	A	A	A	B	A	A	A	B	B	A	B
A_comp22859_c0_seq1:333	5g15830	S	C	A	B	U	A	B	B	A	B	B	B	A	A	B	B	B	B	B	A	A	U	A	B	A	A	A	A	B	B	B	A	B	A	B	B	B	A	A	A	B	A	A	A	B	B	A	B
A_comp3920_c0_seq1:247	5g15830	G	A	A	B	B	A	B	B	A	B	B	B	A	A	B	B	B	B	B	A	A	U	A	B	A	A	A	A	B	B	B	U	B	A	B	B	B	A	A	A	U	A	A	A	B	B	A	B
A_comp3920_c0_seq1:866	5g15830	G	R	A	B	U	A	B	B	A	A	B	B	A	A	B	B	B	A	B	A	A	B	A	B	A	A	A	A	B	B	B	B	B	A	B	B	B	A	A	A	B	A	A	A	A	B	A	B
gnl|UG|Ta#S17987015:329	5g15850	Y	T	A	B	U	A	B	U	A	B	B	B	A	A	B	B	B	U	U	A	A	U	A	B	A	A	A	A	B	B	B	A	B	A	B	B	U	A	A	A	B	A	A	A	B	B	A	U
A_comp9597_c0_seq1:1188	5g16260	A	G	A	B	B	A	B	B	A	B	B	B	A	A	B	B	B	B	B	A	A	B	A	B	A	A	A	A	B	B	B	U	B	A	B	B	B	A	A	A	B	A	A	A	B	B	A	B
A_comp36301_c0_seq1:588	5g16620	C	G	A	B	B	A	B	B	A	B	B	B	A	A	B	B	B	B	B	A	A	B	A	B	A	B	A	A	B	B	B	U	B	A	B	B	B	A	A	A	B	A	A	A	B	B	A	B
A_comp36301_c0_seq1:655	5g16620	T	A	A	B	B	A	B	B	A	B	B	B	A	A	B	B	B	B	B	A	A	B	A	B	A	B	A	A	B	B	B	U	B	A	B	B	B	A	A	A	B	A	A	A	B	B	A	B
A_comp36301_c0_seq1:390	5g16620	C	G	A	B	B	A	B	B	A	B	B	B	A	A	B	B	B	B	B	A	A	B	A	B	A	B	A	A	B	B	B	U	B	A	B	B	B	A	A	A	U	A	A	A	B	B	A	B
A_comp13863_c0_seq1:303	5g16850	T	A	A	B	B	A	B	B	A	B	B	B	A	A	B	B	B	B	B	A	A	B	A	B	A	B	A	A	B	B	B	U	B	A	B	B	B	A	A	A	B	A	A	A	B	B	A	B
A_comp13863_c0_seq1:945	5g16850	C	T	A	B	B	A	B	B	A	B	B	B	A	A	B	B	B	B	B	A	A	B	U	B	A	B	A	A	B	B	B	U	B	A	B	B	B	A	A	A	B	A	A	A	B	B	A	B
A_comp13863_c0_seq1:1246	5g16850	C	G	A	B	B	A	B	B	A	B	B	B	A	A	B	B	B	B	B	A	A	B	U	B	A	B	A	A	B	B	B	U	B	A	B	B	B	A	A	A	B	A	A	A	B	B	A	B
A_comp13863_c0_seq1:1428	5g16850	G	A	A	B	B	A	B	B	A	B	B	B	A	A	B	B	B	B	B	A	A	B	A	B	A	B	A	A	B	B	B	U	B	A	B	B	B	A	A	A	U	A	A	A	B	B	A	B
A_comp13863_c0_seq1:1447	5g16850	T	G	A	B	B	A	B	B	A	B	B	B	A	A	B	B	B	B	B	A	A	B	A	B	A	B	B	A	B	B	B	U	B	A	B	B	B	A	A	A	B	A	A	A	B	B	A	B
gnl|UG|Ta#S16210004:134	5g16860	G	R	A	B	B	A	B	B	A	B	B	B	A	A	B	B	B	B	B	A	A	B	A	B	A	B	A	A	B	B	B	B	B	A	B	B	B	A	A	A	B	A	A	A	B	B	A	B
gnl|UG|Ta#S16210004:489	5g16860	R	A	A	B	B	A	B	B	A	B	B	B	A	A	B	B	B	B	B	A	A	B	A	B	A	B	A	A	B	B	B	A	B	A	B	B	B	A	A	A	B	A	A	A	B	B	A	B
D_comp632_c0_seq1:1007	5g17030	S	C	A	B	U	A	B	B	A	B	B	B	A	A	B	B	B	B	B	B	A	B	A	B	U	A	A	A	B	B	B	B	B	A	B	B	B	A	A	A	B	A	B	A	B	B	A	B
A_comp136649_c0_seq1:239	5g17200	T	C	A	B	B	A	B	B	A	B	B	B	A	A	B	B	B	B	B	A	A	B	A	B	U	A	A	A	B	B	B	U	B	A	B	B	B	A	A	A	B	A	A	A	B	B	A	B
B_comp14350_c0_seq2:697	5g17210	C	T	A	B	B	A	B	B	A	B	B	B	A	A	B	B	B	B	B	A	A	B	A	B	A	A	A	A	B	B	B	U	B	A	B	B	U	A	A	A	U	A	A	A	B	B	A	B
A_comp26019_c0_seq1:818	5g17220	A	G	A	B	B	A	B	B	A	B	B	B	A	A	B	B	B	B	B	A	A	B	A	B	A	A	A	A	B	B	B	U	B	A	B	B	B	A	A	A	U	A	A	A	B	B	A	B
A_comp11899_c0_seq2:1161	5g17230	T	G	A	B	B	U	B	B	A	B	B	B	A	A	B	B	B	B	B	A	A	B	U	B	B	U	A	A	B	B	B	U	B	A	B	B	B	U	A	A	B	A	A	A	B	B	A	B
gnl|UG|Ta#S17895361:726	5g17240	G	R	A	B	B	A	B	B	A	B	B	B	A	A	B	B	B	B	B	U	U	B	U	B	U	A	A	A	B	B	B	B	B	A	B	B	B	A	U	A	B	A	A	A	B	B	A	B
gnl|UG|Ta#S32646062:559	5g17270	Y	C	A	B	U	A	B	B	A	B	B	B	A	A	B	B	B	B	U	A	A	U	A	B	A	A	A	A	B	B	B	A	B	A	B	B	U	A	A	A	B	A	A	A	B	B	A	B
A_comp7600_c0_seq1:969	5g17360	A	R	A	B	B	A	B	B	A	B	B	B	A	A	B	B	B	B	B	A	A	B	A	B	A	A	A	A	B	B	B	B	B	A	B	B	B	A	A	A	B	A	A	A	B	B	A	B
A_comp7600_c0_seq1:1092	5g17360	T	Y	A	B	B	A	B	B	A	B	B	B	A	A	B	B	B	B	B	A	A	B	A	B	A	A	A	A	B	B	B	B	B	A	B	B	B	A	A	A	B	A	A	A	B	B	A	B
A_comp7600_c0_seq1:1230	5g17360	G	R	A	B	B	A	B	B	A	B	B	B	A	A	B	B	B	B	B	A	A	B	A	B	A	A	A	A	B	B	B	B	B	A	B	B	B	A	A	A	B	A	A	A	B	B	A	B
A_comp7600_c0_seq1:370	5g17360	R	G	A	B	B	A	B	B	A	B	B	B	A	A	B	B	B	B	B	A	A	B	A	B	A	A	A	A	B	B	B	A	B	A	B	B	B	A	A	A	B	A	A	A	B	B	A	B
A_comp17458_c0_seq1:232	5g19070	A	T	A	B	B	A	B	B	A	B	B	B	A	A	B	B	B	B	B	A	A	B	A	B	A	A	A	A	B	B	B	U	B	A	B	B	B	A	A	A	U	A	A	A	B	B	A	B
A_comp53438_c0_seq1:433	5g21880	C	G	A	B	B	A	B	U	A	B	B	U	A	A	B	B	B	U	B	A	A	U	A	B	A	A	A	A	B	B	B	U	B	A	A	B	B	A	A	A	B	A	A	A	B	B	A	B
A_comp114703_c0_seq1:351	5g21810	T	C	A	B	U	U	B	A	A	A	B	B	A	A	B	B	B	B	B	A	A	B	A	B	A	A	A	A	B	B	B	U	B	A	A	B	B	A	A	A	B	A	B	A	B	B	A	U
A_comp6279_c0_seq1:788	5g21630	A	C	A	B	U	A	B	A	A	A	B	B	A	A	B	B	U	B	B	A	A	B	A	B	A	A	A	A	B	B	B	A	B	A	A	B	B	A	A	A	B	A	B	A	B	B	A	B
gnl|UG|Ta#S17898712:591	5g21520	T	Y	A	B	B	U	B	A	A	U	B	B	A	B	B	B	B	B	B	U	U	B	U	B	U	A	U	A	B	B	B	A	B	A	A	B	B	A	U	A	B	A	B	A	B	B	A	B
A_comp42325_c0_seq1:318	5g20810	C	T	A	B	B	A	B	A	A	A	B	B	A	B	B	B	B	B	B	U	A	U	B	A	A	A	A	A	B	B	B	A	B	A	A	B	B	A	A	A	U	A	B	A	A	B	A	B
A_comp16039_c0_seq1:179	5g20690	T	C	A	B	U	A	B	A	A	A	B	B	A	B	B	B	B	U	U	A	B	B	B	A	A	A	A	A	B	B	B	A	B	A	A	B	B	A	A	A	U	A	B	A	A	B	A	B
A_comp14188_c0_seq1:384	5g20320	G	C	A	B	U	A	B	A	A	A	B	B	A	B	B	B	B	B	B	A	A	B	B	A	A	A	A	A	B	B	B	A	B	A	A	B	B	A	B	A	U	A	B	A	A	B	A	B
A_comp743_c0_seq1:1860	5g19970	G	A	A	B	B	A	B	A	A	A	B	B	A	B	B	B	B	B	B	A	A	B	B	B	A	A	A	A	B	B	B	A	B	A	A	B	B	A	B	U	B	A	B	A	A	B	A	B
A_comp743_c0_seq1:1969	5g19970	T	C	A	B	B	A	B	A	A	A	B	B	A	B	B	B	B	B	B	A	A	B	B	B	A	A	A	A	B	B	B	A	B	A	A	B	U	A	B	U	B	A	B	A	A	B	A	B
B_comp2825_c1_seq2:614	5g19940	G	R	A	B	B	A	B	A	A	A	B	B	A	B	B	B	B	B	B	A	A	B	B	B	A	A	A	A	B	B	B	A	B	A	A	B	B	A	B	A	B	A	B	A	A	B	A	B
B_comp2825_c1_seq2:576	5g19940	W	A	A	B	U	A	B	A	A	A	B	B	A	B	B	B	B	B	B	A	A	U	B	B	A	A	A	A	B	B	B	A	B	A	A	B	B	A	B	A	B	A	B	A	A	B	A	B
A_comp60012_c0_seq1:681	5g19820	C	T	A	B	B	A	B	A	A	A	B	B	A	B	B	B	B	B	B	A	A	B	B	B	A	A	A	A	B	B	B	A	B	A	A	B	B	A	B	A	B	A	B	A	A	B	A	B
A_comp34510_c0_seq1:4406	5g19790	C	A	A	B	B	A	B	A	A	A	B	B	A	B	B	B	B	B	B	A	A	B	B	B	A	A	A	A	B	B	B	A	B	A	A	B	B	A	B	A	B	A	B	A	A	B	A	B
A_comp34510_c0_seq1:623	5g19790	T	C	A	B	B	A	B	A	A	A	B	B	A	B	B	B	B	B	B	A	U	B	B	B	A	A	A	A	B	B	B	A	B	A	A	B	B	A	B	A	B	A	B	A	A	B	A	B
A_comp34510_c0_seq1:288	5g19790	G	A	A	B	A	A	B	A	A	A	B	B	A	B	B	B	B	B	B	A	A	B	U	B	A	A	A	A	B	B	B	A	B	A	A	B	B	A	B	A	B	A	B	A	A	B	A	B
A_comp34510_c0_seq1:4236	5g19790	A	G	A	B	B	A	B	A	A	A	B	B	A	B	B	B	B	B	B	A	A	B	B	B	A	A	A	A	B	B	B	A	B	A	A	B	U	A	B	A	U	A	B	A	A	B	A	B
A_comp18868_c0_seq1:848	5g19760	T	G	A	B	B	A	B	A	A	A	B	B	A	B	B	B	B	B	B	A	A	B	B	B	A	A	A	A	B	B	B	A	B	A	A	B	B	A	B	A	B	A	B	A	A	B	A	B
A_comp18868_c0_seq1:412	5g19760	C	T	A	B	B	A	B	A	A	A	B	B	A	B	B	B	B	B	B	A	A	B	B	B	A	A	A	A	B	B	B	A	B	A	A	B	B	A	B	U	B	A	B	A	A	B	A	B
A_comp24186_c0_seq1:847	5g19720	T	C	A	B	B	A	B	A	A	A	B	B	A	B	B	B	B	B	B	A	A	B	B	B	A	A	A	B	B	B	B	A	B	A	A	B	B	A	B	U	B	A	B	A	A	B	A	B
A_comp24186_c0_seq1:901	5g19720	G	A	A	B	A	A	B	A	A	A	B	B	A	B	B	B	B	B	B	A	A	B	B	B	A	A	A	B	B	B	B	A	B	A	A	B	B	A	B	U	B	A	B	A	A	B	A	B
A_comp9626_c0_seq1:225	5g19610	T	G	A	B	B	A	B	A	A	A	B	B	A	B	B	B	B	B	B	A	A	B	B	B	A	A	A	B	B	B	B	A	B	A	A	B	B	A	B	A	B	A	B	A	A	B	A	B
A_comp106958_c0_seq1:849	5g19470	T	C	A	B	B	U	B	A	A	A	B	B	A	B	B	B	B	B	B	A	A	B	B	B	U	A	A	U	B	B	B	U	B	A	A	B	B	A	B	A	B	A	B	A	U	B	A	U
D_comp3872_c0_seq1:596	5g22510	R	A	A	B	U	B	B	A	A	B	B	B	A	B	B	A	B	B	B	A	A	B	B	B	A	A	A	B	B	B	B	A	B	A	A	U	B	A	B	A	B	A	B	A	A	B	A	B
A_comp84792_c0_seq1:390	5g22600	T	C	A	B	B	B	B	A	A	B	B	B	A	B	B	A	B	B	B	A	A	B	B	B	A	A	A	B	B	B	B	A	B	A	A	B	B	A	B	A	B	A	B	A	A	B	A	B
A_comp4500_c0_seq1:899	5g22770	G	A	A	B	B	B	B	A	A	B	B	B	A	B	A	A	B	B	B	A	A	B	B	B	A	B	A	B	B	B	B	A	A	A	A	B	B	A	B	A	B	A	B	A	A	B	A	A
A_comp4500_c0_seq1:510	5g22770	C	S	A	B	B	B	B	A	A	B	B	B	A	B	A	A	B	B	B	A	A	B	U	B	B	B	A	B	B	B	B	A	A	A	A	B	B	A	B	A	B	A	B	A	A	B	A	A
B_comp120_c0_seq3:1112	5g22820	R	G	A	B	B	B	B	A	A	B	B	B	A	B	A	A	B	B	B	A	A	B	B	B	A	B	A	B	B	B	B	A	A	A	A	B	B	A	B	A	B	A	B	A	A	B	A	A
A_comp1967_c0_seq1:1116	5g25070	Y	T	A	B	B	B	B	B	A	A	B	B	A	A	A	B	B	B	B	A	B	B	A	B	A	A	A	B	A	B	B	A	B	A	A	B	B	A	B	A	B	A	B	A	A	A	A	A
A_comp17761_c0_seq1:505	5g24890	T	A	A	B	B	B	B	B	A	A	B	B	A	A	A	U	B	B	B	A	B	A	U	B	A	A	A	B	B	A	B	A	B	A	A	B	B	A	B	U	B	A	B	A	A	A	A	A
A_comp17761_c0_seq1:1186	5g24890	A	G	A	B	B	B	B	B	A	A	B	B	A	A	A	U	B	B	B	A	B	A	A	B	U	A	A	B	B	A	B	A	B	A	A	B	B	A	B	U	B	A	B	A	A	A	A	A
gnl|UG|Ta#S12922854:638	5g24850	G	R	A	B	B	B	B	B	A	A	B	B	A	A	A	B	B	U	B	U	B	U	U	B	B	A	A	B	B	A	B	A	B	A	A	B	B	A	B	A	B	A	B	A	A	A	A	U
gnl|UG|Ta#S12922854:1011	5g24850	C	Y	A	B	B	B	B	B	A	U	B	B	A	A	A	B	B	B	B	U	B	U	U	B	B	A	U	B	B	A	B	A	B	A	A	B	B	A	B	A	B	A	B	A	A	U	A	U
A_comp72791_c0_seq1:327	5g24830	T	C	A	B	U	B	B	B	A	A	B	B	U	A	A	U	B	B	B	A	B	A	B	B	B	A	A	B	B	A	B	A	B	A	A	B	B	A	B	U	A	A	B	A	A	A	A	A
A_comp267_c0_seq1:1026	5g24690	G	C	A	B	B	B	B	B	A	A	B	B	A	A	B	U	B	A	B	A	B	A	A	B	B	A	A	B	B	A	B	B	B	A	B	B	B	A	B	A	B	A	B	A	A	A	A	A
A_comp92_c0_seq1:771	5g24550	T	C	A	B	B	B	B	B	A	A	B	B	A	A	A	A	B	B	B	A	B	A	A	B	B	A	A	B	B	A	B	B	B	A	A	B	B	A	B	A	A	A	B	A	A	A	A	A
A_comp92_c0_seq1:849	5g24550	C	Y	A	B	A	B	B	B	A	A	B	B	A	A	A	A	B	A	B	A	B	A	A	B	B	A	A	B	B	A	B	B	B	A	A	B	B	A	B	A	A	A	B	A	A	A	A	A
A_comp92_c0_seq1:790	5g24550	C	G	A	B	B	B	B	U	A	A	B	B	A	A	A	A	B	B	B	A	B	A	A	B	B	A	A	B	B	A	B	B	B	A	A	B	B	A	B	A	A	A	B	A	A	A	A	A
A_comp92_c0_seq1:1882	5g24550	G	A	A	B	B	B	B	B	A	A	B	B	A	A	A	U	B	B	B	A	B	A	U	B	B	U	A	B	B	A	B	B	B	A	A	B	B	A	B	A	U	A	B	A	A	A	A	A
A_comp92_c0_seq1:2193	5g24550	G	C	A	B	B	B	B	U	A	A	B	B	A	A	A	A	B	U	B	A	U	A	A	B	B	A	A	B	B	A	B	B	B	A	A	B	B	A	B	A	A	A	B	A	A	A	A	A
A_comp92_c0_seq1:2192	5g24550	G	T	A	B	U	B	U	U	A	A	B	U	A	A	A	A	B	B	B	A	B	A	A	B	B	A	A	B	B	A	B	U	B	A	A	B	B	A	B	A	A	A	B	A	A	A	A	A
A_comp77095_c0_seq1:1171	5g24540	A	G	A	B	U	B	B	B	A	A	B	B	A	A	A	U	B	B	B	A	U	A	A	B	B	A	A	B	B	A	B	B	B	A	A	B	B	A	B	A	A	A	B	A	A	A	A	A
A_comp77095_c0_seq1:1258	5g24540	T	C	A	B	B	B	B	B	U	A	B	B	U	A	A	A	B	B	B	A	B	U	A	U	B	A	A	B	B	A	B	B	B	A	A	B	B	A	B	U	A	A	B	A	A	A	A	A
A_comp77095_c0_seq1:1876	5g24540	G	A	A	B	U	B	B	B	A	U	B	B	A	A	A	U	B	B	U	A	B	A	A	B	B	A	A	B	B	A	B	B	B	A	A	B	B	A	B	A	U	A	B	A	A	A	A	A
D_comp30155_c0_seq1:797	5g24530	G	R	A	B	U	B	B	B	A	U	B	B	A	A	A	B	B	B	B	U	B	U	U	B	B	A	U	B	B	A	B	B	B	A	A	B	B	A	B	A	A	A	B	A	A	U	A	A
B_comp1804_c1_seq3:695	5g24410	C	Y	A	B	B	B	B	B	A	A	B	B	B	A	B	A	B	A	B	A	B	A	B	B	B	A	A	B	B	A	B	B	B	A	B	B	B	A	B	A	B	A	B	A	A	A	A	A
A_comp2296_c0_seq1:353	5g24410	Y	T	A	B	U	B	B	B	A	A	B	B	B	A	B	A	B	A	B	A	B	A	B	B	B	A	A	B	B	A	B	B	B	A	B	B	B	A	B	A	B	A	B	A	A	A	A	A
A_comp2296_c0_seq1:118	5g24410	G	A	A	B	B	B	B	B	A	U	B	B	B	A	B	A	B	U	B	A	B	A	B	B	B	A	A	B	B	A	B	B	B	A	B	B	B	A	B	U	B	A	B	A	A	A	A	A
A_comp7445_c0_seq1:916	5g24400	G	A	A	B	B	B	B	B	A	A	B	B	B	A	B	A	B	A	B	A	B	A	B	B	B	A	A	B	B	A	B	B	B	A	B	B	B	A	B	A	B	A	B	A	A	A	A	A
A_comp7445_c0_seq1:133	5g24400	G	C	A	B	B	B	B	B	A	A	B	B	B	A	B	A	B	A	B	A	B	A	B	B	B	A	A	B	B	A	B	B	B	A	B	B	B	A	B	U	B	A	B	A	A	A	A	A
A_comp45280_c0_seq1:558	5g24390	G	R	A	B	U	B	B	B	A	A	B	B	B	A	B	A	B	A	B	A	U	U	B	B	B	A	U	B	B	A	B	B	B	A	B	B	B	A	B	A	B	A	B	U	A	U	A	U
A_comp2174_c0_seq1:1006	5g24170	A	C	A	B	B	B	B	B	A	A	B	B	B	A	B	A	B	A	B	A	B	A	B	B	A	A	A	B	B	A	B	B	B	A	B	B	B	A	B	B	B	A	B	A	A	A	A	A
A_comp2174_c0_seq1:1088	5g24170	T	C	A	B	B	B	B	B	A	A	B	B	B	A	B	A	B	A	B	A	B	A	B	B	A	A	A	B	B	A	B	B	B	A	B	B	B	A	B	B	B	A	B	A	A	A	A	A
A_comp2174_c0_seq1:2108	5g24170	T	C	A	B	B	B	B	B	A	A	B	B	B	A	B	A	B	A	B	A	B	A	B	B	A	A	A	B	B	A	B	B	B	A	B	B	B	A	B	B	B	A	B	A	A	A	A	A
A_comp2174_c0_seq1:2123	5g24170	T	C	A	B	B	B	B	B	A	A	B	B	B	A	B	A	B	A	B	A	B	A	B	B	A	A	A	B	B	A	B	B	B	A	B	B	B	A	B	B	B	A	B	A	A	A	A	A
A_comp2174_c0_seq1:930	5g24170	T	Y	A	B	B	B	B	B	A	A	B	B	B	A	B	A	B	U	B	A	B	A	B	B	A	A	A	B	B	A	B	B	B	A	B	B	B	A	B	B	B	A	B	A	A	A	A	A
A_comp2174_c0_seq1:635	5g24170	A	G	A	B	U	B	U	B	A	A	B	A	B	A	B	A	B	A	B	A	B	A	U	B	A	A	A	B	B	A	B	B	B	A	B	B	B	A	B	B	B	A	B	A	A	A	U	A
A_comp93386_c0_seq1:433	5g24160	C	G	A	B	U	B	U	B	A	A	B	B	B	A	B	A	B	U	B	A	U	A	U	B	B	A	U	B	B	A	B	B	B	A	B	B	B	A	B	B	B	A	B	A	A	A	B	A
gnl|UG|Ta#S30065898:992	5g24121			A	B	B	B	B	B	A	A	B	B	B	A	B	A	B	A	B	A	B	A	B	A	A	A	A	B	B	A	B	B	B	A	B	B	B	A	B	B	B	A	B	A	A	A	A	A
A_comp17301_c0_seq1:245	5g24120	C	T	A	B	B	B	B	B	A	A	B	B	B	A	B	A	B	A	B	A	B	A	B	A	A	A	A	B	B	A	B	B	B	A	B	B	B	A	B	B	B	A	B	A	A	A	A	A
A_comp17301_c0_seq1:342	5g24120	G	C	A	B	B	B	B	B	A	A	B	B	B	A	B	A	B	A	B	A	B	A	B	A	A	A	A	B	B	A	B	B	B	A	B	B	B	A	B	B	B	A	B	A	A	A	A	A
A_comp17301_c0_seq1:1743	5g24120	G	T	A	B	B	B	B	B	A	A	B	B	B	A	B	A	B	A	B	A	B	A	B	A	A	A	A	B	B	A	B	B	B	A	B	B	B	A	B	B	B	A	B	A	A	A	A	A
A_comp17301_c0_seq1:1844	5g24120	T	A	A	B	B	B	B	B	A	A	B	B	B	A	B	A	B	A	B	A	B	A	B	A	A	A	A	B	B	A	B	B	B	A	B	B	B	A	B	B	B	A	B	A	A	A	A	A
A_comp17301_c0_seq1:2513	5g24120	A	T	A	B	B	B	B	B	A	A	B	B	B	A	B	A	B	A	B	A	B	A	B	A	A	A	A	B	B	A	B	B	B	A	B	B	B	A	B	B	B	A	B	A	A	A	A	A
A_comp17301_c0_seq1:2203	5g24120	G	A	A	B	B	B	B	B	A	A	B	B	B	A	B	A	B	A	B	A	U	A	B	A	A	A	A	B	B	A	B	B	B	A	B	B	B	A	B	B	B	A	B	A	A	A	A	A
A_comp17301_c0_seq1:1774	5g24120	A	G	A	B	B	B	B	B	A	A	B	B	B	A	B	A	B	U	B	A	B	A	B	A	A	A	A	B	B	A	B	B	B	A	B	B	B	A	B	B	B	A	B	A	A	A	A	A
A_comp17301_c0_seq1:1664	5g24120	C	G	A	B	B	B	B	B	A	U	B	B	B	A	B	A	B	A	B	A	B	A	B	A	A	A	A	B	B	A	B	B	B	A	B	B	B	A	B	B	B	A	B	A	A	A	A	A
A_comp17301_c0_seq1:1485	5g24120	A	G	A	B	B	B	B	B	A	A	B	B	B	A	B	A	B	A	B	A	B	A	U	A	A	A	A	B	B	A	B	B	B	A	B	B	B	A	B	B	B	A	B	A	A	A	A	A
A_comp17301_c0_seq1:1693	5g24120	A	G	A	B	B	B	B	B	A	A	B	B	B	A	B	A	B	A	B	A	B	A	B	A	A	A	A	B	B	A	B	B	B	A	B	U	B	A	B	B	B	A	B	A	A	A	A	A
A_comp17301_c0_seq1:2700	5g24120	A	G	A	B	B	B	B	B	A	A	B	B	B	A	B	A	B	U	B	A	B	A	B	U	A	A	A	B	B	U	B	B	B	A	B	B	B	A	B	B	B	A	B	A	A	A	U	A
A_comp17301_c0_seq1:876	5g24120	R	G	A	B	U	B	B	B	A	A	B	B	B	A	B	A	B	A	U	A	B	U	U	A	U	A	U	B	B	A	B	B	B	A	B	B	B	A	B	B	B	A	B	A	A	A	A	A
A_comp71415_c0_seq1:611	5g24110	C	G	A	B	B	B	B	B	A	A	B	B	B	A	B	A	B	A	B	A	B	A	B	A	A	A	A	B	B	A	B	B	B	A	B	B	B	A	B	B	B	A	B	A	A	A	A	A
gnl|UG|Ta#S34272772:863	5g24030	Y	T	A	B	B	B	B	B	A	A	B	B	B	A	B	A	B	A	B	A	B	A	B	A	A	A	A	B	B	A	B	B	B	A	B	B	B	A	B	B	B	B	B	A	A	A	A	A
comp3985_c0_seq1:482	5g23810	A	R	A	B	B	B	A	B	A	B	B	B	B	A	B	A	B	A	B	A	B	A	B	A	U	A	A	B	B	A	B	B	B	A	B	B	B	A	B	B	B	A	B	A	A	A	A	A
A_comp1390_c0_seq1:181	5g23790	G	A	A	B	B	B	A	B	A	B	B	B	B	A	B	A	B	A	B	A	B	A	B	A	A	A	A	B	B	A	B	B	B	A	B	B	B	A	B	B	B	A	B	A	A	A	A	A
A_comp1390_c0_seq1:1520	5g23790	G	A	A	B	B	B	A	B	A	B	B	B	B	A	B	A	B	A	B	A	B	A	B	A	A	A	A	B	B	A	B	B	B	A	B	B	B	A	B	B	B	A	B	A	A	A	A	A
A_comp1390_c0_seq1:1672	5g23790	G	A	A	B	B	B	A	B	A	B	B	B	B	A	B	A	B	A	B	A	B	A	B	A	A	A	A	B	B	A	B	B	B	A	B	B	B	A	B	B	B	A	B	A	A	A	A	A
A_comp22821_c0_seq1:522	5g23680	A	G	A	B	B	B	A	B	A	B	B	B	B	A	B	A	B	A	B	A	B	B	B	A	U	A	A	B	B	A	B	B	B	A	B	B	B	A	B	B	B	A	B	A	A	A	A	A
A_comp8785_c0_seq1:428	5g23570	T	C	A	B	B	B	A	B	A	B	B	B	B	A	B	A	B	A	B	A	B	A	B	A	A	A	A	B	B	A	B	B	B	A	B	B	B	A	B	B	B	A	B	A	A	A	A	A
A_comp8785_c0_seq1:454	5g23570	C	T	A	B	B	B	A	B	A	B	B	B	B	A	B	A	B	A	B	A	B	U	B	A	A	A	A	B	B	A	B	B	B	A	B	B	B	A	B	B	B	A	B	A	A	A	A	A
A_comp8785_c0_seq1:262	5g23570	C	T	A	B	U	B	A	B	A	B	B	B	B	A	B	A	B	A	B	A	B	A	U	A	A	A	A	B	B	A	B	B	B	A	B	B	B	A	B	B	B	A	B	A	A	A	A	A
A_comp21106_c0_seq1:1372	5g23510	G	T	A	B	B	B	A	B	A	B	B	B	B	A	B	A	B	A	U	A	B	A	B	A	A	A	A	B	B	A	B	B	B	A	B	B	B	A	B	B	B	A	B	A	A	A	A	A
A_comp21106_c0_seq1:838	5g23510	A	G	A	B	B	U	A	B	A	B	U	B	B	A	B	A	B	A	B	A	B	A	B	A	A	A	A	B	B	A	U	B	B	A	B	B	B	A	B	B	B	A	B	A	A	A	A	A
comp1953_c0_seq1:347	5g23450	G	R	A	B	B	B	A	B	A	B	B	B	B	A	B	A	B	A	B	A	B	A	B	A	A	A	A	B	B	A	B	B	B	A	B	B	B	A	B	B	B	A	B	A	A	A	A	A
comp1953_c0_seq1:1068	5g23450	Y	T	A	B	U	B	A	B	A	B	B	B	B	A	B	A	B	A	B	A	B	A	B	A	A	A	A	B	B	A	B	B	B	A	B	B	B	A	B	B	B	A	B	A	A	A	A	A
A_comp622_c1_seq1:118	5g23440	C	T	A	B	B	B	A	B	A	B	B	B	B	A	B	A	B	A	B	A	B	A	B	A	A	A	A	B	B	A	B	B	B	A	B	B	B	A	B	B	B	A	B	A	A	A	A	A
A_comp622_c1_seq1:1098	5g23440	A	G	A	B	B	B	A	B	A	B	B	B	B	A	B	A	B	A	B	A	B	A	B	A	A	A	A	B	B	A	B	B	B	A	B	B	B	A	B	B	B	A	B	A	A	A	A	A
A_comp4151_c0_seq1:170	5g23430	C	G	A	B	U	U	A	B	A	B	B	B	B	A	U	A	U	A	B	A	B	A	U	A	A	A	A	B	B	A	B	B	B	A	B	U	B	A	B	B	B	A	B	A	A	A	A	A
A_comp30319_c0_seq1:980	5g23400	A	G	A	B	B	B	A	B	A	B	B	A	B	A	B	A	B	A	U	A	B	A	U	A	A	A	A	B	B	A	B	B	B	A	B	B	B	A	B	B	B	A	B	A	A	A	A	A
A_comp30319_c0_seq1:1080	5g23400	A	G	A	B	B	B	A	B	A	B	B	U	B	A	B	A	B	U	B	A	B	A	U	A	A	A	A	B	B	A	B	B	B	A	B	B	B	A	B	B	B	A	B	A	A	A	U	A
A_comp30319_c0_seq1:276	5g23400	C	T	A	B	U	B	A	B	A	B	B	A	B	A	B	A	U	A	B	A	B	A	B	A	A	A	A	B	B	A	B	B	B	A	B	B	U	A	U	B	B	A	B	A	A	A	A	A
B_comp7898_c0_seq5:1342	5g23400	T	Y	A	B	B	B	U	B	A	B	B	A	B	A	B	A	B	U	B	A	B	U	U	A	U	A	U	B	B	A	B	B	B	A	B	B	B	A	B	B	B	A	B	A	A	A	U	A
B_comp7898_c0_seq5:1345	5g23400	T	Y	A	B	B	B	U	A	A	B	B	A	B	A	B	A	B	U	B	U	B	U	B	A	U	A	U	B	B	A	B	B	B	A	B	B	B	A	B	B	B	A	B	U	A	A	U	A
A_comp24118_c0_seq1:142	5g23370	C	Y	A	B	B	U	A	B	A	B	B	A	B	A	B	A	B	A	U	A	B	A	B	A	U	A	A	B	B	A	B	B	B	A	B	B	B	A	U	B	B	A	B	A	A	A	A	A
A_comp24554_c0_seq1:421	5g23320	G	A	A	B	B	B	A	B	A	B	A	A	B	A	B	A	B	A	B	A	B	A	U	A	A	A	A	B	B	A	B	B	B	A	B	B	B	A	B	U	U	A	U	A	A	A	A	A
comp17269_c0_seq1:98	5g23250	C	T	A	B	U	A	A	B	A	B	A	A	B	A	B	A	B	A	B	A	B	A	B	B	A	A	A	B	B	A	B	B	B	A	B	B	B	A	B	B	A	A	B	A	A	A	A	A
A_comp20067_c0_seq1:218	5g23210	G	K	A	B	U	A	A	B	A	B	A	A	B	A	B	A	B	A	B	A	B	A	B	B	A	A	A	B	B	A	B	B	B	A	B	B	B	A	B	B	A	A	B	A	A	A	A	A
A_comp20067_c0_seq1:380	5g23210	C	Y	A	B	U	U	U	B	A	B	A	A	B	A	B	A	B	U	B	U	B	U	B	B	U	A	A	B	B	A	B	B	B	A	B	B	B	A	B	B	A	A	B	A	A	U	A	A
comp48870_c0_seq1:159	5g23150	C	G	A	B	U	A	A	B	A	A	A	A	B	A	B	A	B	A	B	A	B	A	B	B	B	A	A	B	B	A	B	B	B	A	B	B	B	A	B	B	A	A	B	A	A	A	A	B
A_comp14546_c0_seq1:1798	5g23130	C	G	A	B	A	A	A	B	A	B	A	A	B	A	B	A	B	A	B	A	B	A	B	B	B	A	A	B	B	A	B	B	B	A	B	B	B	A	B	B	A	A	B	A	A	A	A	B
A_comp14546_c0_seq1:1767	5g23130	G	A	A	B	A	A	A	B	A	B	A	A	B	A	B	A	B	A	B	A	B	A	U	B	B	A	A	B	B	A	B	B	B	A	B	B	B	A	B	B	U	A	B	A	A	A	A	B
gnl|UG|Ta#S32543076:562	5g22930	C	Y	A	B	U	B	A	B	A	B	A	A	B	B	B	A	B	U	B	U	B	A	B	B	B	A	U	B	B	A	B	B	B	A	B	B	B	A	U	B	A	A	B	A	A	U	A	B
gnl|UG|Ta#S32543076:158	5g22930	T	Y	A	B	U	B	U	B	A	B	A	A	B	B	B	A	B	U	B	U	B	U	B	B	B	A	U	B	B	A	B	B	B	A	B	B	B	A	U	B	A	A	B	A	A	U	A	B
gnl|UG|Ta#S13125984:484	5g22920	G	R	A	B	U	B	U	B	A	B	A	A	B	B	B	A	B	U	B	U	B	U	B	B	B	A	U	B	B	A	B	B	B	A	B	B	B	A	U	B	A	A	B	A	A	U	U	B
A_comp19525_c0_seq1:1184	5g25450	Y	C	A	B	A	A	A	B	A	B	A	A	B	B	B	A	B	A	U	A	U	A	U	B	U	A	A	B	B	A	B	B	B	A	A	B	U	A	A	B	A	A	B	A	A	A	A	B
A_comp1316_c0_seq1:1282	5g25540	S	G	A	B	A	A	A	B	A	B	A	A	B	B	B	A	B	A	B	A	B	A	B	B	B	A	A	B	B	A	B	B	B	A	A	B	B	A	A	B	A	A	B	A	A	A	A	B
D_comp3914_c0_seq1:377	5g25540	T	Y	A	B	A	B	A	B	A	B	A	A	B	B	B	A	B	A	B	A	B	A	B	B	B	A	A	B	B	A	B	B	B	A	A	B	B	A	A	B	A	A	B	A	A	A	A	B
A_comp1316_c0_seq1:729	5g25540	C	M	A	B	U	B	A	B	A	B	A	A	B	B	B	A	B	A	B	A	B	A	B	B	B	A	A	B	B	A	B	B	B	A	A	B	B	A	A	B	A	A	B	A	A	A	A	B
A_comp1316_c0_seq1:1233	5g25540	C	Y	A	B	U	B	A	B	A	B	A	A	B	B	B	A	B	A	B	A	B	A	B	B	B	A	A	B	B	A	B	B	B	A	A	B	B	A	A	B	A	A	B	A	A	A	A	B
D_comp3914_c0_seq1:701	5g25540	A	R	A	B	U	B	A	B	A	B	A	A	B	B	B	A	B	A	B	A	B	A	B	B	B	A	A	B	B	A	B	B	B	A	A	B	B	A	A	B	A	A	B	A	A	A	A	B
D_comp3914_c0_seq1:381	5g25540	C	M	A	B	A	B	U	B	A	B	A	A	B	B	B	A	B	A	B	A	B	A	B	B	B	A	A	B	B	A	B	B	B	A	A	B	B	A	A	B	A	A	B	A	A	A	A	B
D_comp3914_c0_seq1:352	5g25540	M	C	A	B	A	A	A	B	A	B	A	A	B	B	B	A	B	A	B	A	B	A	B	B	U	A	A	B	B	A	B	B	B	A	A	B	B	A	A	B	A	A	B	A	A	A	A	B
A_comp1316_c0_seq1:1293	5g25540	Y	T	A	B	A	A	A	B	A	B	U	A	B	B	B	A	B	A	B	A	B	A	B	B	B	A	A	B	B	A	B	B	B	A	U	B	B	A	A	B	A	A	B	U	A	A	A	B
A_comp1316_c0_seq1:807	5g25540	C	Y	A	B	U	B	U	B	A	B	A	A	B	B	B	A	B	U	B	A	B	A	B	B	U	A	A	B	B	A	B	B	B	A	A	B	B	A	A	B	A	A	B	A	A	A	A	B
A_comp1316_c0_seq1:810	5g25540	T	Y	A	B	U	B	U	B	A	B	A	A	B	B	B	A	B	U	B	A	B	A	B	B	U	A	A	B	B	A	B	B	B	A	A	B	B	A	A	B	A	A	B	A	A	A	A	B
D_comp3914_c0_seq1:402	5g25540	M	C	A	B	U	A	A	B	A	B	A	A	B	B	B	A	B	A	B	A	B	A	B	B	U	A	A	B	B	A	B	B	B	A	A	B	B	A	A	B	A	A	B	U	A	A	U	B
B_comp1308_c0_seq3:1089	5g25540	T	Y	A	B	U	B	A	B	A	B	A	A	B	B	B	A	B	U	B	U	B	A	B	B	B	A	A	B	B	A	B	B	B	A	A	B	B	U	U	B	A	A	B	A	A	U	A	B
D_comp3914_c0_seq1:795	5g25540	G	S	A	B	U	B	U	B	A	B	A	A	B	B	B	A	B	U	B	U	B	A	B	B	B	A	U	B	B	A	B	B	B	A	A	B	B	A	U	B	A	A	B	U	A	U	A	B
A_comp1316_c0_seq1:1476	5g25540	W	A	A	B	A	A	A	B	A	B	A	A	B	B	B	A	B	A	U	A	A	A	U	B	U	A	A	B	B	A	B	B	B	A	A	B	B	A	A	A	A	A	B	A	A	A	A	U
gnl|UG|Ta#S17897576:676	5g25610	W	T	A	B	A	B	A	B	A	B	A	A	B	B	B	A	A	A	B	A	B	A	B	B	U	A	A	B	B	A	B	B	B	A	A	B	U	A	A	B	A	A	B	A	A	A	A	B
A_comp10830_c0_seq1:371	5g25670	G	A	A	B	A	B	A	B	A	B	A	A	B	B	B	A	A	A	B	A	B	A	B	B	B	A	A	B	B	A	B	B	B	A	A	A	B	A	A	B	A	A	B	A	A	B	A	B
A_comp38931_c0_seq1:620	5g25710	A	G	A	B	A	B	U	A	A	B	A	A	B	B	B	A	A	A	B	A	B	A	B	B	B	A	A	B	B	A	A	A	B	A	A	A	B	A	A	B	A	A	B	A	A	B	A	B
B_comp466_c0_seq14:1772	5g25730	Y	C	A	B	A	U	A	A	A	U	A	A	B	B	B	A	A	A	B	A	B	U	U	B	B	A	A	B	B	A	A	B	B	A	A	A	U	A	A	B	A	A	B	A	A	U	A	B
comp680_c2_seq1:339	5g25740	C	Y	A	B	A	B	A	A	A	B	A	A	B	B	B	A	A	A	B	A	B	U	B	B	B	A	A	B	B	A	B	B	B	A	A	A	B	A	A	B	A	A	B	A	A	B	A	B
A_comp55274_c0_seq1:1647	5g25840	G	T	A	B	A	B	A	A	A	B	A	A	B	B	B	A	A	A	B	A	B	A	B	B	B	A	A	B	B	A	A	A	B	A	A	A	B	A	A	B	A	A	B	A	A	B	A	B
A_comp55274_c0_seq1:1311	5g25840	T	C	A	B	A	B	A	A	A	B	A	A	B	B	B	A	A	A	B	A	B	A	B	B	B	A	A	B	B	A	A	A	B	A	A	A	B	A	U	U	A	A	B	A	A	B	A	B
A_comp55274_c0_seq1:1558	5g25840	G	A	A	B	A	B	A	A	A	B	A	A	B	B	B	A	U	A	U	A	B	A	B	B	B	A	A	B	B	A	A	A	B	A	U	A	B	A	A	B	A	A	B	A	A	B	A	B
A_comp55274_c0_seq1:1269	5g25840	T	C	A	B	A	B	A	A	A	B	A	A	B	B	B	A	A	A	B	A	B	A	B	B	B	A	A	B	B	A	A	A	B	A	A	A	B	A	A	U	A	A	B	A	A	B	A	B
A_comp55274_c0_seq1:987	5g25840	T	C	A	B	U	B	A	U	A	B	A	A	U	B	B	A	A	A	B	A	B	A	U	B	B	A	A	B	B	A	A	A	B	A	A	A	B	A	A	B	A	A	B	A	A	B	A	B
A_comp20185_c0_seq1:743	5g25860	A	G	A	B	A	B	A	A	A	B	A	A	B	B	B	A	A	A	B	A	B	U	U	B	B	A	A	B	B	U	A	A	B	A	A	A	B	A	U	B	A	A	B	A	A	B	A	B
B_comp7487_c0_seq1:673	5g25910	M	C	A	B	A	U	A	A	A	B	A	A	B	B	B	A	A	A	B	A	B	A	U	B	U	A	A	B	B	A	A	A	B	A	A	A	U	A	A	B	A	A	B	A	A	B	A	B
gnl|UG|Ta#S17893249:416	5g25970	R	G	A	B	A	B	A	A	A	B	A	A	B	A	B	A	A	A	B	A	B	A	B	B	B	A	A	B	B	A	A	A	B	A	A	A	B	A	A	B	A	A	B	A	A	B	A	B
gnl|UG|Ta#S17893249:519	5g25970	R	G	A	B	A	B	A	A	A	B	A	A	B	A	B	A	A	A	B	A	B	A	B	B	B	A	A	B	B	A	A	A	B	A	A	A	B	A	A	B	A	A	B	A	A	B	A	B
gnl|UG|Ta#S17893249:390	5g25970	G	R	A	B	U	B	U	A	A	B	A	A	B	A	B	A	A	A	B	A	B	A	B	B	B	A	A	B	B	A	A	A	B	A	A	A	B	A	A	B	A	A	B	A	A	B	A	B
gnl|UG|Ta#S17893249:432	5g25970	T	Y	A	B	A	B	A	A	A	B	A	A	B	A	B	A	A	A	B	A	B	A	B	B	B	A	B	B	B	A	A	A	B	A	B	A	B	A	A	B	A	A	B	A	B	B	A	B
gnl|UG|Ta#S17893249:210	5g25970	A	R	A	B	U	B	U	A	A	B	A	A	B	A	B	A	A	U	B	A	B	U	B	B	B	A	A	B	B	A	A	A	B	A	A	A	B	A	A	B	A	A	B	A	A	B	A	B
gnl|UG|Ta#S17893249:381	5g25970	S	C	A	B	A	B	A	A	A	B	A	A	B	A	B	A	A	A	U	A	U	A	U	B	U	A	A	B	B	A	A	A	B	A	A	A	U	A	A	B	A	A	B	A	A	B	A	B
gnl|UG|Ta#S22380439:411	5g25971			A	B	A	U	A	A	A	U	A	A	B	A	B	A	A	U	B	A	B	A	U	B	U	A	A	B	B	A	A	A	B	A	A	A	U	A	A	B	A	A	B	A	A	B	A	B
gnl|UG|Ta#S17883830:563	5g26030	K	Y	A	B	A	B	A	A	A	B	A	A	B	A	B	A	A	U	U	A	B	A	B	B	B	A	A	B	B	A	A	A	B	A	A	A	B	A	A	B	A	A	U	A	A	B	A	B
A_comp37162_c0_seq1:1640	5g26050	G	A	A	B	U	B	A	A	A	B	A	A	B	A	B	A	A	A	B	A	B	A	U	B	B	A	A	B	B	A	A	A	A	A	A	U	B	A	A	B	A	A	B	A	A	B	A	B
A_comp37162_c0_seq1:999	5g26050	G	C	A	B	U	B	A	A	A	B	A	A	B	A	B	A	A	A	U	A	B	U	B	B	B	A	U	B	B	A	U	A	A	A	A	A	B	A	A	B	A	A	U	A	A	B	A	B
A_comp37162_c0_seq1:2182	5g26050	T	C	A	B	A	B	A	A	A	B	A	A	U	A	U	A	A	A	U	A	U	A	B	U	U	A	A	B	B	A	A	A	A	A	A	A	B	A	A	U	A	A	U	A	A	U	A	B
A_comp1979_c0_seq1:431	5g26060	C	Y	A	B	A	B	A	A	A	B	A	A	B	A	B	A	A	A	B	A	B	A	B	B	B	A	A	B	B	A	A	A	A	A	A	A	B	A	A	B	A	A	B	A	A	B	A	B
D_comp1326_c0_seq1:504	5g26060	R	G	A	B	A	B	A	A	A	B	A	A	B	A	B	A	A	A	B	A	B	A	B	B	B	A	A	B	B	A	A	A	A	A	A	A	B	A	A	B	A	A	B	A	A	B	A	B
A_comp1979_c0_seq1:407	5g26060	R	A	A	B	A	B	A	A	A	B	A	A	B	A	B	A	A	U	B	A	B	A	B	B	U	A	A	B	B	A	A	B	A	A	A	A	B	A	A	B	A	A	B	A	A	B	A	B
A_comp1979_c0_seq1:398	5g26060	R	A	A	B	A	B	A	A	A	B	A	A	B	A	B	A	A	A	B	A	B	A	B	B	B	A	A	B	B	A	A	A	A	A	A	A	B	A	A	B	A	A	B	A	A	B	A	B
A_comp1979_c0_seq1:443	5g26060	R	G	A	B	A	B	A	A	A	B	A	A	B	A	B	A	A	A	B	A	B	A	B	B	B	A	A	B	B	A	A	A	A	A	A	A	B	A	A	B	A	A	B	A	A	B	A	B
A_comp1979_c0_seq1:467	5g26060	R	G	A	B	A	B	A	A	A	B	A	A	B	A	B	A	A	A	B	A	B	A	B	B	B	A	A	B	B	A	A	A	A	A	A	A	B	A	A	B	A	A	B	A	A	B	A	B
D_comp1326_c0_seq1:468	5g26060	R	G	A	B	A	B	A	A	A	B	A	A	B	A	B	A	A	A	B	A	B	A	B	B	B	A	A	B	B	A	A	A	A	A	A	A	B	A	A	B	A	A	B	A	A	B	A	B
B_comp461_c0_seq1:463	5g26060	Y	T	A	B	A	B	A	A	A	B	A	A	B	A	B	A	A	A	B	A	B	A	B	B	U	A	A	B	B	A	A	A	A	A	A	A	B	A	A	B	A	A	B	A	A	B	A	B
A_comp1979_c0_seq1:377	5g26060	Y	T	A	B	A	B	A	A	U	B	A	A	B	A	B	A	A	A	B	A	B	A	B	B	U	A	A	B	B	A	A	A	A	A	A	A	B	A	U	B	A	A	B	A	A	B	A	B
gnl|UG|Ta#S17987903:469	5g26080	A	R	A	B	U	B	U	A	A	B	A	U	B	A	B	A	A	A	B	U	B	U	B	B	B	A	U	B	B	A	A	A	A	A	A	A	B	A	A	B	A	A	B	U	A	B	A	B
gnl|UG|Ta#S17987903:361	5g26080	T	W	A	B	U	B	U	A	A	B	A	U	B	A	B	A	A	U	B	U	B	U	B	B	B	A	U	B	B	A	A	A	A	A	A	A	B	A	U	B	A	A	B	U	A	B	A	B
gnl|UG|Ta#S17987903:535	5g26080	T	W	A	B	U	B	U	A	A	B	A	U	B	A	B	A	A	U	B	U	B	U	B	B	B	A	U	B	B	A	A	A	A	A	A	A	B	A	U	B	A	A	B	U	A	B	A	B
gnl|UG|Ta#S37920226:510	5g26110	R	G	A	B	A	U	A	A	A	B	A	A	B	A	B	A	A	A	U	A	U	A	U	B	U	A	A	B	B	A	A	A	A	A	A	A	U	A	A	B	A	A	B	A	A	U	A	B
D_comp7078_c0_seq1:862	5g26140	R	G	A	B	A	B	A	A	A	B	A	A	B	A	B	A	A	A	B	A	B	A	B	B	B	A	A	B	B	A	A	A	A	A	A	A	B	A	A	B	A	A	B	A	A	B	A	B
D_comp7078_c0_seq1:901	5g26140	R	A	A	B	A	B	A	A	A	B	A	A	B	A	B	A	A	A	B	A	B	A	B	B	B	A	A	B	B	A	A	A	A	A	A	A	B	A	A	B	A	A	B	A	A	B	A	B
A_comp3525_c0_seq1:399	5g26140	T	G	A	B	A	B	A	A	A	B	A	A	B	A	B	A	A	A	B	A	B	A	B	B	B	A	A	B	B	A	A	A	A	A	A	A	B	A	A	B	A	A	B	A	A	B	A	B
A_comp3525_c0_seq1:469	5g26140	A	G	A	B	A	B	A	A	A	B	A	A	B	A	B	A	A	A	B	A	B	A	B	B	B	A	A	B	B	A	A	A	A	A	A	A	B	A	A	B	A	A	B	A	A	B	A	B
A_comp3525_c0_seq1:677	5g26140	A	C	A	B	A	B	A	A	A	B	A	A	B	A	B	A	A	A	B	A	B	A	B	B	B	A	A	B	B	A	A	A	A	A	A	A	B	A	A	B	A	A	B	A	A	B	A	B
A_comp3525_c0_seq1:704	5g26140	A	G	A	B	A	B	A	A	A	B	A	A	B	A	B	A	A	A	B	A	B	A	B	B	B	A	A	B	B	A	A	A	A	A	A	A	B	A	A	B	A	A	B	A	A	B	A	B
A_comp3525_c0_seq1:1169	5g26140	A	C	A	B	A	B	A	A	A	B	A	A	B	A	B	A	A	A	B	A	B	A	B	B	B	A	A	B	B	A	A	A	A	A	A	A	B	A	A	B	A	A	B	A	A	B	A	B
A_comp3525_c0_seq1:578	5g26140	S	C	A	B	U	B	A	A	A	B	A	A	B	A	B	A	A	A	B	A	B	A	B	B	B	A	A	B	B	A	A	A	A	A	A	A	B	A	A	B	A	A	B	A	A	B	A	B
A_comp3525_c0_seq1:1538	5g26140	A	G	A	B	A	B	A	A	A	B	A	A	B	A	B	A	A	A	B	A	B	A	B	B	B	A	A	B	B	A	A	A	A	A	A	A	B	A	A	B	U	A	B	A	A	B	A	B
A_comp3525_c0_seq1:1451	5g26140	A	G	A	B	U	B	U	U	U	B	A	A	B	A	B	A	A	U	B	A	B	A	B	B	B	U	A	B	B	A	A	A	A	A	A	A	B	A	A	B	U	A	B	A	U	B	A	B
gnl|UG|Ta#S17988288:542	5g26143			A	B	A	B	A	A	A	B	A	A	B	A	B	A	A	A	U	A	B	A	B	B	U	A	A	B	B	A	A	A	A	A	A	A	B	A	A	B	A	A	B	A	A	B	A	B
gnl|UG|Ta#S17988288:454	5g26144			A	B	U	B	U	A	A	B	U	U	B	A	B	A	A	U	B	U	B	U	B	B	B	A	A	B	B	A	A	A	A	A	A	A	B	A	U	B	A	A	B	A	A	B	A	B
gnl|UG|Ta#S17988288:461	5g26145			A	B	U	B	U	A	A	B	U	U	B	A	B	A	A	U	B	U	B	U	B	B	B	A	A	B	B	A	A	A	A	A	A	A	B	A	U	B	A	A	B	A	A	B	A	B
A_comp40462_c0_seq1:152	5g26230	G	R	A	B	A	B	A	A	A	B	A	B	B	A	B	A	A	A	B	A	B	U	B	B	B	A	A	B	B	A	U	A	A	A	A	A	B	A	A	B	A	A	B	A	A	B	A	B
A_comp40462_c0_seq1:260	5g26230	G	R	A	B	A	B	A	A	A	B	A	U	B	A	B	A	A	A	B	A	B	U	B	B	B	A	A	B	B	A	U	A	A	A	A	A	B	A	A	B	A	A	B	A	A	B	A	B
D_comp47776_c0_seq1:366	5g26230	G	R	A	B	A	B	A	A	A	B	A	B	B	A	B	A	A	A	B	A	B	U	B	B	B	A	A	B	B	A	U	A	A	A	A	A	B	A	U	B	A	A	B	U	A	B	A	B
D_comp47776_c0_seq1:372	5g26230	C	S	A	B	A	B	A	A	A	B	A	B	B	A	B	A	A	A	B	A	B	U	B	B	B	A	A	B	B	A	U	A	A	A	A	A	B	A	U	B	A	A	B	U	A	B	A	B
D_comp47776_c0_seq1:186	5g26230	G	R	A	B	A	B	A	A	A	B	A	U	B	A	B	A	A	A	B	A	B	U	B	B	B	A	A	B	B	A	U	A	A	A	A	A	B	A	A	B	A	A	B	U	A	B	A	B
B_comp20439_c0_seq2:471	5g26230	C	M	A	B	A	B	A	A	A	U	A	U	B	A	B	A	A	U	B	A	B	U	B	B	B	A	A	B	B	A	U	A	A	A	A	A	B	A	A	B	A	A	B	U	A	B	A	B
B_comp15717_c0_seq1:267	5g26230	G	R	A	B	A	B	A	A	A	U	A	U	B	A	B	A	A	A	B	A	B	U	B	B	B	A	A	B	B	A	U	A	A	U	A	A	B	A	A	B	A	A	B	U	A	B	A	B
D_comp47776_c0_seq1:210	5g26230	G	K	A	B	U	B	A	A	A	B	A	U	B	A	B	A	A	U	B	A	B	U	B	B	B	A	A	B	B	A	U	A	A	A	A	A	B	A	U	B	A	A	B	U	A	B	A	B
B_comp15717_c0_seq1:303	5g26230	C	S	A	B	U	B	A	A	A	B	A	U	B	A	B	A	A	U	B	A	B	U	B	B	B	A	A	B	B	A	U	A	A	U	A	A	B	A	U	B	A	A	B	U	A	B	A	B
gnl|UG|Ta#S22369262:124	5g26231			A	B	A	U	A	A	A	B	A	A	B	A	B	A	A	A	B	A	U	A	U	B	U	A	A	B	B	A	A	A	A	A	A	A	U	A	A	B	A	A	B	A	A	B	A	B
B_comp4100_c0_seq1:762	5g26280	T	W	A	B	U	B	U	A	A	B	A	A	B	U	B	A	A	U	B	U	B	U	B	B	B	A	U	B	B	A	A	A	A	A	A	A	B	U	U	B	A	A	B	A	A	B	A	B
A_comp22054_c0_seq1:3332	5g26290	C	G	A	B	A	B	A	A	A	B	A	A	B	A	B	A	A	A	B	U	B	A	B	B	B	A	A	B	B	A	A	A	A	A	A	A	B	A	A	B	U	A	B	A	A	B	A	B
A_comp22054_c0_seq1:3344	5g26290	A	C	A	B	A	B	A	A	A	B	A	A	B	U	B	A	A	A	B	U	B	A	B	B	B	A	A	B	B	A	A	A	A	A	A	A	B	A	A	B	U	A	B	A	A	B	A	B
A_comp22054_c0_seq1:3692	5g26290	G	C	A	B	U	B	A	A	A	B	A	A	B	A	B	A	A	A	B	A	B	U	B	B	B	A	A	B	B	A	A	A	A	A	A	A	B	A	A	U	A	A	B	A	A	B	A	B
A_comp22054_c0_seq1:2819	5g26290	A	G	A	B	U	B	A	A	A	U	A	A	B	A	B	A	A	B	B	A	U	A	U	B	B	A	A	B	B	A	U	A	A	A	A	A	B	A	A	B	A	A	B	A	A	B	A	B
A_comp22054_c0_seq1:2860	5g26290	C	T	A	B	U	B	A	A	A	U	A	A	B	A	B	A	A	A	A	A	U	A	U	B	B	A	A	B	B	A	A	A	A	A	A	A	B	A	A	U	A	A	B	A	A	B	A	B
A_comp16302_c0_seq1:329	5g26320	G	T	A	B	A	B	A	A	A	B	A	A	B	A	B	A	A	A	B	A	B	A	B	B	B	A	A	B	B	A	A	A	A	A	A	A	B	A	A	B	A	A	B	A	A	B	A	B
A_comp16302_c0_seq1:476	5g26320	S	C	A	B	U	U	A	A	A	B	A	A	B	A	B	A	A	A	U	A	B	A	U	B	U	A	A	B	B	A	A	A	A	A	A	A	U	A	A	B	A	A	B	A	A	B	A	B
A_comp16302_c0_seq1:475	5g26320	K	G	A	B	U	U	A	A	A	B	A	A	B	A	B	A	A	A	U	A	B	A	U	B	U	A	A	B	B	A	A	A	A	A	A	A	U	A	A	B	A	A	B	A	A	B	A	B
A_comp65476_c0_seq1:1540	5g26360	G	A	A	B	U	B	A	A	A	B	A	A	B	A	B	A	A	A	B	A	B	A	B	B	B	A	A	B	B	A	A	A	A	A	A	A	U	A	A	B	U	A	B	A	A	B	A	B
A_comp65476_c0_seq1:1777	5g26360	C	T	A	B	A	B	A	A	A	B	A	A	B	U	B	A	A	A	B	U	B	U	B	B	B	A	A	B	B	A	A	U	A	A	U	A	B	U	U	B	A	A	B	A	A	B	A	B
A_comp65476_c0_seq1:1719	5g26360	T	C	A	B	B	B	A	A	A	B	A	A	B	U	B	A	A	A	B	A	B	U	B	B	B	A	U	B	B	A	A	A	A	A	A	A	B	A	U	U	A	A	B	A	A	B	A	B
A_comp22012_c0_seq1:1237	5g26410	G	A	A	B	B	B	U	U	A	B	A	A	B	A	B	A	A	A	B	U	B	A	B	B	B	A	U	B	B	A	A	A	A	U	U	U	B	A	U	B	A	A	B	U	A	B	A	B
A_comp16103_c0_seq1:957	5g26420	G	T	A	B	A	B	A	A	A	B	A	A	B	A	B	A	A	A	B	A	B	A	B	B	B	A	A	B	B	A	A	A	A	A	A	A	B	A	A	B	U	A	B	A	A	B	A	B
B_comp6012_c0_seq1:2009	5g26420	Y	C	A	B	A	B	A	A	A	B	A	A	B	A	B	A	A	A	B	A	B	A	U	B	U	A	A	B	B	A	A	A	A	A	A	A	B	A	A	B	A	A	B	A	A	B	A	B
A_comp16103_c0_seq1:1409	5g26420	R	G	A	B	A	B	A	A	A	B	A	A	B	A	B	A	A	A	U	A	B	A	B	B	U	A	A	B	B	A	A	A	A	A	A	A	B	A	A	B	A	A	B	A	A	B	A	B
A_comp16103_c0_seq1:1410	5g26420	Y	T	A	B	A	B	A	A	A	B	A	A	B	A	B	A	A	A	U	A	U	A	B	B	U	A	A	B	B	A	A	A	A	A	A	A	B	A	A	B	A	A	B	A	A	B	A	B
A_comp16103_c0_seq1:1296	5g26420	T	C	A	B	A	B	A	U	A	B	U	A	B	A	B	A	A	A	B	U	B	U	B	B	B	A	A	B	B	A	A	A	A	A	A	A	B	U	U	B	U	A	B	A	A	B	A	B
A_comp16103_c0_seq1:2622	5g26420	T	G	A	B	A	B	A	A	A	B	A	A	B	A	B	A	A	A	B	A	B	A	B	U	B	A	A	B	U	A	A	A	A	A	U	A	B	A	A	B	U	A	B	A	A	B	A	U
A_comp29272_c0_seq1:798	5g26460	G	T	A	B	A	B	A	A	A	B	A	A	B	A	B	A	A	A	B	A	B	A	B	B	B	A	A	B	B	A	A	A	A	A	A	A	B	A	A	B	A	A	B	A	A	B	A	B
A_comp29272_c0_seq1:1125	5g26460	C	G	A	B	A	B	A	A	A	B	A	A	B	A	B	A	A	A	B	A	B	A	B	B	B	A	A	U	B	A	A	A	A	A	A	A	B	A	A	B	A	A	B	A	A	B	A	B
A_comp29272_c0_seq1:1108	5g26460	A	G	A	B	U	B	A	A	A	B	A	A	B	A	B	A	A	A	B	A	B	A	B	B	B	A	A	B	B	A	A	A	A	A	A	A	B	A	A	B	A	A	B	A	A	B	A	B
A_comp29587_c0_seq1:1705	5g26480	A	G	A	B	A	B	A	A	A	B	A	A	B	A	B	A	A	A	B	A	B	A	B	B	U	A	A	B	B	A	A	A	A	A	A	A	B	A	A	B	U	A	B	A	A	B	A	B
A_comp29587_c0_seq1:932	5g26480	C	A	A	B	A	B	A	A	A	B	A	A	B	A	B	A	A	A	B	A	B	A	B	B	B	A	A	B	B	A	A	A	A	A	A	A	B	A	A	U	A	A	B	A	A	B	A	U
A_comp29587_c0_seq1:758	5g26480	G	T	A	B	A	U	A	A	A	B	A	A	B	A	B	A	A	A	B	A	B	A	B	B	B	A	A	B	B	A	A	A	A	A	A	A	B	A	A	U	U	A	B	A	A	B	A	B
A_comp8357_c0_seq1:408	5g26500	C	Y	A	B	A	B	A	A	A	B	A	A	B	A	B	A	A	A	B	A	B	A	B	B	B	A	A	B	B	A	A	A	A	A	A	A	B	A	A	B	A	A	B	A	A	B	A	B
D_comp9185_c0_seq1:618	5g26500	Y	C	A	B	A	B	A	A	A	B	A	A	B	A	B	A	A	A	B	A	B	B	B	B	B	A	A	B	B	A	A	A	A	A	A	A	B	A	A	B	A	A	B	A	A	B	A	B
A_comp8357_c0_seq1:258	5g26500	A	G	A	B	A	B	A	U	A	B	A	A	B	A	B	A	A	A	B	A	B	A	B	B	B	A	A	B	B	A	A	A	A	A	A	A	B	A	A	B	U	A	B	A	A	B	A	B
A_comp8357_c0_seq1:593	5g26500	S	C	A	B	A	B	A	A	A	B	A	A	B	A	B	A	A	A	B	A	B	U	B	B	B	A	A	B	B	A	A	A	A	A	A	A	B	A	A	B	A	A	B	A	A	B	A	B
A_comp8357_c0_seq1:534	5g26500	S	C	A	B	A	B	A	A	A	B	A	A	B	A	B	A	A	A	B	A	B	A	B	B	B	A	U	B	B	A	A	A	A	A	A	A	B	A	A	B	A	A	B	A	A	B	A	B
B_comp2972_c0_seq1:782	5g26500	R	A	A	B	A	B	A	A	A	B	A	A	B	A	B	A	A	A	B	A	B	A	U	B	U	A	A	B	B	A	A	A	A	A	A	A	U	A	A	B	A	A	B	A	A	B	A	B
D_comp9185_c0_seq1:593	5g26500	S	C	A	B	A	B	A	A	A	B	A	A	B	A	B	A	A	A	B	A	B	U	U	B	U	A	A	B	B	A	A	A	A	A	A	A	U	A	A	B	A	A	B	A	A	B	A	B
B_comp2972_c0_seq1:746	5g26500	K	G	A	B	A	B	A	A	A	B	A	A	B	A	B	A	A	A	B	A	U	A	U	B	U	A	A	B	B	A	A	A	A	A	A	A	U	A	A	B	A	A	B	A	A	B	A	B
A_comp5067_c0_seq1:495	5g26560	S	G	A	B	A	B	A	A	A	B	A	A	B	A	B	A	A	A	B	A	B	A	B	B	B	A	A	B	B	A	A	A	A	A	A	A	B	A	A	B	A	A	B	A	A	B	A	B
A_comp5067_c0_seq1:498	5g26560	R	A	A	B	A	B	A	A	A	B	A	A	B	A	B	A	A	A	B	A	B	A	B	B	B	A	A	B	B	A	A	A	A	A	A	A	B	A	A	B	A	A	B	A	A	B	A	B
A_comp5067_c0_seq1:266	5g26560	T	A	A	B	A	B	A	A	A	B	A	A	B	A	B	A	A	A	B	A	B	A	B	B	B	A	A	B	B	A	A	A	A	A	A	A	B	A	A	B	A	A	B	A	A	B	A	B
A_comp5067_c0_seq1:336	5g26560	T	C	A	B	A	B	A	A	A	B	A	A	B	A	B	A	A	A	B	A	B	A	B	B	B	A	A	B	B	A	A	A	A	A	A	A	B	A	A	B	A	A	B	A	A	B	A	B
A_comp5067_c0_seq1:450	5g26560	G	A	A	B	A	B	A	U	U	B	U	A	B	A	B	U	A	A	B	A	B	A	B	B	B	A	A	B	B	A	A	U	A	A	A	A	B	A	A	B	U	A	B	A	A	B	A	B
A_comp5067_c0_seq1:311	5g26560	A	T	A	B	A	B	U	A	A	B	U	A	B	A	B	A	A	A	B	A	B	U	B	B	B	A	A	B	B	A	A	A	A	A	A	A	B	A	A	B	U	A	B	U	A	B	A	B
A_comp68459_c0_seq1:2749	5g26580	A	G	A	B	A	B	A	A	A	B	A	A	B	A	B	A	A	A	B	A	B	A	U	B	B	A	A	B	B	A	A	A	A	A	A	A	B	A	A	B	A	A	B	A	A	B	A	B
B_comp3761_c1_seq5:814	5g26600	C	M	A	B	U	B	A	U	A	B	A	A	B	A	B	A	A	A	B	A	B	U	B	B	B	A	A	B	B	A	A	A	A	A	A	A	B	A	A	B	A	A	B	A	A	B	A	B
A_comp184365_c0_seq1:153	5g26670	A	C	A	B	U	B	A	A	U	B	U	A	B	A	B	A	A	A	B	A	U	A	B	B	B	A	A	B	B	A	A	A	A	A	A	A	B	A	A	U	A	A	B	A	A	B	A	B
A_comp55919_c0_seq1:617	5g26700	A	T	A	B	A	B	A	A	A	B	A	A	B	A	B	A	A	A	B	A	B	A	U	B	B	A	A	B	B	A	A	A	A	A	A	A	B	A	A	U	A	A	B	A	A	B	A	B
A_comp55919_c0_seq1:669	5g26700	C	A	A	B	A	B	A	A	A	B	A	A	B	A	B	A	A	A	B	A	B	U	U	B	U	A	A	B	B	A	A	A	A	A	A	A	B	A	A	U	A	A	B	A	A	B	A	B
A_comp3122_c0_seq1:535	5g26820	G	C	A	B	A	B	A	A	A	B	A	A	B	A	B	A	A	A	B	A	B	A	B	B	B	A	A	B	B	A	A	A	A	A	A	A	B	A	A	B	A	B	B	A	A	B	A	B
A_comp3122_c0_seq1:558	5g26820	G	C	A	B	A	B	A	A	A	B	A	A	B	A	B	A	A	A	B	A	B	A	B	B	B	A	A	B	B	A	A	A	A	A	A	A	B	A	A	B	A	B	B	A	A	B	A	B
B_comp1702_c0_seq1:3676	5g26820	C	S	A	B	A	B	A	A	A	B	A	A	B	A	B	A	A	A	B	A	B	A	B	B	B	A	A	B	B	A	A	A	A	A	A	A	B	A	A	B	A	B	B	A	A	B	A	B
D_comp2905_c0_seq1:3366	5g26820	Y	T	A	B	A	B	A	A	A	B	A	A	B	A	B	A	A	A	B	A	B	A	B	B	B	A	A	B	B	A	A	A	A	A	A	A	B	A	A	B	A	B	B	A	A	B	A	B
A_comp3122_c0_seq1:3830	5g26820	T	C	A	B	A	U	A	A	A	B	A	A	B	A	B	A	A	A	B	A	B	A	B	B	B	A	A	B	B	A	A	A	A	A	A	A	B	A	A	U	A	B	B	A	A	B	A	B
B_comp1702_c0_seq1:3856	5g26820	R	G	A	B	A	B	A	A	A	B	A	A	B	A	B	A	A	A	U	A	U	A	U	B	U	A	A	B	B	A	A	A	A	A	A	A	U	A	A	B	A	B	B	A	A	U	A	B
B_comp1702_c0_seq1:3857	5g26820	Y	C	A	B	A	B	A	A	A	B	A	A	B	A	B	A	A	A	U	A	U	A	U	B	U	A	A	B	B	A	A	A	A	A	A	A	U	A	A	B	A	B	B	A	A	U	A	B
B_comp3305_c0_seq1:1370	5g26890	Y	T	A	B	A	B	A	A	A	B	A	A	B	A	B	A	A	A	B	A	B	A	B	B	B	A	A	B	B	A	A	A	A	A	A	A	B	A	A	B	A	B	B	A	A	B	A	B
B_comp3305_c0_seq1:1402	5g26890	R	A	A	B	A	B	A	A	A	B	A	A	B	A	B	A	A	A	B	A	B	A	B	B	B	A	A	B	B	A	A	A	A	A	A	A	B	A	A	B	A	B	B	A	A	B	A	B
D_comp13007_c0_seq1:453	5g26890	R	A	A	B	A	B	A	A	A	B	A	A	B	A	B	A	A	A	B	A	B	A	B	B	B	A	A	B	B	A	A	A	A	A	A	A	B	A	A	B	A	B	B	A	A	B	A	B
D_comp13007_c0_seq1:1165	5g26890	R	G	A	B	A	B	A	A	A	B	A	A	B	A	B	A	A	A	B	A	B	A	B	B	B	A	A	B	B	A	A	A	A	A	A	A	B	A	A	B	A	B	B	A	A	B	A	B
A_comp14816_c0_seq1:1141	5g26890	Y	T	A	B	A	B	A	A	A	B	A	A	B	A	B	A	A	A	B	A	B	A	B	B	U	A	A	B	B	A	A	A	A	A	A	A	B	A	A	B	A	B	B	A	A	B	A	B
A_comp14816_c0_seq1:1191	5g26890	S	C	A	B	A	B	A	A	A	B	A	A	B	A	B	A	A	A	B	A	B	A	B	B	U	A	A	B	B	A	A	A	A	A	A	A	B	A	A	B	A	B	B	A	A	B	A	B
A_comp14816_c0_seq1:585	5g26890	T	Y	A	B	A	B	A	A	A	B	A	A	B	A	B	A	A	A	B	A	B	U	B	B	B	A	A	B	B	A	A	A	A	A	A	A	B	A	A	B	A	B	B	A	A	B	A	B
D_comp13007_c0_seq1:1114	5g26890	A	R	A	B	A	B	A	A	A	B	A	A	B	A	B	A	A	A	B	A	B	U	B	B	B	A	A	B	B	A	A	A	A	A	A	A	B	A	A	B	A	B	B	A	A	B	A	B
A_comp14816_c0_seq1:630	5g26890	T	K	A	B	A	B	A	A	A	B	A	A	B	A	B	A	A	A	B	A	B	U	B	B	B	A	U	B	B	A	A	A	A	A	A	A	B	A	A	B	A	B	B	A	A	B	A	B
D_comp13007_c0_seq1:1009	5g26890	A	R	A	B	U	B	A	A	A	B	A	A	B	A	B	A	A	A	B	A	B	U	B	B	B	A	U	B	B	A	A	A	A	A	A	A	B	A	A	B	A	B	B	A	A	B	A	B
D_comp13007_c0_seq1:859	5g26890	A	R	A	B	U	B	A	A	A	B	A	U	B	A	B	A	A	A	B	A	B	U	B	B	B	A	U	B	B	A	A	A	A	A	A	A	B	A	A	B	A	B	B	A	A	B	A	B
A_comp14816_c0_seq1:1147	5g26890	C	S	A	B	U	B	A	A	A	B	A	A	B	A	B	A	A	A	B	A	B	U	B	B	B	A	U	B	B	A	A	A	A	A	A	A	B	A	U	B	A	B	B	A	A	B	A	B
A_comp14816_c0_seq1:1152	5g26890	G	R	A	B	U	B	A	A	A	B	A	A	B	A	B	A	A	A	B	A	B	U	B	B	B	A	U	B	B	A	A	A	A	A	A	A	B	A	U	B	A	B	B	A	A	B	A	B
D_comp13007_c0_seq1:1276	5g26890	C	Y	A	B	U	B	U	A	A	B	A	A	B	A	B	A	A	U	B	U	B	U	B	B	B	A	A	B	B	A	A	A	A	A	A	A	B	A	A	B	A	B	B	A	A	B	A	B
D_comp13007_c0_seq1:1294	5g26890	G	R	A	B	U	B	U	A	A	B	A	U	B	A	B	A	A	U	B	U	B	U	B	B	B	A	A	B	B	U	A	A	A	A	A	A	B	A	U	B	A	B	B	A	A	B	U	B
A_comp18268_c0_seq1:531	5g27430	G	A	A	B	A	B	A	A	A	B	A	A	B	A	B	A	A	A	B	A	B	A	B	B	B	A	A	B	B	B	A	A	A	A	A	A	B	A	A	B	A	B	B	A	A	B	A	B
A_comp18268_c0_seq1:597	5g27430	A	G	A	B	A	B	A	A	A	B	A	A	B	A	B	A	A	U	B	A	B	A	B	B	B	A	A	B	B	B	A	A	A	A	A	A	B	A	A	B	A	B	B	A	A	B	A	B
A_comp61353_c0_seq1:5501	5g27460	C	T	A	B	A	B	A	A	A	B	A	A	B	A	B	A	A	A	B	A	B	A	U	B	U	A	A	B	B	B	A	A	A	A	A	A	B	A	A	B	A	B	B	A	A	U	A	B
A_comp61353_c0_seq1:3812	5g27460	C	T	A	B	U	B	A	A	A	B	A	A	U	A	B	A	A	A	B	A	U	A	U	B	U	A	A	B	B	B	A	A	A	A	A	A	U	A	A	U	A	B	B	A	A	B	A	B
gnl|UG|Ta#S32590449:465	5g27480	M	C	A	B	A	U	A	A	A	B	A	A	B	A	B	A	A	A	U	A	U	A	U	B	U	A	A	B	B	B	A	A	A	A	A	A	U	A	A	B	A	B	B	A	A	U	A	U
gnl|UG|Ta#S22378632:231	5g27490	Y	C	A	B	A	B	A	A	A	B	A	A	B	A	B	A	A	A	B	A	B	A	B	B	U	A	A	B	B	B	A	A	A	A	A	A	U	A	A	B	A	B	B	A	A	B	A	B
gnl|UG|Ta#S22378632:489	5g27490	C	Y	A	B	U	B	U	A	A	B	A	A	B	A	B	A	A	U	B	U	B	U	B	B	B	A	A	B	B	B	A	A	A	A	A	A	B	A	U	B	A	B	B	A	A	B	A	B
A_comp1904_c0_seq1:129	5g27510	M	C	A	B	A	B	A	A	A	B	A	A	B	A	B	A	A	A	B	A	B	A	B	B	B	A	A	B	B	B	A	A	A	A	A	A	B	A	A	B	A	B	B	A	A	B	A	B
D_comp730_c0_seq1:316	5g27510	M	C	A	B	A	B	A	A	A	B	A	A	B	A	B	A	A	A	B	A	B	A	B	B	B	A	A	B	B	B	A	A	A	A	A	A	B	A	A	B	A	B	B	A	A	B	A	B
A_comp39344_c0_seq2:621	5g27530	T	A	A	B	A	B	A	A	A	B	A	A	B	A	B	A	A	A	B	A	B	A	B	B	B	A	A	B	B	B	A	A	A	A	A	A	B	A	A	B	A	B	B	A	A	B	A	B
A_comp43639_c0_seq1:746	5g27530	G	A	A	B	A	B	A	A	A	B	A	A	B	A	B	A	A	A	B	A	B	A	B	B	B	A	A	B	B	B	A	A	A	A	A	A	B	A	A	B	A	B	B	A	A	B	A	B
A_comp43639_c0_seq1:1628	5g27530	T	C	A	B	A	B	A	A	A	B	A	A	B	A	B	A	A	A	B	A	B	A	B	B	B	A	A	B	B	B	A	A	A	A	A	A	B	A	A	U	A	B	B	A	A	B	A	B
A_comp43639_c0_seq1:1648	5g27530	C	T	A	B	A	B	A	A	A	B	A	A	B	A	B	A	A	A	B	A	B	A	B	B	B	A	A	B	B	B	A	A	A	A	A	A	B	A	A	U	A	B	B	A	A	U	A	B
A_comp43639_c0_seq1:583	5g27530	G	A	A	B	A	B	A	U	A	B	A	A	B	A	B	A	A	A	B	A	B	A	U	B	B	A	A	B	B	B	A	A	A	A	A	A	B	A	A	U	A	B	B	A	A	B	A	B
B_comp12746_c0_seq1:88	5g27540	T	G	A	B	A	B	A	A	A	B	A	A	B	A	B	A	A	A	B	A	B	A	B	B	B	A	A	B	B	B	A	A	A	A	A	A	U	A	A	U	A	B	B	A	A	B	A	B
B_comp12746_c0_seq1:97	5g27540	A	G	A	B	A	B	A	A	A	B	A	A	B	A	B	A	A	A	B	A	B	A	B	B	B	A	A	B	B	B	A	A	A	A	A	A	U	A	A	U	A	B	B	A	A	B	A	B
A_comp9782_c0_seq1:912	5g27570	Y	C	A	B	A	B	A	A	A	B	A	A	B	A	B	A	A	A	B	A	B	A	B	B	B	A	A	B	B	B	A	A	A	A	A	A	B	A	A	B	A	B	B	A	A	B	A	B
A_comp9782_c0_seq1:915	5g27570	T	Y	A	B	U	B	A	A	A	B	A	A	B	A	B	A	A	A	B	A	B	A	B	B	B	A	A	B	B	B	A	A	A	A	A	A	B	A	A	B	A	B	B	A	A	B	A	B
A_comp9782_c0_seq1:357	5g27570	C	A	A	B	A	B	A	A	A	B	A	A	B	A	B	A	A	A	B	A	B	A	B	B	B	A	A	B	B	B	A	A	A	A	A	A	B	A	A	U	A	B	B	A	A	B	A	B
gnl|UG|Ta#S32709699:547	5g27590	G	R	A	B	U	B	U	A	A	B	A	A	B	A	B	A	A	U	B	A	B	U	B	B	B	A	U	B	B	B	A	A	A	A	A	A	B	U	U	B	A	B	B	U	A	B	A	B
gnl|UG|Ta#S32709699:298	5g27590	C	Y	A	B	U	B	U	A	A	B	A	A	B	A	B	A	U	A	B	U	B	U	B	B	B	A	U	B	B	B	A	A	A	A	A	A	B	A	U	B	A	B	B	U	A	B	A	B
A_comp3709_c0_seq1:839	5g27600	S	G	A	B	A	B	A	A	A	B	A	A	B	A	B	A	A	A	B	A	B	A	B	B	B	A	A	B	B	B	A	A	A	A	A	A	B	A	A	B	A	B	B	A	A	B	A	B
D_comp3076_c0_seq1:865	5g27600	R	A	A	B	A	B	A	A	A	B	A	A	B	A	B	A	A	A	B	A	B	A	B	B	B	A	A	B	B	B	A	A	A	A	A	A	B	A	A	B	A	B	B	A	A	B	A	B
D_comp3076_c0_seq1:1343	5g27600	R	A	A	B	A	B	A	A	A	B	A	A	B	A	B	A	A	A	B	A	B	A	B	B	U	A	A	B	B	B	A	A	A	A	A	A	B	A	A	B	A	B	B	A	A	B	A	B
D_comp26347_c0_seq1:199	5g27600	R	G	A	B	A	U	A	A	A	U	A	A	B	A	B	A	A	A	B	A	B	A	B	U	B	A	A	B	B	U	A	A	A	A	A	A	B	A	A	B	A	B	B	A	A	U	A	U
A_comp3709_c0_seq1:979	5g27600	G	R	A	B	U	B	A	A	A	B	A	A	A	A	B	A	A	A	A	A	B	U	U	B	U	A	A	A	B	B	A	A	A	A	A	A	A	A	A	B	A	A	B	A	A	B	A	B
A_comp3709_c0_seq1:965	5g27600	G	R	A	B	U	B	A	A	A	B	A	A	A	A	B	A	A	A	A	A	B	U	A	B	A	A	A	A	B	B	A	A	A	A	A	A	A	A	A	A	A	A	B	A	A	B	A	B
gnl|UG|Ta#S26022948:771	5g27640	S	C	A	B	A	U	A	A	A	B	A	A	B	A	B	A	A	A	U	A	U	A	U	B	U	A	A	B	B	B	A	A	A	A	A	A	U	A	A	B	A	B	B	A	A	U	A	U
gnl|UG|Ta#S26022948:786	5g27640	Y	T	A	B	A	U	A	A	A	B	A	A	B	A	B	A	A	A	U	A	U	A	U	B	U	A	A	B	B	B	A	A	A	A	A	A	U	A	A	B	A	B	B	A	A	U	A	U
[truncated: 5 more columns]

## Sheet: 2B
	Brachypodium	CS	Paragon	CS	Paragon	CSxP04	CSxP05	CSxP06	CSxP07	CSxP08	CSxP11	CSxP12	CSxP13	CSxP14	CSxP15	CSxP16	CSxP17	CSxP19	CSxP20	CSxP22	CSxP24	CSxP26	CSxP29	CSxP30	CSxP34	CSxP35	CSxP37	CSxP38	CSxP41	CSxP42	CSxP46	CSxP47	CSxP49	CSxP53	CSxP54	CSxP56	CSxP58	CSxP59	CSxP61	CSxP62	CSxP65	CSxP66	CSxP67	CSxP73	CSxP76	CSxP78	CSxP81	CSxP84	CSxP87
B_comp10270_c0_seq1:1710	5g00780	A	G	A	B	U	B	A	A	A	A	A	A	A	A	A	A	A	A	B	A	A	A	A	B	B	A	B	A	A	B	A	B	A	A	B	B	A	U	A	A	U	A	B	B	B	A	A	A
B_comp10270_c0_seq1:1711	5g00780	T	C	A	B	U	B	A	A	A	A	A	A	A	A	A	A	A	A	B	A	A	A	A	B	B	A	B	A	A	B	A	B	A	A	B	B	A	U	A	A	U	A	B	B	B	A	A	A
D_comp7774_c0_seq1:287	5g00790	G	K	A	B	B	B	A	A	A	A	A	A	A	A	A	A	A	A	B	A	A	A	A	B	B	A	B	A	A	B	A	B	A	A	B	B	A	B	A	A	B	A	B	B	B	A	A	A
D_comp7774_c0_seq1:305	5g00790	A	R	A	B	B	B	A	A	A	A	A	A	A	A	A	A	A	A	B	A	A	A	A	B	B	A	B	A	A	B	A	B	A	A	B	B	A	B	A	A	B	A	B	B	B	A	A	A
B_comp3471_c0_seq1:1044	5g00790	C	A	A	B	B	B	A	A	A	A	A	A	A	A	A	A	A	A	B	A	A	A	U	B	B	A	B	A	A	B	A	B	A	A	B	B	A	U	A	A	B	A	B	B	B	A	A	A
B_comp3471_c0_seq1:655	5g00790	T	G	A	B	B	B	A	A	A	A	A	A	A	A	A	A	A	A	B	A	A	A	A	B	B	A	B	A	A	B	A	B	A	A	B	B	A	U	A	A	U	A	B	B	B	A	A	A
B_comp3471_c0_seq1:952	5g00790	G	A	A	B	B	B	A	A	A	A	A	A	A	A	A	A	A	A	B	A	A	A	A	B	B	A	B	A	A	B	A	B	A	A	B	B	A	U	A	A	U	A	B	B	B	A	A	A
B_comp3471_c0_seq1:631	5g00790	C	T	A	B	A	B	A	A	A	A	A	A	A	A	A	A	A	A	B	A	A	A	A	B	B	A	B	A	A	B	A	B	A	A	B	B	A	U	A	A	U	A	B	B	B	A	A	A
B_comp3471_c0_seq1:756	5g00790	G	R	A	B	B	A	A	A	A	A	A	A	A	A	A	A	A	A	B	A	A	A	A	B	B	A	B	A	A	B	A	B	A	A	B	A	A	B	A	A	B	A	B	B	B	A	A	A
B_comp3471_c0_seq1:781	5g00790	G	R	A	B	B	A	A	A	A	A	A	A	A	A	A	A	A	A	B	A	A	A	A	B	B	A	B	A	A	B	A	B	A	A	B	B	U	B	A	A	B	A	B	B	B	A	A	A
B_comp3471_c0_seq1:628	5g00790	C	T	A	B	B	U	A	A	A	A	A	A	A	A	A	A	A	A	B	A	A	A	A	B	B	A	B	A	A	B	A	B	A	A	B	B	A	U	A	A	U	A	B	B	B	A	A	A
D_comp7774_c0_seq1:608	5g00790	G	R	A	B	B	B	U	A	A	A	A	A	A	A	A	A	A	U	B	A	U	A	U	B	B	A	B	A	A	B	A	B	A	A	B	B	A	B	A	A	B	A	B	B	B	A	A	A
D_comp7774_c0_seq1:527	5g00790	G	S	A	B	B	B	U	A	A	A	A	A	A	A	A	A	A	U	B	A	U	A	U	B	B	A	B	A	A	B	A	B	A	A	B	B	U	B	U	A	B	A	B	B	B	U	A	A
B_comp5756_c0_seq2:219	5g00830	G	C	A	B	B	B	A	A	A	A	A	A	A	A	A	A	A	A	B	A	A	A	A	B	B	A	B	A	A	B	A	B	A	A	B	B	A	U	A	A	U	A	B	B	B	A	A	A
B_comp5515_c1_seq2:2110	5g01020	G	T	A	B	B	B	A	A	A	A	A	A	A	A	A	A	A	A	B	A	A	A	A	B	B	A	B	A	A	B	A	B	A	A	B	B	A	A	A	A	U	A	B	B	B	A	A	A
B_comp5515_c1_seq2:2395	5g01020	G	A	A	B	B	B	A	A	A	A	A	A	A	A	A	A	A	A	B	A	A	A	A	B	B	A	B	A	A	B	A	B	A	A	B	B	A	U	A	A	B	A	B	B	B	A	A	A
B_comp5515_c1_seq2:2163	5g01020	T	C	A	B	B	B	A	A	A	A	A	A	A	A	A	A	A	A	B	A	A	A	A	B	B	A	B	A	A	B	A	B	A	A	B	B	A	U	A	A	U	A	B	B	B	A	A	A
B_comp5515_c1_seq2:2166	5g01020	A	T	A	B	B	B	A	A	A	A	A	A	A	A	A	A	A	A	B	A	A	A	A	B	B	A	B	A	A	B	A	B	A	A	B	B	A	U	A	A	U	A	B	B	B	A	A	A
B_comp5515_c1_seq2:2527	5g01020	G	C	A	B	B	B	A	A	A	A	A	A	A	A	A	A	A	A	B	A	A	A	A	B	B	A	B	A	A	B	A	B	A	A	B	B	A	U	A	A	U	A	B	B	B	A	A	A
B_comp5515_c1_seq2:2492	5g01020	G	A	A	B	B	B	A	A	A	A	A	A	A	A	A	A	A	A	B	A	A	A	A	B	B	A	U	A	A	B	A	B	A	A	B	B	A	U	A	A	U	A	B	B	B	A	A	A
B_comp5515_c1_seq2:2050	5g01020	A	G	A	B	U	B	A	A	A	A	A	A	A	A	A	A	A	A	B	A	A	A	A	B	B	A	B	A	A	B	A	B	A	A	B	B	A	U	A	A	U	A	B	B	B	A	A	A
B_comp5515_c1_seq2:1305	5g01020	K	G	A	B	U	U	A	A	A	A	A	A	A	A	A	A	A	A	U	A	A	A	A	B	U	A	B	A	A	B	A	B	A	A	B	B	A	A	A	A	B	A	B	B	B	A	A	A
B_comp6143_c0_seq1:1765	5g01280	K	T	A	B	U	U	A	A	A	A	A	A	A	A	A	A	A	A	U	A	A	A	B	B	U	A	B	A	B	B	A	B	A	A	B	B	U	A	A	A	B	A	B	B	B	A	A	A
gnl|UG|Ta#S32718983:524	5g01880	Y	T	A	B	U	U	U	A	A	A	A	A	A	A	A	A	B	A	U	A	A	A	U	B	U	A	U	A	B	B	A	B	A	A	B	A	U	B	A	A	B	A	B	B	B	A	A	A
comp34693_c0_seq1:909	5g01930	A	C	A	B	U	B	U	A	A	A	A	A	A	A	A	A	A	A	B	A	A	U	U	B	B	A	B	A	A	B	A	B	A	A	B	B	U	U	A	A	B	A	B	B	B	A	A	A
comp139_c0_seq1:1059	5g02260	G	A	A	B	B	B	B	A	A	A	A	A	A	U	B	A	A	A	B	A	A	A	A	B	B	B	B	A	A	A	A	B	A	A	A	A	B	U	B	A	B	A	B	B	B	A	A	A
B_comp3899_c0_seq4:540	5g02340	C	T	A	B	B	B	B	A	A	A	A	B	A	U	B	A	A	A	B	A	A	A	A	B	B	U	B	A	A	A	A	B	A	A	A	A	B	U	U	A	B	A	B	B	B	A	A	A
B_comp1103_c0_seq2:1215	5g02490	R	G	A	B	B	B	A	A	A	A	A	B	A	A	B	A	A	A	B	A	B	A	A	B	B	A	B	A	A	A	A	B	B	A	A	A	B	A	B	A	B	A	B	B	B	A	A	A
B_comp1103_c0_seq2:1344	5g02490	R	G	A	B	B	B	A	A	A	A	A	B	A	A	B	A	A	A	B	A	B	A	A	B	B	A	B	A	A	A	A	B	B	A	A	A	B	A	B	A	B	A	B	B	B	A	A	A
B_comp1103_c0_seq2:683	5g02490	R	A	A	B	B	B	A	A	A	A	A	B	A	A	B	A	A	A	U	A	B	A	A	B	B	A	B	A	A	A	A	B	B	A	A	A	B	A	B	A	B	A	B	B	B	A	A	A
D_comp4534_c0_seq1:2020	5g02490	G	K	A	B	B	B	A	A	A	A	A	B	B	B	B	A	A	A	B	A	B	A	A	B	B	A	B	A	A	A	A	B	B	A	A	A	B	B	B	A	B	A	B	B	B	A	A	A
B_comp1103_c0_seq4:837	5g02490	A	G	A	B	B	B	A	A	A	A	A	B	U	U	B	A	A	A	B	A	B	A	A	B	B	A	B	A	A	A	A	B	B	A	A	A	B	U	B	A	B	A	B	B	B	A	A	A
B_comp1103_c0_seq2:1089	5g02490	C	T	A	B	B	B	A	A	A	A	A	B	U	U	B	A	A	A	B	A	B	A	A	B	B	A	B	A	A	A	A	B	B	A	A	A	U	U	B	A	B	A	B	B	B	A	A	A
B_comp1103_c0_seq4:1079	5g02490	G	R	A	B	B	B	A	A	A	A	A	B	B	B	B	A	A	A	B	A	B	U	A	B	B	A	B	A	A	A	A	B	B	A	A	A	B	B	B	A	B	A	B	B	B	A	A	A
B_comp3273_c0_seq7:439	5g02510	C	S	A	B	B	B	A	A	A	A	A	B	B	B	B	A	A	A	B	A	B	A	A	B	B	A	B	A	A	A	A	B	B	A	A	A	B	B	B	A	B	A	B	B	B	A	A	A
B_comp3273_c0_seq7:608	5g02510	C	G	A	B	B	B	A	A	A	A	A	B	U	U	B	A	A	A	B	A	B	A	A	B	B	A	B	A	A	A	A	B	B	A	A	A	B	U	B	A	B	A	B	B	B	A	A	A
B_comp3273_c0_seq7:667	5g02510	G	A	A	B	B	B	A	A	A	A	A	B	U	U	B	A	A	A	B	A	U	A	A	B	B	A	B	A	A	A	A	B	B	A	A	A	B	U	B	A	B	A	B	B	B	A	A	A
B_comp23635_c0_seq2:1475	5g02980	C	T	A	B	U	B	A	A	A	B	A	B	U	U	B	B	A	A	B	A	B	B	A	B	B	A	B	B	A	A	A	B	B	A	A	A	B	U	B	A	B	A	B	B	B	A	A	U
gnl|UG|Ta#S12906867:165	5g02990	G	S	A	B	B	B	A	A	A	B	A	B	B	B	B	B	A	A	B	A	B	B	A	B	B	A	B	B	A	A	A	B	B	A	A	A	B	B	B	A	B	A	B	B	B	A	A	A
B_comp1041_c0_seq2:432	5g03590	C	T	A	B	U	B	B	A	A	A	U	A	B	A	B	B	A	B	B	A	A	A	A	B	B	A	B	B	B	A	A	B	B	A	A	A	B	B	B	A	B	U	B	B	B	A	A	A
B_comp1041_c0_seq2:663	5g03590	C	T	A	B	U	B	B	A	A	A	U	A	B	A	B	B	A	B	B	A	A	A	A	B	B	A	B	B	B	A	A	B	B	A	A	A	B	B	B	A	B	U	B	B	B	A	A	A
B_comp1041_c0_seq2:872	5g03590	T	C	A	B	A	B	U	A	A	A	A	A	B	A	B	U	A	B	B	A	A	A	A	B	B	A	B	U	B	A	A	B	B	A	A	A	B	B	B	A	U	U	B	B	U	A	A	A
D_comp23599_c0_seq1:382	5g03700	A	M	A	B	B	B	B	A	A	U	B	U	B	A	B	B	A	B	B	U	U	U	U	B	B	A	B	B	B	A	A	B	B	A	A	A	B	B	B	A	B	B	B	B	B	U	U	A
D_comp23599_c0_seq1:391	5g03700	G	R	A	B	B	B	B	A	A	U	B	U	B	A	B	B	A	B	B	U	U	U	U	B	B	A	B	B	B	A	A	B	B	A	A	A	B	B	B	A	B	B	B	B	B	U	U	A
A_comp15355_c0_seq1:1568	5g03810	Y	T	A	B	U	B	B	A	A	A	A	A	B	A	B	B	A	B	B	A	A	A	A	B	U	A	U	B	B	A	A	B	B	A	A	A	B	B	U	A	B	B	B	B	B	A	A	A
D_comp12564_c0_seq1:464	5g03810	C	Y	A	B	B	B	B	A	A	A	B	A	B	A	B	B	A	B	B	U	A	A	U	B	B	A	B	B	B	A	A	B	B	A	A	A	B	B	B	A	B	B	B	B	B	A	A	A
D_comp12564_c0_seq1:1027	5g03810	R	G	A	B	A	U	U	A	A	A	A	A	B	A	B	B	A	U	U	A	A	A	A	B	U	A	B	B	B	A	A	B	B	A	A	A	U	B	B	A	B	B	B	B	B	A	A	A
D_comp12564_c0_seq1:1394	5g03810	G	R	A	B	U	B	B	A	A	A	B	A	B	A	B	B	A	B	B	U	U	U	B	B	B	A	B	B	B	A	A	B	B	A	A	A	B	B	B	A	B	B	B	B	B	A	A	A
D_comp12564_c0_seq1:1658	5g03810	W	T	A	B	U	U	U	A	A	A	A	A	B	A	B	B	A	U	U	A	A	A	A	B	U	A	B	B	B	A	A	B	B	A	A	A	U	B	U	A	B	B	B	B	B	A	A	A
B_comp5583_c0_seq1:1396	5g03810	Y	C	A	B	A	U	U	A	A	A	A	A	B	A	B	B	A	U	A	A	A	A	A	B	U	A	U	B	B	A	A	B	B	A	A	A	U	B	U	A	B	B	B	B	B	A	A	A
B_comp5583_c0_seq1:1462	5g03810	Y	C	A	B	A	U	B	A	A	A	A	A	B	A	B	B	A	U	A	A	A	A	A	B	U	A	U	B	B	A	A	B	B	A	A	A	U	B	U	A	B	B	B	B	B	A	A	A
A_comp15355_c0_seq1:1624	5g03810	C	Y	A	B	B	B	B	A	A	A	B	A	B	A	B	B	A	B	B	U	U	U	B	B	B	A	B	B	B	A	A	B	B	A	A	A	B	B	B	A	B	B	B	B	B	U	A	A
A_comp5873_c0_seq1:549	5g03830	Y	C	A	B	A	B	B	A	A	A	A	A	B	A	B	B	A	B	B	A	A	A	A	B	U	A	B	B	B	A	A	B	B	A	A	A	U	B	B	A	B	B	B	B	B	A	A	A
A_comp5873_c0_seq1:315	5g03830	R	A	A	B	A	U	U	A	A	A	A	A	B	A	B	B	A	U	U	A	A	A	A	B	U	A	U	B	B	A	A	B	B	A	A	A	U	B	U	A	B	B	B	B	B	A	A	A
A_comp5873_c0_seq1:333	5g03830	R	A	A	B	A	U	U	A	A	A	A	A	B	A	B	B	A	U	U	A	A	A	A	B	U	A	U	B	B	A	A	B	B	A	A	A	U	B	U	A	B	B	B	B	B	A	A	A
A_comp5873_c0_seq1:339	5g03830	R	A	A	B	A	U	U	A	A	A	A	A	B	A	B	B	A	U	U	A	A	A	A	B	U	A	U	B	B	A	A	B	B	A	A	A	U	B	U	A	B	B	B	B	B	A	A	A
D_comp8291_c0_seq1:274	5g03860	R	G	A	B	A	B	B	A	A	A	A	A	B	A	B	B	A	B	B	A	A	A	A	B	B	A	B	B	B	A	A	B	B	A	A	A	B	B	B	A	B	B	B	B	B	A	A	A
B_comp1151_c0_seq6:1533	5g03860	C	Y	A	B	B	B	B	A	A	A	B	A	B	A	B	B	A	B	B	A	A	A	A	B	B	A	B	B	B	A	A	B	B	A	A	A	B	B	B	A	B	B	B	B	B	A	A	A
D_comp8291_c0_seq1:273	5g03860	C	Y	A	B	B	B	B	A	A	A	B	A	B	A	B	B	A	B	B	A	A	A	A	B	B	A	B	B	B	A	A	B	B	A	A	A	B	B	B	A	B	B	B	B	B	A	A	A
D_comp8291_c0_seq1:2979	5g03860	C	T	A	B	A	B	B	A	A	A	U	A	B	A	B	B	A	B	B	A	A	A	A	B	B	A	B	B	B	A	A	B	B	A	A	A	B	B	B	A	U	B	B	B	B	A	A	A
B_comp5452_c0_seq1:617	5g04020	C	T	A	B	B	B	B	A	A	A	U	A	B	A	B	B	A	B	B	A	A	A	A	B	B	A	B	B	B	A	A	B	B	A	A	A	B	B	B	A	B	B	B	B	B	A	A	A
D_comp42657_c0_seq1:1015	5g04020	A	R	A	B	B	B	B	A	A	A	B	A	B	A	B	B	A	B	B	A	A	A	A	B	B	A	U	B	B	A	A	B	B	A	A	A	B	B	B	A	B	B	B	B	B	A	A	A
B_comp5452_c0_seq1:1208	5g04020	A	G	A	B	B	B	B	A	A	A	U	A	B	A	B	B	A	B	B	A	A	A	A	B	B	A	B	B	B	A	A	B	B	A	A	A	B	B	B	U	B	B	B	B	B	A	A	A
B_comp5933_c0_seq2:255	5g04030	G	C	A	B	B	B	B	A	A	A	U	A	B	A	B	B	A	B	B	A	A	A	A	B	B	A	B	B	B	A	A	U	B	A	A	A	B	B	B	U	B	B	B	B	B	A	A	A
B_comp5402_c0_seq1:1739	5g04070	C	Y	A	B	B	B	B	A	A	A	A	A	B	A	B	B	A	B	B	A	A	A	A	B	B	A	B	B	B	A	A	B	B	A	A	A	B	B	B	A	B	B	B	B	B	A	B	A
B_comp5402_c0_seq1:1234	5g04070	A	G	A	B	U	B	B	A	A	A	A	A	B	A	B	B	A	B	B	A	A	A	A	B	B	A	B	B	B	A	A	B	B	A	A	A	B	B	B	A	B	U	B	B	B	A	B	A
B_comp5402_c0_seq1:1648	5g04070	A	G	A	B	U	B	B	A	A	A	A	A	B	A	B	B	A	B	B	A	A	A	A	B	B	A	B	B	B	A	A	B	B	A	A	A	B	B	B	A	B	U	B	B	B	A	B	A
B_comp5402_c0_seq1:1763	5g04070	G	R	A	B	B	B	B	A	A	A	A	A	B	A	B	B	A	B	B	A	A	A	U	B	B	A	B	B	B	A	A	B	B	A	A	A	B	A	B	A	B	B	B	B	B	A	B	A
B_comp5402_c0_seq1:497	5g04070	C	G	A	B	U	B	B	A	A	A	A	A	B	A	B	B	A	B	B	A	A	A	A	B	B	A	B	B	B	A	A	B	B	A	A	A	U	B	B	A	B	U	B	B	B	A	B	A
B_comp5402_c0_seq1:1569	5g04070	T	C	A	B	U	B	B	A	A	A	A	A	B	A	B	B	A	B	B	A	A	A	U	B	B	A	B	B	B	A	A	B	B	A	A	A	B	B	B	A	B	U	B	B	B	A	B	A
B_comp5402_c0_seq1:848	5g04070	S	G	A	B	U	U	U	A	A	A	A	A	B	A	B	B	A	U	B	A	A	A	A	B	U	A	B	B	B	A	A	B	B	A	A	A	U	B	U	A	B	A	B	B	B	A	B	A
B_comp5402_c0_seq1:737	5g04070	G	C	A	B	B	B	B	A	A	A	U	A	B	U	B	B	A	B	B	A	U	A	A	B	B	A	B	B	B	A	A	B	B	U	U	U	B	B	B	A	B	U	B	B	B	A	B	A
D_comp6_c0_seq1:157	5g04080	G	R	A	B	A	B	B	A	A	A	A	A	B	A	B	B	A	B	B	A	A	A	A	B	B	A	B	B	B	A	A	B	B	A	A	A	B	B	B	A	B	B	B	B	B	A	A	A
B_comp6379_c0_seq1:466	5g04550	G	A	A	B	B	B	U	A	A	A	U	A	B	A	B	B	A	A	B	A	A	A	A	B	B	A	B	B	B	A	A	B	B	A	A	A	B	B	B	A	B	B	B	B	B	A	A	A
B_comp6379_c0_seq1:525	5g04550	T	A	A	B	B	B	B	A	A	A	U	A	B	A	B	B	A	A	U	A	A	A	A	B	B	A	B	B	B	A	A	B	B	A	A	A	U	U	B	A	B	B	B	B	B	A	A	A
gnl|UG|Ta#S22374193:154	5g04560	C	T	A	B	B	B	B	A	A	A	U	A	B	A	B	B	A	A	B	A	A	U	U	B	B	A	B	B	B	A	A	B	B	A	A	A	B	B	B	U	B	B	B	B	B	A	A	A
A_comp19945_c0_seq1:477	5g04570	A	R	A	B	B	B	B	A	A	A	B	A	B	U	B	B	A	U	B	A	A	A	A	B	B	A	B	B	B	A	A	B	B	A	A	A	B	B	B	A	B	B	B	B	B	A	A	A
B_comp4426_c0_seq1:882	5g04570	T	C	A	B	B	B	B	A	A	A	U	A	B	A	U	B	A	A	B	A	A	A	U	B	B	A	B	B	B	A	A	B	B	A	A	A	U	B	B	U	U	B	B	B	B	A	A	A
B_comp11282_c0_seq4:2005	5g04580	T	C	A	B	U	B	B	A	A	A	U	A	B	A	B	B	A	A	B	A	A	A	A	B	B	A	B	B	B	A	A	B	B	A	A	A	B	B	B	U	B	B	B	B	B	A	A	A
D_comp86125_c0_seq1:63	1g17680	T	Y	A	B	U	B	A	A	B	A	A	A	B	B	B	B	B	A	A	A	U	U	A	A	B	B	B	B	A	B	A	B	B	A	A	A	B	B	B	A	A	A	A	B	B	A	B	A
B_comp15208_c0_seq2:1284	1g17810	C	T	A	B	A	U	A	A	U	A	A	A	B	B	B	U	U	A	A	A	A	A	A	A	U	B	B	B	A	B	A	B	B	A	A	A	B	U	B	A	U	A	A	B	B	A	U	A
B_comp1990_c0_seq3:900	1g17820	G	R	A	B	A	B	A	A	B	A	A	A	B	B	B	B	B	A	A	A	A	A	A	A	B	B	B	B	A	B	A	B	B	A	A	A	B	B	B	A	A	A	A	B	B	A	B	A
B_comp1990_c0_seq3:1563	1g17820	A	T	A	B	A	B	A	A	B	A	A	A	B	B	B	B	B	A	A	A	A	A	A	A	B	B	B	B	A	B	A	B	B	A	A	A	B	B	B	A	A	A	A	B	B	A	B	A
B_comp1990_c0_seq3:1038	1g17820	G	A	A	B	A	B	A	A	B	A	A	A	B	B	B	B	B	A	A	A	A	A	A	A	B	B	B	B	A	B	A	B	B	A	A	A	B	B	B	A	U	A	A	B	B	A	B	A
B_comp1990_c0_seq3:762	1g17820	T	C	A	B	A	B	A	A	B	A	A	A	B	B	B	B	B	A	A	A	A	A	A	A	B	B	B	B	A	B	A	B	B	A	A	A	B	B	B	U	A	A	A	B	B	A	B	A
B_comp7975_c0_seq1:179	1g17830	C	G	A	B	A	U	A	A	A	A	A	A	B	U	B	U	B	A	A	A	A	A	A	A	B	B	B	B	A	B	A	B	U	A	A	A	B	B	B	U	A	A	A	U	B	A	B	A
A_comp9495_c0_seq1:284	1g18030	Y	C	A	B	A	U	A	A	B	A	B	A	B	B	B	B	B	A	A	A	A	A	A	A	U	B	U	B	A	B	A	B	B	A	A	A	U	B	B	A	A	A	A	B	B	A	B	A
D_comp10695_c0_seq1:696	1g18570	S	G	A	B	A	B	A	A	B	A	B	A	B	B	B	B	B	A	A	A	A	A	A	A	B	B	B	B	A	B	A	B	B	A	A	A	B	B	B	A	A	A	A	B	B	A	B	A
B_comp2178_c0_seq1:351	1g18570	T	C	A	B	A	B	A	A	B	A	B	A	B	B	B	B	B	A	A	A	A	A	A	A	B	B	B	B	A	B	A	B	B	A	A	A	B	B	B	A	A	A	A	B	B	A	B	A
D_comp10695_c0_seq1:57	1g18570	C	Y	A	B	U	B	A	A	B	A	B	U	B	B	B	B	B	A	A	A	U	U	U	A	B	B	B	B	A	B	A	B	B	A	A	A	B	B	B	A	A	A	A	B	B	A	B	A
A_comp26976_c0_seq1:705	1g18570	R	M	A	B	U	B	A	A	B	A	B	A	U	B	B	B	B	U	A	A	A	A	A	A	B	B	B	B	A	B	A	B	B	A	A	A	B	B	U	A	A	A	A	B	B	A	U	A
A_comp26976_c0_seq1:809	1g18570	C	S	A	B	U	B	A	A	B	A	B	U	B	B	B	B	B	U	U	U	U	U	B	A	B	B	B	B	A	B	A	B	B	A	A	A	B	B	B	A	A	A	A	B	B	U	B	A
A_comp2810_c0_seq1:1207	1g18550	R	A	A	B	A	B	A	A	B	A	B	A	B	B	B	B	B	A	A	A	A	A	A	A	B	B	B	B	A	B	A	B	B	A	A	A	B	B	U	A	A	A	A	B	B	A	B	A
D_comp8693_c0_seq1:1494	1g18550	S	G	A	B	A	B	A	A	B	A	B	A	B	B	B	B	B	A	A	A	A	A	A	A	U	B	B	B	A	B	A	B	B	A	A	A	B	B	U	A	A	A	A	B	B	A	B	A
B_comp2626_c0_seq2:1584	1g18550	T	C	A	B	A	B	A	A	B	A	B	A	B	B	B	B	B	A	A	A	A	A	U	A	B	B	B	B	A	B	A	B	B	A	A	A	U	B	B	U	U	A	A	B	B	A	B	A
B_comp2626_c0_seq2:468	1g18550	S	M	A	B	A	A	A	A	B	A	B	A	B	B	B	B	B	A	A	A	A	A	U	A	U	B	B	B	A	B	A	B	B	A	A	A	B	B	B	U	A	A	A	B	B	A	B	A
A_comp2810_c0_seq1:205	1g18550	S	C	A	B	A	U	A	A	B	A	B	A	B	B	B	B	B	A	A	A	U	A	A	A	U	B	B	B	A	B	A	B	B	A	A	A	U	B	U	A	A	A	A	U	B	A	B	A
gnl|UG|Ta#S32533824:607	1g18490	R	G	A	B	A	U	A	A	B	A	B	A	B	B	B	B	B	A	A	A	A	A	A	A	U	B	B	B	A	B	A	B	B	A	A	A	U	B	U	A	A	A	A	B	B	A	U	A
gnl|UG|Ta#S32533824:456	1g18490	Y	T	A	B	A	U	A	A	B	A	B	A	B	B	B	B	B	A	A	A	A	A	A	A	U	B	U	B	A	B	A	B	B	A	A	A	U	B	U	A	A	A	A	B	B	A	U	A
B_comp4980_c0_seq2:794	1g18450	A	G	A	B	A	B	A	A	B	A	B	A	B	B	B	B	B	A	A	A	A	A	A	A	B	B	B	B	A	B	A	B	B	A	A	A	B	B	B	U	A	A	A	B	B	A	B	B
B_comp4980_c0_seq1:979	1g18450	G	A	A	B	U	A	A	A	B	A	B	A	B	B	B	B	B	A	A	A	A	A	A	A	B	B	B	B	A	B	A	B	B	A	A	A	U	B	B	A	A	A	A	B	B	A	B	B
B_comp1527_c0_seq1:124	1g18370	G	R	A	B	U	B	U	A	B	A	A	A	B	B	B	B	B	U	A	A	A	U	U	A	B	B	B	B	A	B	A	A	B	B	A	A	B	B	B	A	A	B	B	B	B	A	B	B
B_comp1527_c0_seq1:393	1g18370	T	G	A	B	A	B	A	U	B	A	U	A	B	B	B	B	B	U	A	A	A	A	U	A	B	B	B	B	A	B	U	A	B	B	A	A	B	B	B	A	A	B	B	B	B	A	B	B
B_comp7587_c1_seq1:216	1g18360	C	G	A	B	U	U	A	A	B	A	B	A	B	B	B	B	B	A	A	A	A	A	U	U	B	B	B	B	U	B	U	B	B	A	U	U	B	B	B	A	U	U	A	B	B	A	B	B
gnl|UG|Ta#S17894689:141	1g18340	W	A	A	B	A	B	A	A	B	A	B	A	B	B	B	B	B	A	A	A	A	A	A	A	U	B	B	B	A	B	A	B	B	A	A	A	B	B	B	A	A	A	A	B	B	U	B	B
B_comp480_c0_seq5:883	1g18320	R	G	A	B	A	B	A	A	B	A	B	A	B	B	B	B	B	A	A	A	A	A	A	A	B	B	B	B	A	B	A	B	B	A	A	A	B	B	B	A	A	A	A	B	B	A	B	B
D_comp1455_c0_seq1:310	1g18320	K	G	A	B	A	B	A	A	B	A	B	A	B	B	B	B	B	A	A	A	A	A	A	A	B	B	B	B	A	B	A	B	B	A	A	A	B	B	B	A	A	A	A	B	B	A	B	B
D_comp1455_c0_seq1:840	1g18320	R	G	A	B	A	B	A	A	B	A	B	A	B	B	B	B	B	A	A	A	A	A	A	A	B	B	B	B	A	B	A	B	B	A	A	A	B	B	B	A	A	A	A	B	B	A	B	B
D_comp1455_c0_seq1:888	1g18320	R	A	A	B	A	B	A	A	B	A	B	A	B	B	B	B	B	A	A	A	A	A	A	A	B	B	B	B	A	B	A	B	B	A	A	A	B	B	B	A	A	A	A	B	B	A	B	B
B_comp480_c0_seq5:1487	1g18320	A	T	A	B	U	B	A	A	B	A	B	A	B	B	B	B	B	U	A	A	A	A	A	A	B	B	B	B	A	B	A	B	B	A	A	A	B	B	B	A	A	A	A	B	B	A	B	B
B_comp480_c0_seq5:1386	1g18320	G	C	A	B	A	B	A	A	B	A	B	A	B	B	B	B	B	A	A	A	A	A	A	A	B	B	B	B	A	B	A	B	B	A	A	A	B	B	B	U	A	A	A	B	B	A	B	B
B_comp480_c0_seq5:1323	1g18320	G	T	A	B	A	B	A	A	B	A	B	A	B	B	B	B	B	A	A	A	A	A	U	A	B	B	B	B	A	B	A	B	B	A	A	A	B	B	B	U	U	A	A	B	B	A	B	B
B_comp480_c0_seq5:1205	1g18320	Y	C	A	B	U	B	A	A	B	A	B	A	B	B	B	B	B	A	U	A	U	A	A	A	B	B	B	B	A	B	A	B	B	A	A	A	B	B	B	A	A	A	A	B	B	A	B	B
B_comp480_c0_seq5:1489	1g18320	G	T	A	B	U	B	A	A	B	A	B	A	B	B	B	B	U	U	A	A	A	A	A	A	B	B	B	B	A	B	A	B	B	A	A	A	B	B	B	A	A	A	A	A	B	A	B	B
B_comp480_c0_seq5:910	1g18320	G	T	A	B	A	B	A	A	B	A	B	A	B	B	B	B	B	A	A	A	A	A	U	A	B	B	B	B	A	B	A	B	B	A	A	A	B	B	B	U	U	A	A	B	B	A	B	B
D_comp1455_c0_seq1:303	1g18320	C	S	A	B	U	B	A	A	B	A	B	A	B	B	A	B	B	A	A	A	A	U	U	A	B	B	B	B	A	B	A	B	B	A	A	A	B	B	B	A	A	A	A	B	B	A	B	B
B_comp480_c0_seq5:200	1g18320	A	G	A	B	U	B	A	A	B	A	B	A	B	B	B	B	B	A	A	A	A	A	U	U	B	B	B	B	U	B	U	B	B	A	A	U	B	B	B	A	A	U	A	B	B	A	B	B
B_comp1657_c0_seq1:826	1g18710	G	R	A	B	A	B	A	A	B	A	B	A	B	B	B	B	B	A	A	A	A	A	U	A	B	B	B	B	A	B	A	A	B	A	A	A	B	B	B	A	A	A	A	B	B	A	B	B
B_comp5486_c0_seq2:315	1g18790	A	G	A	B	A	B	A	A	B	A	B	A	B	B	B	B	B	A	A	A	A	A	A	A	B	B	B	B	A	B	A	A	B	A	A	A	B	B	B	A	A	A	A	B	B	A	B	B
D_comp19003_c0_seq1:624	1g18790	Y	T	A	B	U	U	A	A	B	A	B	A	B	B	B	B	B	A	A	A	A	A	A	A	U	B	B	B	A	B	A	A	B	A	A	A	U	B	B	A	A	A	A	B	B	A	B	B
gnl|UG|Ta#S32508775:452	1g18900	G	A	A	B	A	B	A	A	B	A	B	A	B	B	B	B	B	A	A	A	A	A	A	A	B	B	B	B	A	B	A	A	B	A	A	A	B	B	B	U	A	A	A	B	B	A	B	B
gnl|UG|Ta#S32508775:514	1g18900	T	G	A	B	A	B	A	A	B	A	B	A	B	B	B	B	B	A	A	A	A	A	A	A	B	B	B	B	A	B	A	A	B	A	A	A	B	B	B	U	A	A	A	B	B	A	B	B
gnl|UG|Ta#S32508775:424	1g18900	Y	C	A	B	A	B	A	A	B	A	B	A	B	B	B	B	B	A	A	U	U	A	A	A	B	B	B	B	U	B	A	A	B	A	A	A	B	B	B	A	A	A	A	B	B	A	B	B
gnl|UG|Ta#S32508775:425	1g18900	K	G	A	B	A	B	A	A	B	A	B	A	B	B	B	B	B	A	A	U	U	A	A	A	B	B	B	B	U	B	A	A	B	A	A	A	B	B	B	A	A	A	A	B	B	A	B	B
D_comp19080_c0_seq1:278	1g18910	W	A	A	B	A	B	A	A	B	A	B	A	B	B	B	B	B	A	A	A	U	A	A	A	U	B	U	B	A	B	A	A	B	A	A	A	U	B	U	A	A	A	A	U	B	A	B	B
B_comp6002_c0_seq2:5558	1g18910	R	A	A	B	A	U	U	A	B	A	B	A	B	B	B	B	B	A	A	A	A	A	A	A	U	B	U	B	A	B	A	A	B	A	A	A	U	U	U	A	A	A	A	U	B	A	B	B
B_comp9192_c0_seq4:1268	1g18960	C	T	A	B	A	B	A	A	B	A	B	A	B	B	B	B	B	A	A	A	A	A	A	A	B	B	U	B	A	B	A	A	B	A	A	A	B	B	B	U	A	A	A	B	B	A	B	B
comp18085_c0_seq1:526	1g19160	R	S	A	B	A	B	A	A	B	A	B	A	B	B	B	B	B	A	A	A	A	U	A	A	B	B	B	B	A	B	A	A	B	A	A	A	B	B	B	A	A	A	A	B	B	U	B	B
B_comp4981_c0_seq1:3119	1g19210	T	C	A	B	A	B	A	A	B	A	B	A	B	B	B	B	B	A	A	A	A	A	U	A	B	B	B	B	A	B	A	A	B	A	A	A	B	B	B	A	A	A	A	B	B	A	B	B
B_comp81_c0_seq1:1287	1g19220	A	C	A	B	A	B	A	A	B	A	B	A	B	B	B	B	B	A	A	A	A	A	A	A	B	B	B	B	A	B	A	A	B	A	A	A	B	B	B	A	A	A	A	B	B	A	B	B
A_comp5712_c0_seq1:1340	1g19230	C	S	A	B	U	B	U	A	B	A	B	A	U	U	B	B	U	U	A	U	A	A	B	A	B	B	U	B	A	B	A	A	B	A	A	A	U	B	B	A	A	A	A	B	B	A	B	B
comp2409_c0_seq1:517	1g19240	C	Y	A	B	A	B	A	A	B	A	B	A	B	B	B	B	B	A	A	A	A	A	A	A	B	B	B	B	A	B	A	A	B	A	A	A	B	B	B	A	A	A	A	B	B	A	B	B
comp2409_c0_seq1:823	1g19240	C	Y	A	B	U	B	A	A	B	A	B	A	B	B	B	B	B	A	A	A	A	U	A	A	B	B	B	B	A	B	A	A	B	A	A	A	B	B	B	A	A	A	A	B	B	A	B	B
B_comp4842_c0_seq1:820	1g19340	G	A	A	B	A	B	A	A	B	A	B	A	B	B	B	B	B	A	A	A	A	A	U	A	B	B	B	B	A	B	A	A	B	A	A	A	B	B	B	U	A	A	A	B	B	A	B	B
B_comp12149_c0_seq1:779	1g19370	A	G	A	B	A	B	A	A	B	A	B	A	B	B	U	B	B	A	A	A	A	A	A	A	B	B	B	B	A	B	A	A	B	A	A	A	B	B	B	U	A	A	A	B	B	A	B	B
gnl|UG|Ta#S17888883:492	1g19390	Y	C	A	B	A	B	A	A	B	A	B	A	B	B	B	B	B	A	A	A	A	A	A	A	B	B	B	B	A	B	A	A	B	A	A	A	U	B	B	A	A	A	A	B	B	A	B	B
gnl|UG|Ta#S32428562:406	1g19391			A	B	A	U	A	A	B	A	B	A	B	B	B	B	B	A	A	A	U	A	A	A	U	B	U	B	A	B	A	A	B	A	A	A	U	U	U	A	A	A	A	U	B	A	B	U
B_comp3934_c0_seq1:301	1g19510	A	G	A	B	A	B	A	A	B	A	B	A	B	U	B	B	B	A	A	A	A	A	A	A	B	B	B	B	A	B	A	A	B	A	A	A	B	B	U	A	A	A	A	B	B	A	B	B
D_comp13152_c0_seq1:1086	1g19510	Y	T	A	B	A	B	A	A	B	A	B	A	B	B	B	B	B	A	A	A	A	A	A	A	U	B	B	B	A	B	A	A	B	A	A	A	U	B	B	A	A	A	A	B	B	A	B	B
D_comp13152_c0_seq1:1192	1g19510	R	A	A	B	A	U	A	A	B	A	B	A	B	B	B	B	B	A	A	A	A	U	A	A	U	B	U	B	A	B	A	A	B	A	A	A	U	B	U	A	A	A	A	B	B	A	B	B
D_comp13152_c0_seq1:1197	1g19510	Y	T	A	B	U	U	A	A	B	A	B	A	B	B	B	B	B	A	A	A	A	U	A	A	U	B	U	B	A	B	A	A	B	A	A	A	U	B	U	A	A	A	A	B	B	A	B	U
B_comp3727_c0_seq1:350	1g19540	A	G	A	B	A	B	A	A	B	A	B	A	B	B	B	B	B	A	A	A	A	A	A	A	B	B	B	B	A	B	A	A	B	A	A	A	B	B	B	A	A	A	A	B	B	A	B	B
B_comp3727_c0_seq1:698	1g19540	G	T	A	B	B	B	A	A	B	A	B	A	B	B	B	B	B	A	A	A	A	A	A	A	B	B	B	B	A	B	A	A	B	A	A	A	B	B	B	A	A	A	A	B	B	A	B	B
B_comp3727_c0_seq1:508	1g19540	C	T	A	B	A	B	A	A	B	A	B	A	B	B	B	B	B	A	A	A	A	A	A	A	B	B	U	B	A	B	A	A	B	A	A	A	B	B	B	A	A	A	A	B	B	A	B	B
B_comp3727_c0_seq1:519	1g19540	C	T	A	B	A	B	A	A	B	A	B	A	B	B	B	B	B	A	A	A	A	A	A	A	B	B	U	B	A	B	A	A	B	A	A	A	B	B	B	A	A	A	A	B	B	A	B	B
B_comp3727_c0_seq1:634	1g19540	T	A	A	B	A	B	A	A	B	A	B	A	B	B	B	B	B	A	A	A	U	A	A	A	B	B	B	B	A	B	A	A	B	A	A	A	B	B	B	A	A	A	A	B	B	A	B	B
B_comp3727_c0_seq1:638	1g19540	A	C	A	B	A	B	A	A	B	A	B	A	B	B	B	B	B	A	A	A	U	A	A	A	B	B	B	B	A	B	A	A	B	A	A	A	B	B	B	A	A	A	A	B	B	A	B	B
B_comp3727_c0_seq1:233	1g19540	A	G	A	B	A	B	A	A	B	A	B	U	B	B	B	B	B	A	A	A	A	A	U	A	B	B	B	B	A	B	A	A	B	A	A	A	B	B	B	A	U	A	A	B	B	A	B	B
B_comp3727_c0_seq1:798	1g19540	G	T	A	B	U	B	A	A	B	A	B	A	B	B	B	B	B	A	A	A	A	A	A	A	B	B	B	B	A	B	A	U	B	A	A	A	B	B	B	U	U	A	A	B	B	U	B	B
B_comp3727_c0_seq1:800	1g19540	T	A	A	B	U	B	A	A	B	A	B	A	B	B	B	B	B	A	A	A	A	A	A	A	B	B	B	B	A	B	A	U	B	A	A	A	B	B	B	U	U	A	A	B	B	U	B	B
B_comp3727_c0_seq1:446	1g19540	R	G	A	B	U	B	A	A	B	A	B	A	B	B	B	B	B	A	A	A	A	A	U	A	U	B	B	B	A	B	A	A	B	A	A	A	U	B	B	A	A	A	A	B	B	A	B	B
B_comp3727_c0_seq1:995	1g19540	S	G	A	B	A	U	A	A	B	A	B	A	B	B	B	B	B	A	U	A	U	A	U	A	U	B	U	B	A	B	A	A	B	A	A	A	U	B	B	A	A	A	A	B	B	A	B	B
B_comp3727_c0_seq1:398	1g19540	S	G	A	B	U	B	A	A	B	A	B	A	B	B	B	B	B	A	A	A	U	A	U	A	U	B	U	B	A	B	A	A	B	A	A	A	U	B	U	A	A	A	A	B	B	A	B	B
comp8499_c0_seq1:676	1g19570	S	G	A	B	A	B	A	A	B	A	B	A	B	B	B	B	B	A	A	A	A	A	A	A	U	B	U	B	A	B	A	A	B	A	A	A	U	B	U	A	A	A	A	U	B	A	U	U
comp8499_c0_seq1:898	1g19570	Y	T	A	B	A	U	A	A	U	A	B	A	B	B	B	B	B	A	A	A	A	A	A	A	U	B	U	B	A	B	A	A	B	A	A	A	U	B	U	A	A	A	A	U	U	A	B	U
B_comp3788_c0_seq1:399	1g19880	C	Y	A	B	U	B	U	A	B	A	B	A	B	B	B	B	B	A	A	A	U	U	U	A	B	B	B	B	A	B	A	A	B	A	A	A	B	B	B	A	A	A	A	B	B	A	B	B
B_comp3223_c0_seq2:405	1g19920	C	T	A	B	A	B	A	A	B	A	B	A	B	B	B	B	B	A	A	A	A	A	A	A	B	B	B	B	A	B	A	A	B	A	A	A	B	B	B	A	A	A	A	B	B	A	B	B
B_comp3223_c0_seq2:696	1g19920	C	T	A	B	A	B	A	A	B	A	B	A	B	B	B	B	B	A	A	A	A	A	A	A	B	B	B	B	A	B	A	A	B	A	A	A	B	B	B	A	A	A	A	B	B	A	B	B
B_comp3223_c0_seq2:880	1g19920	G	A	A	B	U	B	A	A	B	A	B	A	B	B	B	B	B	A	A	A	A	A	A	A	B	B	B	B	A	B	A	A	B	A	A	A	B	B	B	A	A	A	A	B	B	A	B	B
B_comp3223_c0_seq2:1083	1g19920	C	G	A	B	A	B	A	A	B	A	B	A	B	B	B	B	B	A	A	A	A	A	U	A	B	B	B	B	A	B	A	A	B	A	A	A	B	B	B	A	A	A	A	B	B	A	B	B
B_comp2301_c0_seq1:458	1g19930	G	R	A	B	A	B	A	A	B	A	B	A	B	B	B	B	B	A	A	A	A	A	A	A	B	B	B	B	A	B	A	A	B	A	A	A	B	B	B	A	A	A	A	B	B	A	B	B
A_comp6633_c0_seq1:488	1g19930	A	R	A	B	U	B	A	A	B	A	B	A	B	B	B	B	B	A	A	A	A	A	A	A	B	B	B	B	A	B	A	A	B	A	A	A	B	B	B	A	A	A	A	B	B	A	B	B
B_comp2295_c0_seq1:778	1g19960	Y	C	A	B	U	B	A	A	B	A	B	A	B	B	B	B	B	U	U	A	A	A	A	A	B	B	B	B	A	B	A	A	B	A	A	A	B	B	B	A	A	A	A	B	B	A	B	B
B_comp2607_c0_seq1:1232	1g20100	C	T	A	B	A	B	A	A	B	A	B	A	B	B	B	B	B	A	A	A	A	A	A	A	B	B	B	B	A	B	A	A	B	A	A	A	B	B	B	U	U	A	A	B	B	A	B	B
B_comp2607_c0_seq1:1352	1g20100	G	A	A	B	A	B	A	A	B	A	B	A	B	B	B	B	B	A	A	A	A	A	U	A	B	B	B	B	A	B	A	A	B	A	A	A	B	B	B	U	A	A	A	B	B	A	B	B
B_comp2607_c0_seq1:521	1g20100	A	G	A	B	A	B	U	U	B	A	B	A	B	B	B	B	B	A	A	A	A	A	U	A	B	B	B	B	U	B	A	A	B	A	A	A	B	B	B	U	U	A	A	B	B	A	B	B
B_comp10921_c0_seq5:428	1g20160	C	T	A	B	A	B	A	A	B	A	B	A	B	B	B	B	B	A	A	A	A	A	U	A	B	B	B	B	A	B	A	A	B	A	A	A	B	B	B	A	A	A	A	B	B	A	B	B
B_comp1317_c1_seq9:537	1g20220	G	T	A	B	A	B	A	A	B	A	B	A	B	B	B	B	B	A	A	A	A	A	A	A	B	B	B	B	A	B	A	A	B	A	A	A	B	B	B	A	A	A	A	B	B	A	B	B
B_comp1317_c1_seq9:563	1g20220	A	G	A	B	A	B	A	A	B	A	B	A	B	B	B	B	B	A	A	A	A	A	A	A	B	B	B	B	A	B	A	A	B	A	A	A	B	B	B	A	A	A	A	B	B	A	B	B
gnl|UG|Ta#S17668565:1210	1g20240	Y	C	A	B	U	U	A	A	B	A	B	A	B	B	B	B	B	A	A	A	A	A	A	A	U	B	U	B	A	B	A	A	B	A	A	A	U	B	U	A	A	A	A	B	B	A	B	B
B_comp16121_c0_seq2:621	1g20250	C	T	A	B	A	B	A	A	B	A	B	A	B	B	B	B	B	A	A	A	A	A	A	A	B	B	B	B	A	B	A	A	B	A	A	A	U	B	B	U	A	A	A	B	B	A	B	B
B_comp16121_c0_seq3:126	1g20250	Y	C	A	B	A	U	A	U	B	A	B	A	B	B	B	B	B	U	A	A	A	U	U	A	U	B	B	B	A	B	A	A	B	A	A	A	U	B	U	A	A	A	A	U	B	A	B	B
B_comp4397_c0_seq2:915	1g20260	A	G	A	B	A	B	A	A	B	A	B	A	B	B	B	B	B	A	A	A	A	A	A	A	B	B	B	B	A	B	A	A	B	A	A	A	B	B	B	A	A	A	A	B	B	A	B	B
B_comp4397_c0_seq2:1177	1g20260	A	G	A	B	A	B	A	A	B	A	B	A	B	B	B	B	B	A	A	A	A	A	A	A	B	B	B	B	A	B	A	A	B	A	A	A	B	B	B	A	A	A	A	B	B	A	B	B
B_comp4397_c0_seq2:1307	1g20260	T	C	A	B	A	B	A	A	B	A	B	A	B	B	B	B	B	A	A	A	A	A	A	A	B	B	B	B	A	B	A	A	B	A	A	A	B	B	B	A	A	A	A	B	B	A	B	B
B_comp4397_c0_seq2:1461	1g20260	C	T	A	B	A	B	A	A	B	A	B	A	B	B	B	B	B	A	A	A	A	A	A	A	B	B	B	B	A	B	A	A	B	A	A	A	B	B	B	A	A	A	A	B	B	A	B	B
B_comp4397_c0_seq2:1554	1g20260	T	C	A	B	A	B	A	A	B	A	B	A	B	B	B	B	B	A	A	A	A	A	A	A	B	B	B	B	A	B	A	A	B	A	A	A	B	B	B	A	A	A	A	B	B	A	B	B
B_comp4397_c0_seq2:1293	1g20260	G	A	A	B	A	B	A	A	B	A	B	A	B	B	B	B	B	A	A	A	A	A	A	A	B	B	B	B	A	B	A	A	B	A	A	A	B	B	B	U	A	A	A	B	B	A	B	B
B_comp4397_c0_seq2:1679	1g20260	T	C	A	B	U	B	A	U	B	A	B	A	B	B	B	B	B	U	U	A	A	A	U	A	B	B	B	B	A	B	A	A	B	A	A	A	B	B	B	A	A	A	A	B	B	A	B	B
B_comp4683_c0_seq2:1135	1g20330	T	C	A	B	A	B	A	A	B	A	B	A	B	B	B	B	B	A	A	A	A	A	A	A	B	B	B	B	A	B	A	A	B	A	A	A	B	B	B	A	A	B	A	B	B	A	B	B
B_comp15222_c1_seq2:409	1g20340	A	G	A	B	A	B	A	A	B	A	B	A	B	B	B	B	B	U	U	A	U	A	A	A	B	B	U	B	U	B	A	A	B	A	A	A	B	B	B	A	A	B	A	B	B	A	B	B
B_comp3830_c0_seq4:408	1g20370	G	C	A	B	U	B	A	A	B	A	A	A	B	B	B	B	B	A	A	A	A	A	A	A	B	B	B	B	A	B	A	A	B	A	A	A	B	B	B	A	A	B	A	B	B	A	B	B
A_comp670_c0_seq1:309	1g20440	T	Y	A	B	A	B	A	A	B	A	A	A	B	B	B	B	B	A	A	A	A	A	A	A	B	B	B	B	A	B	A	A	B	A	A	A	B	B	B	A	A	B	A	B	B	A	B	B
A_comp670_c0_seq1:310	1g20440	C	M	A	B	A	B	A	A	B	A	A	A	B	B	B	B	B	A	A	A	A	A	A	A	B	B	B	B	A	B	A	A	B	A	A	A	B	B	B	A	A	B	A	B	B	A	B	B
A_comp670_c0_seq1:376	1g20440	A	M	A	B	A	B	A	A	B	A	A	A	B	B	B	B	B	A	A	A	A	A	A	A	B	B	B	B	A	B	A	A	B	A	A	A	B	B	B	A	A	B	A	B	B	A	B	B
A_comp670_c0_seq1:790	1g20440	T	K	A	B	A	B	A	A	B	A	A	A	B	B	B	B	B	A	A	A	A	A	A	A	B	B	B	B	A	B	A	A	B	A	A	A	B	B	B	A	A	B	A	B	B	A	B	B
B_comp152_c0_seq2:498	1g20440	A	M	A	B	A	B	A	A	B	A	A	A	B	B	B	B	B	A	A	A	A	A	A	A	B	B	B	B	A	B	A	A	B	A	A	A	B	B	B	A	A	B	A	B	B	A	B	B
B_comp152_c0_seq2:684	1g20440	T	Y	A	B	A	B	A	A	B	A	A	A	B	B	B	B	B	A	A	A	A	A	A	A	B	B	B	B	A	B	A	A	B	A	A	A	B	B	B	A	A	B	A	B	B	A	B	B
B_comp152_c0_seq2:696	1g20440	C	M	A	B	A	B	A	A	B	A	A	A	B	B	B	B	B	A	A	A	A	A	A	A	B	B	B	B	A	B	A	A	B	A	A	A	B	B	B	A	A	B	A	B	B	A	B	B
B_comp152_c0_seq2:702	1g20440	C	Y	A	B	A	B	A	A	B	A	A	A	B	B	B	B	B	A	A	A	A	A	A	A	B	B	B	B	A	B	A	A	B	A	A	A	B	B	B	A	A	B	A	B	B	A	B	B
B_comp152_c0_seq2:822	1g20440	T	K	A	B	A	B	A	A	B	A	A	A	B	B	B	B	B	A	A	A	A	A	A	A	B	B	B	B	A	B	A	A	B	A	A	A	B	B	B	A	A	B	A	B	B	A	B	B
B_comp152_c0_seq2:471	1g20440	T	C	A	B	A	B	A	A	B	A	A	A	B	B	B	B	B	A	A	A	A	A	A	A	B	B	B	B	A	B	A	A	B	A	A	A	B	B	B	A	A	B	A	B	B	A	B	B
B_comp152_c0_seq2:870	1g20440	T	C	A	B	A	B	A	A	B	A	A	A	B	B	B	B	B	A	A	A	A	A	A	A	B	B	B	B	A	B	A	A	B	A	A	A	B	B	B	A	A	B	A	B	B	A	B	B
A_comp670_c0_seq1:463	1g20440	A	R	A	B	A	B	A	A	B	A	A	A	A	B	B	B	B	A	A	A	A	A	A	A	B	B	B	B	A	A	A	A	B	A	A	A	B	B	B	A	A	B	A	B	B	A	B	B
B_comp7760_c0_seq1:322	1g20470	C	G	A	B	U	B	A	A	B	A	A	A	B	B	B	B	B	U	A	A	A	A	A	A	U	B	U	B	A	B	A	A	B	A	A	A	B	B	B	A	U	B	A	B	B	A	B	B
B_comp7544_c0_seq1:1162	1g20490	G	C	A	B	A	B	U	A	B	A	A	A	B	A	B	B	B	A	A	A	U	U	A	A	B	B	U	U	A	B	A	A	B	A	A	A	U	B	B	A	A	A	A	B	B	U	B	B
B_comp4089_c0_seq3:236	1g20640	C	G	A	B	A	B	A	A	B	A	A	A	B	B	B	B	B	A	A	A	A	A	A	A	B	B	B	B	A	B	A	A	B	B	A	A	B	B	B	A	A	B	B	B	B	A	B	B
comp12429_c0_seq1:398	1g20700	A	R	A	B	U	B	U	A	B	A	A	A	B	B	B	B	B	U	U	U	U	U	U	A	B	B	B	B	A	B	A	A	B	A	A	A	B	B	B	A	A	B	B	B	B	U	B	B
B_comp5671_c0_seq3:1532	1g20720	A	G	A	B	U	B	A	A	B	A	B	A	B	B	B	B	B	A	A	U	B	A	A	A	B	B	B	B	A	B	A	A	B	A	A	A	B	B	B	A	A	B	B	B	B	A	B	B
B_comp1236_c0_seq2:104	1g20730	T	C	A	B	A	B	A	A	B	A	A	A	B	B	B	B	B	A	A	A	A	A	A	A	B	B	B	B	A	B	A	A	B	A	A	A	B	B	B	U	A	B	B	B	B	A	B	B
gnl|UG|Ta#S17895292:469	1g21200	Y	T	A	B	A	B	A	A	B	A	A	A	B	B	B	B	B	A	A	A	A	A	A	A	U	B	U	B	A	B	A	A	B	B	A	A	U	B	U	A	A	B	B	B	B	A	B	B
B_comp1746_c0_seq4:348	1g21290	T	C	A	B	A	B	A	A	B	A	A	A	B	B	B	B	B	A	A	A	A	A	A	A	B	B	B	B	A	B	A	A	B	B	A	A	B	B	B	A	A	B	B	B	B	A	B	B
B_comp1397_c0_seq12:133	1g21320	S	G	A	B	A	B	A	A	B	A	A	A	B	B	B	B	B	A	A	A	A	A	A	A	U	B	B	B	A	B	A	A	B	B	A	A	B	B	B	A	A	B	B	B	B	A	B	B
A_comp4585_c0_seq1:846	1g21330	A	R	A	B	A	B	A	A	B	A	A	A	B	B	B	B	B	A	A	A	A	A	A	A	B	B	B	B	A	B	A	A	B	B	A	A	B	B	B	A	A	B	B	B	B	A	B	B
B_comp720_c1_seq1:890	1g21330	T	A	A	B	A	B	A	A	B	A	A	A	B	B	B	B	B	A	A	A	A	A	A	A	B	B	B	B	A	B	A	A	B	B	A	A	B	B	B	A	A	B	B	B	B	A	B	B
B_comp720_c1_seq1:1727	1g21330	G	T	A	B	A	B	A	A	B	A	A	A	B	B	B	B	B	A	A	A	A	A	A	A	B	B	B	B	A	B	A	A	B	B	A	A	B	B	B	A	A	B	B	B	B	A	B	B
B_comp11353_c0_seq1:682	1g21360	G	A	A	B	A	B	A	A	B	A	A	A	B	B	B	B	B	A	A	A	A	A	A	A	B	B	B	B	A	B	A	A	B	B	A	A	B	B	B	U	A	B	B	B	B	A	B	B
B_comp8852_c0_seq1:818	1g21380	G	C	A	B	A	B	A	A	B	A	A	A	B	B	B	B	B	A	A	A	A	A	A	A	B	B	B	B	A	B	A	A	B	B	A	A	B	B	B	U	A	B	B	B	B	A	B	B
B_comp8852_c0_seq1:672	1g21380	A	T	A	B	A	B	A	A	B	A	A	A	B	B	B	B	B	A	A	A	A	A	U	A	B	B	B	B	A	B	A	A	B	B	A	A	B	B	B	U	U	B	B	B	B	A	B	B
comp2622_c0_seq1:64	1g21390	C	M	A	B	U	B	U	A	B	A	A	A	B	B	B	B	B	U	U	U	U	U	U	A	B	B	B	B	A	B	A	A	B	B	A	A	B	B	B	A	A	B	B	B	B	A	B	B
B_comp2954_c0_seq1:705	1g21400	A	G	A	B	A	B	A	A	B	A	A	A	B	B	B	B	B	A	A	A	A	A	A	A	B	B	B	B	A	B	A	A	B	B	A	A	B	B	B	U	U	B	B	B	B	A	B	B
B_comp12573_c0_seq2:724	1g21410	G	C	A	B	A	B	A	A	B	A	A	A	B	B	B	B	B	A	A	A	A	A	A	A	B	B	B	B	A	B	A	A	B	B	A	A	B	B	B	U	A	B	B	B	B	A	B	B
B_comp12573_c0_seq2:804	1g21410	G	T	A	B	A	B	A	A	B	A	A	A	B	B	B	B	B	A	A	A	A	A	A	A	B	B	B	B	A	B	A	A	B	B	A	A	B	B	B	U	A	B	B	B	B	A	B	B
B_comp2875_c0_seq7:267	1g21610	A	G	A	B	A	B	U	A	B	A	A	A	B	B	B	B	B	A	A	A	A	A	A	A	B	B	B	B	A	B	A	A	B	B	A	A	B	B	B	A	A	B	B	B	B	A	B	B
gnl|UG|Ta#S18006250:563	1g21730	Y	C	A	B	A	U	A	A	B	A	A	A	B	B	B	B	B	A	A	A	A	A	A	A	U	B	U	B	A	B	A	A	B	B	A	A	U	B	U	A	A	B	B	B	B	A	B	B
gnl|UG|Ta#S18006250:709	1g21730	C	M	A	B	U	B	U	A	B	A	A	A	B	B	B	B	B	A	U	U	U	U	U	A	B	B	B	B	A	B	A	A	B	B	A	A	B	B	B	A	A	B	B	B	B	U	B	B
B_comp5066_c0_seq3:764	1g21740	G	R	A	B	U	B	U	A	B	A	A	A	B	B	B	B	B	U	U	A	U	U	U	A	B	B	B	B	A	B	A	A	B	B	A	U	U	B	B	A	A	B	B	B	B	A	B	B
D_comp3577_c0_seq1:368	1g21770	C	Y	A	B	U	B	U	A	B	U	A	A	B	B	B	B	B	U	U	A	U	U	A	A	B	B	B	B	A	B	A	A	B	B	A	A	B	B	B	A	A	B	B	B	B	A	B	B
B_comp1689_c0_seq1:961	1g21770	C	S	A	B	U	B	A	A	B	A	A	A	B	B	B	B	B	U	U	U	U	U	U	A	B	B	B	B	A	B	A	A	B	B	A	A	B	B	B	A	B	B	B	B	B	U	B	B
D_comp1220_c0_seq1:999	1g21780	C	Y	A	B	A	B	A	A	B	A	A	A	B	B	B	B	B	A	A	A	A	A	A	A	B	B	B	B	A	B	A	A	B	B	A	A	B	B	B	A	A	B	B	B	B	A	B	B
D_comp1220_c0_seq1:942	1g21780	C	S	A	B	U	B	A	A	B	A	A	A	B	B	B	B	B	A	A	A	A	A	A	A	B	B	B	B	A	B	A	A	B	B	A	A	B	B	B	A	A	B	B	B	B	A	B	B
D_comp1220_c0_seq1:756	1g21780	Y	C	A	B	A	B	A	A	B	A	A	A	B	B	B	B	B	A	A	A	A	A	A	A	B	B	B	B	A	B	A	A	B	B	A	A	B	B	B	A	A	B	B	B	B	A	B	B
D_comp1220_c0_seq1:814	1g21780	Y	T	A	B	A	B	A	A	B	A	A	A	B	B	B	B	B	A	A	A	A	A	A	A	B	B	B	B	A	B	A	A	B	B	A	A	B	B	B	A	A	B	B	B	B	A	B	B
D_comp1220_c0_seq1:923	1g21780	K	G	A	B	A	B	A	A	B	A	A	A	B	B	B	B	B	A	A	A	A	A	A	A	B	B	B	B	A	B	A	A	B	B	A	A	B	B	B	A	A	B	B	B	B	A	B	B
B_comp516_c0_seq3:884	1g21780	G	C	A	B	A	B	A	A	B	A	A	A	B	B	B	B	B	A	A	A	A	A	A	A	B	B	B	B	A	B	A	A	B	B	A	A	B	B	B	A	A	B	B	B	B	A	B	B
B_comp516_c0_seq3:887	1g21780	A	G	A	B	A	B	A	A	B	A	A	A	B	B	B	B	B	A	A	A	A	A	A	A	B	B	B	B	A	B	A	A	B	B	A	A	B	B	B	A	A	B	B	B	B	A	B	B
D_comp1220_c0_seq1:867	1g21780	W	A	A	B	U	B	A	A	B	A	A	A	B	B	B	B	B	A	A	A	A	A	A	A	B	B	B	B	A	B	A	A	B	B	A	A	B	B	B	A	A	B	B	B	B	A	B	B
B_comp516_c0_seq3:425	1g21780	G	C	A	B	A	B	A	A	B	A	A	A	B	B	B	B	B	A	A	A	A	A	B	A	B	B	B	B	A	B	A	A	B	B	A	A	B	B	B	A	A	B	B	B	B	A	B	B
B_comp516_c0_seq3:444	1g21780	A	C	A	B	A	B	A	A	B	A	A	A	B	B	B	B	B	A	A	U	A	A	A	A	B	B	B	B	A	B	A	A	B	B	A	A	B	B	B	A	A	B	B	B	B	A	B	B
A_comp1394_c0_seq1:860	1g21780	Y	T	A	B	A	B	A	A	B	A	A	A	B	B	B	B	B	U	A	A	A	A	B	A	U	B	B	B	A	B	A	A	B	B	A	A	B	B	B	A	A	B	B	B	B	A	B	B
B_comp516_c0_seq3:992	1g21780	A	G	A	B	U	B	A	A	B	A	A	A	B	B	B	B	B	A	A	A	A	A	U	A	B	B	B	B	A	B	A	A	B	B	A	A	B	B	B	U	U	B	B	B	B	A	B	B
B_comp516_c0_seq3:530	1g21780	C	T	A	B	A	B	A	A	B	A	A	U	B	B	B	B	B	A	A	A	U	A	A	A	B	B	B	B	A	B	A	A	B	B	A	A	B	B	B	U	U	B	B	B	B	A	B	B
B_comp516_c0_seq3:1135	1g21780	A	G	A	B	A	B	A	A	B	A	A	A	B	B	B	B	B	A	U	A	A	A	U	A	B	B	B	B	A	B	U	A	B	B	A	U	B	B	B	U	U	B	B	B	B	U	B	B
B_comp7929_c0_seq1:288	1g21790	T	A	A	B	B	B	A	A	B	A	A	A	B	B	B	B	B	A	A	A	A	A	A	A	B	B	B	B	A	B	A	A	B	B	A	A	B	B	B	A	U	B	B	B	B	A	B	B
B_comp7929_c0_seq1:141	1g21790	G	A	A	B	A	B	A	A	B	A	A	A	B	B	B	B	B	U	A	A	A	A	A	A	B	B	B	B	A	B	A	A	B	B	A	A	B	B	B	A	U	B	B	B	B	A	B	B
B_comp7929_c0_seq1:879	1g21790	T	C	A	B	B	B	A	A	B	A	A	A	B	B	B	B	B	U	A	A	A	A	A	A	B	B	B	B	A	B	A	A	B	B	A	A	B	B	B	A	A	B	B	B	B	U	B	B
B_comp10560_c0_seq1:850	1g21820	C	T	A	B	A	B	U	A	B	A	A	A	B	B	B	B	B	A	A	A	A	A	A	A	U	B	B	B	A	B	A	A	B	B	A	A	B	B	B	A	A	B	B	B	B	A	B	B
B_comp3482_c0_seq2:193	1g22020	M	C	A	B	U	B	A	A	B	A	A	A	B	B	B	B	B	A	A	A	A	A	A	A	U	B	B	B	A	B	A	A	B	B	A	A	B	B	B	A	A	B	B	B	B	A	B	B
B_comp451_c1_seq1:630	1g22100	T	C	A	B	A	B	A	A	B	A	A	A	B	B	B	B	B	A	A	A	A	U	A	A	B	B	B	B	A	U	A	A	B	B	A	A	B	B	B	A	A	B	B	B	B	A	B	B
B_comp8406_c0_seq1:1435	1g22180	C	T	A	B	A	B	A	A	B	A	A	A	B	B	B	B	B	A	A	A	A	A	A	A	B	B	B	B	A	B	A	A	B	B	A	A	B	B	B	U	U	B	B	B	B	A	B	B
B_comp8406_c0_seq1:1574	1g22180	A	G	A	B	U	B	A	A	B	A	A	A	B	B	B	B	B	A	A	A	A	A	A	A	U	B	B	B	A	B	A	A	B	B	A	A	B	B	B	A	A	B	B	B	B	A	B	B
B_comp8406_c0_seq1:771	1g22180	A	G	A	B	B	B	A	A	B	A	A	A	B	B	B	B	B	A	A	A	A	A	A	A	B	B	B	B	A	B	A	A	B	B	A	A	B	B	B	U	U	B	B	B	B	A	B	B
comp4530_c0_seq1:319	1g22240	W	T	A	B	A	B	A	A	B	A	A	A	B	B	B	B	B	A	A	A	A	A	A	A	U	B	U	B	A	B	A	A	B	B	A	A	B	B	B	A	A	B	B	B	B	A	B	B
comp1208_c0_seq1:1114	1g22250	G	T	A	B	A	B	A	A	B	A	A	A	B	B	B	B	B	A	A	A	A	A	A	A	B	B	B	B	A	B	A	A	B	B	A	A	B	B	B	A	A	B	B	B	B	A	B	B
B_comp1128_c1_seq1:771	1g22410	C	T	A	B	A	B	A	A	B	A	A	A	B	B	B	B	B	A	A	A	A	A	A	A	B	B	B	B	A	B	A	A	U	B	A	A	B	B	B	A	A	B	A	B	B	A	B	B
B_comp12970_c0_seq1:378	1g23090	A	G	A	B	U	B	U	A	B	A	A	A	B	B	B	B	B	A	A	A	A	U	U	A	B	B	B	B	A	B	A	A	B	B	A	A	B	B	B	U	A	B	B	B	B	A	B	B
B_comp12970_c0_seq1:196	1g23090	C	A	A	B	A	B	A	A	B	A	A	B	B	B	B	B	B	U	A	U	U	U	A	A	U	B	B	B	A	B	A	U	B	B	A	A	B	B	B	A	U	B	B	B	B	A	B	B
D_comp22198_c0_seq1:298	1g23190	T	Y	A	B	U	B	A	A	B	A	A	A	B	B	B	B	B	A	A	A	A	U	A	A	B	B	B	B	A	B	A	A	B	B	A	A	B	B	B	A	A	B	B	B	B	A	B	B
B_comp2258_c0_seq2:237	1g23250	A	C	A	B	A	B	U	A	B	A	U	A	B	B	B	B	B	A	A	A	A	A	A	A	B	B	B	B	A	B	A	A	B	B	A	A	B	B	B	A	A	B	B	B	B	U	B	B
B_comp2258_c0_seq2:153	1g23250	C	T	A	B	A	B	A	A	U	A	A	A	U	B	B	B	B	A	A	A	A	A	A	A	B	B	B	B	A	B	A	A	U	B	A	A	U	B	B	A	A	U	B	U	U	A	U	U
B_comp2258_c0_seq2:273	1g23250	G	R	A	B	U	B	A	A	B	U	A	A	B	B	B	B	B	U	A	U	A	A	U	A	U	B	B	B	A	B	A	A	B	B	A	A	U	B	B	A	A	B	B	U	B	A	B	B
B_comp9694_c0_seq2:749	1g23260	A	G	A	B	A	B	A	A	B	A	A	A	B	B	B	B	B	A	A	A	A	A	A	A	B	B	B	B	A	B	A	A	B	B	A	A	B	B	U	A	A	B	B	B	B	A	B	B
B_comp9694_c0_seq2:746	1g23260	G	A	A	B	A	B	A	A	B	A	A	A	B	B	B	B	B	A	A	A	A	A	A	A	B	B	B	B	A	B	A	A	B	B	A	A	B	B	U	A	A	B	U	B	B	A	B	B
comp1683_c0_seq1:1290	1g23280	A	M	A	B	A	B	A	A	B	A	A	A	B	B	B	B	B	A	A	A	A	A	A	A	B	B	B	B	A	B	A	A	B	B	A	A	B	B	B	A	A	B	B	B	B	A	B	B
comp1683_c0_seq1:1489	1g23280	A	R	A	B	A	B	A	A	B	A	A	A	B	B	B	B	B	A	A	A	A	A	A	A	B	B	B	B	A	B	A	A	B	B	A	A	B	B	B	A	A	B	B	B	B	A	B	B
comp1683_c0_seq1:199	1g23280	Y	T	A	B	A	B	A	A	B	A	A	A	B	B	B	B	B	A	A	A	A	A	A	A	B	B	B	B	A	B	A	A	B	B	A	A	B	B	B	A	A	B	B	B	B	A	B	B
comp1683_c0_seq1:946	1g23280	R	A	A	B	A	B	A	A	B	A	A	A	B	B	B	B	B	A	A	A	A	A	A	A	B	B	B	B	A	B	A	A	B	B	A	A	B	B	B	A	A	B	B	B	B	A	B	B
D_comp14574_c0_seq1:2032	1g23340	Y	C	A	B	A	B	A	A	B	A	A	A	B	B	B	B	B	A	A	A	A	A	A	A	U	B	U	B	A	B	A	A	B	B	A	A	U	B	B	A	A	B	B	B	B	A	B	B
B_comp5898_c0_seq1:196	1g23340	C	T	A	B	A	B	A	A	B	A	A	A	B	B	B	B	B	A	A	U	A	A	U	A	B	B	B	B	A	B	A	A	B	B	A	A	B	B	B	U	A	B	B	B	B	A	B	B
B_comp5898_c0_seq1:533	1g23340	Y	C	A	B	A	B	A	A	B	A	A	U	B	B	B	B	B	A	A	A	A	A	A	A	U	B	B	B	A	B	A	A	B	B	A	A	B	B	U	A	A	B	B	B	B	A	B	B
B_comp4814_c0_seq1:1432	1g23350	T	C	A	B	A	B	A	A	B	A	A	A	B	B	B	B	B	A	A	A	A	A	U	A	B	B	B	B	A	B	A	A	B	B	A	A	B	B	B	A	U	B	B	B	B	A	B	B
B_comp5274_c0_seq1:1909	1g23400	T	C	A	B	A	B	A	A	B	A	A	A	B	B	B	B	B	A	A	A	A	A	A	A	B	B	B	B	A	B	A	A	B	B	A	A	B	B	B	A	A	B	B	B	B	A	B	B
B_comp5274_c0_seq1:61	1g23400	C	M	A	B	U	B	A	A	B	A	A	U	B	B	B	B	B	U	U	U	A	U	A	A	B	B	B	B	A	B	A	A	B	B	A	A	B	B	B	A	A	B	B	B	B	A	B	B
B_comp9453_c0_seq1:345	1g23410	G	A	A	B	A	B	A	A	B	A	A	A	B	U	B	B	B	A	A	A	A	A	A	A	B	B	B	B	A	B	A	A	B	B	A	A	B	U	B	A	U	B	B	U	B	A	B	B
B_comp9453_c0_seq1:178	1g23410	G	C	A	B	U	B	A	A	B	A	A	A	B	B	B	B	B	U	A	A	U	A	A	A	B	B	B	B	A	B	A	A	B	B	A	A	U	B	U	A	A	B	B	U	B	U	B	B
A_comp6007_c0_seq1:796	1g23470	C	Y	A	B	U	B	A	A	B	A	A	A	B	B	B	B	B	A	A	A	A	A	A	A	B	B	B	B	A	B	A	A	B	B	A	A	B	B	B	A	A	B	B	B	B	A	B	B
B_comp5466_c0_seq1:216	1g23470	A	T	A	B	A	B	A	A	B	A	A	A	B	B	B	B	B	A	A	A	A	A	A	A	B	B	B	B	A	B	A	A	B	B	A	A	B	B	B	U	A	B	B	B	B	A	B	B
B_comp6348_c0_seq2:650	1g23500	C	T	A	B	A	B	A	A	B	A	A	A	B	B	B	B	B	A	A	A	A	A	A	A	B	B	B	B	A	B	A	A	B	B	A	A	B	B	B	U	A	B	B	B	B	A	B	B
B_comp1311_c0_seq1:1818	1g23510	C	T	A	B	A	B	A	A	B	A	A	A	B	B	B	B	B	U	A	A	A	A	A	A	B	B	B	B	A	B	A	A	B	B	A	A	B	B	B	U	U	B	B	B	B	A	B	B
gnl|UG|Ta#S17985630:588	1g23580	T	Y	A	B	U	B	A	A	B	A	A	A	B	B	B	B	B	U	A	A	A	A	A	A	B	B	B	B	A	B	A	A	B	B	A	A	B	B	B	A	A	B	B	B	B	U	B	B
gnl|UG|Ta#S17985630:327	1g23580	T	Y	A	B	U	B	U	A	B	A	A	A	B	B	B	B	B	U	U	U	U	A	U	A	B	B	B	B	A	B	A	A	B	B	A	U	B	B	U	A	A	B	B	B	B	A	B	B
B_comp8835_c0_seq3:74	1g23590	C	T	A	B	U	B	A	A	B	A	A	A	B	B	B	B	B	A	A	A	A	A	A	A	U	B	B	B	A	B	A	A	B	B	A	A	U	B	B	A	A	B	B	B	B	A	B	U
B_comp1247_c0_seq1:221	1g23600	T	C	A	B	A	B	A	A	B	A	A	A	B	B	B	B	B	A	A	A	A	A	A	A	B	B	B	B	A	B	A	A	B	B	A	A	B	B	B	A	A	B	B	B	B	A	B	B
D_comp60_c0_seq1:520	1g23610	T	Y	A	B	B	B	A	A	B	A	A	A	B	B	B	B	B	A	A	A	A	A	A	A	B	B	B	B	A	B	A	A	B	B	A	A	B	B	B	A	A	B	B	B	B	A	B	B
D_comp60_c0_seq1:538	1g23610	G	K	A	B	B	B	A	A	B	A	A	A	B	B	B	B	B	A	A	A	A	A	A	A	B	B	B	B	A	B	A	A	B	B	A	A	B	B	B	A	A	B	B	B	B	A	B	B
B_comp13_c0_seq1:329	1g23610	Y	T	A	B	A	B	A	A	B	A	A	A	B	B	B	B	B	A	A	A	A	A	A	A	B	B	B	B	A	B	A	A	B	B	A	A	B	B	B	A	A	B	B	B	B	A	B	B
B_comp4848_c0_seq1:2639	1g23750	A	G	A	B	A	B	A	A	B	U	A	A	B	B	B	B	B	A	A	A	A	A	A	A	B	B	B	B	A	B	A	A	B	B	A	A	U	B	B	A	A	B	B	B	B	A	B	B
B_comp4848_c0_seq1:2127	1g23750	C	A	A	B	U	B	A	A	B	A	A	A	B	B	B	B	B	A	A	A	A	A	A	A	B	B	B	B	A	B	A	A	B	B	A	A	B	B	B	U	U	B	B	B	B	A	B	B
B_comp4848_c0_seq1:196	1g23750	A	C	A	B	A	B	A	A	B	A	A	A	B	B	B	B	B	A	A	A	A	A	U	A	B	B	B	B	A	B	U	A	B	B	A	U	B	B	B	A	A	B	B	B	B	U	B	B
B_comp3787_c0_seq3:196	1g24750	C	T	A	B	A	B	A	A	B	A	A	A	B	B	B	B	B	U	A	A	A	A	U	A	B	B	B	B	A	U	A	A	B	B	A	A	B	B	B	A	A	B	B	B	B	A	B	B
B_comp8487_c0_seq1:1977	1g24920	C	T	A	B	U	B	A	A	B	A	A	A	B	B	B	B	B	A	A	A	A	U	A	A	B	B	B	B	A	B	A	A	B	B	A	A	U	B	U	U	A	B	B	B	U	A	B	B
B_comp14508_c0_seq1:133	1g24940	G	A	A	B	U	B	A	A	B	A	A	A	B	B	B	B	B	A	A	A	A	A	A	A	B	B	B	B	A	B	A	A	B	B	A	A	B	B	B	U	U	B	B	B	B	A	B	B
B_comp8089_c0_seq1:1390	1g24940	T	C	A	B	A	B	B	A	B	A	A	A	B	B	B	U	B	A	U	A	A	A	A	A	B	B	B	B	A	B	A	A	B	B	A	A	B	B	B	A	A	B	B	B	B	A	B	B
B_comp8089_c0_seq1:296	1g24940	A	G	A	B	A	B	U	U	B	A	A	A	B	B	B	B	B	A	A	A	A	A	A	A	B	B	B	B	A	B	A	A	B	B	A	A	B	B	B	U	A	B	B	B	B	A	B	B
B_comp8089_c0_seq1:311	1g24940	C	G	A	B	A	B	U	U	B	A	A	A	B	B	B	B	B	A	A	A	A	A	A	A	B	B	B	B	A	B	A	A	B	B	A	A	B	B	B	U	A	B	B	B	B	U	B	B
A_comp184_c0_seq1:1029	1g24980	S	C	A	B	A	B	A	A	B	A	A	A	B	B	B	B	B	A	A	A	A	A	A	A	B	B	B	B	A	B	A	A	B	B	A	A	B	B	B	A	A	B	B	B	B	A	B	B
D_comp140_c0_seq1:864	1g24980	S	G	A	B	A	B	A	A	B	A	A	A	B	B	B	B	B	A	A	A	A	A	A	A	B	B	B	B	A	B	A	A	B	B	A	A	B	B	B	A	A	B	B	B	B	A	B	B
B_comp87_c0_seq1:1054	1g24980	C	T	A	B	A	B	A	A	B	A	A	A	B	B	B	B	B	A	A	A	A	A	A	A	B	B	B	B	A	B	A	A	B	B	A	A	B	B	B	A	A	B	B	B	B	A	B	B
B_comp87_c0_seq1:905	1g24980	G	A	A	B	A	B	A	A	B	A	A	A	B	B	B	B	B	A	A	A	A	A	U	A	B	B	B	B	A	B	A	A	B	B	A	A	B	B	B	U	U	B	B	B	B	A	B	B
B_comp2994_c0_seq2:295	1g25000	G	A	A	B	A	B	A	A	B	A	A	A	B	B	B	B	B	A	A	A	A	A	A	A	B	B	B	B	A	B	A	A	B	B	A	A	B	B	B	U	A	B	B	B	B	A	B	B
B_comp5665_c0_seq2:77	1g25120	C	A	A	B	A	B	A	U	B	A	A	A	B	B	B	B	B	A	A	A	A	U	A	A	B	B	B	B	A	B	A	A	B	B	A	A	B	B	B	U	A	B	B	B	B	A	B	B
B_comp4924_c0_seq1:491	1g25170	W	A	A	B	A	B	A	A	B	A	A	A	B	B	B	B	U	A	A	A	A	A	A	A	U	B	B	B	A	B	A	A	B	B	A	A	U	B	U	A	A	B	B	B	B	A	B	B
D_comp2602_c0_seq1:1680	1g25210	S	G	A	B	A	B	A	A	B	A	A	A	B	B	B	B	B	A	A	A	A	A	A	A	B	B	B	B	A	B	A	A	B	B	A	A	B	B	B	A	A	B	B	B	B	A	B	B
B_comp1290_c0_seq1:1791	1g25210	T	C	A	B	A	B	A	A	B	A	A	A	B	B	B	B	B	A	A	A	A	A	A	A	B	B	B	B	A	B	A	A	B	B	A	A	B	B	B	A	A	B	B	B	B	A	B	B
B_comp1290_c0_seq1:250	1g25210	S	C	A	B	A	B	A	A	B	A	A	A	B	B	B	B	B	A	A	A	A	A	A	A	U	B	B	B	A	B	A	A	B	B	A	A	B	B	B	A	A	B	B	B	B	A	B	B
B_comp8920_c0_seq1:959	1g25260	C	T	A	B	A	B	A	A	B	A	A	A	B	B	B	B	B	A	A	A	A	A	A	A	B	B	U	B	A	B	A	A	B	B	A	A	B	B	B	U	A	B	B	B	B	A	B	B
B_comp8920_c0_seq1:721	1g25260	C	G	A	B	A	B	A	A	B	U	A	A	B	B	B	B	B	A	U	U	A	A	U	A	B	B	B	B	A	B	A	A	B	B	A	A	B	B	B	A	A	B	B	B	B	A	B	B
D_comp3848_c0_seq1:169	1g25300	G	R	A	B	A	B	A	A	B	A	A	A	B	B	B	B	B	A	A	A	A	A	A	A	B	B	B	B	A	B	A	A	B	B	A	A	B	B	B	A	A	B	B	B	B	A	B	B
gnl|UG|Ta#S32722626:500	1g25310	T	K	A	B	A	B	A	A	B	A	A	A	B	B	B	B	B	A	A	A	A	U	A	A	B	B	B	B	A	B	A	A	B	B	A	A	B	B	B	A	A	B	B	B	B	A	B	B
gnl|UG|Ta#S32722626:260	1g25310	K	T	A	B	A	B	A	A	B	A	A	A	B	B	B	B	B	A	A	A	A	A	A	A	U	B	U	B	A	B	A	A	B	B	A	A	B	B	B	A	A	B	B	B	B	A	B	B
B_comp5907_c0_seq2:322	1g25340	A	G	A	B	A	B	A	A	B	A	A	A	B	B	B	B	B	A	A	A	A	A	A	A	B	B	B	B	A	B	A	A	B	B	A	A	B	B	B	A	A	B	B	B	B	A	B	B
B_comp5907_c0_seq2:1325	1g25340	A	G	A	B	A	B	A	A	B	A	A	A	B	B	B	B	B	A	A	A	A	A	A	A	B	B	B	B	A	B	A	A	B	B	A	A	B	B	B	U	A	B	B	B	B	A	B	B
A_comp12551_c0_seq2:379	1g25360	C	S	A	B	U	B	A	A	B	A	A	A	B	B	B	B	B	A	A	A	A	A	A	A	B	B	B	B	A	B	A	A	B	B	A	A	B	B	B	A	A	B	B	B	B	A	B	B
B_comp1554_c0_seq1:517	1g25390	A	G	A	B	A	B	A	A	B	A	A	A	B	B	B	B	B	A	A	A	A	A	U	A	B	B	B	B	A	B	A	A	B	B	A	A	B	B	B	U	A	B	B	B	B	A	B	B
B_comp563_c0_seq1:1858	1g25440	G	T	A	B	A	B	A	U	B	A	A	A	B	B	B	B	B	A	A	A	A	A	A	A	B	B	B	B	A	B	A	A	B	B	A	A	B	B	B	U	A	B	B	B	B	A	B	B
B_comp563_c0_seq1:1843	1g25440	T	C	A	B	A	B	A	U	B	A	A	A	B	B	B	B	B	A	A	A	A	A	U	A	B	B	B	B	A	B	A	A	B	B	A	A	B	B	B	U	A	B	B	B	B	A	B	B
gnl|UG|Ta#S12922857:477	1g25450	G	R	A	B	U	B	A	A	B	U	A	A	B	B	B	B	B	A	A	A	A	U	U	A	B	B	B	B	A	B	A	A	B	B	A	A	B	B	B	A	A	B	B	B	B	A	B	B
gnl|UG|Ta#S17986152:582	1g25470	A	R	A	B	U	B	A	A	B	A	A	A	B	B	B	B	B	A	A	A	A	A	A	A	B	B	B	B	A	B	A	A	B	B	A	A	B	B	B	A	A	B	B	B	B	A	B	B
B_comp12060_c0_seq2:199	1g55090	T	C	A	B	U	B	A	A	B	A	A	A	B	B	B	B	B	A	A	A	U	A	A	A	A	B	B	B	B	B	A	A	B	B	A	A	B	B	B	A	A	B	B	B	B	A	B	B
B_comp1523_c0_seq1:849	1g55180	G	A	A	B	A	B	A	A	B	A	A	A	B	B	B	B	B	A	A	A	A	A	A	A	B	B	B	B	A	B	A	A	B	B	A	A	B	B	B	U	A	B	B	B	B	A	B	B
B_comp1523_c0_seq1:918	1g55180	T	C	A	B	A	B	A	A	B	A	A	A	B	B	B	B	B	A	A	A	A	A	A	A	B	B	B	B	A	B	A	A	B	B	A	A	B	B	B	U	A	B	B	B	B	A	B	B
B_comp1830_c0_seq2:324	1g55690	T	C	A	B	A	B	A	A	B	A	A	A	B	B	B	B	B	A	A	A	A	A	A	A	B	B	B	B	B	B	A	A	B	B	A	A	B	B	B	A	A	B	B	B	B	A	B	B
B_comp1301_c0_seq1:1359	1g58240	A	G	A	B	A	B	A	A	B	U	A	A	B	B	B	B	B	A	A	A	A	A	U	A	B	B	B	B	B	B	A	A	B	B	A	A	B	B	B	U	A	B	B	B	B	A	B	B
B_comp4354_c0_seq1:202	1g59030	C	Y	A	B	U	B	A	A	B	A	A	A	B	B	B	B	B	A	A	A	U	U	B	A	B	B	B	B	B	B	A	A	B	B	A	A	B	B	B	B	A	B	B	B	B	A	B	B
B_comp642_c1_seq1:529	1g59500	C	T	A	B	A	U	A	A	U	B	A	A	B	B	B	B	B	A	A	B	A	A	A	A	B	B	A	B	B	B	A	A	B	B	A	A	B	B	B	A	A	B	B	B	B	B	B	B
gnl|UG|Ta#S18006270:134	1g60701			A	B	A	B	A	A	B	A	A	A	B	B	B	B	B	A	A	A	A	A	A	A	B	B	B	B	A	B	A	A	B	B	A	A	B	B	B	A	A	B	B	B	B	A	B	B
gnl|UG|Ta#S12998065:379	1g60960	R	G	A	B	A	U	A	A	B	A	A	A	B	B	B	B	B	A	B	A	A	A	A	A	U	B	U	B	A	B	A	A	B	B	A	A	U	B	U	A	A	B	B	B	B	A	B	B
B_comp1262_c0_seq1:521	5g07870	R	A	A	B	A	B	A	A	B	A	A	A	B	B	B	B	B	A	A	A	A	A	A	A	B	B	B	B	B	B	A	A	B	B	A	A	B	B	B	A	A	B	B	B	B	A	B	B
B_comp1262_c0_seq1:273	5g07870	C	T	A	B	A	B	A	A	B	A	A	A	B	B	B	B	B	A	A	A	A	A	U	A	B	B	B	B	B	B	A	A	B	B	A	A	B	B	B	U	A	B	B	B	B	A	B	B
B_comp1795_c0_seq1:1282	5g07880	A	G	A	B	A	B	A	A	B	A	A	A	B	B	B	B	B	A	A	A	A	A	A	A	B	B	B	B	B	B	A	A	B	B	A	A	B	B	B	A	A	B	B	B	B	A	B	B
comp8438_c0_seq1:823	5g08200	R	A	A	B	A	U	A	A	B	A	A	A	B	B	B	B	B	A	A	A	A	A	A	A	U	B	U	B	B	B	A	A	B	B	A	A	U	B	U	A	A	B	B	B	B	A	B	U
comp8438_c0_seq1:504	5g08200	G	R	A	B	U	B	U	A	B	A	A	A	B	B	B	B	B	U	U	U	U	U	B	A	B	B	B	B	B	B	A	A	B	B	A	A	B	B	B	A	A	B	B	B	B	U	B	B
B_comp1328_c0_seq2:1095	5g08230	T	C	A	B	A	B	A	A	B	A	A	A	B	B	B	B	B	A	A	A	A	A	A	A	B	B	B	B	B	B	A	A	B	B	A	A	B	B	B	A	A	B	B	B	B	A	B	B
B_comp1328_c0_seq2:247	5g08230	G	A	A	B	A	B	A	A	B	A	A	A	B	B	B	B	B	A	A	A	A	A	A	A	B	B	B	B	B	B	A	A	B	B	A	A	B	B	B	A	U	B	B	B	B	A	B	B
B_comp1328_c0_seq2:299	5g08230	A	G	A	B	A	B	A	A	B	A	A	A	B	B	B	B	B	A	A	A	A	A	A	A	B	B	B	B	B	B	A	A	B	B	A	A	B	B	B	A	U	B	B	B	B	A	B	B
B_comp1328_c0_seq2:3486	5g08230	Y	C	A	B	A	U	A	A	B	A	A	A	B	B	B	B	B	U	A	A	A	A	A	A	U	B	B	B	B	B	A	A	B	B	A	A	U	B	B	A	A	B	B	B	B	A	B	U
B_comp18_c0_seq1:605	5g08240	C	G	A	B	A	B	A	A	B	A	A	A	B	B	B	B	B	A	A	A	A	A	A	A	B	B	B	B	B	B	A	A	B	B	A	A	B	B	B	A	A	B	B	B	B	A	B	B
B_comp18_c0_seq1:637	5g08240	G	A	A	B	A	B	A	A	B	A	A	A	B	B	B	B	B	A	A	A	A	A	A	A	B	B	B	B	B	B	A	A	B	B	A	A	B	B	B	A	A	B	B	B	B	A	B	B
comp4589_c0_seq1:791	5g08260	C	M	A	B	U	B	U	A	B	A	A	A	B	B	B	B	B	U	U	A	A	U	A	A	B	B	B	B	B	B	A	A	B	B	A	A	B	B	B	A	A	B	B	B	B	U	B	B
gnl|UG|Ta#S50378727:135	5g08340	G	K	A	B	U	B	A	A	B	A	A	A	B	B	B	B	B	U	A	A	A	U	A	A	B	B	B	B	B	B	A	A	B	B	A	A	B	B	B	A	A	B	B	B	B	A	B	B
B_comp1967_c0_seq1:748	5g08370	C	T	A	B	A	B	A	U	B	A	A	A	B	B	B	B	B	A	A	A	A	A	A	U	B	B	B	B	B	B	A	A	B	B	A	A	B	B	B	U	U	B	B	B	B	A	B	B
A_comp7756_c0_seq1:365	5g08370	Y	T	A	B	U	U	A	A	B	A	A	A	B	B	B	B	B	A	A	A	A	A	A	A	U	B	U	B	B	B	A	A	B	B	A	A	U	B	U	A	A	B	B	B	B	B	B	B
A_comp4075_c0_seq1:1079	5g08390	M	C	A	B	A	B	A	A	B	A	A	A	B	B	B	B	B	A	A	A	A	A	A	A	U	B	B	B	B	B	A	A	B	B	A	A	B	B	B	A	A	B	B	B	B	A	B	B
B_comp1185_c0_seq1:1071	5g08390	M	C	A	B	A	B	A	A	B	A	A	A	B	B	B	B	B	U	A	U	A	A	A	A	U	B	B	B	B	B	A	A	B	B	A	A	B	B	B	A	A	B	B	B	B	A	B	B
D_comp1942_c0_seq1:128	5g08480	C	Y	A	B	A	B	A	B	B	A	A	A	B	B	B	B	B	A	A	A	A	U	A	A	B	B	B	B	B	B	A	A	B	B	A	A	B	B	B	A	A	B	B	B	B	A	B	B
D_comp1942_c0_seq1:191	5g08480	T	Y	A	B	A	B	A	U	B	A	A	A	B	B	B	B	B	A	A	A	A	U	A	A	B	B	B	B	B	B	A	A	B	B	A	A	B	B	B	A	A	B	B	B	B	A	B	B
D_comp1942_c0_seq1:206	5g08480	G	R	A	B	A	B	A	U	B	A	A	A	B	B	B	B	B	A	A	A	A	U	A	A	B	B	B	B	B	B	A	A	B	B	A	A	B	B	B	A	A	B	B	B	B	A	B	B
comp7185_c0_seq1:716	5g08510	R	A	A	B	A	U	A	A	B	A	A	A	B	B	B	B	B	A	A	A	A	A	A	A	U	B	U	B	B	B	A	A	B	B	A	A	U	B	U	A	A	B	B	B	B	A	B	B
D_comp4748_c0_seq1:2024	5g08580	C	Y	A	B	U	B	A	A	B	A	A	A	B	B	B	B	B	A	A	A	A	A	A	A	B	B	B	B	B	B	A	A	B	B	A	A	B	B	B	A	A	B	B	B	B	A	B	B
B_comp782_c1_seq1:1889	5g08640	G	R	A	B	U	B	A	A	B	A	A	A	B	B	B	B	B	A	A	A	A	U	A	A	B	B	B	B	B	B	A	A	B	B	A	A	B	B	B	A	A	B	B	B	B	A	B	B
B_comp4150_c0_seq1:1687	5g08730	T	C	A	B	U	B	A	A	B	A	A	A	B	B	B	B	B	A	A	A	A	A	A	A	B	B	B	B	B	B	A	A	B	B	A	A	B	B	B	U	A	B	B	B	B	A	B	B
gnl|UG|Ta#S17890157:426	5g08800	A	G	A	B	B	B	A	A	B	A	A	A	B	B	B	B	B	A	A	A	A	A	A	A	B	B	B	B	B	B	A	A	B	B	A	A	B	B	B	A	U	B	B	B	B	A	B	B
B_comp695_c0_seq1:843	5g08820	C	Y	A	B	A	B	A	A	B	A	A	A	B	B	B	B	B	A	A	A	A	A	A	A	B	B	B	B	B	B	A	A	B	B	A	A	B	B	B	A	A	B	B	B	B	A	B	B
B_comp695_c0_seq1:373	5g08820	A	C	A	B	A	B	A	A	B	A	A	A	B	B	B	B	B	A	A	A	A	A	A	A	B	B	B	B	B	B	A	A	B	B	A	A	B	B	B	A	A	B	B	B	B	A	B	B
B_comp695_c0_seq1:1100	5g08820	G	A	A	B	A	B	A	A	B	A	A	A	B	B	B	B	B	A	A	A	A	A	A	A	B	B	B	B	B	B	A	A	B	B	A	A	B	B	B	A	A	B	B	B	B	A	B	B
B_comp1432_c0_seq7:361	5g08830	C	A	A	B	A	B	A	A	B	A	A	A	B	B	B	B	B	A	A	A	A	A	A	A	B	B	B	B	B	B	A	A	B	B	A	A	B	B	B	A	A	B	B	B	B	A	B	B
B_comp1250_c1_seq1:182	5g08840	G	A	A	B	A	B	A	A	B	A	A	A	B	B	B	B	B	A	A	A	A	A	A	A	B	B	B	B	B	B	A	A	B	B	A	A	B	B	B	A	A	B	B	B	B	A	B	B
D_comp6802_c0_seq1:288	5g08840	Y	C	A	B	A	B	A	A	B	A	A	A	B	B	B	B	B	A	A	A	A	A	A	A	U	B	B	B	B	B	A	A	B	B	A	A	B	B	B	A	A	B	B	B	B	A	B	B
B_comp1250_c1_seq1:22	5g08840	C	T	A	B	A	B	A	A	B	A	A	A	B	B	B	B	B	A	A	A	A	A	U	A	B	B	B	B	B	B	A	A	B	B	A	A	B	B	B	A	A	B	B	B	B	A	B	B
B_comp1250_c1_seq2:824	5g08840	G	A	A	B	A	B	A	A	B	A	A	A	B	B	B	B	B	A	A	A	A	A	U	A	B	B	B	B	B	B	A	A	B	B	A	A	B	B	B	A	A	B	B	B	B	A	B	B
B_comp1250_c1_seq2:830	5g08840	C	T	A	B	A	B	A	A	B	A	A	A	B	B	B	B	B	A	A	A	A	A	U	A	B	B	B	B	B	B	A	A	B	B	A	A	B	B	B	A	A	B	B	B	B	A	B	B
B_comp1250_c1_seq2:674	5g08840	A	G	A	B	A	B	A	A	B	A	A	A	B	B	B	B	B	A	A	A	A	A	A	A	B	B	B	B	B	B	A	A	B	B	A	A	B	B	B	U	A	B	B	B	B	A	B	B
B_comp1250_c1_seq1:235	5g08840	G	C	A	B	A	B	A	A	B	A	A	A	B	B	B	B	B	A	U	A	A	A	A	A	A	B	B	B	B	B	A	A	B	U	A	A	B	B	B	A	A	B	U	B	B	A	B	B
B_comp1250_c1_seq2:654	5g08840	A	G	A	B	U	B	A	A	B	A	A	A	B	B	B	B	B	A	A	A	A	A	U	A	B	B	B	B	B	B	U	A	B	B	A	A	B	B	B	U	A	B	B	B	B	A	B	B
B_comp1250_c1_seq2:625	5g08840	C	Y	A	B	A	U	A	A	B	A	A	A	B	U	B	B	B	A	A	A	A	A	B	A	B	B	B	B	B	B	A	A	B	B	A	A	B	U	B	B	A	B	B	U	B	A	B	B
D_comp6802_c0_seq1:192	5g08840	S	C	A	B	A	U	A	A	B	A	A	A	B	B	B	B	B	U	A	A	A	A	A	A	U	B	B	B	B	B	A	A	B	B	A	A	U	B	U	A	A	B	B	B	B	A	B	B
B_comp1937_c0_seq2:1961	5g08890	C	T	A	B	A	B	A	A	B	A	A	A	B	B	B	B	B	A	A	A	A	A	A	A	B	B	B	B	B	B	A	A	B	B	A	A	B	B	B	A	A	B	B	B	B	A	B	B
B_comp6201_c0_seq1:572	5g08910	G	C	A	B	A	B	A	A	B	A	A	A	B	B	B	B	B	A	A	A	A	A	A	A	B	B	B	B	B	B	A	A	B	B	A	A	B	B	B	U	A	B	B	B	B	A	B	B
B_comp6201_c0_seq1:833	5g08910	G	C	A	B	A	B	A	A	B	A	A	A	B	B	B	B	B	A	A	A	A	A	A	A	B	B	B	B	B	B	A	A	B	B	A	A	B	B	B	U	A	B	B	B	B	A	B	B
B_comp2137_c0_seq1:3431	5g08920	G	A	A	B	A	B	A	A	B	A	A	A	B	B	B	B	B	A	A	A	A	A	A	A	B	B	B	B	B	B	A	A	B	B	A	A	B	B	B	U	U	B	B	B	B	A	B	B
B_comp2137_c0_seq1:3435	5g08920	T	C	A	B	A	B	A	A	B	A	A	A	B	B	B	B	B	A	A	A	A	A	A	A	B	B	B	B	B	B	A	A	B	B	A	A	B	B	B	U	U	B	B	B	B	A	B	B
B_comp1291_c0_seq1:1024	5g08930	A	C	A	B	A	B	A	A	B	A	A	A	B	B	B	B	B	A	A	A	A	A	U	A	B	B	B	B	B	B	A	A	B	B	A	A	B	B	B	A	A	B	B	B	B	A	B	B
B_comp649_c0_seq1:304	5g09820	G	A	A	B	A	B	A	A	B	A	A	A	B	B	B	B	B	A	A	A	A	A	A	A	B	B	A	B	B	B	A	A	B	B	A	A	B	B	B	A	A	B	B	B	B	A	B	B
B_comp649_c0_seq1:622	5g09820	G	A	A	B	A	B	A	A	B	A	A	A	B	B	B	B	B	A	A	A	A	A	A	A	B	B	A	B	B	B	A	A	B	B	A	A	B	B	B	A	A	B	B	B	B	A	B	B
gnl|UG|Ta#S22944965:724	5g09920	C	Y	A	B	U	B	U	A	B	A	A	A	B	B	B	B	B	U	U	A	U	U	A	A	B	B	U	B	B	B	A	A	B	B	A	A	B	B	B	A	A	B	B	B	B	A	B	B
B_comp10423_c0_seq1:2726	5g09930	T	C	A	B	U	B	A	A	B	A	A	A	B	B	B	B	B	U	A	A	A	A	A	A	B	B	A	B	B	B	A	A	B	B	U	A	B	B	B	A	A	B	B	B	B	A	B	B
comp868_c0_seq1:276	5g09940	K	T	A	B	A	B	A	A	B	A	A	A	B	B	B	B	B	A	A	A	A	A	A	A	B	B	A	B	B	B	A	A	B	B	A	A	B	B	B	A	A	B	B	B	B	A	B	B
comp868_c0_seq1:282	5g09940	M	C	A	B	A	B	A	A	B	A	A	A	B	B	B	B	B	A	A	A	A	A	A	A	B	B	A	B	B	B	A	A	B	B	A	A	B	B	B	A	A	B	B	B	B	A	B	B
gnl|UG|Ta#S18008975:482	5g09941			A	B	A	B	A	A	B	A	A	A	B	B	B	B	B	A	A	U	U	A	A	A	U	B	U	B	B	B	A	A	B	B	A	A	B	B	B	A	A	B	B	B	B	A	B	B
gnl|UG|Ta#S18008975:305	5g09942			A	B	A	B	A	A	B	A	A	A	B	B	B	B	B	A	A	A	A	A	B	A	B	B	A	B	B	B	A	A	B	B	A	A	B	B	B	B	B	B	B	B	B	A	B	B
D_comp4125_c0_seq1:238	5g10030	G	R	A	B	A	B	A	A	B	A	A	A	B	B	B	B	B	A	A	A	A	A	A	A	B	B	A	B	B	B	A	A	B	B	A	A	B	B	B	A	A	B	B	B	B	A	B	B
D_comp4125_c0_seq1:265	5g10030	C	Y	A	B	A	B	A	A	B	A	A	A	B	B	B	B	B	A	A	A	A	A	A	A	B	B	A	B	B	B	A	A	B	B	A	A	B	B	B	A	A	B	B	B	B	A	B	B
D_comp4125_c0_seq1:323	5g10030	A	R	A	B	A	B	A	A	B	A	A	A	B	B	B	B	B	A	A	A	A	A	A	A	B	B	A	B	B	B	A	A	B	B	A	A	B	B	B	A	A	B	B	B	B	A	B	B
D_comp4125_c0_seq1:332	5g10030	A	R	A	B	A	B	A	A	B	A	A	A	B	B	B	B	B	A	A	A	A	A	A	A	B	B	A	B	B	B	A	A	B	B	A	A	B	B	B	A	A	B	B	B	B	A	B	B
D_comp4125_c0_seq1:193	5g10030	A	M	A	B	U	B	A	A	B	A	A	A	B	B	B	B	B	A	A	A	A	U	A	A	B	B	A	B	B	B	A	A	B	A	A	A	B	B	B	A	A	B	B	B	B	A	B	B
D_comp2050_c0_seq1:846	5g10030	M	C	A	B	A	B	A	A	B	A	A	A	B	B	B	B	B	A	A	A	A	A	A	A	B	B	A	B	B	B	A	A	B	B	A	A	B	B	B	A	A	B	B	B	B	A	B	B
B_comp2856_c0_seq1:271	5g10030	T	G	A	B	A	B	A	A	B	A	A	A	B	B	B	B	B	A	A	A	A	A	A	A	B	B	A	B	B	B	A	A	B	B	A	A	B	B	B	A	A	B	B	B	B	A	B	B
B_comp2856_c0_seq1:310	5g10030	G	A	A	B	A	B	A	A	B	A	A	A	B	B	B	B	B	A	A	A	A	A	A	A	B	B	A	B	B	B	A	A	B	B	A	A	B	B	B	U	A	B	B	B	B	A	B	B
B_comp2856_c0_seq1:374	5g10030	A	T	A	B	A	B	A	A	B	A	A	A	B	B	B	B	B	A	A	A	A	A	A	A	B	B	A	B	B	B	A	A	B	B	A	A	B	B	B	U	A	B	B	B	B	A	B	B
A_comp19362_c0_seq1:415	5g10030	Y	C	A	B	A	B	A	A	B	A	A	A	B	B	B	B	B	B	A	A	A	A	A	A	U	B	A	B	B	B	A	A	B	B	A	A	B	B	U	A	A	B	B	B	B	A	B	B
A_comp5222_c0_seq1:242	5g10040	T	Y	A	B	A	B	A	A	B	A	A	A	B	B	B	B	B	A	A	A	A	A	A	A	B	B	A	B	B	B	A	A	B	B	A	A	B	B	B	A	A	B	B	B	B	A	B	B
A_comp5222_c0_seq1:266	5g10040	A	R	A	B	A	B	A	A	B	A	A	A	B	B	B	B	B	A	A	A	A	A	A	A	B	B	A	B	B	B	A	A	B	B	A	A	B	B	B	A	A	B	B	B	B	A	B	B
A_comp5222_c0_seq1:348	5g10040	A	W	A	B	U	B	A	A	B	A	A	A	B	B	B	B	B	A	A	A	A	A	A	A	B	B	A	B	B	B	A	A	B	B	A	A	B	B	B	A	A	B	B	B	B	A	B	B
A_comp5222_c0_seq1:175	5g10040	R	A	A	B	A	B	A	A	B	A	A	A	B	B	B	B	B	A	A	A	A	A	A	A	B	B	A	B	B	B	A	A	B	B	A	A	B	B	B	A	A	B	B	B	B	A	B	B
B_comp425_c0_seq1:406	5g10040	C	G	A	B	A	B	A	A	B	A	A	A	B	B	B	B	B	A	A	A	A	A	A	A	B	B	A	B	B	B	A	A	B	B	A	A	B	B	B	A	A	B	B	B	B	A	B	B
B_comp425_c0_seq1:441	5g10040	A	G	A	B	A	B	A	A	B	A	A	A	B	B	B	B	B	A	A	A	A	A	A	A	B	B	A	B	B	B	A	A	B	B	A	A	B	B	B	A	A	B	B	B	B	A	B	B
B_comp425_c0_seq1:758	5g10040	G	C	A	B	A	B	A	A	B	A	A	A	B	B	B	B	B	A	A	A	A	A	A	A	B	B	A	B	B	B	A	A	B	B	A	A	B	B	B	A	A	B	B	B	B	A	B	B
B_comp425_c0_seq1:734	5g10040	T	G	A	B	A	B	A	A	B	A	A	A	B	B	B	B	B	A	A	A	A	A	A	A	B	B	A	B	U	B	A	A	B	B	A	A	B	B	B	A	A	B	B	B	B	A	B	B
B_comp425_c0_seq1:417	5g10040	G	C	A	B	U	B	A	A	B	A	A	A	B	B	B	B	B	A	A	A	A	A	A	A	B	B	A	B	B	B	A	A	B	B	A	A	B	B	B	A	A	B	B	B	B	A	B	B
B_comp425_c0_seq1:960	5g10040	T	C	A	B	A	B	A	A	B	A	A	A	B	B	B	B	B	A	A	A	A	A	A	A	B	B	A	B	B	B	A	U	B	B	A	A	B	B	B	U	U	B	B	B	B	A	B	B
A_comp5222_c0_seq1:156	5g10040	T	Y	A	B	U	B	A	A	B	A	A	A	B	B	B	B	B	A	A	A	U	A	A	A	B	B	A	B	B	B	A	A	B	B	A	A	B	B	B	A	A	B	B	B	B	A	B	B
B_comp425_c0_seq1:902	5g10040	T	C	A	B	A	B	A	A	B	A	A	A	B	B	B	B	B	A	A	A	A	A	A	A	B	B	A	B	B	B	A	A	B	B	A	A	B	B	B	U	A	B	B	B	B	A	B	B
A_comp5222_c0_seq1:367	5g10040	A	R	A	B	U	B	U	A	B	A	A	A	B	B	B	B	B	A	A	A	U	A	A	A	B	B	U	B	B	B	A	A	B	B	A	A	B	B	B	A	A	B	B	B	B	A	B	B
B_comp425_c0_seq1:1054	5g10040	A	G	A	B	A	B	A	A	B	A	A	A	B	B	B	B	B	A	A	A	A	A	U	A	B	B	A	B	B	B	A	A	B	B	A	A	B	B	B	U	U	B	B	B	B	A	B	B
A_comp5222_c0_seq1:443	5g10040	S	C	A	B	A	U	A	A	B	A	A	A	B	B	B	B	B	A	A	A	A	A	A	A	U	B	U	B	B	B	A	A	B	B	A	A	U	B	U	A	A	B	B	B	B	A	B	U
B_comp10077_c0_seq2:398	5g10090	G	C	A	B	A	B	A	A	B	A	A	A	B	B	B	B	B	A	A	A	A	A	A	A	B	B	A	B	B	B	A	A	B	B	A	A	B	B	B	A	A	B	B	B	B	A	B	B
B_comp10077_c0_seq2:675	5g10090	G	A	A	B	A	B	A	A	B	A	A	A	B	B	B	B	B	A	A	A	A	A	A	A	B	B	A	B	B	B	A	A	B	B	A	A	B	B	B	U	A	B	B	B	B	A	B	B
B_comp4940_c0_seq2:138	5g10100	G	A	A	B	A	B	A	A	B	U	A	A	B	B	B	B	B	A	A	A	A	A	A	A	B	B	A	B	B	B	A	A	B	B	A	A	B	B	B	A	A	B	B	B	B	A	B	B
B_comp4940_c0_seq2:744	5g10100	C	T	A	B	A	B	A	A	B	A	A	A	B	B	B	B	B	A	A	A	A	U	A	A	B	B	A	B	B	B	A	A	B	B	A	A	B	B	B	A	A	B	B	B	B	A	B	B
B_comp7434_c0_seq1:496	5g10130	T	C	A	B	A	B	A	A	B	A	A	A	B	B	B	B	B	A	U	A	A	A	A	A	B	B	A	B	B	B	A	A	B	B	A	A	U	B	B	A	A	B	B	B	B	A	B	B
B_comp13832_c0_seq2:595	5g11860	T	C	A	B	U	B	A	A	B	A	A	A	B	B	B	B	B	A	A	B	A	A	A	A	B	B	A	B	B	B	A	A	B	B	A	A	B	B	B	U	A	B	B	B	B	B	B	B
gnl|UG|Ta#S16058016:1880	5g12230	Y	C	A	B	A	U	A	A	B	A	A	A	B	B	B	B	U	A	A	B	A	A	A	A	U	B	A	B	B	B	A	A	B	B	A	A	U	B	U	A	A	B	B	U	B	U	B	B
B_comp13091_c0_seq1:1084	5g14310	A	T	A	B	A	B	A	A	B	B	A	A	B	B	B	B	B	A	A	B	A	A	B	A	B	B	A	B	B	B	A	A	B	B	A	A	B	B	B	A	A	B	B	B	B	B	B	B
B_comp6043_c0_seq1:434	5g14510	T	C	A	B	A	B	A	A	B	B	A	A	B	B	B	B	B	A	A	B	A	A	B	A	B	B	A	B	B	B	A	A	B	B	A	A	B	B	B	A	A	B	B	B	B	B	B	B
gnl|UG|Ta#S16242191:466	5g14550	G	R	A	B	U	B	U	A	B	B	A	A	B	B	B	B	B	U	U	B	U	U	B	A	B	B	A	B	B	B	A	A	B	B	A	A	B	B	B	A	A	B	B	B	B	B	B	B
B_comp168_c0_seq1:320	5g14640	T	A	A	B	A	B	A	A	B	B	A	A	B	B	B	B	B	A	A	B	A	A	B	A	B	B	A	B	B	B	A	A	B	B	A	A	B	B	B	A	A	B	B	B	B	B	B	B
B_comp168_c0_seq1:870	5g14640	G	A	A	B	A	B	A	A	B	B	A	A	B	B	B	B	B	A	A	B	A	A	B	A	B	B	A	B	B	B	A	A	B	B	A	A	B	B	B	A	A	B	B	B	B	B	B	B
B_comp168_c0_seq1:1229	5g14640	G	A	A	B	A	B	A	A	B	B	A	A	B	B	B	B	B	A	A	B	A	A	B	A	B	B	A	B	B	B	A	A	B	B	A	A	B	B	B	A	A	B	B	B	B	B	B	B
B_comp168_c0_seq1:1494	5g14640	C	A	A	B	A	B	A	A	B	B	A	A	B	B	B	B	B	A	A	B	A	A	B	A	B	B	A	B	B	B	A	A	B	B	A	A	B	B	B	A	A	B	B	B	B	B	B	B
A_comp10029_c0_seq1:1309	5g14690	T	Y	A	B	U	B	A	A	B	B	A	A	B	B	B	B	B	A	A	B	A	U	B	A	B	B	A	B	B	B	A	A	B	B	A	A	B	B	B	A	A	B	B	B	B	B	B	B
B_comp3347_c0_seq1:1924	5g14690	K	T	A	B	A	B	A	A	B	B	A	A	B	B	B	B	B	A	A	U	A	A	B	A	U	B	A	B	B	B	A	A	B	B	A	A	U	B	B	A	A	B	B	B	B	B	B	B
B_comp2696_c0_seq2:1108	5g14720	A	G	A	B	A	B	U	A	B	B	A	A	B	B	B	B	B	A	A	B	A	A	B	A	B	B	A	B	B	B	A	A	B	B	A	A	B	B	B	A	A	B	B	B	B	B	B	B
gnl|UG|Ta#S17898250:203	5g14721			A	B	A	B	A	A	B	B	A	A	B	B	B	B	B	A	A	B	A	A	B	A	B	B	A	B	B	B	A	A	B	B	A	A	B	B	B	A	A	B	B	B	B	B	B	B
B_comp1560_c0_seq2:623	5g14750	A	G	A	B	A	B	A	A	B	B	A	A	B	B	B	B	B	A	A	B	A	A	B	A	B	B	A	B	B	B	A	A	B	B	A	A	B	B	B	A	A	B	B	B	B	B	B	B
B_comp1560_c0_seq2:665	5g14750	G	A	A	B	A	B	A	A	B	B	A	B	B	B	B	B	B	A	A	B	A	A	B	A	B	B	A	B	B	B	A	A	B	B	A	A	B	B	B	U	U	B	B	B	B	B	B	B
B_comp6855_c0_seq3:1040	5g14760	T	G	A	B	A	B	A	A	B	B	U	A	B	B	B	B	B	A	A	B	A	A	B	A	B	B	A	B	B	B	A	A	B	B	A	A	B	B	B	A	U	B	B	B	B	B	B	B
B_comp4202_c0_seq2:1407	5g14790	A	G	A	B	A	B	A	A	B	B	A	A	B	B	B	B	B	A	A	B	A	A	B	A	B	B	A	B	B	B	A	A	B	B	A	A	B	B	B	A	A	B	B	B	B	B	B	B
B_comp4202_c0_seq2:2400	5g14790	G	A	A	B	A	B	A	A	B	B	A	A	B	B	B	B	B	A	A	B	A	A	B	A	B	B	A	B	B	B	A	A	B	B	A	A	B	B	B	A	A	B	B	B	B	B	B	B
B_comp4202_c0_seq2:1850	5g14790	A	G	A	B	A	B	A	A	B	B	A	A	B	B	B	B	B	A	A	B	A	A	B	A	B	B	A	B	B	B	A	A	B	B	A	A	B	B	B	A	U	B	B	B	B	B	B	B
B_comp4202_c0_seq2:1424	5g14790	G	T	A	B	A	B	A	A	B	B	A	A	B	B	B	B	B	A	A	B	A	A	B	A	B	B	A	B	B	B	A	A	B	B	A	A	B	B	B	U	A	B	B	B	B	B	B	B
B_comp4202_c0_seq2:1763	5g14790	G	A	A	B	A	B	A	A	B	B	A	A	B	B	B	B	B	A	A	B	A	A	B	A	B	B	A	B	B	B	A	A	B	B	A	A	B	B	B	U	A	B	B	B	B	B	B	B
D_comp13269_c0_seq1:1290	5g14870	C	M	A	B	U	B	A	A	B	B	A	A	B	B	B	B	B	U	U	B	A	A	B	A	B	B	A	B	B	B	A	A	B	B	A	A	B	B	B	A	A	B	B	B	B	B	B	B
D_comp13269_c0_seq1:1320	5g14870	T	Y	A	B	U	B	A	A	B	B	A	A	B	B	B	B	B	U	U	B	A	A	B	A	B	B	A	B	B	B	A	A	B	B	A	A	B	B	B	A	A	B	B	B	B	B	B	B
B_comp9495_c0_seq2:1521	5g14880	A	G	A	B	A	B	U	A	B	B	A	A	B	B	B	B	B	A	A	B	A	A	B	A	B	B	A	B	B	B	A	A	B	B	A	A	B	B	B	U	A	B	B	B	B	B	B	B
B_comp9495_c0_seq2:430	5g14880	T	C	A	B	U	B	A	A	B	B	A	A	B	B	B	B	B	A	A	B	A	A	B	A	B	B	A	B	B	B	A	A	B	B	A	A	B	B	B	U	A	B	B	B	B	B	B	B
B_comp9933_c0_seq2:1563	5g15930	A	G	A	B	A	B	A	B	B	B	A	A	B	A	B	B	B	A	A	B	A	A	B	A	U	B	A	B	B	B	A	A	B	B	A	A	B	B	B	A	A	B	U	B	B	B	A	B
B_comp9933_c0_seq2:1565	5g15930	C	T	A	B	A	B	A	U	B	B	A	A	B	A	B	B	B	A	A	B	A	A	B	A	U	B	A	B	B	B	A	A	B	B	A	A	B	U	B	A	A	B	U	B	B	B	A	B
B_comp9933_c0_seq2:2132	5g15930	G	A	A	B	U	B	A	B	B	B	A	A	B	A	B	B	B	A	U	B	A	A	B	A	U	B	A	B	B	B	A	A	B	B	A	A	B	B	B	A	A	B	U	B	B	B	A	B
B_comp127_c3_seq7:667	5g15970	G	R	A	B	A	B	A	B	B	B	A	A	B	A	B	B	B	A	A	B	A	A	B	A	B	B	A	B	B	B	A	A	B	B	A	A	B	B	B	A	A	B	B	B	B	B	A	B
B_comp127_c3_seq6:234	5g15970	A	G	A	B	A	B	A	B	B	B	A	A	B	A	B	B	B	A	A	B	A	A	B	A	B	B	A	B	B	B	A	A	B	B	A	A	B	B	B	A	A	B	U	B	B	B	A	B
B_comp127_c3_seq6:303	5g15970	T	C	A	B	A	B	A	B	B	B	A	A	B	A	B	B	B	A	A	B	A	A	B	A	B	B	A	B	B	B	A	A	B	B	A	A	B	B	B	A	A	B	U	B	B	B	A	B
gnl|UG|Ta#S32703823:710	5g16070	T	K	A	B	U	B	U	B	B	B	A	A	B	A	B	B	B	U	A	B	U	U	B	A	B	B	U	B	B	B	A	A	B	B	A	U	B	B	B	A	A	B	B	B	B	B	A	B
D_comp2713_c0_seq1:304	5g16380	Y	T	A	B	A	B	A	B	B	B	A	A	B	A	B	B	B	A	A	B	A	A	B	A	B	B	A	B	B	B	A	A	B	B	A	A	B	B	B	A	A	B	A	B	B	B	A	B
B_comp1021_c0_seq3:254	5g16380	G	T	A	B	A	B	A	B	B	B	A	A	B	A	B	B	B	A	A	B	A	A	B	A	B	B	A	B	B	B	A	A	B	B	A	A	B	B	B	A	A	B	U	B	B	B	A	B
B_comp1021_c0_seq3:323	5g16380	G	A	A	B	A	B	A	B	B	B	A	A	B	A	B	B	B	A	A	B	A	A	B	A	B	B	A	B	B	B	A	A	B	B	A	A	B	B	B	A	A	B	U	B	B	B	A	B
B_comp1021_c0_seq3:529	5g16380	R	A	A	B	A	B	A	B	B	B	A	A	B	A	B	B	B	A	A	B	A	A	B	A	U	B	A	B	B	B	A	A	B	B	A	A	B	B	B	A	A	B	A	B	B	B	A	B
B_comp5430_c0_seq3:111	5g16850	T	C	A	B	A	B	A	B	B	B	A	A	B	B	B	B	B	A	A	B	A	A	B	A	B	B	A	B	B	B	A	A	B	B	A	A	B	B	B	A	A	B	B	B	B	B	A	B
B_comp7248_c0_seq1:132	5g17000	C	T	A	B	A	B	A	B	B	B	A	A	B	A	B	B	B	A	U	B	A	U	U	A	B	B	A	B	B	U	A	A	B	B	A	A	B	B	B	U	U	B	B	U	B	B	A	B
D_comp632_c0_seq1:995	5g17030	C	M	A	B	A	B	A	B	B	B	A	A	B	A	B	B	B	A	A	B	A	A	B	A	B	B	A	B	B	B	A	A	B	B	A	A	B	B	B	A	A	B	B	B	B	B	A	B
B_comp375_c0_seq1:944	5g17030	C	T	A	B	A	B	A	B	B	B	A	A	B	A	B	B	B	A	A	B	A	A	B	A	B	B	A	B	B	B	A	A	B	B	A	A	B	B	B	A	A	B	U	B	B	B	A	B
B_comp375_c0_seq1:951	5g17030	C	A	A	B	A	B	A	B	B	B	A	A	B	A	B	B	B	A	A	B	A	A	B	A	B	B	A	B	B	B	A	A	B	B	A	A	B	B	B	A	A	B	U	B	B	B	A	B
B_comp7169_c0_seq1:442	5g17070	A	G	A	B	A	B	A	B	B	B	A	A	B	A	B	B	B	A	A	B	A	A	B	A	B	B	A	B	B	B	A	A	B	B	A	A	B	B	B	A	U	B	U	B	B	B	A	B
B_comp7169_c0_seq1:886	5g17070	C	T	A	B	A	B	A	B	B	B	A	A	B	A	B	B	B	A	A	B	A	A	B	A	B	B	A	B	B	B	A	A	B	B	A	A	B	B	B	U	A	B	U	B	B	B	A	B
B_comp7301_c0_seq1:421	5g17160	A	G	A	B	A	B	A	B	B	B	A	A	B	A	B	B	B	A	A	B	A	A	U	A	B	B	A	B	B	B	A	B	B	B	A	A	B	B	B	A	A	B	U	B	B	B	A	B
B_comp7301_c0_seq1:2788	5g17160	T	A	A	B	U	B	A	B	B	B	A	A	B	A	B	B	B	A	A	B	A	A	B	A	B	B	A	B	B	B	A	B	B	B	A	A	U	B	B	U	A	B	U	B	B	B	A	B
B_comp14350_c0_seq2:1364	5g17210	A	G	A	B	A	B	A	B	B	B	A	A	B	A	B	B	B	A	A	B	A	A	B	A	B	B	A	B	B	B	A	B	B	B	A	A	B	B	B	A	A	B	U	B	B	B	A	B
B_comp14350_c0_seq2:1348	5g17210	C	T	A	B	A	B	A	B	B	B	A	A	B	A	B	B	B	A	A	B	U	A	B	A	B	B	A	B	B	B	A	B	B	B	A	A	B	B	B	A	A	B	U	B	B	B	A	B
B_comp8011_c0_seq1:1531	5g17240	T	G	A	B	A	B	A	U	B	B	A	A	B	A	B	B	B	A	A	B	A	A	B	A	B	B	A	B	B	B	A	B	B	B	A	A	B	B	B	U	U	B	U	B	B	B	A	B
B_comp9309_c0_seq5:836	5g17260	C	T	A	B	A	B	A	B	B	B	A	A	B	A	B	B	B	A	A	B	A	A	B	A	U	B	U	B	B	B	A	B	B	B	A	A	U	B	B	A	A	B	U	B	B	B	U	B
B_comp10116_c0_seq1:330	5g17260	A	C	A	B	A	B	A	B	B	B	U	A	B	A	B	B	B	A	A	B	A	A	B	A	B	B	A	B	B	B	A	B	B	B	U	A	B	B	B	A	A	B	U	B	B	B	U	B
B_comp4144_c0_seq3:2026	5g17270	C	G	A	B	A	B	A	B	B	B	A	A	B	A	B	B	B	A	A	B	A	A	B	A	B	B	A	B	B	B	A	B	B	B	A	A	B	B	B	A	A	B	U	B	B	B	A	B
B_comp4144_c0_seq3:2081	5g17270	C	T	A	B	A	B	A	B	B	B	A	A	B	A	B	B	B	A	A	B	A	A	B	A	B	B	A	B	B	B	A	B	B	B	A	A	B	B	B	A	A	B	U	B	B	B	A	B
B_comp11894_c0_seq1:1717	5g17370	G	A	A	B	U	B	A	B	B	B	A	A	B	A	U	B	B	A	A	B	A	A	B	A	B	B	A	B	B	B	A	B	B	B	A	A	B	B	U	U	A	B	U	B	B	B	A	B
B_comp4131_c0_seq1:689	5g17840	G	A	A	B	A	B	A	B	B	B	A	A	A	A	B	B	B	A	A	B	A	A	B	A	B	B	A	B	B	B	A	B	B	B	A	A	B	B	B	A	A	B	U	B	B	B	A	B
B_comp4131_c0_seq1:590	5g17840	C	A	A	B	A	B	A	B	B	B	A	A	A	A	B	B	B	A	A	B	A	A	U	A	B	B	A	B	B	B	A	B	B	B	A	A	B	B	B	A	A	B	U	B	B	B	A	B
B_comp4131_c0_seq1:574	5g17840	A	G	A	B	A	B	A	B	B	B	A	A	A	A	B	B	B	A	A	B	A	A	U	A	B	B	A	B	B	B	A	B	B	B	A	A	B	B	B	U	A	B	U	B	B	B	A	B
B_comp10856_c0_seq1:436	5g17980	T	C	A	B	U	B	A	B	B	B	A	A	A	A	B	B	B	A	A	B	A	A	B	A	B	B	A	B	B	B	A	B	B	B	A	A	B	B	B	A	A	B	U	B	B	B	A	B
B_comp621_c0_seq1:356	5g18000	C	Y	A	B	A	B	A	B	B	B	A	A	A	A	B	B	B	A	A	B	A	A	B	A	B	B	A	B	B	B	A	B	B	B	A	A	B	B	B	A	A	B	B	B	B	B	A	B
B_comp777_c0_seq4:661	5g18060	C	T	A	B	A	B	A	B	B	B	A	A	A	A	B	B	B	A	A	B	A	A	B	A	B	B	A	B	B	B	A	B	B	B	A	A	B	B	B	A	A	B	U	B	B	B	A	B
B_comp777_c0_seq4:751	5g18060	G	A	A	B	A	B	A	B	B	B	A	A	A	A	B	B	B	A	A	B	A	A	B	A	B	B	A	B	B	B	A	B	B	B	A	A	B	B	B	A	A	B	U	B	B	B	A	B
D_comp11589_c0_seq1:1425	5g18080	S	C	A	B	A	U	A	B	B	B	A	A	A	A	B	B	B	A	A	B	A	A	B	A	U	B	A	B	B	B	A	B	B	B	A	A	U	B	B	A	A	B	A	B	B	B	A	B
B_comp11983_c0_seq9:2779	5g18180	C	T	A	B	A	B	A	B	B	B	A	A	A	A	B	B	B	A	A	B	A	A	B	A	B	B	A	B	B	B	A	B	B	B	A	A	B	B	B	A	A	B	U	B	B	B	A	B
B_comp11983_c0_seq9:2789	5g18180	A	T	A	B	A	B	A	B	B	B	A	A	A	A	B	B	B	A	A	B	A	A	B	A	B	B	A	B	B	B	A	B	B	B	A	A	B	B	B	A	A	B	U	B	B	B	A	B
B_comp11983_c0_seq9:3266	5g18180	G	A	A	B	A	B	A	B	B	B	A	A	A	A	B	B	B	A	A	B	A	A	B	A	B	B	A	B	B	B	A	B	B	B	A	A	B	B	B	A	U	B	U	B	B	B	A	B
B_comp16340_c0_seq1:148	5g18640	T	C	A	B	B	B	A	B	B	B	A	A	A	A	B	B	B	A	A	B	A	A	U	A	B	B	A	B	B	B	A	B	B	B	A	A	B	B	B	A	A	B	U	B	B	B	A	B
B_comp11448_c0_seq2:716	5g18670	G	A	A	B	A	U	A	U	B	U	A	A	A	A	U	B	U	A	A	B	A	A	B	A	B	B	A	B	B	B	A	B	B	U	A	A	B	B	U	A	A	B	U	U	B	B	A	B
B_comp16400_c0_seq1:1867	5g18700	T	C	A	B	A	B	A	B	B	B	A	A	A	A	B	B	B	A	U	B	A	A	U	A	B	B	U	B	B	B	A	B	B	B	A	A	B	B	B	U	A	B	U	B	B	B	A	B
B_comp16400_c0_seq1:1797	5g18700	G	A	A	B	A	B	A	B	B	U	A	A	A	A	B	B	B	A	A	B	A	A	B	A	B	B	A	B	B	U	A	B	U	B	A	A	B	U	B	U	U	B	U	B	B	B	A	U
B_comp11996_c0_seq1:1415	5g18840	G	A	A	B	A	B	A	B	B	B	A	A	A	A	U	B	A	A	A	B	A	A	B	A	B	B	A	B	B	B	A	B	B	B	A	A	B	B	B	A	A	U	U	B	B	B	A	B
B_comp10012_c0_seq3:2693	5g18880	C	T	A	B	A	B	A	B	B	B	A	A	A	A	B	B	B	A	A	B	A	A	B	A	B	B	A	B	B	B	A	B	B	B	A	A	B	B	B	U	U	B	U	B	B	B	A	B
B_comp1217_c0_seq2:843	5g18900	C	T	A	B	A	B	A	B	B	B	A	A	A	A	B	B	B	A	A	B	A	A	B	A	B	B	A	B	B	B	A	B	B	B	A	A	B	B	B	A	A	B	U	B	B	B	A	B
B_comp10272_c0_seq3:1261	5g18970	T	C	A	B	U	B	A	B	B	B	A	A	A	A	B	B	B	U	A	B	A	A	B	A	B	B	A	B	B	B	A	B	B	B	U	A	B	B	B	A	A	B	U	B	B	B	A	B
B_comp8676_c0_seq2:1246	5g19010	A	G	A	B	A	B	A	B	U	B	A	A	A	A	B	B	B	A	A	B	A	A	U	A	B	B	A	B	B	U	A	B	U	B	A	A	B	B	U	A	A	B	U	B	B	U	A	U
A_comp17458_c0_seq1:894	5g19070	C	S	A	B	U	B	U	B	B	B	B	A	A	A	B	B	B	U	U	B	U	U	B	U	B	B	U	B	B	B	A	B	B	B	A	A	B	B	B	A	A	B	B	B	B	B	A	B
B_comp3569_c0_seq1:4902	5g21740	G	A	A	B	A	B	A	B	B	B	A	A	A	A	B	B	B	A	A	B	A	A	B	A	B	B	A	B	B	B	A	B	B	B	A	A	B	B	B	A	A	B	U	B	B	B	A	B
B_comp3569_c0_seq1:4907	5g21740	C	A	A	B	A	B	A	B	B	B	A	A	A	A	B	B	B	A	A	B	A	A	B	A	B	B	A	B	B	B	A	B	B	B	A	A	B	B	B	A	A	B	U	B	B	B	A	B
B_comp3569_c0_seq1:5566	5g21740	A	T	A	B	A	B	A	B	B	B	A	A	A	A	B	B	B	A	A	B	A	A	B	A	B	B	A	B	B	B	A	B	B	B	A	A	B	B	B	A	A	B	U	B	B	B	A	B
B_comp3569_c0_seq1:4287	5g21740	T	G	A	B	A	B	A	B	B	B	A	A	A	A	B	B	B	A	A	B	A	A	B	A	B	B	A	B	B	B	A	B	B	B	A	A	B	B	B	U	A	B	U	B	B	B	A	B
B_comp3569_c0_seq1:5887	5g21740	C	T	A	B	A	B	A	B	B	U	A	A	A	A	B	B	B	A	U	U	A	A	B	A	B	B	A	B	B	B	A	B	B	B	A	A	U	B	B	A	A	B	U	B	B	B	A	B
B_comp3569_c0_seq1:1781	5g21740	M	C	A	B	A	U	A	B	B	B	A	A	A	A	B	B	B	A	A	U	A	A	U	A	U	B	A	B	B	B	A	B	B	B	A	A	U	B	U	A	A	B	A	B	B	B	A	B
B_comp2191_c1_seq3:808	5g21690	C	T	A	B	A	B	A	B	B	B	A	A	A	A	B	B	B	A	A	B	A	A	B	A	B	B	A	B	B	B	A	B	B	B	A	A	B	B	B	A	B	B	U	B	B	B	A	B
B_comp2191_c1_seq3:829	5g21690	G	A	A	B	A	B	A	B	B	B	A	A	A	A	B	B	B	A	A	B	A	A	U	A	B	B	A	B	B	B	A	B	B	B	A	A	B	B	B	A	U	B	U	B	B	B	A	B
B_comp2191_c1_seq3:424	5g21690	G	C	A	B	A	B	A	B	B	B	A	A	A	A	B	B	B	A	A	B	A	A	B	A	B	B	A	B	B	B	A	B	B	B	A	A	B	B	B	U	B	B	U	B	B	B	A	B
B_comp2191_c1_seq3:417	5g21690	G	T	A	B	U	B	A	B	B	B	A	A	A	A	B	B	B	A	A	B	A	A	B	A	B	B	A	B	B	B	A	B	B	B	A	A	B	B	B	U	B	B	U	B	B	B	A	B
A_comp4939_c0_seq1:545	5g21690	Y	T	A	B	A	B	A	B	B	B	A	A	A	A	B	B	B	A	A	B	A	A	U	A	U	B	A	B	B	B	A	B	B	B	A	A	U	B	U	A	B	B	A	B	B	B	A	B
B_comp2191_c1_seq3:379	5g21690	R	G	A	B	A	B	A	B	B	B	A	A	A	A	B	B	B	A	A	B	U	A	U	A	U	B	A	B	B	B	A	B	B	B	A	A	B	B	U	A	B	B	A	B	B	B	U	B
B_comp2191_c1_seq3:292	5g21690	T	C	A	B	A	U	A	B	B	B	A	A	A	A	B	B	B	U	A	B	A	A	B	A	B	B	A	B	B	B	A	B	B	B	A	A	B	B	B	U	B	B	B	B	B	B	A	B
D_comp8066_c0_seq1:845	5g21690	C	Y	A	B	U	B	A	B	B	B	A	A	A	A	B	B	B	A	U	B	U	A	B	A	B	B	U	B	B	B	A	B	B	B	A	A	B	B	B	A	B	B	B	B	B	B	A	B
D_comp8066_c0_seq1:761	5g21690	C	Y	A	B	U	B	A	B	B	B	A	A	A	A	B	B	B	U	U	B	U	U	B	A	B	B	A	B	B	B	A	B	B	B	A	A	B	B	B	A	B	B	B	B	B	B	A	B
D_comp8066_c0_seq1:1016	5g21690	K	G	A	B	A	U	A	B	B	B	A	A	A	A	B	B	U	A	A	U	A	A	U	A	U	B	A	B	B	B	A	B	B	B	A	A	U	B	U	A	B	B	A	B	B	B	A	B
B_comp3342_c0_seq1:531	5g21600	C	T	A	B	B	B	A	B	B	B	A	A	A	A	B	B	B	A	A	B	A	A	B	A	B	B	A	B	B	B	A	B	B	B	A	A	B	B	B	A	B	B	U	B	B	B	A	B
B_comp3342_c0_seq1:874	5g21600	G	A	A	B	A	B	A	B	B	B	A	A	A	A	B	B	B	A	A	B	A	U	B	A	B	B	A	B	B	B	A	B	B	B	A	A	B	B	B	U	B	B	U	B	B	B	A	B
B_comp500_c1_seq5:236	5g21530	G	R	A	B	A	B	A	B	B	B	A	A	A	A	B	B	B	A	A	B	A	A	B	A	B	B	A	B	B	B	A	B	B	B	A	A	B	B	B	A	B	B	B	B	B	B	A	B
B_comp5444_c0_seq2:1217	5g21520	A	G	A	B	A	B	A	B	B	B	A	A	A	A	B	B	B	A	A	B	A	A	B	A	B	B	U	B	B	B	A	B	B	B	A	A	B	B	B	U	U	B	U	B	B	B	A	B
B_comp5444_c0_seq2:1435	5g21520	T	G	A	B	U	B	A	B	B	U	A	A	A	A	B	B	B	U	A	U	A	A	B	A	B	B	U	B	B	B	A	B	B	B	A	A	B	B	B	A	U	B	U	B	B	B	A	B
B_comp5444_c0_seq2:1412	5g21520	A	G	A	B	U	B	A	B	B	U	A	A	A	A	B	B	B	U	A	U	A	A	B	A	B	U	U	B	B	B	A	B	B	B	A	A	B	B	B	A	U	B	U	B	B	B	A	B
comp1012_c0_seq1:348	5g21390	G	R	A	B	U	B	A	B	B	B	A	A	A	A	B	B	B	A	A	A	A	U	B	A	B	B	U	B	B	B	A	B	B	B	A	A	B	B	B	A	B	B	A	B	B	B	A	B
comp1012_c0_seq1:430	5g21390	R	G	A	B	A	U	A	B	B	B	A	A	A	A	B	B	B	U	A	B	A	U	U	A	U	B	A	B	B	B	B	B	B	B	B	A	B	B	U	A	B	B	B	B	B	B	A	B
gnl|UG|Ta#S18011269:455	5g21351			A	B	A	B	A	B	B	B	A	A	A	A	B	B	B	A	A	B	A	A	B	A	B	B	A	B	B	B	A	B	B	B	A	A	B	B	B	A	B	B	B	B	B	B	A	B
comp8317_c0_seq1:110	5g21350	C	A	A	B	A	B	A	B	B	B	A	A	A	A	B	B	B	A	A	B	A	A	B	A	B	B	A	B	B	B	A	B	B	B	A	A	B	B	B	A	B	B	U	B	B	B	A	B
B_comp601_c0_seq2:1318	5g21310	G	R	A	B	A	B	A	B	B	B	A	A	A	A	B	B	B	A	A	B	A	A	B	A	B	B	A	B	B	B	A	B	B	B	A	A	B	B	B	A	B	B	B	B	B	B	A	B
B_comp601_c0_seq2:1345	5g21310	C	Y	A	B	A	B	A	B	B	B	A	A	A	A	B	B	B	A	A	B	A	A	B	A	B	B	A	B	B	B	A	B	B	B	A	A	B	B	B	A	B	B	B	B	B	B	A	B
B_comp601_c0_seq2:111	5g21310	C	G	A	B	A	B	A	B	B	B	A	A	A	A	B	B	B	A	A	B	A	A	B	A	B	B	A	B	B	B	A	B	B	B	A	A	B	B	B	A	B	B	U	B	B	B	A	B
B_comp601_c0_seq2:1360	5g21310	C	T	A	B	A	B	A	B	B	B	A	A	A	A	B	B	B	A	A	B	A	A	B	A	B	B	A	B	B	B	A	B	B	B	A	A	B	B	B	A	B	B	U	B	B	B	A	B
B_comp601_c0_seq2:1387	5g21310	G	T	A	B	A	B	A	B	B	B	A	A	A	A	B	B	B	A	A	B	A	A	B	A	B	B	A	B	B	B	A	B	B	B	A	A	B	B	B	A	B	B	U	B	B	B	A	B
B_comp601_c0_seq2:156	5g21310	G	T	A	B	B	B	A	B	B	B	A	A	A	A	B	B	B	A	A	B	A	A	B	A	B	B	A	B	B	B	A	B	B	B	A	A	B	B	B	A	B	B	U	B	B	B	A	B
B_comp601_c0_seq2:1470	5g21310	T	C	A	B	A	B	A	B	B	B	A	A	A	A	B	B	B	A	A	B	A	A	B	A	B	B	A	B	B	B	A	B	B	B	A	A	B	B	B	U	B	B	U	B	B	B	A	B
B_comp601_c0_seq2:1581	5g21310	C	A	A	B	A	B	U	B	B	B	A	A	A	A	B	B	B	A	A	B	A	A	B	A	B	B	A	B	B	B	A	B	B	B	A	A	B	B	B	U	B	B	U	B	B	B	A	B
B_comp601_c0_seq2:325	5g21310	C	T	A	B	U	B	A	B	B	B	A	A	A	A	B	B	B	U	A	B	A	A	B	A	B	B	A	B	B	B	U	B	B	B	A	A	B	B	B	U	B	B	B	B	B	B	A	B
gnl|UG|Ta#S32502529:598	5g21300	G	R	A	B	U	B	U	B	B	B	A	A	A	A	B	B	B	U	U	B	U	U	B	A	B	B	U	B	B	B	A	B	B	B	A	A	B	B	B	A	B	B	B	B	B	B	A	B
gnl|UG|Ta#S32502529:191	5g21300	T	Y	A	B	U	B	A	B	B	B	A	A	A	A	B	B	B	U	U	U	U	U	B	A	B	B	U	B	B	B	A	B	B	B	A	A	B	B	B	A	B	B	B	B	B	B	A	B
gnl|UG|Ta#S32502529:357	5g21300	S	C	A	B	A	U	A	B	B	B	A	A	A	A	B	B	B	U	A	U	A	A	U	A	U	B	A	B	B	B	A	B	B	B	A	A	U	B	U	A	B	B	A	B	B	U	A	B
B_comp467_c0_seq1:2304	5g21290	A	G	A	B	A	B	U	B	B	B	A	A	A	A	B	B	B	U	A	B	U	A	B	U	B	B	A	B	B	B	U	B	B	B	A	A	B	B	B	U	B	B	B	B	B	B	A	B
B_comp5897_c1_seq6:2273	5g21090	C	A	A	B	A	B	A	B	B	B	A	A	A	A	B	B	B	A	A	U	A	A	B	A	B	B	A	B	B	B	A	B	U	U	A	A	U	B	B	A	U	B	U	B	B	B	A	U
D_comp23735_c0_seq1:1448	5g21090	G	R	A	B	U	B	U	B	B	B	A	A	A	U	B	B	B	U	U	B	U	U	B	A	B	B	U	B	B	B	A	B	B	B	A	A	B	B	B	A	B	B	B	B	B	B	A	B
A_comp26582_c0_seq1:595	5g21090	T	Y	A	B	U	U	U	B	B	B	U	A	A	A	B	B	B	U	U	B	U	U	B	A	B	B	U	B	B	B	A	B	B	B	A	A	B	B	B	A	B	B	B	B	B	B	A	B
B_comp3027_c0_seq8:1148	5g21080	R	G	A	B	A	U	A	B	B	B	A	A	A	A	B	B	B	A	A	U	A	A	U	A	U	B	A	B	B	B	A	B	B	B	A	A	U	B	U	A	B	B	A	B	B	U	A	U
B_comp23727_c0_seq1:623	5g21020	C	T	A	B	A	B	A	B	B	B	A	A	A	A	B	B	B	A	A	B	A	A	B	A	B	B	A	B	B	B	A	B	B	B	A	A	B	B	B	U	B	B	U	B	B	B	A	B
B_comp681_c0_seq2:274	5g20970	A	G	A	B	A	B	A	B	B	B	A	A	A	A	B	B	B	A	A	B	A	A	B	A	B	B	A	B	B	B	A	B	B	B	A	A	B	B	B	A	B	B	U	B	B	B	A	B
B_comp681_c0_seq2:380	5g20970	A	G	A	B	U	B	A	B	B	B	A	A	A	A	B	B	B	A	A	B	A	A	B	A	B	B	A	B	B	B	A	B	B	B	A	A	B	B	B	A	B	B	U	B	B	B	A	B
B_comp3631_c0_seq1:88	5g20900	G	R	A	B	A	B	A	B	B	B	A	A	A	A	B	B	B	A	A	B	A	A	B	A	B	B	A	B	B	B	A	B	B	B	A	A	B	B	B	A	B	B	B	B	B	B	A	B
B_comp10404_c0_seq1:200	5g20860	C	A	A	B	A	B	A	B	B	B	A	A	A	A	B	B	B	A	A	B	A	A	B	A	B	B	A	B	B	B	A	B	B	B	A	A	B	B	B	A	B	B	U	B	B	B	A	B
B_comp4670_c0_seq1:50	5g20810	C	A	A	B	A	B	A	B	B	B	A	A	A	A	B	B	B	A	A	B	A	A	B	A	B	B	A	B	B	B	A	B	B	B	A	A	B	B	B	A	B	B	U	B	B	B	A	B
B_comp4670_c0_seq1:139	5g20810	C	G	A	B	A	B	A	B	B	B	A	A	A	A	B	B	B	A	A	B	A	A	B	A	B	B	A	B	B	B	A	B	B	B	A	A	B	B	B	A	B	B	U	B	B	B	A	B
comp15080_c0_seq1:1317	5g20780	C	T	A	B	A	B	A	B	B	B	A	A	A	A	B	B	B	A	A	B	A	A	B	A	B	B	A	B	B	B	A	B	B	B	A	A	B	A	B	U	B	U	U	B	B	A	A	B
comp3631_c0_seq1:376	5g20770	A	R	A	B	U	B	U	B	B	B	A	A	A	A	B	B	B	A	A	B	A	A	B	A	B	B	A	B	B	B	A	B	B	B	A	A	B	B	B	A	B	B	B	B	B	B	A	B
B_comp2711_c0_seq6:72	5g20760	C	Y	A	B	U	B	U	B	B	B	A	A	A	A	B	B	B	A	U	B	A	A	B	A	B	B	A	B	B	B	A	B	B	B	A	A	B	B	B	A	B	B	B	B	B	B	A	B
B_comp4821_c0_seq2:709	5g20750	G	A	A	B	A	B	A	B	B	B	A	A	A	A	B	B	B	A	A	B	A	A	B	A	B	B	A	B	B	B	A	B	B	B	A	A	B	B	B	A	U	B	U	B	B	B	A	B
gnl|UG|Ta#S37223558:812	5g20700	G	K	A	B	U	B	A	B	B	B	A	A	A	A	B	B	B	A	A	B	U	A	B	A	B	B	A	B	B	B	A	B	B	B	A	A	B	B	B	A	B	B	B	B	B	B	A	B
B_comp3813_c0_seq3:400	5g20690	T	C	A	B	A	B	A	B	B	B	A	A	A	A	B	B	B	A	A	B	A	A	B	A	B	B	A	B	B	B	A	B	B	B	A	A	B	B	B	A	B	B	U	B	B	B	A	B
B_comp3813_c0_seq3:517	5g20690	G	C	A	B	A	B	A	B	B	B	A	A	A	A	B	B	B	A	A	B	A	A	B	A	B	B	A	B	B	B	A	B	B	B	A	A	B	B	B	A	B	B	U	B	B	B	A	B
B_comp3813_c0_seq3:573	5g20690	A	G	A	B	A	B	A	B	B	B	A	A	A	A	B	B	B	A	A	B	A	A	B	A	B	B	A	B	B	B	A	B	B	B	A	A	B	B	B	A	B	B	U	B	B	B	A	B
B_comp3813_c0_seq3:659	5g20690	T	C	A	B	A	B	A	B	B	B	A	A	A	A	B	B	B	A	A	B	A	A	B	A	B	B	A	B	B	B	A	B	B	B	A	A	B	B	B	A	B	B	U	B	B	B	A	B
B_comp3813_c0_seq3:363	5g20690	C	T	A	B	A	B	A	B	B	B	A	A	A	A	B	B	B	A	A	B	A	A	B	A	B	B	A	B	B	B	A	B	B	B	A	A	B	B	B	U	B	B	U	B	B	B	A	B
B_comp231_c1_seq1:1747	5g20670	G	A	A	B	A	B	A	B	B	B	A	A	A	A	B	B	B	A	A	B	A	A	B	A	B	B	A	B	B	B	A	B	B	B	A	A	B	B	B	A	B	B	U	B	B	B	A	B
comp1034_c0_seq1:587	5g20660	C	S	A	B	A	B	A	B	B	B	A	A	A	A	B	B	B	A	A	B	A	A	B	A	B	B	B	B	B	B	A	B	B	B	A	B	B	B	B	A	B	A	B	B	B	B	A	B
comp1034_c0_seq1:470	5g20660	C	M	A	B	B	B	B	B	B	B	A	A	A	A	B	B	B	A	A	B	A	B	B	A	B	B	A	B	B	B	A	B	B	B	A	B	B	B	B	A	B	B	B	B	B	B	A	B
comp424_c0_seq1:89	5g20650	C	A	A	B	A	B	A	B	B	B	A	A	A	A	B	B	B	A	A	B	A	A	B	A	B	B	A	B	B	B	A	B	B	B	A	A	B	B	B	A	B	B	U	B	B	B	A	B
B_comp1907_c0_seq1:702	5g20620	T	C	A	B	A	B	A	B	B	B	A	A	A	A	B	B	B	A	A	B	A	A	B	A	B	B	A	B	B	B	A	B	B	B	A	A	B	B	B	A	B	B	U	B	B	B	A	B
B_comp1907_c0_seq1:178	5g20620	A	G	A	B	A	B	A	B	B	B	A	A	A	A	B	B	B	A	A	B	A	A	B	A	B	B	A	B	B	B	A	B	B	B	A	A	B	B	B	U	B	B	U	B	B	B	A	B
D_comp28881_c0_seq1:844	5g20510	C	Y	A	B	U	B	U	B	B	B	A	A	A	U	B	B	B	U	U	B	U	A	U	A	B	B	U	B	B	B	A	B	B	B	A	A	U	B	B	A	B	B	B	B	B	B	A	B
D_comp30115_c0_seq1:1124	5g20410	G	S	A	B	U	B	A	B	B	B	A	A	A	A	B	B	B	A	A	B	U	U	B	A	B	B	U	B	B	B	A	B	B	B	A	A	B	B	B	A	B	B	A	B	B	B	A	B
B_comp5096_c0_seq1:530	5g20410	C	G	A	B	A	B	A	B	B	B	A	U	A	A	B	B	B	A	A	B	A	A	B	A	B	B	A	B	B	B	A	B	B	B	A	A	B	B	B	U	B	B	A	U	B	U	A	B
B_comp6103_c0_seq17:63	5g21890	A	G	A	B	A	B	A	B	B	B	A	A	A	B	A	B	B	A	A	B	A	A	B	A	B	B	A	B	B	B	A	B	B	B	A	A	B	B	B	A	B	B	A	B	B	B	A	B
B_comp3048_c0_seq3:2459	5g22100	T	Y	A	B	A	B	A	B	B	B	A	A	A	B	A	B	B	A	A	B	A	A	B	A	B	B	A	B	B	B	A	B	B	B	A	A	B	B	B	A	B	B	A	B	B	B	A	B
B_comp3048_c0_seq3:2734	5g22100	C	Y	A	B	A	B	A	B	B	B	A	A	A	B	A	B	B	A	A	B	A	A	B	A	B	B	A	B	B	B	A	B	B	B	A	A	B	B	B	A	B	B	A	B	B	B	A	B
B_comp3048_c0_seq3:2893	5g22100	C	M	A	B	A	B	A	B	B	B	A	A	A	B	A	B	B	A	A	B	A	A	B	A	B	B	A	B	B	B	A	B	B	B	A	A	B	B	B	A	B	B	A	B	B	B	A	B
B_comp3048_c0_seq3:2890	5g22100	W	A	A	B	A	B	A	B	B	B	A	A	A	B	A	B	B	A	A	B	A	A	B	A	U	B	A	B	B	B	A	B	B	B	A	A	B	B	B	A	B	B	A	B	B	B	A	B
B_comp3048_c0_seq3:2943	5g22100	Y	C	A	B	A	B	A	B	B	B	A	A	A	B	A	B	B	A	A	B	A	A	B	A	U	B	A	B	B	B	A	B	B	B	A	A	B	B	B	A	B	B	A	B	B	B	A	B
B_comp3048_c0_seq3:1982	5g22100	G	A	A	B	U	B	A	B	B	B	A	A	A	B	A	B	B	A	A	B	A	A	B	A	B	B	A	B	B	B	A	B	B	B	A	A	B	B	B	A	B	B	A	B	B	B	A	B
B_comp3048_c0_seq3:2323	5g22100	C	A	A	B	A	B	A	B	B	B	A	A	A	B	A	B	B	A	A	B	A	A	B	A	B	B	A	B	B	B	A	B	B	B	A	A	B	B	B	U	B	B	A	B	B	B	A	B
B_comp3048_c0_seq3:2617	5g22100	A	G	A	B	A	B	A	B	B	B	A	A	A	B	A	B	B	A	A	B	A	A	B	A	B	B	A	B	B	B	A	B	B	B	A	A	B	B	B	U	B	B	A	B	B	B	A	B
B_comp3048_c0_seq3:539	5g22100	T	Y	A	B	U	B	A	B	B	B	A	A	A	B	A	B	B	A	A	B	A	A	B	A	B	B	U	B	B	B	A	B	B	B	A	A	B	B	B	A	B	B	A	B	B	B	A	B
B_comp3048_c0_seq3:2206	5g22100	A	M	A	B	U	B	A	B	B	B	A	A	A	B	A	B	B	A	U	B	A	A	B	A	B	B	A	B	B	B	A	B	B	B	A	A	B	B	B	A	B	B	A	B	B	B	A	B
B_comp3048_c0_seq3:2333	5g22100	T	C	A	B	A	B	A	B	B	B	A	A	A	B	A	B	B	A	U	B	A	A	B	A	B	B	A	B	B	B	A	B	B	B	A	A	B	B	B	U	B	B	A	B	B	B	A	B
B_comp3048_c0_seq3:1985	5g22100	A	G	A	B	U	B	A	B	B	B	A	A	A	B	A	B	B	A	A	B	A	A	B	A	B	B	A	B	B	B	A	B	B	B	A	A	B	B	B	U	B	B	A	B	B	B	A	B
B_comp3048_c0_seq3:1579	5g22100	G	A	A	B	A	B	A	B	B	B	A	A	A	B	A	B	B	A	A	B	A	A	U	A	B	B	A	B	B	B	A	B	B	B	A	A	B	B	B	A	U	B	A	B	U	B	A	B
B_comp3048_c0_seq3:2234	5g22100	T	C	A	B	U	B	A	B	B	B	A	A	A	B	A	B	B	A	A	B	A	U	B	A	B	B	A	B	B	B	A	B	B	B	A	A	B	B	B	U	B	B	A	B	B	B	A	B
B_comp3048_c0_seq3:2737	5g22100	M	A	A	B	A	B	A	B	B	B	A	A	A	B	A	B	B	A	A	U	A	A	U	A	U	B	A	B	B	B	A	B	B	B	A	A	U	B	U	A	B	B	A	B	B	B	A	B
B_comp3048_c0_seq3:3061	5g22100	G	A	A	B	A	B	A	B	B	B	A	U	A	B	A	B	B	A	A	U	A	A	B	A	B	B	U	B	B	B	U	B	B	B	A	U	B	B	B	A	U	B	A	U	B	B	U	B
D_comp9424_c0_seq1:255	5g22100	R	G	A	B	U	B	A	B	B	B	A	A	A	B	A	B	B	A	A	U	A	A	U	A	U	B	A	B	B	B	A	B	B	B	A	A	B	U	B	A	B	B	A	B	U	B	A	U
B_comp3048_c0_seq3:1685	5g22100	G	K	A	B	U	B	U	B	B	B	A	A	A	B	U	B	B	U	U	B	U	U	B	A	B	B	U	B	B	B	A	B	B	B	A	A	B	B	B	A	B	B	A	B	B	B	A	B
B_comp4971_c0_seq2:211	5g22120	T	G	A	B	A	B	A	B	B	B	A	A	A	B	A	B	B	A	A	B	A	A	B	U	B	B	A	B	B	B	A	B	B	B	A	A	B	B	B	U	B	B	A	B	B	B	A	B
D_comp14308_c0_seq1:1662	5g22120	T	Y	A	B	U	B	U	B	B	B	A	A	A	B	A	B	B	U	U	B	U	A	B	A	B	B	U	B	B	B	A	B	B	B	A	U	U	B	B	A	B	B	A	B	B	B	A	B
gnl|UG|Ta#S17892725:477	5g22280	A	R	A	B	U	B	A	B	B	B	A	A	A	B	A	B	B	A	A	B	U	A	B	A	B	B	A	B	B	B	B	B	B	B	A	A	B	B	B	A	B	B	A	B	B	B	A	B
gnl|UG|Ta#S17892725:459	5g22280	A	R	A	B	U	B	A	B	B	B	A	A	A	B	A	B	B	A	U	B	U	U	B	A	B	B	A	B	B	B	A	B	B	B	A	A	B	B	B	A	B	B	A	B	B	B	A	B
gnl|UG|Ta#S17892725:552	5g22280	G	R	A	B	U	B	U	B	B	B	A	A	A	B	A	B	B	A	A	B	U	U	B	A	B	B	U	B	B	B	A	B	B	B	A	A	B	B	B	A	B	B	A	B	B	B	A	B
gnl|UG|Ta#S17892725:440	5g22280	K	T	A	B	A	B	A	B	B	B	A	A	A	B	A	B	B	A	A	U	A	A	U	A	U	B	A	B	B	B	A	B	B	B	A	A	U	B	U	A	B	B	A	B	B	B	A	B
gnl|UG|Ta#S17892725:351	5g22280	W	T	A	B	A	B	A	B	B	B	A	A	A	B	A	B	B	A	A	U	A	A	U	A	U	B	A	B	B	B	A	B	B	B	A	A	U	U	U	A	B	B	A	B	B	B	A	B
gnl|UG|Ta#S17892725:360	5g22280	C	Y	A	B	U	B	U	B	B	B	A	A	A	B	A	B	B	U	U	B	U	U	B	A	B	B	U	B	B	B	A	B	B	B	A	A	B	B	B	A	B	B	A	B	B	U	U	B
A_comp281_c0_seq1:304	5g22290	R	G	A	B	A	B	A	B	B	B	A	A	A	B	A	B	B	A	A	B	A	A	B	A	B	B	A	B	B	B	A	B	B	B	A	A	B	B	B	A	B	B	A	B	B	B	A	B
A_comp281_c0_seq1:334	5g22290	R	G	A	B	A	B	A	B	B	B	A	A	A	B	A	B	B	A	A	B	A	A	B	A	B	B	A	B	B	B	A	B	B	B	A	A	B	B	B	A	B	B	A	B	B	B	A	B
B_comp122_c0_seq2:632	5g22290	R	G	A	B	A	B	A	B	B	B	A	A	A	B	A	B	B	A	A	B	A	A	B	A	B	B	A	B	B	B	A	B	B	B	A	A	B	B	B	A	B	B	A	B	B	B	A	B
B_comp122_c0_seq2:662	5g22290	R	G	A	B	A	B	A	B	B	B	A	A	A	B	A	B	B	A	A	B	A	A	B	A	B	B	A	B	B	B	A	B	B	B	A	A	B	B	B	A	B	B	A	B	B	B	A	B
D_comp291_c0_seq1:656	5g22290	K	T	A	B	A	B	A	B	B	B	A	A	A	B	A	B	B	A	A	B	A	A	B	A	B	B	A	B	B	B	A	B	B	B	A	A	B	B	B	A	B	B	A	B	B	B	A	B
D_comp291_c0_seq1:1027	5g22290	S	C	A	B	A	B	A	B	B	B	A	A	A	B	A	B	B	A	A	B	A	A	B	A	B	B	A	B	B	B	A	B	B	B	A	A	B	B	B	A	B	B	A	B	B	B	A	B
D_comp291_c0_seq1:1460	5g22290	W	A	A	B	A	B	A	B	B	B	A	A	A	B	A	B	B	A	A	B	A	A	B	A	B	B	A	B	B	B	A	B	B	B	A	A	B	B	B	A	B	B	A	B	B	B	A	B
D_comp291_c0_seq1:1465	5g22290	R	G	A	B	A	B	A	B	B	B	A	A	A	B	A	B	B	A	A	B	A	A	B	A	B	B	A	B	B	B	A	B	B	B	A	A	B	B	B	A	B	B	A	B	B	B	A	B
D_comp291_c0_seq1:1037	5g22290	M	C	A	B	A	B	A	B	B	B	A	A	A	B	A	B	B	A	A	B	A	A	B	A	B	B	A	B	B	B	A	B	B	B	A	A	B	B	B	A	B	B	A	B	B	B	A	B
B_comp122_c0_seq2:416	5g22290	G	A	A	B	A	B	A	B	B	B	A	A	A	B	A	B	B	A	A	B	A	A	B	A	B	B	A	B	B	B	A	B	B	B	A	A	B	B	B	A	B	B	A	B	B	B	A	B
B_comp122_c0_seq2:374	5g22290	A	G	A	B	A	B	A	B	B	B	A	A	A	B	A	B	B	A	A	B	A	A	B	A	B	B	A	B	B	B	A	B	B	B	A	A	B	B	B	A	U	B	A	B	B	B	A	B
B_comp122_c0_seq2:743	5g22290	C	A	A	B	A	B	A	B	B	B	A	A	A	B	A	B	B	A	A	B	A	A	B	A	B	B	A	B	B	B	A	B	B	B	A	A	B	B	B	U	B	B	A	B	B	B	A	B
B_comp122_c0_seq2:356	5g22290	A	G	A	B	A	B	A	U	B	B	A	A	A	B	A	U	B	A	A	B	A	A	U	A	B	B	A	B	B	U	A	B	B	B	A	A	U	B	B	A	U	U	A	B	B	B	A	B
B_comp122_c0_seq2:1346	5g22290	C	G	A	B	U	B	A	B	B	B	A	U	A	B	U	B	B	A	A	B	A	A	B	A	B	B	U	B	B	B	U	B	B	B	A	U	B	B	B	A	B	B	A	B	B	B	U	B
B_comp122_c0_seq2:920	5g22290	T	C	A	B	U	B	A	B	B	B	A	U	A	B	U	B	B	A	A	B	U	A	B	A	B	B	U	B	B	B	U	B	B	B	A	U	B	B	B	A	B	B	A	B	B	B	U	B
B_comp122_c0_seq2:965	5g22290	G	A	A	B	U	B	A	B	B	B	A	U	A	B	U	B	B	A	A	B	U	A	B	A	B	B	U	B	B	B	U	B	B	B	A	U	B	B	B	A	B	B	A	B	B	B	U	B
B_comp122_c0_seq2:719	5g22290	C	G	A	B	U	B	A	B	B	B	A	U	A	B	U	B	B	A	A	B	A	A	B	A	B	B	U	B	B	B	U	B	B	B	A	U	B	B	B	U	B	B	A	B	B	B	U	B
B_comp122_c0_seq2:773	5g22290	T	C	A	B	U	B	A	B	B	B	A	U	A	B	U	B	B	A	A	B	U	A	B	A	B	B	U	B	B	B	U	B	B	B	A	U	B	B	B	U	B	B	A	B	B	B	U	B
B_comp122_c0_seq2:1049	5g22290	A	G	A	B	U	B	A	B	B	B	A	U	A	B	U	B	B	A	A	B	U	A	B	A	B	B	U	B	B	B	U	B	B	B	A	U	B	B	B	U	B	B	A	B	B	B	U	B
B_comp122_c0_seq2:680	5g22290	Y	C	A	B	A	B	U	B	B	B	U	A	U	B	A	B	B	U	U	B	A	A	B	U	B	B	A	B	B	B	A	B	B	B	U	A	B	B	B	A	B	B	U	B	B	B	A	B
B_comp7272_c0_seq3:2622	5g22310	R	G	A	B	U	B	A	B	B	B	A	A	A	B	A	B	B	A	A	B	A	A	B	A	U	B	A	B	B	B	A	B	B	B	A	A	U	B	B	A	B	B	A	B	B	B	A	B
B_comp7272_c0_seq3:1594	5g22310	Y	C	A	B	A	B	A	B	B	B	A	A	A	B	A	B	B	A	A	B	A	U	B	A	U	B	A	B	B	B	A	B	B	B	A	A	U	B	B	A	B	B	A	B	B	B	A	B
B_comp7272_c0_seq3:3441	5g22310	G	C	A	B	A	B	A	B	B	B	A	A	A	B	A	B	B	A	A	B	U	A	B	A	B	B	A	B	B	B	A	B	B	B	A	A	B	B	B	A	U	B	A	B	B	B	U	B
gnl|UG|Ta#S18010298:436	5g22312			A	B	A	B	A	B	B	B	A	A	A	B	A	B	B	A	A	B	A	A	B	A	B	B	A	B	B	B	A	B	B	B	A	A	B	B	B	A	B	B	A	B	B	B	A	B
gnl|UG|Ta#S18010298:454	5g22313			A	B	A	B	A	B	B	B	A	A	A	B	A	B	B	A	A	B	A	A	B	A	B	B	A	B	B	B	A	B	B	B	A	A	B	B	B	A	B	B	A	B	B	B	A	B
gnl|UG|Ta#S18010298:394	5g22314			A	B	A	B	A	B	B	B	A	A	A	B	A	B	B	A	A	B	A	A	B	A	B	B	A	B	B	B	A	B	B	B	A	A	B	B	B	A	B	B	A	B	B	B	A	B
gnl|UG|Ta#S32557685:48	5g22340	T	Y	A	B	U	B	U	B	B	B	A	A	A	B	A	B	B	U	U	B	U	U	U	A	B	B	A	B	B	B	A	B	B	B	A	A	B	B	B	A	B	B	A	B	B	B	A	B
B_comp1604_c0_seq7:739	5g22410	A	G	A	B	A	B	A	B	B	B	A	A	A	B	A	B	B	A	A	B	A	A	B	A	A	B	A	B	B	B	A	B	B	B	A	A	B	B	B	A	B	B	A	B	B	B	A	B
A_comp4828_c0_seq1:770	5g22410	R	A	A	B	A	B	A	B	B	B	A	A	A	B	A	B	B	A	A	B	A	A	B	A	A	B	A	B	B	B	A	B	B	B	A	A	U	B	B	A	B	B	A	B	B	B	A	B
B_comp1604_c0_seq7:367	5g22410	A	G	A	B	A	B	A	B	B	B	A	A	A	B	A	B	B	A	A	B	A	A	B	A	A	B	A	B	B	B	A	B	B	B	A	A	B	B	B	U	B	B	A	B	B	B	A	B
B_comp1604_c0_seq7:628	5g22410	T	C	A	B	A	B	A	B	B	B	A	A	A	B	A	B	B	A	A	B	A	A	B	A	A	B	A	B	B	B	A	B	B	B	A	A	B	B	B	U	B	B	A	B	B	B	A	B
D_comp61039_c0_seq1:938	5g22560	G	R	A	B	U	B	A	B	B	B	A	A	A	B	A	B	B	U	U	B	A	U	B	A	U	B	A	B	B	B	A	B	B	B	A	A	B	B	B	A	B	B	A	B	B	U	A	B
gnl|UG|Ta#S37940775:511	5g22563			A	B	A	U	A	B	B	U	A	A	A	B	A	B	B	A	A	U	A	A	U	A	U	B	A	B	B	B	A	B	B	B	A	A	U	B	U	A	B	B	A	B	B	U	A	B
gnl|UG|Ta#S37940775:449	5g22565			A	B	A	U	A	B	B	U	A	A	A	B	A	B	B	A	A	U	A	A	U	A	A	B	A	B	B	B	A	B	B	B	A	A	U	B	U	A	B	B	A	B	B	U	A	B
B_comp5842_c0_seq1:273	5g22570	A	G	A	B	A	B	A	B	B	B	A	A	A	B	A	B	B	A	U	B	A	A	B	A	A	B	A	B	B	B	A	B	B	B	A	A	B	B	B	U	B	B	A	B	B	B	A	B
B_comp5842_c0_seq3:531	5g22570	Y	C	A	B	A	U	A	B	B	B	A	A	A	B	A	B	B	A	A	B	A	A	U	A	U	B	A	B	B	B	A	B	B	B	A	A	U	B	U	A	B	B	A	B	B	U	A	B
B_comp5842_c0_seq3:593	5g22570	S	C	A	B	A	U	A	B	B	U	A	A	A	B	A	B	B	A	A	B	A	A	U	A	A	B	A	B	B	B	A	B	B	B	A	A	U	B	U	A	B	B	A	B	B	U	A	B
gnl|UG|Ta#S37940775:354	5g22574			A	B	U	B	U	B	B	B	A	A	A	B	A	B	B	U	U	B	U	A	B	A	U	B	U	B	B	B	A	B	B	B	A	A	B	B	B	A	B	B	A	B	B	B	A	B
A_comp4500_c0_seq1:416	5g22770	S	C	A	B	A	U	A	B	B	B	A	A	A	B	A	B	B	A	A	U	A	A	U	A	A	B	A	B	B	B	A	B	B	B	A	A	B	B	U	A	B	B	A	B	B	U	A	U
D_comp11662_c0_seq1:447	5g22770	R	G	A	B	A	U	A	B	B	B	A	A	A	B	A	B	B	A	A	U	A	A	U	A	A	B	A	B	B	B	A	B	B	B	A	A	U	B	U	A	B	B	A	B	B	U	A	U
D_comp11662_c0_seq1:460	5g22770	G	R	A	B	U	B	U	B	B	B	A	A	A	B	A	B	B	U	U	B	U	A	B	A	U	B	U	B	B	B	A	B	B	B	A	A	B	B	B	A	B	B	A	B	B	B	A	B
A_comp4500_c0_seq1:412	5g22770	Y	T	A	B	A	U	A	B	B	B	A	A	A	B	A	B	B	A	A	U	A	A	U	A	A	U	A	B	B	B	A	B	B	B	A	A	B	B	U	A	B	B	A	U	B	U	A	U
B_comp9190_c0_seq4:602	5g22780	T	G	A	B	A	B	A	B	B	B	U	A	A	B	A	B	B	A	A	B	A	U	B	A	U	B	A	B	B	B	A	B	B	B	A	A	B	B	B	A	B	B	A	B	B	B	A	B
B_comp9190_c0_seq2:300	5g22780	T	G	A	B	A	B	A	B	B	B	A	A	A	B	A	B	B	A	A	B	A	A	B	A	A	B	U	B	B	B	A	B	B	B	A	A	B	B	B	A	U	B	U	B	B	B	A	B
B_comp120_c0_seq3:235	5g22820	G	C	A	B	A	B	A	B	B	B	A	A	A	B	A	B	B	A	A	B	A	A	B	A	A	B	A	B	B	B	A	B	B	B	A	A	B	B	B	A	B	B	A	B	B	B	A	B
B_comp120_c0_seq3:238	5g22820	G	C	A	B	A	B	A	B	B	B	A	A	A	B	A	B	B	A	A	B	A	A	B	A	A	B	A	B	B	B	A	B	B	B	A	A	B	B	B	A	B	B	A	B	B	B	A	B
B_comp120_c0_seq3:220	5g22820	C	G	A	B	A	B	A	U	B	B	A	A	A	B	A	B	B	A	A	B	A	A	B	A	A	B	A	B	B	B	A	B	B	B	A	A	B	B	B	A	B	B	A	B	B	B	A	B
B_comp120_c0_seq3:742	5g22820	G	C	A	B	A	B	A	B	B	B	A	A	A	B	A	B	B	A	A	B	A	A	B	A	A	B	A	B	B	B	A	B	B	B	A	A	B	B	B	A	U	B	A	B	B	B	A	B
B_comp120_c0_seq3:442	5g22820	T	C	A	B	U	B	A	B	B	B	A	A	A	B	A	B	B	A	A	B	A	A	B	A	A	B	A	B	B	B	A	B	B	B	A	A	B	B	B	A	B	B	A	B	B	B	A	B
B_comp120_c0_seq3:172	5g22820	G	C	A	B	A	U	A	B	B	B	A	A	A	B	A	B	B	A	A	B	A	A	B	A	A	B	A	B	B	B	A	B	B	B	A	A	B	B	B	A	B	B	A	B	B	B	A	B
B_comp120_c0_seq3:826	5g22820	C	G	A	B	A	B	A	B	B	B	A	A	A	B	A	B	B	A	A	B	A	A	B	A	A	B	A	B	B	B	A	B	B	B	A	A	B	B	B	A	U	B	A	B	B	U	A	B
B_comp120_c0_seq3:724	5g22820	G	A	A	B	A	B	A	B	B	B	A	A	A	B	A	B	B	A	A	B	A	A	U	A	A	B	A	B	B	B	A	B	B	B	A	A	B	B	B	A	U	B	A	B	B	B	A	B
B_comp120_c0_seq3:757	5g22820	A	C	A	B	U	B	A	B	B	B	A	A	A	B	A	B	B	A	A	B	A	A	B	A	A	B	A	B	B	B	A	B	B	B	A	A	B	B	B	A	U	B	A	B	B	B	A	B
B_comp120_c0_seq3:358	5g22820	C	T	A	B	A	B	A	B	U	B	A	A	A	B	A	B	B	A	A	B	A	A	B	A	A	B	A	B	B	B	A	U	B	B	A	A	B	B	B	A	B	B	A	B	B	B	A	B
B_comp866_c0_seq4:710	5g25350	G	A	A	B	A	B	A	B	B	B	A	A	A	B	A	B	B	A	A	B	A	A	B	A	A	B	A	B	B	B	A	B	B	B	A	A	B	B	B	A	B	B	A	B	B	B	A	B
B_comp8324_c1_seq1:63	5g25280	A	G	A	B	A	B	A	B	B	B	A	A	A	B	A	B	B	A	A	B	A	A	B	A	A	B	A	B	B	B	A	B	B	B	A	A	B	B	B	A	B	B	A	B	B	B	A	B
gnl|UG|Ta#S26026215:210	5g25270	S	C	A	B	A	B	A	B	B	B	A	A	A	B	A	B	B	A	A	B	A	A	B	A	A	B	A	B	B	B	A	B	B	B	A	A	B	B	B	A	B	B	A	B	B	B	A	B
D_comp7314_c0_seq1:880	5g25130	C	Y	A	B	U	B	A	B	B	B	A	A	A	B	A	B	B	A	A	B	A	A	B	A	A	B	B	B	B	B	A	B	B	B	A	A	B	B	B	A	B	B	A	B	B	B	B	B
A_comp7962_c0_seq1:1210	5g25130	G	K	A	B	U	B	A	B	B	B	A	A	A	B	A	B	B	A	A	B	A	A	B	A	A	B	A	B	B	B	A	B	B	B	A	A	B	B	B	A	B	B	A	B	B	B	A	B
A_comp7962_c0_seq1:1318	5g25130	T	K	A	B	U	B	A	B	B	B	A	A	A	B	A	B	B	A	A	B	A	A	B	A	A	B	A	B	B	B	A	B	B	B	A	A	B	B	B	A	B	B	A	B	B	B	A	B
A_comp7962_c0_seq1:1327	5g25130	A	M	A	B	U	B	A	B	B	B	A	A	A	B	A	B	B	A	A	B	A	A	B	A	A	B	A	B	B	B	A	B	B	B	A	A	B	B	B	A	B	B	A	B	B	B	A	B
D_comp7314_c0_seq1:1740	5g25130	T	Y	A	B	U	B	A	B	B	B	A	A	A	B	A	B	B	A	A	B	A	A	B	A	A	B	A	B	B	B	A	B	B	B	A	A	B	B	B	A	B	B	A	B	B	B	A	B
D_comp7314_c0_seq1:1782	5g25130	A	M	A	B	U	B	A	B	B	B	A	A	A	B	A	B	B	A	A	B	A	A	B	A	A	B	A	B	B	B	A	B	B	B	A	A	B	B	B	A	B	B	A	B	B	B	A	B
D_comp7314_c0_seq1:995	5g25130	A	R	A	B	U	B	A	B	B	B	A	A	A	B	A	B	B	A	A	B	A	A	B	A	U	B	A	B	B	B	A	B	B	B	A	A	B	B	B	A	B	B	A	B	B	B	A	B
B_comp2388_c0_seq2:854	5g25130	A	G	A	B	U	B	A	B	B	B	A	A	A	B	A	B	B	A	A	B	A	A	B	A	A	B	A	B	B	B	A	B	B	B	A	A	B	B	B	A	B	B	A	B	B	B	A	B
D_comp7314_c0_seq1:953	5g25130	A	R	A	B	U	B	U	B	B	B	A	A	A	B	A	B	B	A	A	B	A	A	B	A	U	B	A	B	B	B	A	B	B	B	A	A	B	B	B	A	B	B	A	B	B	B	A	B
D_comp7314_c0_seq1:848	5g25130	G	R	A	B	U	B	A	B	B	B	A	A	A	B	A	B	B	A	A	B	A	U	B	A	U	B	U	B	B	B	A	B	B	B	A	A	B	B	B	A	B	B	A	B	B	B	A	B
A_comp7962_c0_seq1:2036	5g25130	G	K	A	B	U	B	U	B	B	B	A	A	A	B	A	B	B	U	A	B	A	U	B	A	U	B	A	B	B	B	A	B	B	B	A	A	B	B	B	A	B	B	A	B	B	B	U	B
D_comp7314_c0_seq1:1946	5g25130	C	Y	A	B	U	B	U	B	B	B	A	A	A	B	A	B	B	A	U	B	U	U	B	A	U	B	A	B	B	B	A	B	B	B	A	A	B	B	B	A	B	B	A	B	B	B	A	B
D_comp7314_c0_seq1:1256	5g25130	A	M	A	B	U	B	U	B	B	B	A	A	A	B	A	B	B	U	U	B	U	U	B	A	U	B	U	B	B	B	A	B	B	B	A	A	B	B	B	A	B	B	A	B	B	B	A	B
D_comp7314_c0_seq1:1358	5g25130	G	R	A	B	U	B	U	B	B	B	A	A	A	B	A	B	B	U	U	B	U	U	B	A	U	B	U	B	B	B	A	B	B	B	A	A	U	B	B	A	B	B	A	B	B	B	A	B
B_comp2388_c0_seq2:1701	5g25130	A	G	A	B	A	B	A	B	B	U	A	A	A	B	A	B	B	A	A	B	A	A	U	A	A	B	A	B	A	B	A	B	B	B	A	A	U	B	U	A	U	B	A	B	B	U	A	U
D_comp7314_c0_seq1:1866	5g25130	A	R	A	B	U	B	U	B	B	B	A	A	A	B	A	B	B	U	U	B	U	U	B	A	U	B	U	B	B	B	A	B	B	B	A	A	B	B	B	A	B	B	A	B	B	B	U	B
B_comp2388_c0_seq2:788	5g25130	A	T	A	B	B	B	U	B	B	B	A	U	U	B	A	B	B	A	U	B	U	U	B	U	A	B	A	B	B	B	A	B	B	B	A	A	B	B	B	U	B	B	A	B	B	B	A	B
B_comp4346_c0_seq1:1306	5g25090	C	T	A	B	A	B	A	B	B	B	A	A	A	B	A	B	B	A	A	B	A	A	B	A	A	B	A	B	B	B	A	B	B	B	A	A	B	B	B	A	B	B	A	B	B	B	A	B
B_comp4346_c0_seq1:1700	5g25090	A	C	A	B	A	B	A	B	B	B	A	A	A	B	A	B	B	A	A	B	A	A	B	A	A	B	A	B	B	B	A	B	B	B	A	A	B	B	B	A	B	B	A	B	B	B	A	B
B_comp4346_c0_seq1:2487	5g25090	T	C	A	B	A	B	A	B	B	B	A	A	A	B	A	B	B	A	A	B	A	A	B	A	A	B	A	B	B	B	A	B	B	B	A	A	B	B	U	A	B	B	A	B	B	B	A	B
B_comp4346_c0_seq1:2547	5g25090	A	G	A	B	A	B	A	B	B	B	A	A	A	B	A	B	B	A	A	B	A	A	B	A	U	B	A	B	B	B	A	B	B	B	A	A	B	U	B	A	B	B	A	B	B	B	A	B
B_comp4346_c0_seq1:1883	5g25090	C	G	A	B	A	B	A	B	B	B	A	A	A	B	A	B	B	A	A	B	A	A	B	A	A	B	A	B	B	B	A	B	B	B	A	A	B	B	B	U	B	B	A	B	B	B	A	B
B_comp4346_c0_seq1:1509	5g25090	A	G	A	B	A	B	A	B	B	B	A	A	A	B	A	B	B	A	A	B	A	A	U	A	A	B	A	B	B	B	A	B	B	B	A	A	B	B	B	A	U	B	A	B	B	B	A	B
B_comp4346_c0_seq1:2051	5g25090	T	Y	A	B	U	B	A	B	B	B	A	A	A	B	A	B	B	U	U	B	U	U	B	A	U	B	A	B	B	B	A	B	B	B	A	A	B	B	B	A	B	B	A	B	B	B	A	B
gnl|UG|Ta#S32669371:221	5g25082			A	B	U	B	A	B	B	B	A	A	A	B	A	B	B	U	U	B	U	A	B	A	U	B	A	B	B	B	A	B	B	B	A	A	B	B	B	A	B	B	A	B	B	B	A	B
gnl|UG|Ta#S32669371:305	5g25081			A	B	U	B	U	B	B	B	A	A	A	B	A	B	B	U	U	B	U	U	U	A	U	B	A	B	B	B	A	B	B	B	A	A	B	B	B	A	B	B	A	B	B	B	A	B
D_comp36846_c0_seq1:1279	5g25080	C	M	A	B	U	B	U	B	B	B	A	A	A	B	A	B	B	U	U	B	U	U	B	A	U	B	A	B	B	B	A	B	B	B	A	A	B	B	B	A	B	B	A	B	B	B	A	B
B_comp756_c0_seq1:287	5g25070	C	A	A	B	A	B	A	B	B	B	A	A	A	B	A	B	B	A	A	B	A	A	B	A	A	B	A	B	B	B	A	B	B	B	A	A	B	B	B	A	B	B	A	B	B	B	A	B
B_comp756_c0_seq1:373	5g25070	C	T	A	B	A	B	A	B	B	B	A	A	A	B	A	B	B	A	A	B	A	A	B	A	A	B	A	B	B	B	A	B	B	B	A	A	B	B	B	A	B	B	A	B	B	B	A	B
B_comp756_c0_seq1:1042	5g25070	C	A	A	B	A	B	A	B	B	B	A	A	A	B	A	B	B	A	A	B	A	A	B	A	A	B	A	B	B	B	A	B	B	B	A	A	B	B	B	A	B	B	A	B	B	B	A	B
B_comp756_c0_seq1:1111	5g25070	C	T	A	B	A	B	A	B	B	B	A	A	A	B	A	B	B	A	A	B	A	A	U	A	A	B	A	B	B	B	A	B	B	B	A	A	B	B	B	A	B	B	A	B	B	B	A	B
B_comp8610_c0_seq1:1286	5g24890	G	A	A	B	A	B	A	B	B	B	A	A	A	B	A	B	B	A	A	B	A	A	B	A	A	B	A	B	B	B	A	B	B	B	A	A	B	B	B	A	B	B	A	B	B	B	A	B
B_comp8610_c0_seq1:1008	5g24890	C	T	A	B	A	B	A	B	B	B	A	A	A	B	A	B	B	A	A	B	A	A	B	A	A	B	A	B	B	B	A	B	B	B	A	A	B	B	B	U	B	B	A	B	B	B	A	B
B_comp8610_c0_seq1:1009	5g24890	G	A	A	B	A	B	A	B	B	B	A	A	A	B	A	B	B	A	A	B	A	A	B	A	A	B	A	B	B	B	A	B	B	B	A	A	B	B	B	U	B	B	A	B	B	B	A	B
B_comp4138_c0_seq2:575	5g24850	C	G	A	B	A	B	A	B	B	B	A	A	A	B	A	B	B	A	A	B	A	A	B	A	A	B	A	B	B	B	A	B	B	B	A	A	B	B	B	A	B	B	A	B	B	B	A	B
B_comp4138_c0_seq2:603	5g24850	C	A	A	B	A	B	A	B	B	B	A	A	A	B	A	B	B	A	A	B	A	A	B	A	A	B	A	B	B	B	A	B	B	B	A	A	B	B	U	U	B	B	A	B	B	B	A	B
B_comp4138_c0_seq2:401	5g24850	C	A	A	B	A	B	A	B	U	B	A	A	A	B	A	B	B	A	A	B	A	A	U	A	A	B	A	B	B	B	A	B	B	B	A	A	B	B	U	A	B	B	A	B	B	B	A	B
B_comp8096_c0_seq1:2012	5g24840	A	G	A	B	A	B	A	B	B	B	A	A	A	B	A	B	B	U	A	B	A	A	B	A	A	B	A	B	B	B	A	B	B	B	A	A	B	B	B	A	B	B	A	B	B	B	A	B
B_comp6479_c0_seq4:2086	5g24820	A	G	A	B	A	B	A	B	B	B	A	A	A	B	A	B	B	A	A	B	A	A	U	A	A	B	A	B	B	B	A	B	B	B	A	A	B	B	B	A	B	B	A	B	B	B	A	B
B_comp6479_c0_seq4:1062	5g24820	C	T	A	B	A	B	U	B	B	B	A	A	A	B	A	B	B	A	A	B	B	A	B	A	A	B	A	B	B	B	A	B	B	B	A	U	B	B	B	A	B	B	A	B	B	B	A	B
D_comp22550_c0_seq1:952	5g24820	C	Y	A	B	U	B	A	B	B	B	A	A	A	B	A	B	B	U	U	B	A	U	B	A	U	B	A	B	B	B	A	B	B	B	A	A	B	B	B	A	B	B	A	B	B	B	A	B
B_comp6479_c0_seq4:2199	5g24820	A	R	A	B	U	B	A	U	B	U	A	A	A	B	A	U	B	U	U	B	A	U	B	A	U	B	U	B	B	B	A	B	B	B	A	A	B	B	B	A	B	B	A	B	B	U	A	B
A_comp267_c0_seq1:2991	5g24690	C	Y	A	B	A	B	A	B	B	B	A	A	A	B	A	B	B	A	A	B	A	A	B	A	A	B	A	B	B	B	A	B	B	B	A	A	B	B	B	A	B	B	A	B	B	B	A	B
A_comp267_c0_seq1:3117	5g24690	C	Y	A	B	A	B	A	B	B	B	A	A	A	B	A	B	B	A	A	B	A	A	B	A	A	B	A	B	B	B	A	B	B	B	A	A	B	B	B	A	B	B	A	B	B	B	A	B
B_comp192_c0_seq1:2928	5g24690	C	Y	A	B	A	B	A	B	B	B	A	A	A	B	A	B	B	A	A	B	A	A	B	A	A	B	A	B	B	B	A	B	B	B	A	A	B	B	B	A	B	B	A	B	B	B	A	B
B_comp192_c0_seq1:123	5g24690	T	C	A	B	A	B	A	B	B	B	A	A	A	B	A	B	B	U	A	B	A	A	B	A	A	B	A	B	B	B	A	B	B	B	A	A	B	B	B	A	B	B	A	B	B	B	A	B
B_comp192_c0_seq1:297	5g24690	G	A	A	B	A	B	A	B	B	B	A	A	A	B	A	B	B	A	A	B	A	A	B	A	A	B	A	B	B	B	A	B	B	B	A	A	B	B	B	U	B	B	A	B	B	B	A	B
B_comp192_c0_seq1:2529	5g24690	T	C	A	B	A	B	A	B	B	B	A	A	A	B	A	B	B	A	A	B	A	A	B	A	A	B	A	B	B	B	A	B	B	B	A	A	B	B	B	U	B	B	A	B	B	B	A	B
B_comp7302_c0_seq1:445	5g24660	A	G	A	B	B	B	A	B	B	B	A	A	A	B	A	B	B	A	A	B	A	A	B	A	A	B	A	B	B	B	A	B	B	B	A	A	B	B	B	U	B	B	A	B	B	B	A	B
B_comp7302_c0_seq1:437	5g24660	T	G	A	B	B	B	A	B	B	B	U	A	A	B	A	B	B	A	A	B	A	A	B	A	A	B	A	B	B	B	A	B	B	B	A	A	B	B	B	U	B	B	U	B	B	B	A	B
B_comp714_c0_seq1:1469	5g24640	G	C	A	B	A	B	A	B	B	B	A	A	A	B	A	B	B	A	A	B	A	A	B	A	A	B	A	B	B	B	A	B	B	B	A	A	B	B	B	A	B	B	A	B	B	B	A	B
B_comp714_c0_seq1:1530	5g24640	C	T	A	B	A	U	A	B	B	U	A	A	A	B	A	B	B	A	A	B	A	A	B	A	A	B	A	B	B	B	A	B	B	B	A	A	B	U	B	A	B	B	A	B	B	U	A	B
gnl|UG|Ta#S22380690:384	5g24610	C	Y	A	B	U	B	A	B	B	B	A	A	A	B	A	B	B	A	A	B	A	A	B	A	U	B	A	B	B	B	A	B	B	B	A	A	B	B	B	A	B	B	A	B	B	B	A	B
gnl|UG|Ta#S22380690:208	5g24610	G	R	A	B	U	B	A	B	B	B	A	A	A	B	A	B	B	U	U	U	U	U	B	A	U	B	U	B	B	B	A	B	B	B	A	A	B	B	B	A	B	B	A	B	B	B	A	B
B_comp14321_c0_seq1:264	5g24560	G	A	A	B	A	B	A	U	B	U	A	A	A	B	A	B	B	A	A	B	A	U	B	A	A	B	A	B	B	B	A	B	B	B	A	A	B	B	B	U	B	B	A	B	B	B	A	B
B_comp34_c0_seq3:2085	5g24550	R	A	A	B	A	B	A	B	B	B	A	A	A	B	A	B	B	A	A	B	A	A	B	A	A	B	A	B	B	B	A	B	B	B	A	A	B	B	B	A	B	B	A	B	B	B	A	B
D_comp109_c0_seq1:1713	5g24550	C	Y	A	B	A	B	A	B	B	B	A	A	A	B	A	B	B	A	A	B	A	A	B	A	A	B	A	B	B	B	A	B	B	B	A	A	B	B	B	A	B	B	A	B	B	B	A	B
D_comp109_c0_seq1:1813	5g24550	C	Y	A	B	A	B	A	B	B	B	A	A	A	B	A	B	B	A	A	B	A	A	B	A	A	B	A	B	B	B	A	B	B	B	A	A	B	B	B	A	B	B	A	B	B	B	A	B
B_comp34_c0_seq3:1080	5g24550	G	A	A	B	A	B	A	B	B	B	A	A	A	B	A	B	B	A	A	B	A	A	B	A	A	B	A	B	B	B	A	B	B	B	A	A	B	B	B	A	B	B	A	B	B	B	A	B
B_comp34_c0_seq3:2079	5g24550	T	G	A	B	A	B	A	B	B	B	A	A	A	B	A	B	B	A	A	B	A	A	B	A	A	B	A	B	B	B	A	B	B	B	A	A	B	B	B	U	B	B	A	B	B	B	A	B
B_comp34_c0_seq3:2087	5g24550	T	C	A	B	A	B	A	B	B	B	A	A	A	B	A	B	B	A	A	B	A	A	B	A	A	B	A	B	B	B	A	B	B	B	A	A	B	B	B	U	B	B	A	B	B	B	A	B
B_comp4079_c0_seq3:773	5g24530	A	R	A	B	U	B	A	B	B	B	A	A	A	B	A	B	B	A	A	B	A	A	B	A	A	B	A	B	B	B	A	B	B	B	A	A	B	B	B	A	B	B	A	B	B	B	A	B
D_comp30155_c0_seq1:369	5g24530	T	Y	A	B	U	B	A	B	B	B	A	A	A	B	A	B	B	A	U	B	A	U	B	A	U	B	A	B	B	B	A	B	B	B	A	A	B	B	B	A	B	B	A	B	B	B	A	B
B_comp7424_c0_seq1:1904	5g24390	T	C	A	B	A	B	A	B	B	B	A	A	A	B	A	B	B	U	U	B	A	A	B	A	A	B	A	B	B	B	A	B	B	B	A	A	B	B	B	A	B	B	A	B	B	B	A	B
B_comp7424_c0_seq1:1716	5g24390	T	C	A	B	B	B	A	B	B	B	A	A	A	B	A	B	B	A	A	B	A	U	B	A	U	B	A	B	B	B	A	B	B	B	A	A	B	B	B	U	B	B	A	B	B	B	A	B
D_comp41180_c0_seq1:765	5g24390	R	G	A	B	A	U	A	B	B	B	A	A	A	B	A	B	B	A	A	B	A	A	U	A	A	B	A	B	B	B	A	B	B	B	A	A	U	B	U	A	B	B	A	B	B	U	A	B
B_comp2001_c0_seq2:905	5g24370	T	A	A	B	U	B	A	B	B	B	A	A	A	B	A	B	B	A	A	U	A	A	B	A	A	B	A	B	B	B	A	B	B	B	A	A	B	B	B	A	B	B	A	B	B	B	A	B
A_comp4753_c0_seq1:814	5g24370	R	G	A	B	U	U	A	B	B	U	A	A	A	B	A	B	B	A	A	U	A	A	U	A	A	B	A	B	B	B	A	B	B	B	A	A	U	B	U	A	B	B	A	B	B	U	A	B
gnl|UG|Ta#S17986523:232	5g24293			A	B	B	B	B	U	B	B	B	A	A	B	A	B	B	U	A	B	A	U	U	B	U	B	U	B	B	B	A	B	B	B	A	A	B	B	B	A	B	B	B	B	B	B	B	B
gnl|UG|Ta#S17986523:580	5g24292			A	B	U	B	A	B	B	B	A	A	A	B	B	B	B	U	A	B	B	U	B	B	U	B	U	B	B	B	A	B	B	B	A	A	B	B	B	A	B	B	A	B	U	B	A	B
gnl|UG|Ta#S17986523:624	5g24291			A	B	U	U	A	B	B	B	A	A	A	B	A	B	B	U	A	B	A	U	B	A	U	B	U	B	B	B	A	B	B	B	A	A	B	B	B	A	B	B	A	B	U	B	A	B
gnl|UG|Ta#S17988895:474	5g24170	Y	T	A	B	A	B	A	B	B	B	A	A	A	B	A	B	B	B	A	B	A	A	B	A	A	B	A	B	B	B	A	B	B	B	A	A	B	B	B	A	B	B	A	B	B	B	A	B
gnl|UG|Ta#S15880632:328	5g23970	T	Y	A	B	U	B	U	B	B	B	A	U	A	B	A	B	B	B	U	B	U	U	B	A	U	B	U	B	B	B	A	B	B	B	A	B	B	B	B	A	B	B	A	B	B	B	A	B
D_comp1566_c0_seq1:526	5g23890	G	R	A	B	U	B	A	B	B	B	A	A	A	B	A	B	B	B	A	B	A	A	B	A	A	B	A	B	B	B	A	B	B	A	A	B	B	B	B	A	B	B	A	B	B	B	A	B
D_comp1566_c0_seq1:420	5g23890	C	Y	A	B	U	B	A	B	B	B	A	A	A	U	A	B	B	B	A	B	A	U	B	A	A	B	A	B	B	B	A	B	B	A	A	B	B	B	B	A	B	B	A	B	B	B	A	B
comp13839_c0_seq1:1158	5g23880	T	Y	A	B	U	B	A	B	B	B	A	A	A	B	A	B	B	B	U	U	A	A	B	A	U	B	A	B	B	B	A	B	B	A	A	B	B	B	U	A	B	B	A	B	B	U	A	B
comp13839_c0_seq1:1569	5g23880	T	W	A	B	U	B	A	B	B	B	A	A	A	B	A	B	B	U	U	U	U	A	U	A	U	B	A	B	A	A	A	B	B	A	A	B	A	A	B	A	B	B	A	B	B	B	A	A
B_comp6170_c0_seq1:2371	5g23810	A	G	A	B	A	B	A	B	B	B	A	A	A	B	A	B	B	B	A	B	A	A	B	A	U	B	A	B	B	B	A	B	B	A	A	B	B	B	B	A	B	B	A	B	B	B	A	B
B_comp6170_c0_seq1:2889	5g23810	A	T	A	B	U	B	A	B	B	B	A	A	A	B	A	B	B	B	A	B	A	A	B	A	A	B	A	B	B	B	A	B	B	A	A	B	B	B	B	A	B	B	A	B	B	B	A	B
D_comp32532_c1_seq1:2386	5g23810	C	Y	A	B	U	B	U	B	B	B	A	A	A	B	A	B	B	B	U	B	U	U	B	A	U	B	U	B	B	B	A	B	B	A	A	B	B	B	B	A	B	B	A	B	B	B	A	B
comp1652_c0_seq1:363	5g23770	Y	C	A	B	A	B	A	U	B	B	A	A	A	B	A	B	B	B	A	B	A	U	B	A	A	B	A	B	B	B	A	B	B	A	A	B	B	B	B	A	B	B	A	B	B	B	A	B
comp21968_c0_seq1:165	5g23760	T	C	A	B	A	B	A	U	B	B	A	A	A	B	A	B	B	B	A	U	A	A	B	A	A	B	A	B	B	B	A	B	B	A	A	B	B	B	B	U	B	B	A	B	B	B	A	B
B_comp9856_c0_seq1:1149	5g23700	G	A	A	B	A	B	A	B	B	B	U	A	A	B	A	B	B	B	A	B	A	A	B	A	U	B	A	B	B	B	A	U	B	A	A	B	U	B	B	A	B	B	A	B	B	B	A	B
B_comp3773_c0_seq2:677	5g23680	A	G	A	B	A	B	A	B	B	B	A	A	A	B	A	B	B	B	A	B	U	A	B	A	A	B	A	B	B	B	A	B	B	A	A	B	B	B	B	A	B	B	A	B	B	B	A	B
B_comp1932_c0_seq1:1085	5g23660	A	G	A	B	A	B	A	B	B	B	A	A	A	B	A	B	B	B	A	B	A	A	B	A	A	B	A	B	B	B	A	B	B	A	A	B	B	B	B	A	B	B	A	B	B	B	A	B
A_comp8785_c0_seq1:768	5g23570	A	R	A	B	A	B	A	B	B	B	A	A	A	B	A	B	B	B	A	B	A	A	B	A	A	B	A	B	B	B	A	B	B	A	A	B	B	B	B	A	B	B	A	B	B	B	A	B
B_comp9540_c0_seq1:380	5g23570	G	C	A	B	A	B	A	B	B	B	A	A	A	B	A	B	B	B	A	B	A	A	B	A	A	B	A	B	B	B	A	B	B	A	A	B	B	B	B	A	B	B	A	B	B	B	A	B
A_comp8785_c0_seq1:903	5g23570	A	M	A	B	U	B	A	B	B	B	A	A	A	B	A	B	B	A	A	B	A	U	B	A	A	B	A	B	B	B	A	B	B	A	A	B	B	B	B	A	B	B	A	B	B	B	A	B
B_comp9540_c0_seq1:1136	5g23570	C	T	A	B	A	B	A	B	B	B	A	A	A	B	A	B	B	B	A	B	A	A	U	A	A	B	A	B	B	B	A	B	B	A	A	B	B	B	B	A	B	B	A	B	B	B	A	B
B_comp9540_c0_seq1:923	5g23570	C	G	A	B	A	B	A	B	B	B	A	A	A	B	A	B	B	B	A	B	A	A	B	A	A	B	A	B	B	B	A	B	B	A	A	B	B	B	B	U	B	B	A	B	B	B	A	B
B_comp9540_c0_seq1:950	5g23570	A	C	A	B	A	B	A	B	B	B	A	A	A	B	A	B	B	B	A	B	A	A	B	A	A	B	A	B	B	B	A	B	B	A	A	B	B	B	B	U	B	B	A	B	B	B	A	B
B_comp9540_c0_seq1:1088	5g23570	T	C	A	B	A	B	A	B	B	B	A	A	A	B	A	B	B	B	A	B	A	A	B	A	A	B	A	B	B	B	A	B	B	A	A	B	B	B	B	U	B	B	A	B	B	B	A	B
A_comp8785_c0_seq1:705	5g23570	A	R	A	B	U	B	A	B	B	B	A	A	A	B	A	B	B	B	A	B	A	U	B	A	A	B	A	B	B	B	A	B	B	A	A	B	B	B	B	A	B	B	A	B	B	B	A	B
B_comp9540_c0_seq1:935	5g23570	T	C	A	B	B	B	A	B	B	B	A	A	A	B	A	B	B	B	A	B	A	A	B	A	A	B	A	B	B	B	A	B	B	A	A	B	B	B	B	U	B	B	A	B	B	B	A	B
B_comp9540_c0_seq1:947	5g23570	T	C	A	B	B	B	A	B	B	B	A	A	A	B	A	B	B	B	A	B	A	A	B	A	A	B	A	B	B	B	A	B	B	A	A	B	B	B	B	U	B	B	A	B	B	B	A	B
B_comp9540_c0_seq1:998	5g23570	C	T	A	B	A	U	A	B	B	B	A	A	A	B	A	B	B	B	A	B	A	A	B	A	A	B	A	B	B	B	A	B	B	A	A	B	B	B	B	U	B	B	A	B	B	B	A	B
B_comp9540_c0_seq1:1154	5g23570	C	G	A	B	A	B	A	B	B	B	A	A	A	B	A	B	B	U	A	B	A	A	B	A	A	B	A	B	B	B	A	B	B	A	A	B	A	B	A	A	B	B	A	B	B	B	A	B
B_comp9540_c0_seq1:527	5g23570	T	K	A	B	U	B	A	B	B	B	A	A	A	B	A	B	B	B	A	B	U	U	B	A	U	B	A	B	B	B	A	B	B	A	A	B	B	B	B	A	B	B	A	B	B	B	A	B
B_comp9540_c0_seq1:548	5g23570	Y	C	A	B	U	U	A	B	B	B	A	A	A	B	A	B	B	U	U	A	U	A	U	A	A	B	A	B	B	B	U	B	B	A	A	B	U	B	B	A	B	B	A	B	B	B	A	B
B_comp9027_c0_seq1:1724	5g23510	T	G	A	B	A	B	A	B	B	B	A	A	A	B	A	B	B	B	A	B	A	A	B	A	A	B	A	B	B	B	A	B	B	A	A	B	B	B	B	U	B	B	A	B	B	B	A	B
B_comp9027_c0_seq1:1775	5g23510	T	C	A	B	A	B	A	B	B	B	A	A	A	B	A	B	B	B	A	B	A	A	B	A	A	B	A	B	B	B	A	B	B	A	A	B	B	B	B	U	B	B	A	B	B	B	A	B
B_comp9027_c0_seq1:1043	5g23510	A	G	A	B	A	B	A	B	B	B	A	A	A	B	A	B	B	B	A	B	A	A	B	A	U	B	A	B	B	B	A	B	B	A	A	B	B	B	B	U	B	B	A	B	B	B	A	B
B_comp9027_c0_seq1:1541	5g23510	G	A	A	B	A	B	A	B	B	B	A	A	A	B	A	B	U	B	A	B	A	A	B	A	A	B	A	B	B	B	A	B	B	A	A	B	B	B	B	A	U	B	A	B	B	B	A	B
B_comp9027_c0_seq1:1436	5g23510	C	T	A	B	A	B	A	B	B	B	A	A	U	B	A	B	B	B	A	B	A	A	B	A	U	B	A	B	B	B	A	B	B	A	A	B	B	B	B	U	B	B	A	B	B	B	A	B
B_comp9027_c0_seq1:1898	5g23510	A	G	A	B	A	B	A	B	B	B	A	A	A	B	A	B	B	B	A	B	U	A	B	A	A	B	A	B	B	B	A	B	B	A	A	B	B	B	B	A	U	B	A	B	B	B	A	B
B_comp9027_c0_seq1:1001	5g23510	C	A	A	B	A	U	A	B	B	B	A	A	A	B	A	B	B	B	A	B	A	A	U	A	A	B	A	B	B	B	A	B	B	A	A	B	B	B	B	U	B	B	A	B	B	B	A	B
B_comp9027_c0_seq1:1666	5g23510	G	C	A	B	U	B	A	B	B	B	A	A	A	B	A	B	B	B	A	B	A	A	B	A	A	B	A	B	B	B	A	B	B	A	A	B	B	B	B	U	U	B	A	B	B	B	A	B
B_comp9027_c0_seq1:1931	5g23510	T	A	A	B	A	B	A	B	B	B	A	A	A	B	A	B	B	B	A	B	U	A	B	A	A	B	A	B	B	B	A	B	B	A	A	B	B	B	U	A	U	B	A	B	B	B	A	B
B_comp9027_c0_seq1:1838	5g23510	A	G	A	B	U	B	A	B	B	B	A	A	A	B	A	B	B	B	U	B	U	A	B	A	A	B	A	B	B	B	A	B	B	A	A	B	B	B	B	U	B	B	A	B	B	B	A	B
B_comp9027_c0_seq1:1265	5g23510	Y	T	A	B	U	U	A	B	B	B	A	A	A	B	A	B	B	U	A	B	A	A	U	A	A	B	A	B	B	B	A	B	B	A	A	B	U	B	B	A	B	B	A	B	B	U	A	U
B_comp3391_c1_seq3:1006	5g23470	S	G	A	B	A	B	A	U	B	U	A	A	A	B	A	B	B	B	A	B	A	U	B	A	A	B	A	B	B	U	A	B	B	A	A	B	B	B	B	A	B	B	A	B	B	B	A	B
D_comp7359_c0_seq1:743	5g23470	C	Y	A	B	A	B	A	U	B	B	A	U	A	B	A	B	B	B	A	B	A	U	B	A	A	B	A	B	B	B	A	B	B	A	A	B	B	B	B	A	B	B	A	B	B	B	A	B
B_comp3391_c1_seq3:1954	5g23470	C	T	A	B	A	B	A	B	B	B	A	A	A	B	A	B	B	B	U	B	A	U	B	A	U	B	B	B	B	B	A	B	B	A	A	B	B	B	B	U	B	B	A	B	B	B	A	B
B_comp3391_c1_seq3:982	5g23470	G	K	A	B	U	B	A	U	B	B	A	A	A	B	A	B	B	B	A	B	A	U	B	A	A	B	A	B	B	B	A	B	B	A	A	B	B	B	B	B	B	B	A	B	B	B	A	B
D_comp16424_c0_seq1:784	5g23470	Y	C	A	B	A	B	A	A	B	U	A	A	A	B	A	B	B	U	A	B	A	U	U	A	A	B	A	B	B	U	A	B	B	A	A	B	U	B	B	A	B	B	A	B	B	B	A	B
D_comp16424_c0_seq1:736	5g23470	G	S	A	B	U	B	A	U	B	B	A	U	A	B	A	B	B	B	A	B	A	U	B	A	A	B	A	B	B	B	U	B	B	U	A	B	B	B	B	A	B	B	A	B	B	B	A	B
A_comp7826_c0_seq1:362	5g23470	T	K	A	B	U	B	A	U	B	B	A	U	A	B	A	B	B	B	U	B	A	U	B	A	U	B	A	B	B	B	U	B	B	A	A	B	B	B	B	A	B	B	A	B	B	B	A	B
A_comp5195_c0_seq2:3044	5g23450	A	R	A	B	U	B	A	B	B	B	A	A	A	B	A	B	B	B	A	B	A	U	B	A	U	B	A	B	B	B	A	B	B	A	A	B	B	B	B	A	B	B	A	B	B	B	A	B
A_comp5195_c0_seq1:3064	5g23450	A	R	A	B	U	B	A	B	B	B	A	A	A	B	A	B	B	B	A	B	A	U	B	A	U	B	U	B	B	B	A	B	B	A	A	B	B	B	B	A	B	B	A	B	B	B	A	B
A_comp5195_c0_seq2:3033	5g23450	G	R	A	B	U	B	A	B	B	B	A	A	A	B	A	B	B	B	A	B	A	U	B	A	U	B	U	B	B	B	A	B	B	A	A	B	B	B	B	A	B	B	A	B	B	B	A	B
A_comp5195_c0_seq1:3053	5g23450	G	R	A	B	U	B	A	B	B	B	A	A	A	B	A	B	B	B	U	B	A	U	B	A	U	B	U	B	B	B	A	B	B	A	A	B	B	B	B	A	B	B	A	B	B	B	A	B
A_comp5195_c0_seq2:2999	5g23450	R	G	A	B	A	U	A	B	B	B	A	A	A	B	A	B	B	U	A	U	A	A	A	A	A	B	A	B	B	B	A	B	B	A	A	B	U	B	U	A	B	B	A	B	B	B	A	U
A_comp622_c1_seq1:514	5g23440	C	Y	A	B	A	B	A	B	B	B	A	A	A	B	A	B	B	B	A	B	A	A	B	A	A	B	A	B	B	B	A	B	B	A	A	B	B	B	B	A	B	B	A	B	B	B	A	B
A_comp622_c1_seq1:550	5g23440	Y	C	A	B	A	B	A	B	B	B	A	A	A	B	A	B	B	B	A	B	A	A	B	A	A	B	A	B	B	B	A	B	B	A	A	B	B	B	B	A	B	B	A	B	B	B	A	B
A_comp622_c1_seq1:556	5g23440	Y	T	A	B	A	B	A	B	B	B	A	A	A	B	A	B	B	B	A	B	A	A	B	A	A	B	A	B	B	B	A	B	B	A	A	B	B	B	B	A	B	B	A	B	B	B	A	B
A_comp622_c1_seq1:647	5g23440	Y	C	A	B	A	B	A	B	B	B	A	A	A	B	A	B	B	B	A	B	A	A	B	A	A	B	A	B	B	B	A	B	B	A	A	B	B	B	B	A	B	B	A	B	B	B	A	B
D_comp1021_c0_seq1:1071	5g23440	S	G	A	B	A	B	A	B	B	B	A	A	A	B	A	B	B	B	A	B	A	A	B	A	A	B	A	B	B	B	A	B	B	A	A	B	B	B	B	A	B	B	A	B	B	B	A	B
D_comp1021_c0_seq1:1080	5g23440	S	C	A	B	A	B	A	B	B	B	A	A	A	B	A	B	B	B	A	B	A	A	B	A	A	B	A	B	B	B	A	B	B	A	A	B	B	B	B	A	B	B	A	B	B	B	A	B
B_comp703_c0_seq1:386	5g23440	C	M	A	B	A	B	A	B	B	B	A	A	A	B	A	B	B	B	A	B	A	A	B	A	A	B	A	B	B	B	A	B	B	A	A	B	B	B	B	A	B	B	A	B	B	B	A	B
B_comp703_c0_seq1:837	5g23440	C	G	A	B	A	B	A	B	B	B	A	A	A	B	A	B	B	B	A	B	A	A	B	A	A	B	A	B	B	B	A	B	B	A	A	B	B	B	B	A	B	B	A	B	B	B	A	B
B_comp703_c0_seq1:842	5g23440	C	T	A	B	A	B	A	B	B	B	A	A	A	B	A	B	B	B	A	B	A	A	B	A	A	B	A	B	B	B	A	B	B	A	A	B	B	B	B	A	B	B	A	B	B	B	A	B
B_comp703_c0_seq1:1001	5g23440	C	T	A	B	A	B	A	B	B	B	A	A	A	B	A	B	B	B	A	B	A	A	B	A	A	B	A	B	B	B	A	B	B	A	A	B	B	B	B	A	B	B	A	B	B	B	A	B
B_comp703_c0_seq1:1060	5g23440	A	G	A	B	A	B	A	B	B	B	A	A	A	B	A	B	B	B	A	B	A	A	B	A	A	B	A	B	B	B	A	B	B	A	A	B	B	B	B	A	B	B	A	B	B	B	A	B
A_comp622_c1_seq1:526	5g23440	C	S	A	B	U	B	A	B	B	B	A	A	A	B	A	B	B	B	A	B	A	A	B	A	A	B	A	B	B	B	A	B	B	A	A	B	B	B	B	A	B	B	A	B	B	B	A	B
D_comp1021_c0_seq1:1219	5g23440	Y	C	A	B	A	B	A	B	B	B	A	A	A	B	A	B	B	U	A	U	A	A	B	A	A	B	A	B	B	B	A	B	B	A	A	B	B	B	B	A	B	B	A	B	B	B	A	B
B_comp703_c0_seq1:818	5g23440	G	A	A	B	A	B	A	B	B	B	A	A	A	B	A	B	B	B	A	B	A	A	B	A	A	B	A	B	B	B	A	B	B	A	A	B	B	B	B	U	B	B	A	B	B	B	A	B
D_comp1021_c0_seq1:1235	5g23440	M	C	A	B	A	B	A	B	B	B	A	A	A	B	A	B	U	U	A	U	A	A	B	A	A	B	A	B	B	B	A	B	B	A	A	B	B	B	B	A	B	B	A	B	B	B	A	B
A_comp622_c1_seq1:331	5g23440	S	G	A	B	A	U	A	B	B	B	A	A	A	B	A	B	B	B	A	B	A	A	U	A	A	B	A	B	B	B	A	B	B	A	A	B	U	B	U	A	B	B	A	B	B	B	A	B
B_comp703_c0_seq1:776	5g23440	T	C	A	B	A	B	A	B	B	B	A	A	A	B	A	B	B	B	U	B	B	A	B	U	B	B	A	B	B	B	U	B	B	A	A	B	B	B	B	U	B	B	A	B	B	B	U	B
B_comp703_c0_seq1:291	5g23440	G	S	A	B	B	B	A	B	B	B	B	A	A	B	A	B	B	B	A	B	B	U	B	A	A	B	A	B	B	B	A	B	B	A	A	B	B	B	B	B	B	B	A	B	B	B	A	B
B_comp703_c0_seq1:293	5g23440	A	R	A	B	B	B	A	B	B	B	B	A	A	B	A	B	B	B	A	B	B	U	B	A	A	B	U	B	B	B	A	B	B	A	A	B	B	B	B	B	B	B	A	B	B	B	A	B
B_comp7898_c0_seq5:1045	5g23400	T	C	A	B	A	B	A	B	B	B	A	A	A	B	A	B	B	B	A	B	A	A	B	A	A	B	A	B	B	B	A	B	B	A	A	B	B	B	B	A	B	B	A	B	B	B	A	B
B_comp7898_c0_seq5:1131	5g23400	C	G	A	B	A	B	A	B	B	B	A	A	A	B	A	B	B	B	A	B	A	A	B	A	A	B	A	B	B	B	A	B	B	A	A	B	B	B	B	U	B	B	A	B	B	B	A	B
B_comp3469_c0_seq1:3094	5g23370	G	A	A	B	A	B	A	B	B	B	A	A	A	B	A	B	B	B	A	B	A	A	B	A	A	B	A	B	B	B	A	B	B	A	A	B	B	B	B	A	B	B	A	B	B	B	A	B
B_comp3469_c0_seq1:2817	5g23370	A	G	A	B	A	B	A	B	B	B	A	A	A	B	A	B	B	B	A	B	A	A	U	A	A	B	A	B	B	B	A	B	B	A	A	B	B	B	B	A	B	B	A	B	B	B	A	B
B_comp3469_c0_seq1:2619	5g23370	G	A	A	B	U	B	A	B	B	B	A	U	A	B	A	B	B	B	A	B	A	U	B	A	A	B	A	B	B	B	A	B	B	A	A	B	B	B	B	U	B	B	A	B	B	B	A	B
gnl|UG|Ta#S17895866:686	5g23320	C	S	A	B	U	B	U	B	B	B	A	A	A	B	A	B	B	B	U	B	U	U	B	A	U	B	B	B	B	B	A	B	B	A	A	B	B	B	B	A	B	B	A	A	B	B	A	B
comp4630_c0_seq1:69	5g23210	G	T	A	B	A	B	A	B	B	B	A	A	A	B	A	B	B	B	A	B	A	A	B	A	A	B	U	B	B	B	A	B	B	A	A	B	B	B	B	A	A	B	A	A	B	B	A	B
D_comp3154_c0_seq1:505	5g23190	S	C	A	B	A	B	A	B	B	B	A	A	A	B	A	B	B	B	A	B	A	A	B	A	A	B	A	B	B	B	A	B	B	A	A	B	B	B	B	A	A	B	A	A	B	B	A	B
B_comp1549_c0_seq1:521	5g23190	G	C	A	B	A	B	A	B	B	B	A	A	A	B	A	B	B	B	A	B	A	A	B	A	A	B	B	B	B	B	A	B	B	A	A	B	B	B	B	U	U	B	A	A	B	B	A	B
B_comp1549_c0_seq1:530	5g23190	C	G	A	B	A	B	A	B	B	B	A	A	A	B	A	B	B	B	A	B	A	A	B	A	A	B	B	B	B	B	A	B	B	A	A	B	B	B	B	U	U	B	A	A	B	B	A	B
B_comp5462_c0_seq1:886	5g23130	G	R	A	B	U	B	A	B	B	B	A	A	A	B	A	B	B	B	A	B	A	A	B	A	U	B	B	B	B	B	A	B	B	A	A	B	B	A	B	B	A	B	A	A	B	B	A	B
B_comp4452_c1_seq1:1078	5g25450	S	Y	A	B	A	B	A	B	B	B	A	A	A	B	A	B	B	B	A	B	A	A	B	A	A	B	B	B	B	B	A	B	A	A	A	B	B	B	B	A	A	B	A	A	B	B	A	B
B_comp4452_c1_seq1:302	5g25450	C	A	A	B	A	B	A	B	B	B	A	A	A	B	A	B	B	B	A	B	A	A	B	A	A	B	U	B	B	B	A	B	A	A	A	B	B	B	B	A	A	B	A	A	B	B	A	B
B_comp4452_c1_seq1:307	5g25450	T	C	A	B	A	B	A	B	B	B	A	A	A	B	A	B	B	B	A	B	A	A	B	A	A	B	U	B	B	B	A	B	A	A	A	B	B	B	B	A	A	B	A	A	B	B	A	B
B_comp4452_c1_seq1:1321	5g25450	G	A	A	B	A	B	A	B	B	B	A	A	A	B	A	U	B	B	A	B	A	A	B	A	A	B	U	B	B	B	A	B	A	A	A	B	B	B	U	U	A	B	A	A	B	B	A	B
A_comp19525_c0_seq1:1166	5g25450	A	W	A	B	U	B	U	B	B	B	A	A	A	B	A	B	B	B	U	B	U	A	B	A	U	B	B	B	B	B	A	B	A	A	A	B	B	B	B	A	A	B	A	A	B	B	A	B
A_comp19525_c0_seq1:1098	5g25450	T	Y	A	B	U	B	U	B	B	B	A	A	A	B	A	B	B	B	U	B	U	A	B	A	U	B	U	B	B	B	A	B	A	A	A	B	B	B	B	A	A	B	A	A	B	B	A	B
B_comp4452_c1_seq1:1153	5g25450	A	G	A	B	A	A	A	U	A	B	A	A	A	B	A	B	B	U	A	U	A	A	B	A	A	B	U	B	B	B	A	B	A	A	A	B	U	B	B	A	A	B	A	A	B	U	A	B
B_comp790_c0_seq1:538	5g25460	C	T	A	B	A	B	A	B	B	B	A	A	A	B	A	B	B	B	A	B	A	A	B	A	A	B	U	B	B	B	A	B	A	A	A	B	B	B	B	A	A	B	A	A	B	B	A	B
B_comp790_c0_seq1:620	5g25460	G	A	A	B	A	B	A	B	B	B	A	A	A	B	A	B	B	B	A	B	A	A	B	A	A	B	U	B	B	B	A	B	A	A	A	B	B	B	B	A	A	B	A	A	B	B	A	B
B_comp790_c0_seq1:625	5g25460	A	C	A	B	A	B	A	B	B	B	A	A	A	B	A	B	B	B	A	B	A	A	B	A	A	B	U	B	B	B	A	B	A	A	A	B	B	B	B	A	A	B	A	A	B	B	A	B
B_comp790_c0_seq1:736	5g25460	G	K	A	B	U	B	U	B	B	B	A	A	A	B	A	B	B	B	U	B	U	A	B	A	U	B	U	B	B	B	A	B	A	A	A	B	B	B	B	A	A	B	A	A	B	B	A	B
B_comp790_c0_seq1:737	5g25460	C	S	A	B	U	B	U	B	B	B	A	A	A	B	A	B	B	B	U	B	U	U	B	A	U	B	U	B	B	B	A	B	A	A	A	B	B	B	B	A	A	B	A	A	B	U	A	B
B_comp6177_c0_seq1:852	5g25480	T	C	A	B	A	B	A	B	B	B	A	A	A	B	A	B	B	B	A	B	A	A	B	A	A	B	A	B	B	B	A	B	A	A	A	B	B	B	B	A	U	B	A	A	B	B	A	B
B_comp3488_c0_seq1:1852	5g25500	G	C	A	B	A	B	A	B	B	B	A	A	A	B	A	B	B	B	A	B	A	A	U	A	A	B	B	B	B	B	A	B	A	A	A	B	B	B	B	A	A	B	A	A	B	B	A	B
B_comp3488_c0_seq1:1621	5g25500	A	C	A	B	A	B	A	B	B	B	A	A	A	B	A	B	B	B	A	B	A	A	B	A	A	B	U	B	B	B	A	B	A	A	A	B	U	B	B	A	A	B	A	A	B	B	A	B
A_comp13133_c0_seq1:1569	5g25500	Y	T	A	B	A	B	A	B	B	B	A	A	A	B	A	B	B	B	A	B	A	A	U	A	A	B	A	B	B	B	A	B	A	A	A	B	U	B	U	A	A	B	A	A	B	B	A	B
B_comp3488_c0_seq1:1024	5g25500	R	A	A	B	A	B	A	B	B	B	A	A	A	B	A	B	B	U	A	B	A	A	U	A	U	B	A	B	B	B	A	B	A	A	A	B	U	B	U	A	A	B	A	A	B	B	A	B
A_comp13133_c0_seq1:1473	5g25500	G	R	A	B	A	B	A	B	B	B	A	A	A	B	A	B	B	B	A	B	U	A	B	A	U	B	B	B	B	B	A	B	A	A	A	B	B	B	U	A	A	B	A	A	B	B	A	B
A_comp13133_c0_seq1:1494	5g25500	G	K	A	B	U	B	A	B	B	B	A	A	A	B	A	B	B	B	A	B	U	U	B	A	U	B	B	B	B	B	A	B	A	A	A	B	B	B	B	A	A	B	A	A	B	B	A	B
A_comp13133_c0_seq1:1782	5g25500	T	Y	A	B	U	B	A	B	B	B	A	A	A	B	A	B	B	B	U	B	A	U	B	A	U	B	B	B	B	B	A	B	A	A	A	B	B	B	B	A	A	B	A	A	B	B	A	B
A_comp13133_c0_seq1:1805	5g25500	T	Y	A	B	U	B	A	B	B	B	A	A	A	B	A	B	B	B	U	B	U	U	B	A	U	B	B	B	B	B	A	B	A	A	A	B	B	B	B	A	A	B	A	A	B	B	A	B
D_comp22577_c0_seq1:1279	5g25500	Y	T	A	B	A	U	A	B	B	U	A	A	A	B	A	B	B	A	A	U	A	A	U	A	A	B	A	B	B	B	A	B	A	A	A	U	U	B	U	A	A	B	A	A	B	B	A	B
A_comp13133_c0_seq1:1773	5g25500	T	Y	A	B	U	B	A	B	B	B	A	A	A	B	A	B	B	B	U	B	U	U	B	A	U	B	B	B	B	B	A	B	A	A	A	B	B	B	B	B	A	B	U	A	B	B	A	B
A_comp13133_c0_seq1:1428	5g25500	C	T	A	B	A	B	A	B	B	B	U	A	A	B	U	B	B	B	A	B	U	U	B	A	U	B	U	B	B	B	A	B	A	A	A	B	B	B	B	U	A	B	A	A	B	B	U	B
A_comp13133_c0_seq1:1855	5g25500	G	R	A	B	U	B	U	B	B	B	A	A	A	B	U	B	B	B	U	B	U	U	B	U	U	B	B	B	B	B	A	B	A	A	A	B	B	B	B	A	A	B	A	A	B	B	A	B
B_comp1059_c0_seq1:426	5g25510	Y	T	A	B	A	B	A	B	B	B	A	A	A	B	A	B	B	B	A	B	A	A	B	A	A	B	A	B	B	B	A	B	A	A	A	B	B	B	B	A	A	B	A	A	B	B	A	B
B_comp1059_c0_seq1:483	5g25510	M	C	A	B	A	B	A	B	B	B	A	A	A	B	A	B	B	B	A	B	A	A	B	A	A	B	A	B	B	B	A	B	A	A	A	B	B	B	B	A	A	B	A	A	B	B	A	B
D_comp2260_c0_seq1:675	5g25510	G	R	A	B	A	B	A	B	B	B	A	A	A	B	A	B	B	B	A	B	A	A	B	A	A	B	B	B	B	B	A	B	A	A	A	B	B	B	B	A	A	B	A	A	B	B	A	B
B_comp1059_c0_seq1:555	5g25510	T	Y	A	B	U	B	A	B	B	B	A	A	A	B	A	B	B	B	A	B	A	A	B	A	U	B	U	B	B	B	A	B	A	A	A	B	B	B	B	A	A	B	A	A	B	B	A	B
D_comp2260_c0_seq1:873	5g25510	R	A	A	B	A	U	A	B	B	B	A	A	A	B	A	B	B	B	A	B	A	A	U	A	A	B	A	B	B	B	A	B	A	A	A	B	B	B	B	A	A	B	A	A	B	B	A	B
B_comp1059_c0_seq1:726	5g25510	A	R	A	B	U	B	A	B	B	B	A	A	A	B	A	B	B	B	A	B	A	A	B	A	A	B	B	B	B	B	A	B	A	A	A	B	B	B	B	A	A	B	A	A	B	B	A	B
D_comp2260_c0_seq1:525	5g25510	C	Y	A	B	U	B	A	B	B	B	A	A	A	B	A	B	B	B	U	B	A	U	B	A	U	B	A	B	B	B	A	B	A	A	A	B	B	B	B	A	A	B	A	A	B	B	A	B
D_comp2260_c0_seq1:899	5g25510	Y	C	A	B	A	U	A	B	B	B	A	A	A	B	A	B	B	U	A	U	U	A	U	A	A	B	A	B	B	B	A	B	A	A	A	B	B	B	B	A	A	B	A	A	B	B	A	B
B_comp1059_c0_seq1:545	5g25510	A	R	A	B	U	B	A	B	B	B	A	A	A	B	A	B	B	B	U	B	U	U	B	A	U	B	U	B	B	B	A	B	A	A	A	B	B	B	B	A	A	B	A	A	B	B	A	B
B_comp1059_c0_seq1:624	5g25510	C	Y	A	B	U	B	A	B	B	B	A	A	A	B	A	B	B	B	U	B	U	U	B	A	U	B	U	B	B	B	A	B	A	A	A	B	B	B	B	A	A	B	A	A	B	B	A	B
A_comp2735_c0_seq1:490	5g25510	A	R	A	B	U	B	U	B	B	B	A	A	A	B	A	B	B	B	U	B	U	U	B	A	U	B	B	B	B	B	A	B	A	A	A	B	B	B	B	A	A	B	A	A	B	B	A	B
D_comp2260_c0_seq1:948	5g25510	Y	T	A	B	U	U	A	B	B	B	A	A	A	B	A	B	B	U	A	U	A	A	U	A	A	B	A	B	B	B	A	B	A	A	A	B	U	B	U	A	A	B	A	A	B	B	A	B
A_comp2735_c0_seq1:477	5g25510	G	R	A	B	U	B	U	B	B	B	A	A	A	B	A	B	B	B	U	B	U	U	B	A	U	B	B	B	B	B	A	B	A	A	A	B	B	B	B	A	A	B	A	A	B	B	A	B
B_comp1308_c0_seq3:1188	5g25540	W	T	A	B	A	B	A	B	B	B	A	A	A	B	A	B	B	U	A	B	A	A	B	A	A	B	A	B	B	B	A	B	A	A	A	B	B	B	B	A	A	B	A	A	B	B	A	B
B_comp1308_c0_seq3:915	5g25540	A	R	A	B	A	B	A	B	B	B	A	A	A	B	A	B	B	B	A	B	A	A	B	A	A	B	B	B	B	B	A	B	A	A	A	B	B	B	B	A	A	B	A	A	B	B	A	B
B_comp1308_c0_seq3:633	5g25540	C	G	A	B	A	B	A	B	B	B	A	A	A	B	A	B	B	B	A	B	A	A	B	A	A	B	U	B	B	B	A	B	A	A	A	B	B	B	B	A	A	B	A	A	B	B	A	B
B_comp1308_c0_seq3:675	5g25540	G	A	A	B	A	B	A	B	B	B	A	A	A	B	A	B	B	B	A	B	A	A	B	A	A	B	U	U	B	B	A	B	A	A	A	B	B	B	B	A	A	B	A	A	B	B	A	B
D_comp3914_c0_seq1:476	5g25540	A	R	A	B	U	B	A	B	B	B	A	A	A	B	A	B	B	B	A	B	A	A	B	A	A	B	B	B	B	B	A	B	A	A	A	B	B	B	B	A	A	B	A	A	B	B	A	B
A_comp1316_c0_seq1:1266	5g25540	T	Y	A	B	U	B	A	B	B	B	A	A	A	B	A	B	B	B	A	B	A	A	B	A	U	B	B	B	B	B	A	B	A	A	A	B	B	B	B	A	A	B	A	A	B	B	A	B
B_comp1308_c0_seq3:1026	5g25540	C	Y	A	B	A	B	A	B	B	B	A	A	A	B	A	U	B	B	A	U	A	A	B	A	A	B	B	B	B	U	A	B	A	A	A	B	B	B	B	A	A	U	A	A	B	U	A	B
B_comp1308_c0_seq3:1453	5g25540	C	T	A	B	A	B	U	B	B	B	A	A	A	B	A	B	B	B	U	B	U	A	B	A	A	B	B	B	B	B	A	B	A	A	A	B	B	B	B	U	U	B	A	U	B	B	A	B
B_comp8678_c0_seq1:524	5g25550	G	C	A	B	U	B	A	B	B	B	A	A	A	B	A	B	B	U	A	B	A	U	B	A	A	B	U	B	B	B	A	B	A	A	A	B	B	B	B	A	A	B	A	A	B	B	A	B
B_comp8678_c0_seq1:826	5g25550	G	R	A	B	U	B	U	B	B	B	A	A	A	B	A	B	B	B	U	B	U	U	B	A	U	B	B	B	B	B	A	B	A	A	A	B	B	B	B	A	A	B	A	A	B	B	A	B
B_comp8678_c0_seq1:512	5g25550	G	A	A	B	U	B	A	B	B	B	A	A	A	B	A	B	B	U	A	B	A	U	B	A	U	B	U	B	B	B	A	B	A	A	U	B	B	B	B	A	A	B	A	A	B	B	A	B
B_comp8678_c0_seq1:667	5g25550	G	R	A	B	U	B	U	B	B	B	A	A	A	B	A	B	B	B	U	B	U	U	B	A	U	B	B	B	B	B	A	B	A	A	A	B	B	B	B	B	A	B	A	A	B	U	A	B
gnl|UG|Ta#S13047184:444	5g25590	T	Y	A	B	U	B	U	B	B	B	A	U	A	B	A	B	B	B	A	B	U	U	B	A	U	B	B	B	B	B	A	B	A	A	A	B	B	B	B	A	A	B	A	U	B	B	U	B
B_comp1065_c1_seq19:1079	5g25610	G	R	A	B	U	B	U	B	B	B	A	A	A	B	A	B	B	B	A	B	U	A	B	A	U	B	B	B	B	B	A	B	A	A	A	B	B	B	B	A	A	B	A	A	B	B	A	B
A_comp20211_c0_seq1:529	5g25610	G	K	A	B	U	B	U	B	B	B	A	A	A	B	U	B	B	B	A	B	U	A	B	A	U	B	B	B	B	B	A	B	A	A	A	B	B	B	B	A	A	B	A	A	B	B	A	B
B_comp8178_c0_seq1:504	5g25620	A	T	A	B	U	B	A	B	B	B	A	A	A	B	A	B	B	B	A	B	A	A	B	A	A	B	U	B	B	B	A	B	A	A	A	B	B	B	B	A	A	B	A	A	B	B	A	B
gnl|UG|Ta#S41574384:948	5g25640	Y	T	A	B	A	A	A	U	B	U	B	A	A	B	A	B	B	B	A	B	A	A	A	A	A	B	A	U	B	B	A	B	A	A	A	U	U	B	U	A	A	B	A	A	B	B	A	U
gnl|UG|Ta#S30132086:781	5g25670	R	A	A	B	A	U	A	B	B	B	A	A	A	B	A	B	B	U	A	B	A	A	U	A	A	B	A	B	B	B	A	B	A	A	A	B	B	B	U	A	A	B	A	A	B	U	A	B
B_comp9000_c0_seq1:739	5g25710	G	C	A	B	A	U	A	B	B	B	A	A	A	B	A	B	B	B	A	B	A	A	B	A	U	B	A	B	U	B	A	B	A	A	A	B	B	B	B	A	U	B	A	A	B	B	A	B
B_comp9000_c0_seq1:699	5g25710	T	C	A	B	A	U	A	B	U	B	A	A	A	B	A	B	B	B	A	B	A	A	B	A	U	B	A	B	B	B	A	B	A	A	A	B	B	B	B	A	A	B	A	A	B	U	A	B
B_comp9000_c0_seq1:675	5g25710	C	A	A	B	A	U	A	B	U	B	A	A	A	B	A	B	B	B	A	B	A	A	B	A	A	B	A	B	B	B	A	B	A	A	A	B	U	U	B	A	A	B	A	A	B	U	A	B
A_comp38931_c0_seq1:831	5g25710	G	R	A	B	U	B	A	B	B	B	A	A	U	B	A	B	B	B	U	B	U	A	B	A	U	B	B	B	B	B	A	B	A	A	A	B	B	B	B	A	A	B	A	U	B	B	A	B
B_comp5189_c0_seq3:410	5g25720	A	G	A	B	A	B	A	B	B	B	A	A	A	B	A	B	B	B	A	U	A	A	B	A	A	B	U	B	B	B	A	B	A	A	A	B	B	B	B	A	A	U	A	A	B	B	A	B
B_comp5189_c0_seq3:449	5g25720	G	A	A	B	A	B	A	B	B	B	A	A	A	B	A	B	B	B	A	B	A	A	B	A	A	U	U	B	B	B	A	B	A	A	A	B	B	B	B	A	A	B	A	A	B	U	A	B
B_comp466_c0_seq17:478	5g25730	Y	T	A	B	A	B	A	B	B	B	A	A	A	B	A	B	B	B	A	B	A	A	B	A	A	B	A	B	B	B	A	B	A	A	A	B	B	B	B	A	A	B	A	A	B	B	A	B
B_comp466_c0_seq17:526	5g25730	Y	C	A	B	A	B	A	B	B	B	A	A	A	B	A	B	B	B	A	B	A	A	B	A	A	B	A	B	B	B	A	B	A	A	A	B	B	B	B	A	A	B	A	A	B	B	A	B
B_comp466_c0_seq17:710	5g25730	S	C	A	B	A	B	A	B	B	B	A	A	A	B	A	B	B	B	A	B	A	A	B	A	A	B	A	B	B	B	A	B	A	A	A	B	B	B	B	A	A	B	A	A	B	B	A	B
B_comp466_c0_seq17:329	5g25730	A	C	A	B	A	B	A	B	B	B	A	A	A	B	A	B	B	B	A	B	A	A	B	A	A	B	U	B	B	B	A	B	A	A	A	B	B	B	B	A	A	B	A	A	B	B	A	B
A_comp1152_c0_seq1:889	5g25730	T	Y	A	B	A	B	A	B	B	B	A	A	A	B	A	B	B	B	A	B	A	A	B	A	A	B	B	B	B	B	A	B	A	A	A	B	B	B	B	A	A	B	A	A	B	B	A	B
A_comp1152_c0_seq1:925	5g25730	C	Y	A	B	A	B	A	B	B	B	A	A	A	B	A	B	B	B	A	B	A	A	B	A	A	B	B	B	B	B	A	B	A	A	A	B	B	B	B	A	A	B	A	A	B	B	A	B
B_comp466_c0_seq17:730	5g25730	G	R	A	B	A	B	A	B	B	B	A	A	A	B	A	B	B	B	A	B	A	A	B	A	A	B	B	B	B	B	A	B	A	A	A	B	B	B	B	A	A	B	A	A	B	B	A	B
B_comp466_c0_seq17:901	5g25730	C	Y	A	B	A	B	A	B	B	B	A	A	A	B	A	B	B	B	A	B	A	A	B	A	A	B	B	B	B	B	A	B	A	A	A	B	B	B	B	A	A	B	A	A	B	B	A	B
D_comp1835_c0_seq1:1597	5g25730	A	R	A	B	A	B	A	B	B	B	A	A	A	B	A	B	B	B	A	B	A	A	B	A	A	B	B	B	B	B	A	B	A	A	A	B	B	B	B	A	A	B	A	A	B	B	A	B
B_comp466_c0_seq14:1537	5g25730	G	C	A	B	A	B	A	B	B	B	A	A	A	B	A	B	B	B	A	B	A	A	B	A	A	B	U	B	B	B	A	B	A	A	A	B	B	B	B	A	A	B	A	A	B	B	A	B
B_comp466_c0_seq14:1585	5g25730	A	G	A	B	A	B	A	B	B	B	A	A	A	B	A	B	B	B	A	B	A	A	B	A	A	B	U	B	B	B	A	B	A	A	A	B	B	B	B	A	A	B	A	A	B	B	A	B
B_comp466_c0_seq17:415	5g25730	G	C	A	B	A	B	A	B	B	B	A	A	A	B	A	B	B	B	A	B	A	A	B	A	A	B	U	B	B	B	A	B	A	A	A	B	B	B	B	A	A	B	A	A	B	B	A	B
B_comp466_c0_seq17:643	5g25730	T	G	A	B	A	B	A	B	B	B	A	A	A	B	A	B	B	B	A	B	A	A	B	A	A	B	U	B	B	B	A	B	A	A	A	B	B	B	B	A	A	B	A	A	B	B	A	B
B_comp466_c0_seq14:1174	5g25730	A	T	A	B	A	B	A	U	B	B	A	A	A	B	A	B	B	B	A	B	A	A	U	A	A	B	U	B	B	B	A	B	A	A	A	B	B	B	B	A	A	B	A	A	B	B	A	B
B_comp466_c0_seq14:1190	5g25730	G	T	A	B	A	B	A	U	B	B	A	A	A	B	A	B	B	B	A	B	A	A	U	A	A	B	U	B	B	B	A	B	A	A	A	B	B	B	B	A	A	B	A	A	B	B	A	B
A_comp1152_c0_seq1:970	5g25730	T	K	A	B	A	B	A	B	B	B	A	A	A	B	A	B	B	B	A	B	A	U	B	A	A	B	B	B	B	B	A	B	A	A	A	B	B	B	B	A	A	B	A	A	B	B	A	B
B_comp466_c0_seq17:445	5g25730	C	Y	A	B	A	B	A	B	B	B	A	A	A	B	A	B	B	B	A	B	A	U	B	A	A	B	B	B	B	B	A	B	A	A	A	B	B	B	B	A	A	B	A	A	B	B	A	B
B_comp466_c0_seq17:754	5g25730	T	Y	A	B	A	B	A	B	B	B	A	A	A	B	A	B	B	B	A	B	A	U	B	A	A	B	B	B	B	B	A	B	A	A	A	B	B	B	B	A	A	B	A	A	B	B	A	B
D_comp1835_c0_seq1:331	5g25730	C	Y	A	B	A	B	A	B	B	B	A	A	A	B	A	B	B	B	A	B	A	U	B	A	A	B	B	B	B	B	A	B	A	A	A	B	B	B	B	A	A	B	A	A	B	B	A	B
D_comp1835_c0_seq1:607	5g25730	C	Y	A	B	A	B	A	B	B	B	A	A	A	B	A	B	B	B	A	B	A	U	B	A	A	B	B	B	B	B	A	B	A	A	A	B	B	B	B	A	A	B	A	A	B	B	A	B
D_comp1835_c0_seq1:994	5g25730	C	Y	A	B	A	B	A	B	B	B	A	A	A	B	A	B	B	B	A	B	A	U	B	A	A	B	B	B	B	B	A	B	A	A	A	B	B	B	B	A	A	B	A	A	B	B	A	B
D_comp1835_c0_seq1:1584	5g25730	G	S	A	B	A	B	A	B	B	B	A	A	A	B	A	B	B	B	A	B	A	U	B	A	A	B	B	B	B	B	A	B	A	A	A	B	B	B	B	A	A	B	A	A	B	B	A	B
B_comp466_c0_seq14:1447	5g25730	G	T	A	B	A	B	A	U	B	B	A	A	A	B	A	B	B	B	A	B	A	A	B	A	A	B	U	B	B	B	A	B	A	A	A	B	B	B	B	A	A	B	A	A	B	B	A	B
B_comp466_c0_seq14:1453	5g25730	G	C	A	B	A	B	A	B	U	B	A	A	A	B	A	B	B	B	A	B	A	A	B	A	A	B	U	B	B	B	A	B	A	A	A	B	B	B	B	A	A	B	A	A	B	B	A	B
A_comp1152_c0_seq1:1021	5g25730	T	K	A	B	U	B	A	B	B	B	A	A	A	B	A	B	B	B	A	B	A	U	B	A	A	B	A	B	B	B	A	B	A	A	A	B	B	B	B	A	A	B	A	A	B	B	A	B
B_comp466_c0_seq14:724	5g25730	A	G	A	B	A	B	A	B	B	B	A	A	A	B	A	B	B	B	A	B	A	A	B	A	A	B	U	B	B	B	A	B	A	A	A	B	B	B	B	U	U	B	A	A	B	B	A	B
B_comp466_c0_seq17:601	5g25730	A	G	A	B	A	B	A	U	B	B	A	A	A	B	A	B	B	B	A	B	A	A	U	A	A	B	U	B	B	B	A	B	A	A	A	B	B	B	B	A	A	B	A	A	B	B	A	B
B_comp466_c0_seq17:880	5g25730	G	A	A	B	A	B	A	U	B	B	A	A	A	B	A	B	B	B	A	B	A	A	U	A	A	B	U	B	B	B	A	B	A	A	A	B	B	B	B	A	A	B	A	A	B	B	A	B
D_comp1835_c0_seq1:622	5g25730	G	R	A	B	U	B	A	B	B	B	A	A	A	A	A	B	B	B	A	B	U	U	A	A	A	B	A	B	B	B	A	A	A	A	A	B	B	B	B	A	A	B	A	A	B	B	A	B
B_comp466_c0_seq14:691	5g25730	G	A	A	B	A	B	A	B	B	B	A	A	A	B	A	B	B	B	A	U	A	A	B	A	A	B	U	B	B	B	A	B	A	A	A	B	B	B	B	U	U	B	A	A	B	B	A	B
B_comp466_c0_seq14:688	5g25730	T	C	A	B	U	B	A	B	B	B	A	A	A	B	A	B	B	B	U	B	A	A	B	A	A	B	U	B	B	B	U	B	A	A	A	B	B	B	B	U	U	B	A	A	B	B	A	B
B_comp1911_c0_seq5:1534	5g25740	T	C	A	B	A	B	A	B	B	B	A	A	A	B	A	B	B	B	A	B	A	A	B	A	A	B	A	B	B	B	A	B	A	A	A	B	B	B	B	A	A	B	A	A	B	B	A	B
D_comp3347_c0_seq1:1231	5g25740	W	T	A	B	A	B	A	B	B	B	A	A	A	B	A	B	B	B	A	B	A	A	B	A	A	B	A	B	B	B	A	B	A	A	A	B	B	B	B	A	A	B	A	A	B	B	A	B
B_comp1911_c0_seq5:1535	5g25740	T	C	A	B	A	B	A	U	B	B	A	A	A	B	A	B	B	B	A	B	A	A	B	A	A	B	U	B	B	B	A	B	A	A	A	B	B	B	B	A	A	B	A	A	B	B	A	B
D_comp3347_c0_seq1:1114	5g25740	A	M	A	B	A	B	A	B	B	B	A	A	A	B	A	B	B	B	A	B	A	U	B	A	A	B	B	B	B	B	A	B	A	A	A	B	B	B	B	A	A	B	A	A	B	B	A	B
D_comp3347_c0_seq1:1945	5g25740	G	S	A	B	A	B	A	B	B	B	A	A	A	B	A	B	B	B	A	B	A	U	B	A	A	B	B	B	B	B	A	B	A	A	A	B	B	B	B	A	A	B	A	A	B	B	A	B
B_comp1911_c0_seq1:1658	5g25740	R	A	A	B	A	B	A	A	B	B	A	A	A	B	A	B	B	U	A	B	A	U	B	A	A	B	A	B	B	B	A	B	A	A	A	B	B	B	B	A	A	B	A	A	B	B	A	B
D_comp3347_c0_seq1:702	5g25740	G	R	A	B	A	B	A	B	B	B	A	A	A	B	A	B	B	B	A	B	A	U	B	A	A	B	B	B	B	B	A	B	A	A	A	B	B	B	B	A	A	B	A	A	B	B	A	B
D_comp3347_c0_seq1:1159	5g25740	T	Y	A	B	A	B	A	B	B	B	A	A	A	B	A	B	B	B	A	B	A	U	B	A	A	B	B	B	B	B	A	B	A	A	A	B	B	B	B	A	A	B	A	A	B	B	A	B
D_comp3347_c0_seq1:1276	5g25740	C	Y	A	B	A	B	A	B	B	B	A	A	A	B	A	B	B	B	A	B	A	U	B	A	A	B	B	B	B	B	A	B	A	A	A	B	B	B	B	A	A	B	A	A	B	B	A	B
B_comp1911_c0_seq5:1564	5g25740	T	C	A	B	A	B	A	U	B	B	A	A	A	B	A	B	B	B	A	B	A	A	B	A	A	B	U	B	B	B	A	B	A	A	A	B	B	B	B	A	A	B	A	A	B	B	A	B
D_comp3347_c0_seq1:1300	5g25740	A	R	A	B	U	B	A	B	B	B	A	A	A	B	A	B	B	B	A	B	A	U	B	A	A	B	U	B	B	B	A	B	A	A	A	B	B	B	B	A	A	B	A	A	B	B	A	B
B_comp1911_c0_seq1:1674	5g25740	R	A	A	B	A	U	A	U	B	B	A	A	A	B	A	B	B	U	A	U	A	U	U	A	A	B	A	B	B	B	A	B	A	A	A	B	B	B	U	A	A	B	A	A	B	B	A	B
D_comp6932_c0_seq1:1121	5g25750	T	Y	A	B	A	B	A	B	B	B	A	A	A	B	A	B	B	B	A	B	A	A	B	A	A	B	B	B	B	B	A	B	A	A	A	B	B	B	B	A	A	B	A	A	B	B	A	B
D_comp6932_c0_seq1:1164	5g25750	C	Y	A	B	A	B	A	B	B	B	A	A	A	B	A	B	B	B	A	B	A	A	B	A	A	B	B	B	B	B	A	B	A	A	A	B	B	B	B	A	A	B	A	A	B	B	A	B
B_comp844_c0_seq2:1108	5g25750	G	C	A	B	A	B	A	B	B	U	A	A	A	B	A	B	B	B	A	B	A	A	B	A	A	B	A	B	B	B	A	B	A	A	A	B	B	B	B	A	A	B	A	A	B	B	A	B
B_comp844_c0_seq2:934	5g25750	T	C	A	B	A	B	A	B	B	B	A	A	A	B	A	B	B	B	A	B	A	A	U	A	A	B	A	B	B	B	A	B	A	A	A	B	B	B	B	A	A	B	A	A	B	B	A	B
B_comp844_c0_seq2:266	5g25750	C	G	A	B	A	B	A	B	B	B	A	A	A	B	A	B	B	B	A	B	A	A	B	A	A	B	U	B	B	B	A	B	A	A	A	B	B	B	B	A	A	B	A	A	B	B	A	B
B_comp844_c0_seq2:454	5g25750	G	A	A	B	A	B	A	B	B	B	A	A	A	B	A	B	B	B	A	B	A	A	B	A	A	B	U	B	B	B	A	B	A	A	A	B	B	B	B	A	A	B	A	A	B	B	A	B
B_comp844_c0_seq2:823	5g25750	T	G	A	B	A	B	A	B	B	B	A	A	A	B	A	B	B	B	A	B	A	A	B	A	A	B	U	B	B	B	A	B	A	A	A	B	B	B	B	A	A	B	A	A	B	B	A	B
B_comp844_c0_seq2:874	5g25750	T	G	A	B	A	B	A	B	B	B	A	A	A	B	A	B	B	B	A	B	A	A	B	A	A	B	U	B	B	B	A	B	A	A	A	B	B	B	B	A	A	B	A	A	B	B	A	B
B_comp844_c0_seq2:1006	5g25750	A	C	A	B	A	B	A	B	B	B	A	A	A	B	A	B	B	B	A	B	A	A	B	A	A	B	U	B	B	B	A	B	A	A	A	B	B	B	B	A	A	B	A	A	B	B	A	B
B_comp844_c0_seq2:199	5g25750	G	A	A	B	U	B	A	B	B	B	A	A	A	B	A	B	B	B	A	B	A	A	B	A	A	B	A	B	B	B	A	B	A	A	A	B	B	B	B	U	A	B	A	A	B	B	A	B
B_comp844_c0_seq2:349	5g25750	G	A	A	B	A	B	A	U	B	B	A	A	A	B	A	B	B	B	A	B	A	A	U	A	A	B	A	B	B	B	A	B	A	A	A	B	B	B	B	A	A	B	A	A	B	U	A	B
A_comp9097_c0_seq1:260	5g25750	T	Y	A	B	U	B	A	B	B	B	A	A	A	B	A	B	B	B	A	B	A	A	B	A	A	B	B	B	B	B	A	B	A	A	A	B	B	B	B	A	A	B	A	A	B	B	A	B
B_comp844_c0_seq2:1105	5g25750	C	T	A	B	A	B	A	B	B	U	A	A	A	B	A	B	B	B	A	B	A	A	B	A	A	B	U	B	B	B	A	B	A	A	A	B	B	B	B	A	A	B	A	A	B	B	A	B
B_comp844_c0_seq2:919	5g25750	G	T	A	B	A	B	A	B	B	B	A	A	A	B	A	B	B	B	A	B	A	A	U	A	A	B	U	B	B	B	A	B	A	A	A	B	B	B	B	A	A	B	A	A	B	B	A	B
B_comp844_c0_seq2:742	5g25750	C	A	A	B	A	B	A	U	B	B	A	A	A	B	A	B	B	B	A	B	A	A	U	A	A	B	U	B	B	B	A	B	A	A	A	B	B	B	B	A	A	B	A	A	B	B	A	B
D_comp6932_c0_seq1:276	5g25750	C	S	A	B	U	B	A	B	B	B	A	A	A	B	A	B	B	B	A	B	A	U	B	A	U	B	B	B	B	B	A	B	A	A	A	B	B	B	B	A	A	B	A	A	B	B	A	B
D_comp6932_c0_seq1:297	5g25750	G	R	A	B	U	B	A	B	B	B	A	A	A	B	A	B	B	B	A	B	A	U	B	A	U	B	B	B	B	B	A	B	A	A	A	B	B	B	B	A	A	B	A	A	B	B	A	B
B_comp844_c0_seq2:397	5g25750	T	C	A	B	A	B	A	B	B	B	A	A	A	B	A	B	B	B	A	B	A	A	U	A	A	B	U	B	B	B	A	B	A	A	A	B	B	B	B	A	A	B	A	A	B	B	A	B
B_comp844_c0_seq2:733	5g25750	G	A	A	B	A	U	A	B	B	B	A	A	A	B	A	B	B	B	A	B	A	A	U	A	A	B	U	B	B	B	A	B	A	A	A	B	B	B	B	A	A	B	A	A	B	B	A	B
D_comp6932_c0_seq1:771	5g25750	G	K	A	B	U	B	U	B	B	B	A	A	A	B	A	B	B	B	A	B	U	U	B	A	U	B	B	B	B	B	A	B	A	A	A	B	B	B	B	A	A	B	A	A	B	B	A	B
D_comp6932_c0_seq1:579	5g25750	A	R	A	B	U	B	A	B	B	B	A	A	A	B	A	B	B	B	A	B	U	U	B	A	U	B	B	B	B	B	A	B	A	A	A	B	B	B	B	A	A	B	A	A	B	B	A	B
D_comp6932_c0_seq1:1240	5g25750	A	R	A	B	U	B	A	B	B	B	A	A	A	B	A	B	B	B	A	B	U	U	B	A	U	B	B	B	B	B	A	B	A	A	A	B	B	B	B	A	A	B	A	A	B	B	A	B
B_comp844_c0_seq2:1237	5g25750	G	C	A	B	A	U	A	B	U	B	A	A	A	B	A	B	B	B	A	B	A	A	U	A	A	B	U	U	B	B	A	B	A	A	A	B	B	B	U	A	A	B	A	A	B	B	A	B
[truncated: 126 more rows]
[truncated: 5 more columns]

## Sheet: 2D
	Brachypodium	CS	Paragon	CS	Paragon	CSxP04	CSxP05	CSxP06	CSxP07	CSxP08	CSxP11	CSxP12	CSxP13	CSxP14	CSxP15	CSxP16	CSxP17	CSxP19	CSxP20	CSxP22	CSxP24	CSxP26	CSxP29	CSxP30	CSxP34	CSxP35	CSxP37	CSxP38	CSxP41	CSxP42	CSxP46	CSxP47	CSxP49	CSxP53	CSxP54	CSxP56	CSxP58	CSxP59	CSxP61	CSxP62	CSxP65	CSxP66	CSxP67	CSxP73	CSxP76	CSxP78	CSxP81	CSxP84	CSxP87
[truncated: 345 more rows]
[truncated: 5 more columns]

[truncated: 15 more sheets: 3A, 3B, 3D, 4A, 4B, 4D, 5A, 5B, 5D, 6A, 6B, 6D, 7A, 7B, 7D]
