# Supplementary material for: Genome distribution of differential homoeologue contributions to leaf gene expression in bread wheat
Source: Plant Biotechnol J. 2015 Oct 7;14(5):1207–14. doi: 10.1111/pbi.12486 (PMC4973816; doi:10.1111/pbi.12486)
Supplement: Supplementary file 4 — Data S3 Consensus recombination bins representing the wheat SNP linkage map. [file PBI-14-1207-s006.xlsx]

## Sheet: Title
Data S3. Consensus recombination bins representing the wheat SNP linkage map

## Sheet: Consensus map
LG-Bin	CSxP04	CSxP05	CSxP06	CSxP07	CSxP08	CSxP11	CSxP12	CSxP13	CSxP14	CSxP15	CSxP16	CSxP17	CSxP19	CSxP20	CSxP22	CSxP24	CSxP26	CSxP29	CSxP30	CSxP34	CSxP35	CSxP37	CSxP38	CSxP41	CSxP42	CSxP46	CSxP47	CSxP49	CSxP53	CSxP54	CSxP56	CSxP58	CSxP59	CSxP61	CSxP62	CSxP65	CSxP66	CSxP67	CSxP73	CSxP76	CSxP78	CSxP81	CSxP84	CSxP87	CSxP89	CSxP91	CSxP93
1A-1	B	A	A	A	B	B	A	B	B	B	A	A	B	B	B	A	A	A	A	A	A	B	B	A	A	A	A	A	A	B	B	B	B	A	A	B	A	A	A	A	B	B	B	B	A	B	A
1A-2	B	A	a	a	B	B	A	B	B	B	A	A	B	B	B	A	A	A	A	A	A	A	B	A	A	A	A	A	A	B	A	B	B	A	A	B	a	A	A	A	B	B	B	B	A	B	A
1A-3	B	A	A	A	B	B	A	A	B	B	A	A	B	A	B	A	A	A	A	A	A	A	B	A	A	A	A	A	A	B	A	B	b	A	A	b	A	A	A	A	B	B	B	B	A	B	A
1A-4	B	B	A	B	A	A	B	B	B	B	B	A	B	A	A	A	B	A	A	A	A	A	B	A	A	A	B	A	A	A	B	A	B	B	A	B	B	A	B	A	B	A	A	B	A	A	A
1A-5	B	B	A	B	A	A	B	B	B	B	A	A	B	A	A	A	B	B	A	B	A	A	B	A	A	A	B	A	A	A	B	A	B	B	A	B	B	A	B	A	B	A	A	B	A	A	A
1A-6	B	B	A	B	A	A	B	B	B	B	A	A	B	A	A	A	B	B	A	B	A	A	B	A	A	A	B	A	A	A	B	A	B	A	B	B	B	A	A	A	B	A	A	A	A	A	A
1A-7	A	B	A	B	A	A	B	B	B	B	B	A	B	A	A	A	B	B	A	B	A	A	B	A	A	A	B	A	A	A	a	B	A	B	B	B	B	A	A	A	B	A	A	A	A	A	B
1A-8	A	A	A	B	A	A	B	B	B	B	B	A	B	A	A	A	A	B	A	B	A	A	B	A	A	B	B	A	A	A	a	B	A	B	B	B	B	A	A	A	B	A	A	a	A	A	B
1A-9	A	A	A	B	A	A	B	B	B	B	B	A	B	A	A	A	A	B	A	A	A	A	B	A	A	B	B	A	A	A	A	B	A	B	B	B	B	A	A	A	B	A	A	A	A	A	B
1A-10	A	A	A	B	A	B	B	B	B	b	B	A	B	A	A	A	A	B	A	A	b	A	b	A	A	B	B	A	A	A	A	B	A	B	A	B	B	A	A	A	B	A	A	A	a	A	B
1A-11	A	A	A	B	B	B	B	B	B	B	A	A	B	A	A	A	A	B	A	A	B	A	B	A	A	B	B	A	A	A	A	B	A	B	A	B	A	A	A	A	B	A	A	A	A	A	B
1A-12	A	A	A	B	B	B	B	B	B	B	A	A	B	A	A	A	A	B	A	B	A	A	A	A	A	B	B	A	A	A	A	B	A	B	A	B	A	A	A	A	B	A	A	A	A	A	B
1A-13	A	B	A	B	B	B	B	B	B	B	A	A	B	A	A	A	A	B	A	B	A	A	A	A	A	B	B	A	A	A	A	B	A	B	A	B	A	A	A	A	B	A	A	A	A	A	B
1A-14	A	B	A	B	B	B	B	B	B	B	A	A	B	A	A	A	A	B	A	B	A	A	A	A	A	B	B	A	A	A	B	B	A	B	A	B	A	A	A	A	B	A	A	A	A	A	B
1A-15	A	B	A	B	B	B	B	B	B	A	A	A	B	A	A	A	A	B	A	B	A	A	A	A	A	B	B	A	A	A	B	B	A	B	A	b	A	A	A	A	B	A	A	A	A	A	B
1A-16	A	B	A	B	B	B	B	B	B	A	A	A	B	B	B	A	A	B	A	B	A	A	A	A	A	B	B	A	A	A	B	B	A	B	A	b	A	A	A	A	B	A	A	A	A	A	B
1A-17	A	A	A	B	B	B	B	B	B	A	a	A	B	B	B	A	A	b	A	B	A	A	A	A	A	B	B	A	A	A	B	A	A	B	A	B	A	A	A	A	B	A	A	A	A	A	A
1A-18	A	A	A	B	B	B	B	B	B	A	A	A	B	B	B	A	A	B	u	B	A	A	A	B	A	B	B	A	A	A	B	A	A	B	A	B	A	A	A	A	B	A	A	A	A	A	A
1A-19	A	A	A	B	B	B	B	B	B	B	A	A	B	B	B	A	A	A	u	A	B	A	A	B	A	B	B	A	A	A	B	A	A	B	A	b	A	A	A	A	B	A	A	A	A	A	A
1A-20	A	A	A	b	B	b	B	B	B	b	A	A	B	B	A	A	A	b	A	A	b	A	B	B	A	b	b	A	A	A	b	A	A	b	A	A	A	A	A	A	B	A	A	A	A	A	A
1A-21	A	A	A	B	B	B	B	B	A	B	A	A	B	B	B	A	A	B	A	A	B	A	B	B	A	B	B	A	A	A	B	A	A	B	A	A	A	A	A	A	B	A	A	A	A	A	A
1A-22	A	A	A	B	B	B	B	B	A	B	A	A	A	B	B	A	A	B	A	A	B	A	B	B	A	B	B	A	A	A	B	A	A	B	A	A	A	A	A	A	B	A	A	A	A	A	A
1A-23	A	A	A	B	B	B	B	B	A	B	A	A	A	B	B	A	A	B	A	A	B	B	B	B	A	B	B	A	A	B	B	A	A	B	A	A	A	A	A	A	B	A	A	A	A	A	A
1A-24	a	A	a	B	B	B	B	B	A	B	A	A	A	B	B	B	A	B	A	A	B	B	B	B	A	B	B	A	B	B	B	A	A	B	A	A	A	A	A	A	B	B	A	A	A	A	A
1A-25	A	A	A	A	B	B	B	B	A	B	A	B	A	B	B	B	A	B	A	A	B	B	B	B	A	B	B	A	B	B	B	A	A	B	A	A	A	A	A	A	B	B	A	A	A	A	A
1A-26	B	A	A	A	B	B	B	B	A	B	A	B	A	B	B	B	A	B	A	A	B	B	B	B	A	B	B	A	B	B	B	A	A	B	A	A	A	A	A	A	B	B	A	A	A	A	A
1A-27	B	B	A	A	B	A	B	B	A	B	A	B	A	B	B	B	A	B	A	A	B	B	B	B	A	B	B	A	B	B	B	A	A	B	A	A	A	B	A	A	B	B	A	A	A	A	A
1A-28	B	B	a	A	A	A	B	B	A	B	A	B	A	B	B	B	a	B	A	A	B	B	B	B	B	B	B	A	B	u	B	A	A	B	A	A	a	B	A	A	B	B	a	a	A	a	A
1A-29	B	B	A	A	A	A	A	B	A	B	A	B	A	B	B	B	A	b	a	A	B	B	B	B	B	B	B	A	B	u	B	A	A	B	A	A	A	B	A	A	B	B	A	A	A	A	A
1A-30	b	B	A	A	A	A	A	A	A	B	B	B	A	B	B	B	a	B	A	A	B	B	B	A	B	B	B	A	B	u	B	A	a	B	a	A	A	B	A	A	B	B	A	A	a	A	A
1A-31	B	B	B	A	A	A	A	A	A	B	B	B	A	B	B	B	A	B	A	A	B	B	B	A	B	B	B	A	B	u	B	A	A	B	A	A	A	B	A	A	B	B	A	A	A	A	A
1A-32	B	B	B	A	A	A	A	A	A	B	B	B	A	B	B	B	A	B	B	A	B	B	B	A	B	B	B	A	B	U	B	A	A	B	A	A	A	B	B	A	B	B	A	A	A	A	A
1A-33	B	B	B	A	A	A	B	A	A	B	B	B	A	B	B	A	A	B	B	A	B	B	B	A	B	B	B	A	B	U	B	A	A	B	A	A	A	B	B	A	B	B	A	A	A	A	A
1A-34	B	B	B	A	A	B	B	A	B	B	B	B	A	A	B	B	b	B	B	A	B	B	B	A	B	B	B	A	B	u	B	A	a	B	A	A	A	B	B	A	B	B	A	A	A	A	A
1A-35	B	B	B	A	A	B	B	A	B	A	B	B	A	A	B	B	A	B	u	A	B	B	B	A	B	B	B	A	B	u	B	A	A	B	A	A	A	B	B	A	B	B	A	A	A	A	A
1A-36	B	B	B	A	A	B	A	A	B	A	B	B	A	A	B	B	A	B	U	A	B	B	B	A	B	B	B	A	B	U	B	A	A	B	A	A	A	B	B	A	B	B	a	A	A	A	A
1A-37	B	B	B	A	B	B	A	A	B	A	B	B	A	B	A	B	A	B	B	A	B	B	A	A	B	B	B	A	B	u	B	A	A	B	A	A	A	B	B	A	B	B	B	A	A	A	A
1A-38	B	B	B	A	B	B	A	A	B	A	A	B	A	B	A	B	A	B	B	A	B	B	A	B	B	B	B	B	B	B	B	A	A	B	A	A	A	B	B	A	B	B	B	A	A	A	A
1A-39	B	B	B	A	B	A	A	A	B	A	A	B	A	B	B	A	B	B	B	A	B	B	A	B	B	B	B	B	B	B	B	B	A	B	A	A	A	B	B	B	B	B	A	A	A	A	A
1A-40	B	A	B	A	B	A	A	A	B	B	A	B	A	B	B	A	B	B	B	A	B	B	A	B	B	B	B	B	B	B	A	B	A	B	A	A	A	B	B	B	A	B	A	A	A	A	A
1A-41	B	A	B	A	B	A	A	A	B	B	A	B	A	A	B	A	B	B	B	A	B	B	A	B	B	B	B	B	B	B	A	B	A	B	A	A	A	B	B	B	A	B	A	A	A	A	A
1B-1	B	A	A	B	B	A	b	B	B	A	A	A	A	A	A	B	A	A	B	B	A	B	A	A	A	B	A	A	B	B	B	A	A	A	b	A	A	B	B	B	B	B	B	A	B	B	A
1B-2	B	A	A	B	B	A	B	B	B	A	A	A	A	A	A	B	A	B	B	B	A	B	A	A	A	B	A	A	B	B	B	A	B	a	B	A	A	B	B	B	B	B	B	A	B	B	A
1B-3	B	A	A	B	A	A	b	B	B	A	A	A	A	B	A	B	A	A	B	B	A	B	B	B	A	B	A	A	A	B	B	A	B	A	B	B	a	B	A	B	B	B	A	A	B	B	A
1B-4	B	B	A	A	A	A	u	B	B	A	A	A	a	B	A	B	A	A	B	B	A	B	B	B	A	B	A	A	A	B	B	A	B	A	B	B	A	B	A	B	B	B	A	A	B	B	A
1B-5	B	B	A	A	A	A	u	B	B	A	A	A	A	B	A	B	A	A	B	B	A	B	B	B	A	A	A	A	A	B	B	a	B	A	B	b	A	B	A	B	B	B	A	A	B	B	A
1B-6	A	B	A	A	A	A	u	B	B	A	A	A	A	B	A	B	A	A	b	B	A	B	B	B	A	A	A	A	A	B	B	a	B	A	B	B	a	B	A	B	B	B	A	A	B	B	A
1B-7	A	b	A	A	A	A	u	B	B	A	A	A	A	B	A	B	A	A	B	B	A	B	b	b	A	A	A	A	A	B	A	A	B	A	B	B	A	A	B	B	B	B	A	A	B	B	A
1B-8	A	B	A	A	A	A	u	B	B	A	A	A	A	B	A	A	A	A	B	B	A	B	B	B	A	A	A	A	A	B	A	A	B	A	B	B	A	B	B	B	B	B	A	A	B	B	A
1B-9	A	B	A	A	A	A	u	B	B	A	A	A	A	B	A	u	A	A	B	A	A	B	B	B	A	A	A	A	A	B	A	B	B	A	B	B	A	B	B	B	B	B	A	B	B	B	A
1B-10	A	B	A	A	A	A	U	B	B	A	A	A	A	B	A	U	A	A	B	A	A	B	B	B	A	A	A	A	A	B	A	B	B	A	B	B	A	B	B	B	B	B	A	A	B	B	A
1B-11	A	B	A	A	A	A	u	B	B	A	A	A	A	B	A	A	A	A	B	A	A	A	B	B	A	A	A	A	A	B	A	B	B	A	B	B	A	B	B	B	B	B	A	A	B	B	A
1B-12	A	B	A	A	A	A	u	B	B	A	A	A	A	B	A	B	A	A	B	A	A	A	B	B	A	A	A	A	A	B	A	B	B	A	B	B	A	B	B	B	B	B	A	A	B	B	A
1B-13	A	B	A	A	B	A	U	B	B	A	A	A	A	B	A	B	A	A	B	A	A	A	B	B	A	A	A	A	A	B	A	B	B	A	B	B	A	A	B	B	B	B	A	A	B	B	A
1B-14	A	B	A	A	B	A	U	B	B	A	A	A	B	B	U	B	A	A	B	B	A	A	B	B	A	A	A	A	A	B	A	B	B	A	B	B	A	A	B	B	B	B	A	B	A	B	A
1B-15	A	B	a	A	B	A	B	B	B	A	A	A	B	B	U	B	A	A	B	B	A	A	B	B	A	A	B	A	A	B	A	B	B	A	B	B	A	A	B	B	B	B	A	B	A	B	A
1B-16	A	B	A	A	B	A	B	B	B	A	A	A	B	B	u	B	A	A	B	B	A	A	B	B	A	A	B	A	A	B	A	B	B	A	B	B	A	A	B	B	B	B	A	A	A	B	A
1B-17	A	B	A	A	B	A	B	B	B	A	A	A	B	B	u	A	A	A	B	B	A	A	B	B	A	A	B	A	A	B	A	B	A	A	B	u	A	A	B	B	B	B	A	A	A	B	A
1B-18	a	B	A	B	B	A	B	B	B	A	A	A	B	B	A	A	A	A	b	B	A	A	B	B	A	A	B	A	A	B	A	B	A	A	B	U	A	A	B	B	B	B	A	A	A	B	A
1B-19	A	B	A	B	B	A	A	B	B	A	A	A	B	B	A	A	A	A	B	B	A	A	b	B	A	A	B	A	A	B	A	B	A	A	B	u	A	A	B	B	B	B	A	A	A	A	A
1B-20	A	B	A	B	B	A	A	B	B	B	A	A	u	A	B	A	A	B	B	A	A	B	B	B	A	A	B	A	B	B	A	B	A	B	B	B	A	A	A	B	A	A	A	A	B	A	A
1B-21	a	B	a	B	B	A	A	B	B	B	A	B	u	a	B	A	B	B	B	A	B	B	B	B	A	A	B	A	B	B	A	A	A	B	B	B	B	A	A	B	A	a	A	A	B	A	A
1B-22	A	B	A	B	B	A	A	B	B	A	A	B	A	A	B	A	B	B	B	A	B	B	A	B	A	A	B	A	B	B	A	A	A	B	B	B	B	A	A	B	A	A	A	A	B	A	A
1B-23	A	B	A	B	B	A	A	B	B	a	A	B	B	A	B	A	B	B	B	A	B	B	a	B	A	A	B	A	B	B	A	A	A	B	B	B	B	A	A	B	a	A	A	A	B	A	A
1B-24	B	B	A	B	B	A	A	B	B	A	A	B	B	A	B	A	B	B	B	A	B	B	A	B	A	A	B	A	B	B	A	A	A	B	B	B	B	A	A	B	A	A	A	A	B	A	A
1B-25	B	B	A	B	B	A	B	B	B	A	A	B	B	A	B	A	B	B	B	A	B	B	A	B	A	A	B	A	B	B	A	A	A	B	B	B	B	A	A	B	A	A	A	A	B	A	A
1B-26	B	A	A	B	B	A	B	B	B	B	A	B	B	A	B	A	B	B	B	A	B	B	A	B	A	A	B	A	B	B	A	A	A	B	B	B	B	A	A	B	A	A	A	A	B	A	A
1B-27	B	A	B	B	B	B	B	B	B	B	A	B	B	A	B	A	B	B	B	A	B	B	A	B	A	A	B	A	B	B	A	A	A	B	B	B	B	A	A	B	A	A	A	A	B	A	A
1B-28	B	A	B	B	A	B	B	B	B	B	A	B	B	A	B	A	B	B	B	A	B	B	A	B	A	A	B	A	B	B	A	A	A	B	B	B	B	A	A	B	A	A	a	A	B	A	A
1B-29	B	A	B	B	A	B	B	B	B	B	A	B	B	A	B	A	B	B	B	A	A	B	A	B	A	A	B	A	B	B	A	A	A	B	B	B	B	A	B	B	A	A	A	A	B	B	A
1B-30	B	A	B	B	A	B	B	B	A	A	A	B	B	B	B	A	B	B	A	A	A	B	A	B	A	A	B	A	B	B	A	B	A	B	B	B	A	A	B	B	A	A	A	A	A	B	B
1B-31	B	A	B	B	A	B	B	B	A	A	A	B	B	B	B	A	B	B	A	A	A	B	A	B	A	A	B	A	B	B	A	B	A	B	B	B	A	A	B	B	A	A	A	B	A	B	B
1B-32	B	A	B	B	A	B	B	A	A	A	A	A	B	B	A	A	B	B	A	A	A	B	A	B	A	A	B	A	B	B	A	B	A	B	B	B	A	A	B	B	A	B	A	B	A	B	B
1B-33	b	A	B	B	A	B	B	A	A	A	A	A	B	b	A	A	B	B	a	A	a	B	A	B	A	A	B	A	B	B	B	b	A	B	B	b	A	A	B	B	A	B	A	b	A	A	B
1B-34	b	A	B	B	A	A	B	A	A	A	A	A	B	B	A	A	B	B	A	A	A	B	A	B	A	A	B	A	B	B	B	B	A	B	B	A	A	A	B	B	A	B	A	B	A	A	B
1B-35	A	A	B	A	A	A	B	A	A	A	A	A	B	B	B	A	B	B	A	A	A	B	A	B	A	A	B	A	B	B	B	B	A	B	B	A	A	A	B	B	B	B	A	B	A	A	B
1B-36	A	A	B	A	B	U	B	A	A	A	A	A	B	B	B	A	B	B	A	A	A	B	A	B	A	A	B	A	B	B	B	B	A	B	B	A	A	A	B	B	B	B	A	B	A	A	B
1B-37	A	A	B	A	B	u	B	A	A	A	A	A	A	B	B	B	B	B	A	A	B	B	A	B	A	A	B	A	B	B	B	B	A	B	B	A	A	A	B	B	B	B	A	B	A	A	B
1D-1	A	A	A	B	A	A	A	A	B	B	A	B	B	B	B	B	A	A	A	A	B	B	A	A	A	B	B	B	B	B	A	A	A	B	B	a	A	A	B	A	B	B	A	A	A	B	B
1D-2	A	A	A	B	A	A	A	A	B	B	A	B	B	A	B	B	A	A	A	A	B	B	A	B	A	B	B	B	B	B	A	A	A	B	B	A	A	A	B	A	B	B	A	A	A	B	B
1D-3	a	A	A	B	A	A	A	A	B	B	A	B	B	A	B	B	A	A	A	A	B	B	A	B	A	B	B	B	B	B	A	A	A	B	B	A	A	A	B	A	B	A	A	A	A	B	B
1D-4	A	A	A	B	A	A	A	A	B	B	A	B	A	A	B	B	A	A	A	A	A	B	A	B	A	B	B	B	B	B	A	A	A	B	B	A	A	A	B	A	B	A	A	A	A	B	B
1D-5	A	A	A	b	A	A	A	A	B	B	A	B	A	A	B	B	A	a	A	A	A	B	A	A	A	B	B	B	B	B	A	A	A	B	A	A	A	A	B	A	B	A	A	A	A	B	B
1D-6	A	A	A	B	A	A	A	A	B	B	A	B	A	A	B	B	A	A	B	A	A	B	A	A	A	B	A	B	B	B	A	A	A	B	A	A	A	A	B	A	B	A	A	A	A	B	B
1D-7	A	A	A	A	A	B	B	A	B	B	A	B	A	B	B	B	u	A	A	A	A	B	B	A	B	B	A	B	B	B	A	A	A	B	A	A	A	A	A	B	A	A	A	A	A	B	B
1D-8	A	A	A	A	A	B	B	A	B	B	A	B	A	B	B	B	U	A	A	A	A	B	B	A	B	B	A	B	B	B	A	B	A	B	A	A	A	A	A	B	A	A	A	A	A	B	B
1D-9	A	A	A	A	A	B	B	A	B	B	A	B	A	B	B	B	u	A	A	A	A	B	B	A	B	A	A	B	B	B	A	B	A	B	A	A	A	A	A	B	A	A	A	A	A	B	B
1D-10	A	A	A	A	B	B	B	A	B	B	A	A	A	A	B	B	U	A	A	A	A	B	B	A	B	A	A	B	B	B	A	B	A	B	A	A	A	A	A	B	A	A	A	A	A	B	B
1D-11	a	A	a	B	B	A	B	A	B	B	A	B	B	A	B	B	U	A	a	B	A	B	A	B	B	A	A	B	A	B	B	B	B	B	A	A	A	a	A	B	A	a	A	A	A	B	B
1D-12	A	A	A	B	B	A	B	A	B	B	A	B	B	A	B	B	u	A	A	B	A	B	A	B	B	A	A	B	A	B	B	B	B	A	A	b	A	a	A	B	A	A	A	A	A	A	B
1D-13	A	A	A	B	B	A	B	A	A	A	A	B	B	A	B	B	u	A	B	B	a	B	a	B	B	A	A	B	A	B	B	B	B	A	A	B	A	A	A	B	A	A	A	A	A	A	B
1D-14	A	A	A	B	A	A	B	A	A	A	A	B	B	A	B	B	u	A	B	B	A	B	A	B	B	A	A	B	A	B	B	B	B	A	A	b	A	A	A	B	A	A	A	A	A	A	B
1D-15	a	A	A	B	A	A	B	A	A	A	A	B	B	A	B	B	U	A	B	B	A	B	B	B	B	A	A	B	A	A	A	B	B	A	A	B	A	A	A	B	A	A	A	A	B	A	B
1D-16	a	A	A	B	A	A	B	B	A	A	B	B	B	A	B	B	U	a	B	B	A	B	B	B	B	A	A	B	A	A	A	B	B	A	A	B	A	A	A	B	A	A	A	A	B	A	B
1D-17	A	A	A	B	A	A	B	B	A	A	B	B	B	A	B	B	B	A	B	B	A	B	B	A	B	A	A	B	A	A	A	B	B	A	A	b	A	A	A	B	A	A	A	A	B	A	B
1D-18	A	A	A	B	A	A	B	B	A	A	B	B	B	A	B	B	B	A	B	B	A	B	B	A	B	A	A	B	A	A	A	B	B	A	B	B	A	A	A	B	A	A	A	A	B	A	B
1D-19	a	A	A	B	A	A	B	B	A	A	B	B	B	a	B	B	B	a	B	B	a	B	B	A	B	B	A	B	A	A	A	B	B	A	B	B	A	A	A	B	A	a	A	A	B	A	B
1D-20	A	A	A	B	B	A	B	B	A	A	B	B	B	A	B	B	B	B	A	B	A	B	A	A	B	B	A	B	a	A	A	B	B	A	B	B	A	A	B	B	A	A	A	A	B	A	B
2A-1	A	A	u	B	A	A	A	B	B	A	A	B	A	B	B	u	A	A	b	B	B	A	A	A	A	B	B	A	A	B	B	A	A	A	A	B	B	A	B	B	A	A	A	B	A	B	B
2A-2	B	A	u	B	A	A	A	B	B	A	A	B	A	B	B	u	A	a	b	B	B	A	A	A	A	B	B	A	A	B	B	A	A	A	A	B	B	A	B	B	A	A	A	B	A	B	B
2A-3	B	A	u	B	B	A	A	A	B	A	A	B	A	B	B	U	A	a	B	B	B	A	A	A	A	B	B	A	A	B	B	A	A	A	A	B	B	A	B	B	A	A	A	B	A	B	B
2A-4	B	A	u	B	A	B	B	A	B	A	A	B	B	B	B	B	A	B	B	B	B	A	A	B	A	A	B	A	A	B	B	u	A	B	A	B	A	A	A	A	A	A	A	B	A	B	u
2A-5	B	A	B	B	A	B	B	B	B	A	A	A	B	B	B	B	A	B	B	A	B	B	A	B	A	B	B	A	A	B	B	U	A	B	A	A	A	A	B	A	B	b	A	B	A	B	U
2A-6	B	A	B	A	B	B	B	B	B	B	A	A	B	B	b	B	A	B	a	B	A	B	B	B	B	B	B	B	B	A	A	U	A	B	A	A	A	A	B	A	B	B	A	A	U	B	A
2A-7	B	A	B	A	B	B	B	B	B	B	A	A	B	B	B	B	A	B	A	B	A	B	B	B	B	B	B	B	B	A	A	U	A	B	A	A	B	A	B	A	B	B	A	A	U	B	A
2A-8	B	A	B	a	B	B	B	B	B	B	A	B	B	B	B	B	A	B	A	B	A	B	B	A	B	B	B	B	B	A	A	U	A	B	A	A	b	A	B	A	B	B	A	A	u	B	A
2A-9	B	A	B	A	B	B	B	B	B	B	A	B	B	B	B	B	A	B	A	B	A	B	B	A	B	B	B	B	B	A	B	u	A	B	A	A	B	A	B	A	B	B	A	A	u	B	A
2A-10	B	A	B	A	B	B	B	B	B	B	A	B	B	B	B	B	a	B	A	B	A	B	A	A	B	B	B	B	B	A	B	U	A	B	A	A	B	A	B	A	B	B	A	A	U	B	A
2A-11	B	A	B	A	B	B	B	B	B	B	B	B	B	B	B	A	A	B	A	B	A	B	A	A	B	B	B	B	B	A	B	u	A	B	A	A	B	A	B	A	B	B	A	A	u	B	A
2A-12	B	A	B	A	B	B	B	B	B	B	B	B	B	B	B	A	A	B	A	B	A	B	A	A	B	B	B	B	B	A	B	u	A	B	B	A	B	A	B	A	B	B	A	A	u	B	A
2A-13	B	A	B	A	B	B	B	B	B	A	B	B	B	B	B	A	A	B	a	B	A	B	A	A	B	B	B	B	B	A	B	U	A	B	B	a	B	A	B	a	B	B	A	a	U	B	A
2A-14	B	A	B	B	B	B	B	B	B	A	B	B	B	B	B	A	A	B	A	B	A	B	A	A	B	B	B	B	B	A	B	u	A	B	B	A	B	A	B	A	B	B	A	A	u	B	A
2A-15	B	B	B	B	B	B	B	B	B	A	B	B	B	B	B	A	A	B	A	B	A	B	A	A	B	B	B	B	B	A	B	B	A	B	B	A	B	A	B	A	B	B	A	A	u	A	A
2A-16	b	B	B	B	B	B	B	B	B	A	B	B	B	B	B	A	A	B	A	B	A	B	A	A	B	B	B	B	B	A	B	B	A	B	B	A	B	A	A	A	B	B	A	A	u	A	A
2A-17	B	B	B	B	B	B	B	B	B	A	B	B	B	B	B	A	A	B	A	B	A	B	A	A	B	B	B	B	B	A	B	B	B	B	B	A	B	A	A	A	B	B	A	A	u	A	A
2A-18	B	B	B	B	B	B	B	B	B	A	B	B	B	B	B	A	A	B	A	B	A	B	A	A	B	B	B	B	B	A	B	B	B	B	A	A	B	A	A	A	B	B	A	A	u	A	A
2A-19	B	B	B	B	B	B	B	B	B	A	B	B	B	B	B	A	A	B	A	B	A	B	A	A	B	B	B	B	B	A	B	B	B	A	A	A	B	A	A	A	B	B	A	A	u	A	A
2A-20	B	A	B	B	B	B	B	B	B	A	B	B	B	B	B	A	A	B	A	B	A	B	A	A	B	B	B	B	B	A	B	B	B	A	A	A	B	A	A	A	B	B	A	A	u	A	A
2A-21	B	A	B	B	A	B	B	B	B	A	B	B	B	B	B	A	A	B	A	B	A	B	A	A	B	B	B	B	B	A	B	B	B	A	A	A	B	A	A	A	B	B	A	A	U	A	A
2A-22	B	A	B	B	A	B	B	B	A	A	B	B	B	B	B	A	A	B	A	B	A	B	A	A	B	B	B	U	B	A	B	B	B	A	A	A	B	A	A	A	B	B	A	B	U	A	A
2A-23	B	A	B	B	A	B	B	B	A	A	B	B	B	B	B	A	A	B	A	B	A	A	A	A	B	B	B	u	B	A	B	B	B	A	A	A	B	A	A	A	B	B	A	B	A	A	A
2A-24	B	A	B	b	A	B	B	b	A	A	B	B	B	b	B	A	A	b	A	B	A	A	A	A	B	B	B	U	B	A	A	B	B	A	A	A	B	A	A	A	B	B	A	B	A	A	A
2A-25	b	a	B	A	A	A	B	B	A	A	B	B	B	B	B	A	A	B	A	B	A	A	A	A	B	B	B	U	B	A	A	B	B	A	A	A	B	A	B	A	B	B	A	b	A	A	A
2A-26	B	a	B	A	A	a	B	B	A	B	B	B	B	B	B	a	a	B	a	B	a	A	a	A	B	B	B	A	B	A	A	B	B	A	a	A	B	A	B	A	B	B	A	B	a	A	A
2A-27	B	A	B	A	A	A	B	B	A	B	B	B	B	B	B	a	A	b	B	b	A	A	A	A	B	B	B	A	B	A	A	B	B	A	A	A	b	A	B	A	A	B	A	B	A	A	A
2A-28	B	A	B	A	A	A	B	B	A	B	B	B	B	B	B	A	A	B	B	B	A	A	A	A	B	B	B	A	B	A	A	B	B	A	B	A	B	A	B	A	A	B	A	B	A	A	A
2A-29	B	A	B	A	A	A	B	B	A	B	B	B	B	B	B	A	A	B	B	B	A	A	A	B	B	B	B	A	B	A	A	B	B	A	B	a	B	A	B	A	A	B	A	B	A	A	A
2A-30	B	B	B	A	A	B	B	B	A	B	B	A	B	B	B	A	A	B	B	B	A	A	A	B	B	B	B	A	B	A	A	B	B	A	B	A	B	A	B	A	A	B	A	B	A	A	A
2A-31	B	B	B	A	A	B	B	B	A	B	A	A	B	B	B	A	A	B	B	B	A	B	A	B	B	B	B	A	A	A	A	B	B	A	B	A	B	A	B	A	A	B	A	A	A	A	A
2A-32	B	B	B	B	A	A	B	B	A	A	A	u	B	B	B	A	B	B	A	B	A	A	A	B	b	B	B	A	B	A	A	B	B	A	B	A	B	A	B	A	A	A	A	A	A	A	A
2A-33	B	B	B	B	A	A	B	B	A	A	A	U	B	B	B	A	B	A	a	B	A	A	A	B	B	A	B	A	B	A	A	B	B	A	B	a	B	A	B	A	A	A	A	A	A	B	A
2A-34	B	B	B	B	A	A	B	B	A	A	A	u	B	B	B	A	B	A	A	B	B	A	A	B	B	A	B	B	B	A	A	B	B	A	B	A	u	A	B	A	A	A	A	A	A	B	A
2A-35	B	B	B	B	A	A	B	B	B	A	B	A	B	A	B	A	B	A	B	B	B	A	A	B	B	A	B	B	B	A	B	B	B	A	B	A	B	A	B	A	A	A	A	A	A	B	A
2A-36	B	B	B	B	A	A	B	B	B	A	B	A	B	A	B	A	B	A	B	B	A	A	A	B	B	A	B	B	B	A	B	B	B	A	B	B	B	A	B	A	A	A	A	A	A	B	A
2A-37	B	B	B	B	A	A	B	B	B	A	B	A	B	A	B	A	B	A	B	A	A	A	A	B	B	A	B	B	B	A	B	B	B	A	B	B	B	A	B	A	A	A	A	A	A	B	A
2A-38	B	B	A	B	A	B	B	B	B	A	B	A	B	A	B	A	B	A	B	A	A	A	A	B	B	A	B	B	B	A	B	B	B	A	B	B	B	A	B	A	A	A	A	A	B	B	A
2A-39	B	B	A	B	A	B	B	A	B	A	B	A	B	A	b	A	B	A	b	A	A	A	A	B	B	A	B	B	B	A	B	B	B	A	B	B	B	A	B	A	A	A	A	A	B	B	A
2A-40	b	B	A	B	A	B	A	A	B	A	B	A	B	A	B	A	B	A	b	A	A	A	A	B	B	A	B	B	B	A	B	B	B	A	B	B	A	A	B	A	A	A	A	A	B	B	A
2A-41	A	u	A	B	A	B	A	A	B	A	B	A	B	A	B	A	B	A	b	B	A	A	A	B	B	A	B	B	B	A	B	B	B	A	B	B	A	A	B	A	A	A	A	A	B	B	A
2A-42	A	u	A	B	A	B	A	A	B	A	B	A	B	A	B	A	B	A	B	B	B	A	A	B	B	A	B	B	B	A	B	B	B	A	B	B	A	A	B	A	A	A	A	B	B	B	B
2A-43	a	u	A	B	A	B	A	A	B	B	B	A	B	a	B	a	B	A	B	B	B	A	a	B	B	A	B	B	B	A	B	B	B	A	b	B	A	A	B	A	A	a	A	B	B	B	B
2A-44	A	u	A	B	A	B	A	A	B	B	B	A	B	A	B	A	B	A	B	B	B	A	A	B	B	A	B	B	B	A	A	B	B	A	A	B	A	A	B	A	A	A	A	B	B	B	B
2A-45	A	u	A	B	A	B	A	A	B	B	B	A	A	A	B	A	B	A	B	B	b	A	A	B	B	A	B	B	B	A	A	B	b	A	A	B	A	A	B	A	A	A	A	B	B	B	B
2A-46	A	u	A	B	A	B	A	A	B	B	B	A	A	A	B	A	B	A	B	B	B	A	A	B	B	A	B	B	B	A	A	A	B	A	A	B	A	A	B	A	A	B	A	B	B	B	B
2A-47	A	B	A	A	A	B	A	A	B	B	B	A	A	A	B	A	B	A	B	B	B	A	A	B	B	A	B	B	B	A	A	A	B	A	A	B	A	A	B	A	A	B	A	B	B	B	B
2A-48	A	B	A	A	A	B	A	A	B	B	B	A	A	A	B	A	B	A	B	B	B	A	A	B	B	A	A	A	B	A	A	A	B	A	A	B	A	A	B	A	A	B	A	B	B	B	B
2A-49	A	B	A	A	A	B	A	A	B	A	B	A	A	A	B	A	B	A	B	B	B	A	A	B	B	A	A	A	B	A	A	A	B	A	A	B	A	A	B	A	A	B	A	B	B	B	B
2A-50	A	B	A	A	A	B	A	A	B	A	B	A	A	A	B	A	B	A	B	B	B	A	A	B	B	A	A	A	A	A	A	A	B	A	A	B	A	A	B	A	A	B	A	B	B	B	B
2A-51	A	B	A	A	A	B	A	A	B	A	B	A	A	A	B	A	B	A	B	B	B	A	A	B	B	A	A	A	A	A	A	A	B	A	A	B	A	B	B	A	A	B	A	B	B	B	B
2A-52	A	B	A	A	A	B	A	A	B	A	B	A	A	A	B	A	B	A	B	B	B	A	A	B	B	B	A	A	A	A	A	A	B	A	A	B	A	B	B	A	A	B	A	B	B	B	B
2B-1	B	B	A	A	A	A	A	A	A	A	A	A	A	A	B	A	A	A	A	B	B	A	B	A	A	B	A	B	A	A	B	B	A	u	A	A	B	A	B	B	B	A	A	A	B	A	B
2B-2	b	B	u	A	A	A	A	A	A	A	A	A	A	A	B	A	A	a	a	B	B	A	B	A	A	B	A	B	A	A	B	B	b	u	A	A	B	A	B	B	B	A	A	A	B	A	B
2B-3	B	B	u	A	A	A	A	A	u	U	B	A	A	A	B	A	A	A	A	B	B	a	B	A	A	A	A	B	A	A	A	A	B	u	B	A	B	A	B	B	B	A	A	A	B	A	B
2B-4	B	B	A	A	A	A	A	u	u	u	B	A	A	A	B	A	a	A	A	B	B	A	B	A	A	A	A	B	B	A	A	A	B	u	B	A	B	A	B	B	B	A	A	A	B	A	B
2B-5	B	B	A	A	A	a	A	u	u	u	B	B	A	A	B	A	a	a	A	B	B	A	B	B	A	A	A	B	B	A	A	A	B	B	B	A	B	A	B	B	B	A	A	A	B	A	B
2B-6	u	B	B	A	A	A	A	A	B	A	B	B	A	B	B	A	A	A	A	B	B	A	B	B	B	A	A	B	B	A	A	A	B	B	B	A	B	A	B	B	B	A	A	A	B	A	B
2B-7	u	B	B	A	A	A	A	A	B	A	B	B	A	B	B	A	A	A	A	B	B	A	B	B	B	A	A	B	B	A	A	A	B	B	B	A	B	B	B	B	B	A	A	A	B	A	B
2B-8	U	b	b	A	A	A	A	A	B	A	B	B	A	A	b	A	A	A	A	B	b	A	B	B	B	A	A	B	B	A	A	A	b	B	B	A	B	B	B	B	B	A	A	A	B	A	B
2B-9	A	B	A	A	B	A	A	A	B	B	B	B	B	A	A	A	A	A	A	A	B	B	B	B	A	B	A	B	B	A	A	A	B	B	B	A	A	A	A	B	B	A	B	A	B	A	B
2B-10	A	B	A	A	B	A	B	A	B	B	B	B	B	A	A	A	A	A	A	A	b	B	b	B	A	B	A	B	B	A	A	A	b	B	B	A	A	A	A	B	B	A	B	A	B	A	B
2B-11	A	B	A	A	B	A	B	A	B	B	B	B	B	A	A	A	A	A	A	A	B	B	B	B	A	B	A	B	B	A	A	A	B	B	B	A	A	A	A	B	B	A	B	B	B	A	B
2B-12	A	B	A	A	B	A	B	A	B	B	B	B	B	A	A	A	A	A	a	A	B	B	B	B	A	B	A	A	B	A	A	A	B	B	B	A	A	A	A	B	B	A	B	B	B	A	B
2B-13	A	B	A	A	B	A	B	A	B	B	B	B	B	A	A	A	A	A	A	A	b	B	b	B	A	B	A	A	B	A	A	A	b	B	b	A	A	B	A	B	B	A	B	B	B	A	B
2B-14	A	B	A	A	B	A	A	A	B	B	B	B	B	A	A	A	A	A	A	A	B	B	B	B	A	B	A	A	B	A	A	A	B	B	B	A	A	B	A	B	B	A	B	B	B	A	B
2B-15	A	B	A	A	B	A	A	A	B	B	B	B	B	A	A	A	A	A	A	A	B	B	B	B	A	B	A	A	B	A	A	A	B	B	B	a	A	B	B	B	B	A	B	B	B	A	B
2B-16	A	B	A	A	B	A	A	A	B	B	B	B	B	A	A	A	A	A	A	A	B	B	B	B	A	B	A	A	B	B	A	A	B	B	B	A	A	B	B	B	B	A	B	B	B	A	B
2B-17	A	B	A	A	B	A	A	A	B	B	B	B	B	A	A	A	A	A	A	A	B	B	B	B	B	B	A	A	B	B	A	A	B	B	B	A	A	B	B	B	B	A	B	B	B	A	B
2B-18	A	B	A	A	B	A	A	A	B	B	B	B	B	A	A	A	A	A	A	A	B	B	A	B	B	B	A	A	B	B	A	A	B	B	B	A	A	B	B	B	B	A	B	B	B	A	B
2B-19	A	b	A	A	B	A	A	A	B	B	B	B	b	A	A	B	A	A	A	A	b	B	A	B	B	B	A	A	B	B	A	A	b	B	b	A	A	B	B	b	B	b	B	B	b	A	B
2B-20	A	B	A	A	B	B	A	A	B	B	B	B	B	A	A	B	A	A	B	A	B	B	A	B	B	B	A	A	B	B	A	A	B	B	B	A	A	B	B	B	B	B	B	B	B	a	B
2B-21	A	B	A	B	B	B	A	A	B	A	B	B	B	A	A	B	A	A	B	A	b	B	A	B	B	B	A	A	B	B	A	A	B	B	B	A	A	B	U	B	B	B	A	B	B	A	B
2B-22	A	B	A	B	B	B	A	A	B	A	B	B	B	A	A	B	A	A	b	A	B	B	A	B	B	B	A	B	B	B	A	A	B	B	B	A	A	B	U	B	B	B	A	B	B	A	B
2B-23	A	B	A	B	B	B	A	A	A	A	B	B	B	A	A	B	A	A	B	A	B	B	A	B	B	B	A	B	B	B	A	A	B	B	B	A	A	B	U	B	B	B	A	B	B	A	B
2B-24	A	B	A	B	B	B	A	A	A	A	B	B	B	A	A	B	A	A	B	A	B	B	A	B	B	B	A	B	B	B	A	A	B	B	B	A	B	B	u	B	B	B	A	B	B	A	B
2B-25	A	B	A	B	B	B	A	A	A	B	A	B	B	A	A	B	A	A	B	A	B	B	A	B	B	B	A	B	B	B	A	A	B	B	B	A	B	B	A	B	B	B	A	B	B	A	B
2B-26	A	B	A	B	B	B	A	A	A	B	A	B	B	A	A	B	A	A	B	A	A	B	A	B	B	B	A	B	B	B	A	A	B	B	B	A	B	B	A	B	B	B	A	B	B	A	B
2B-27	a	B	a	B	B	B	A	a	A	B	A	B	B	B	a	B	a	a	B	A	a	B	a	B	B	B	A	B	B	B	A	B	B	B	B	A	B	B	A	B	B	B	A	B	B	A	B
2B-28	A	B	A	B	B	B	A	A	A	B	A	B	B	B	A	B	A	A	B	A	A	B	A	B	B	B	A	B	B	A	A	B	B	B	B	A	B	B	A	B	B	B	A	B	B	A	A
2B-29	a	B	a	B	B	B	A	A	A	B	A	B	B	B	a	B	a	a	B	A	a	B	u	B	B	B	A	B	B	A	A	B	B	B	B	A	B	B	A	A	B	B	A	B	B	A	A
2B-30	A	B	A	B	B	B	A	A	A	B	A	B	B	B	A	B	A	A	B	A	A	B	U	B	B	B	A	B	B	A	A	B	B	B	B	A	A	B	A	A	B	B	A	B	B	A	A
2B-31	A	B	A	B	B	B	A	A	A	B	A	B	B	B	A	B	A	A	B	A	A	B	U	B	B	B	A	B	B	A	A	B	B	B	B	a	A	B	A	A	B	B	A	B	B	B	A
2B-32	A	B	A	B	B	B	A	A	A	B	A	B	B	B	A	B	A	A	B	A	A	B	U	B	B	B	A	B	A	A	A	B	B	B	B	A	A	B	A	A	B	B	A	B	B	B	A
2B-33	A	B	A	B	B	A	A	A	A	A	A	B	B	B	A	B	A	b	A	B	A	B	u	B	B	B	A	B	A	A	A	A	A	A	B	A	A	A	B	B	B	A	A	B	B	A	A
2B-34	A	B	A	B	B	A	A	A	A	A	A	B	B	B	A	B	A	b	A	B	a	B	u	A	B	B	A	B	A	A	A	A	A	A	B	A	A	A	B	B	B	A	A	B	B	A	A
2B-35	A	B	A	B	B	A	A	A	A	A	A	B	B	B	A	B	A	B	A	B	A	B	u	A	B	B	A	B	A	A	A	A	A	A	B	A	A	A	B	B	B	B	A	B	B	A	A
2B-36	A	B	A	B	B	A	A	A	A	A	A	B	B	B	A	A	A	B	A	B	A	B	U	A	B	B	A	B	A	A	A	A	A	A	B	A	A	A	B	B	B	B	A	B	B	A	A
2B-37	A	B	A	B	B	A	A	A	A	A	A	B	B	A	A	A	B	B	A	B	A	B	B	A	B	B	A	B	A	A	A	A	A	B	B	A	A	A	B	B	B	B	A	B	B	A	A
2B-38	A	B	B	B	A	B	A	A	A	A	B	B	B	A	A	A	B	B	A	B	A	B	B	A	B	B	B	B	A	A	B	A	A	B	B	A	A	A	B	B	B	B	A	B	B	A	A
2B-39	A	B	B	B	A	B	A	A	A	A	B	B	B	A	A	A	B	B	A	B	A	B	B	A	B	B	B	B	B	A	B	A	A	B	B	A	A	A	B	B	B	B	A	B	B	A	A
2D-1	A	A	A	B	u	B	B	A	A	A	A	A	B	A	A	A	A	U	A	A	A	A	B	B	B	B	B	B	A	B	A	A	A	u	B	B	B	A	A	A	A	B	A	A	B	B	A
2D-2	A	A	A	B	U	B	B	A	A	A	A	A	B	A	A	A	A	U	A	A	A	A	U	B	B	B	B	B	A	B	A	A	A	B	B	B	B	A	B	A	A	B	A	A	B	B	A
2D-3	A	A	A	B	u	B	B	A	A	A	A	A	B	A	A	A	A	u	A	A	A	A	u	B	B	B	B	B	B	B	A	A	A	B	B	B	B	A	B	A	A	B	A	A	B	B	A
2D-4	B	A	A	A	A	A	A	A	B	A	A	A	B	A	A	A	A	A	B	B	B	A	B	A	u	A	B	B	B	A	A	B	B	A	A	A	A	B	A	B	B	A	A	B	B	A	B
2D-5	b	A	A	A	A	A	A	A	B	A	A	B	B	A	A	A	A	A	B	B	B	B	B	A	U	A	B	B	B	A	A	B	B	A	A	A	A	B	A	B	B	A	A	B	B	A	B
2D-6	b	A	A	A	A	A	A	A	B	A	A	B	B	A	A	A	A	A	B	B	B	B	B	A	u	A	B	B	B	A	A	B	B	A	A	A	A	B	A	B	B	B	A	B	B	A	B
2D-7	B	A	A	A	A	A	A	A	B	A	A	B	B	A	A	A	A	A	B	B	B	B	B	A	u	A	B	B	B	A	A	B	B	B	A	A	A	B	A	B	B	B	A	B	B	A	B
2D-8	B	A	A	B	B	A	A	B	A	A	A	A	B	A	A	B	b	A	B	A	B	B	B	A	A	A	B	B	B	A	A	B	A	B	A	A	B	A	A	A	B	A	B	B	B	A	B
2D-9	B	A	A	B	B	A	A	B	A	A	B	A	B	A	A	B	B	A	B	A	B	B	B	A	A	A	B	B	B	A	A	B	A	B	A	A	B	A	A	A	B	A	B	B	B	A	B
2D-10	B	b	B	A	B	B	A	B	B	A	A	A	A	B	b	A	A	A	B	A	B	B	B	B	B	B	B	A	B	b	B	u	A	B	A	B	B	A	A	B	B	A	B	B	B	B	A
2D-11	A	B	B	A	B	B	A	B	B	A	A	A	A	B	B	A	A	A	B	A	b	B	B	B	B	B	B	A	B	A	B	u	A	B	A	B	B	A	A	B	B	A	B	B	B	B	A
2D-12	A	B	B	A	B	B	A	B	B	A	A	B	A	B	B	A	A	A	B	A	B	B	B	A	B	B	B	B	B	A	B	u	A	B	A	A	B	A	A	B	B	A	B	B	B	A	A
2D-13	A	B	B	A	A	B	A	B	B	A	A	B	B	A	B	A	A	B	B	A	A	A	B	A	B	B	B	A	B	B	B	B	A	B	B	B	B	A	A	B	B	A	A	B	A	B	A
2D-14	A	B	B	A	A	B	A	B	B	A	A	B	B	A	B	A	A	B	b	A	A	A	B	A	B	B	A	A	B	B	B	B	A	B	B	B	B	A	A	B	B	A	A	B	A	B	A
2D-15	a	B	B	A	A	B	A	B	B	A	A	B	B	A	B	A	A	B	A	A	A	A	B	A	B	B	A	A	B	B	B	B	A	B	B	B	B	A	A	B	B	A	A	B	A	B	B
2D-16	B	B	B	A	A	B	A	B	B	A	A	B	B	A	B	A	A	B	a	B	A	A	B	A	B	B	A	A	B	A	B	B	A	B	B	A	B	A	B	B	B	A	A	B	A	B	B
2D-17	B	B	B	A	A	B	A	B	B	A	A	B	B	A	B	A	A	B	A	B	A	A	B	A	B	B	A	A	B	A	B	B	A	B	A	A	b	A	B	B	B	A	A	B	A	B	B
3A-1	B	A	B	B	A	B	A	A	B	B	B	A	A	B	B	A	A	A	A	A	B	B	A	B	B	B	B	B	B	B	B	B	A	A	B	A	B	B	B	A	A	A	A	B	B	B	A
3A-2	B	A	B	B	A	B	A	A	B	B	B	A	A	B	B	A	A	B	A	A	B	B	A	B	B	B	B	A	B	B	B	B	A	A	B	A	B	B	B	A	A	A	A	B	B	B	A
3A-3	B	A	B	B	B	B	A	A	B	B	B	A	A	B	B	A	A	B	A	A	B	B	A	B	B	B	B	A	B	B	B	B	A	A	B	A	B	B	B	A	A	A	A	B	B	B	A
3A-4	B	A	B	b	B	B	B	A	B	B	B	A	A	B	B	A	A	B	A	A	B	B	A	B	B	B	B	A	B	B	B	B	A	A	B	a	B	B	B	A	A	A	A	B	B	B	A
3A-5	B	A	B	B	B	B	B	A	B	A	B	A	A	B	B	A	A	B	A	A	B	B	A	B	B	B	B	A	B	B	B	B	A	A	B	A	B	B	B	A	A	A	A	B	B	B	A
3A-6	B	A	B	b	B	B	B	A	B	A	B	A	A	B	A	A	A	B	A	A	B	B	A	B	B	B	B	A	B	B	B	B	A	A	A	A	A	B	B	A	B	A	A	B	B	B	A
3A-7	B	A	A	U	B	B	B	a	B	A	B	A	A	B	A	A	A	B	a	A	B	B	A	B	B	B	B	A	B	B	B	B	A	A	A	A	A	B	B	A	B	A	A	B	B	B	A
3A-8	B	A	A	U	B	B	B	A	B	A	B	A	A	B	A	A	A	B	A	A	B	B	A	B	B	B	B	A	B	A	B	B	A	A	A	A	A	B	B	A	B	A	A	B	B	B	A
3A-9	b	A	A	u	B	A	B	A	B	A	B	A	A	b	A	A	A	b	A	A	A	B	A	B	B	B	B	A	B	A	A	B	A	A	A	A	A	B	A	A	B	A	A	B	B	B	A
3A-10	B	A	A	A	A	A	B	A	B	B	B	B	B	B	B	B	A	A	B	A	A	B	A	B	A	B	B	A	B	A	B	A	B	A	A	A	B	B	A	A	B	A	A	A	B	B	A
3A-11	B	A	A	A	A	A	B	A	B	B	B	B	B	B	B	B	A	A	B	A	A	B	A	B	A	A	B	A	A	A	B	A	B	A	A	A	B	B	A	A	B	A	A	A	B	B	A
3A-12	b	A	A	A	A	A	B	A	B	B	A	B	B	B	B	B	A	A	b	A	A	B	A	B	A	A	B	A	A	A	B	A	B	A	A	A	B	B	A	A	B	A	B	A	B	B	A
3A-13	B	A	A	A	A	A	B	A	B	B	A	B	B	B	B	B	A	B	A	A	A	B	A	B	A	A	B	B	A	A	B	A	B	A	A	A	B	B	A	A	B	A	B	A	B	B	A
3A-14	B	A	A	A	A	A	B	A	B	B	A	B	B	B	B	B	A	B	A	A	A	B	A	B	A	A	B	B	A	A	B	A	B	A	A	B	B	B	A	A	B	A	B	A	B	B	A
3A-15	b	A	A	A	A	A	B	A	A	B	A	B	B	B	B	B	A	A	A	A	A	B	A	B	A	B	B	B	A	A	B	A	B	A	A	B	B	B	B	A	B	A	B	A	B	B	A
3A-16	b	A	A	A	A	A	B	A	A	A	A	B	B	B	B	B	A	A	A	A	A	B	A	B	A	B	B	B	A	A	B	A	B	A	A	B	B	B	B	A	B	A	B	A	B	B	A
3A-17	B	A	A	A	A	A	B	A	A	A	A	B	B	B	B	B	A	A	A	A	A	A	A	B	A	B	B	B	A	A	B	A	B	A	A	B	B	B	B	A	B	A	B	A	B	B	A
3A-18	B	A	A	A	A	A	B	A	A	A	A	B	u	B	B	B	A	A	A	A	A	A	A	B	A	B	B	B	A	A	B	A	A	A	A	B	B	B	B	A	B	A	B	A	B	B	A
3A-19	B	A	A	A	A	A	B	B	A	A	A	B	u	B	B	B	A	A	A	A	A	A	A	B	A	B	B	B	A	A	B	A	A	A	A	B	B	B	B	A	B	A	B	A	B	B	A
3A-20	B	A	A	A	A	A	B	B	A	A	A	B	u	B	B	B	B	A	A	A	A	A	A	B	A	B	B	B	A	A	A	A	A	A	A	B	B	B	B	A	B	A	B	A	B	B	A
3A-21	B	A	A	A	A	B	A	B	B	A	A	B	u	B	B	B	B	A	A	A	A	A	A	B	A	B	B	B	A	A	A	A	A	A	A	B	B	B	B	A	B	A	B	A	B	B	A
3A-22	B	A	A	A	A	B	A	b	B	A	A	B	U	B	B	B	B	A	A	A	A	A	A	B	A	B	B	B	A	A	A	A	A	A	A	B	B	A	B	A	B	A	B	A	B	B	A
3A-23	B	A	A	A	A	B	A	B	B	A	B	A	B	B	B	B	B	A	A	B	B	B	A	B	A	B	B	A	A	A	A	A	A	A	A	B	B	A	A	A	B	A	B	B	B	B	B
3A-24	B	A	A	U	A	B	A	B	B	B	B	A	B	A	B	B	B	A	B	B	A	B	A	A	A	B	B	A	B	B	A	A	B	A	A	A	B	A	A	A	B	A	B	B	A	B	B
3A-25	B	A	A	u	A	B	A	B	B	A	B	A	B	A	B	A	B	A	B	B	a	B	A	B	A	B	B	A	A	A	A	A	B	A	A	A	B	A	A	A	B	a	B	B	A	B	B
3A-26	B	A	A	u	A	B	A	B	B	A	B	A	B	B	B	A	B	A	B	B	A	B	A	A	A	B	B	A	B	B	A	A	A	A	A	A	B	A	A	A	B	A	B	B	B	B	B
3A-27	B	U	A	U	A	B	A	B	B	A	B	A	B	B	B	A	B	A	B	B	A	B	A	A	A	B	B	A	B	A	A	A	A	A	A	A	B	A	A	A	B	A	B	B	B	B	B
3A-28	B	U	B	B	A	B	A	B	B	A	B	A	B	B	B	A	B	A	B	B	A	B	A	A	A	B	B	A	B	A	A	A	A	A	A	A	B	A	A	A	B	A	B	B	B	B	B
3A-29	B	U	B	B	A	B	A	B	B	A	A	A	B	B	B	A	A	A	B	B	A	B	A	A	A	B	B	A	B	A	A	A	A	A	A	A	A	A	A	A	B	A	B	B	B	B	B
3A-30	B	U	B	B	A	B	A	B	B	A	A	A	B	B	B	A	A	A	B	B	A	B	A	A	A	B	A	A	B	B	A	A	A	A	A	A	A	A	A	A	B	A	B	B	B	B	B
3A-31	B	u	B	B	A	B	A	B	B	A	A	A	B	B	B	A	A	A	B	B	B	B	A	A	A	B	A	A	B	B	A	A	B	A	A	A	A	A	A	A	B	A	B	B	B	B	A
3A-32	B	U	B	B	A	B	A	B	B	A	A	A	B	B	B	A	A	A	B	B	B	B	A	A	A	B	A	A	B	B	A	A	B	A	A	A	a	A	A	A	B	A	B	A	B	B	A
3A-33	B	U	B	B	A	B	A	B	B	A	A	A	B	B	B	A	A	A	B	B	B	B	A	A	A	B	A	A	B	B	A	A	B	B	A	A	A	B	A	A	B	A	B	A	B	B	A
3A-34	B	U	B	B	A	B	A	B	B	A	A	A	B	A	B	a	A	A	B	B	A	B	A	A	A	B	A	A	B	B	A	A	B	B	A	A	A	B	A	A	B	A	B	A	B	B	A
3A-35	A	u	B	B	A	B	A	B	A	A	A	A	B	A	B	A	B	B	B	B	B	B	A	A	B	B	B	A	A	B	A	A	B	A	A	B	A	B	A	A	A	B	B	A	A	A	A
3A-36	A	A	B	B	A	B	A	B	A	A	A	B	B	A	B	A	B	B	B	B	B	B	B	A	B	B	B	A	A	B	A	A	B	A	A	B	A	B	A	A	A	B	B	A	A	A	A
3A-37	A	A	B	B	A	A	A	B	A	A	A	b	B	A	B	A	B	B	B	B	B	B	B	A	B	B	B	A	A	b	A	A	B	A	A	b	A	B	A	A	A	B	B	A	A	A	A
3A-38	A	A	B	B	A	A	A	B	A	A	A	b	B	A	B	A	B	B	B	B	B	B	B	A	B	B	B	A	A	B	A	A	B	A	A	B	A	B	A	A	A	B	B	B	A	A	A
3A-39	A	A	B	B	B	A	B	A	B	A	A	A	B	A	A	a	B	B	B	B	A	A	B	A	B	B	B	A	B	B	A	B	b	A	A	A	B	A	B	B	A	A	B	B	A	A	A
3A-40	A	A	A	B	B	A	B	A	B	A	A	A	B	A	A	a	B	B	B	B	A	A	B	A	B	B	B	A	B	B	A	B	A	A	A	A	B	A	B	B	A	A	B	B	A	A	A
3A-41	A	A	A	B	B	A	B	A	B	A	A	A	B	A	A	a	B	B	B	B	A	A	B	A	B	B	B	A	B	B	A	B	A	A	A	A	b	A	B	B	A	A	B	B	B	A	A
3A-42	A	A	A	B	B	A	B	A	B	A	A	A	B	A	A	B	B	B	B	B	A	A	B	A	B	B	B	A	B	B	A	B	A	A	A	A	b	A	B	B	A	A	B	A	B	A	A
3A-43	A	A	A	B	B	A	B	A	B	A	A	A	B	A	A	B	B	B	A	B	A	A	B	A	B	B	B	A	B	B	A	B	a	A	A	A	b	A	B	B	A	A	B	A	b	A	A
3B-1	A	A	B	A	A	B	A	A	A	B	A	A	A	A	B	B	B	B	B	B	B	A	B	A	B	A	A	A	B	A	B	A	B	A	B	B	A	U	B	A	A	B	A	B	A	A	A
3B-2	A	A	B	A	A	B	A	A	A	B	A	B	A	A	B	U	B	B	B	B	B	B	B	A	B	A	A	A	B	A	B	A	B	A	B	B	A	U	B	A	A	B	A	B	A	A	A
3B-3	A	A	B	A	A	B	A	A	A	B	A	B	A	A	B	U	B	B	B	A	B	B	B	A	B	A	A	A	B	A	B	A	B	A	B	B	A	u	B	A	A	B	A	B	A	A	A
3B-4	A	A	B	A	A	B	B	A	A	B	A	B	A	A	B	u	B	A	B	A	B	B	B	A	A	A	A	A	B	A	A	A	A	A	B	B	A	u	B	A	A	B	A	B	A	A	A
3B-5	A	u	A	B	B	B	B	A	B	A	B	B	B	A	A	A	A	B	B	B	A	B	B	A	A	A	A	B	B	A	A	B	a	B	B	B	A	A	B	A	A	B	B	B	A	A	A
3B-6	A	u	A	B	B	B	B	A	B	A	B	B	B	A	A	A	A	B	B	B	A	B	B	A	A	A	A	B	B	B	A	B	A	B	B	B	A	A	B	A	A	B	B	B	A	A	A
3B-7	A	u	A	B	B	B	B	B	B	A	A	A	B	A	A	A	B	A	B	B	A	B	B	A	A	A	A	B	B	B	A	B	A	B	A	B	A	A	B	A	u	B	B	B	A	A	A
3B-8	A	A	a	A	B	B	B	B	B	A	A	A	B	A	A	A	B	A	B	B	A	B	B	A	A	A	A	B	B	B	A	B	A	B	A	B	A	A	B	A	u	B	A	B	A	A	A
3B-9	A	B	A	A	B	B	B	B	B	A	B	A	B	A	A	A	B	A	B	B	A	B	B	A	A	A	A	B	B	B	A	B	A	B	A	B	A	A	B	A	u	B	A	B	A	A	B
3B-10	A	B	A	A	B	A	B	B	B	A	B	A	B	A	A	A	B	A	B	B	A	B	B	A	A	A	A	B	B	B	A	B	A	B	A	B	A	A	B	A	u	B	A	B	A	A	B
3B-11	A	B	A	A	B	A	B	B	B	A	B	A	B	A	A	A	B	A	B	B	A	B	B	A	A	A	A	B	B	B	A	B	A	B	A	B	A	A	B	A	u	B	A	B	A	B	B
3B-12	A	B	B	A	B	A	B	B	B	A	B	A	B	A	A	A	B	A	B	B	A	B	B	A	A	A	A	B	B	B	A	B	A	B	A	B	A	A	B	A	u	B	A	B	A	B	B
3B-13	A	B	B	A	B	A	B	B	B	A	B	A	B	A	A	A	A	A	B	B	A	B	B	A	A	A	A	B	B	B	A	B	A	B	A	B	A	A	B	A	B	A	A	B	A	B	B
3B-14	A	B	B	A	B	A	B	B	B	A	B	A	B	A	A	A	A	A	B	B	A	B	B	B	A	A	A	B	B	B	A	B	u	B	A	B	A	A	B	A	B	A	A	B	A	A	B
3B-15	A	B	B	A	B	A	B	B	B	A	B	A	B	A	A	A	A	A	B	B	A	A	B	B	A	A	A	B	B	B	A	B	A	B	A	B	A	A	B	A	B	A	A	B	A	A	B
3B-16	A	u	B	A	B	A	B	B	B	A	B	A	B	A	A	A	A	A	B	B	A	A	B	B	A	A	A	B	B	A	A	B	A	B	A	B	A	A	B	A	B	A	A	A	A	A	B
3B-17	A	u	B	A	B	A	B	B	B	A	B	A	B	A	A	A	A	A	B	B	B	A	B	B	A	A	A	B	B	A	A	B	A	B	A	B	A	A	B	A	B	A	A	A	A	A	B
3B-18	A	u	B	A	B	A	B	B	B	A	B	A	B	A	A	A	A	A	B	B	B	A	B	B	A	A	A	B	B	A	A	B	A	B	B	B	A	A	B	A	B	A	A	A	A	A	B
3B-19	A	u	B	A	B	A	B	A	B	A	B	A	B	A	A	A	A	A	B	B	B	A	B	B	A	A	A	B	B	A	A	B	A	B	B	B	A	A	B	A	B	A	A	A	A	A	B
3B-20	A	u	B	A	B	A	B	A	B	A	B	A	B	a	A	A	A	A	B	B	B	A	B	B	A	B	A	B	B	B	A	B	A	B	B	B	A	A	B	A	B	A	A	A	A	A	B
3B-21	A	u	B	A	B	A	B	A	B	A	B	A	B	A	A	A	A	A	B	B	B	A	B	B	A	B	A	B	B	B	A	B	A	B	B	B	A	A	B	A	B	A	B	A	A	A	B
3B-22	A	U	B	A	B	A	B	B	B	A	A	A	B	A	A	A	A	A	B	B	b	A	B	B	A	B	A	B	B	B	A	B	A	B	B	B	A	A	B	A	B	A	B	B	A	A	B
3B-23	A	u	B	A	B	A	B	B	B	A	A	A	B	A	A	A	A	A	B	B	B	A	B	B	A	B	A	B	B	A	A	A	A	B	B	B	A	A	B	A	B	A	B	B	A	A	B
3B-24	A	u	B	A	B	A	B	B	B	A	A	A	B	A	A	A	B	A	B	B	B	A	B	B	A	B	A	B	B	A	A	A	A	B	B	B	A	A	B	A	B	A	B	B	A	A	B
3B-25	A	u	B	A	B	A	B	B	B	A	A	A	B	A	A	A	B	A	b	B	B	A	B	B	A	B	A	B	B	A	A	A	B	B	B	B	A	A	B	A	B	A	B	B	A	A	B
3D-1	A	A	A	B	A	A	A	A	B	B	B	B	B	A	B	A	B	B	A	B	A	A	A	B	A	A	B	B	u	B	A	B	A	A	B	B	b	A	B	B	B	A	A	B	A	A	B
3D-2	A	A	A	B	A	A	A	A	B	B	B	B	B	A	B	A	B	B	A	B	A	A	A	B	A	A	B	B	u	B	A	B	A	A	B	B	A	A	B	B	B	A	A	B	A	A	B
3D-3	A	A	A	B	A	A	A	B	B	B	B	B	B	A	B	A	B	U	A	B	A	A	A	B	A	A	B	B	u	B	A	B	A	A	A	B	A	A	B	B	B	A	A	A	A	A	B
3D-4	a	A	B	A	B	A	A	B	A	A	A	B	B	A	A	B	B	B	A	B	B	B	A	A	B	A	A	A	B	A	A	A	B	B	B	B	A	B	B	B	A	A	A	A	B	A	A
3D-5	a	A	B	A	B	A	A	B	A	A	A	B	B	A	a	B	B	B	A	A	B	B	A	A	B	A	A	A	B	A	A	A	B	B	B	B	B	B	B	B	A	A	A	A	B	A	A
3D-6	A	A	B	A	A	A	A	B	A	A	A	B	B	A	A	B	B	B	A	A	A	B	A	A	B	A	A	A	B	A	A	A	B	B	B	B	B	B	B	B	A	A	A	A	B	A	A
3D-7	A	A	B	A	A	A	A	B	A	A	A	A	B	a	A	B	B	U	A	a	a	B	A	A	B	A	A	A	B	A	A	A	B	B	B	B	B	B	B	B	A	A	A	a	B	A	A
3D-8	A	A	B	A	A	A	A	B	A	A	A	A	B	A	A	B	B	B	A	A	A	B	A	A	B	A	A	A	A	A	A	A	B	B	B	B	B	B	B	B	A	A	A	A	B	A	A
3D-9	B	B	B	U	B	A	A	B	B	B	B	A	B	A	B	A	A	B	U	B	A	A	B	B	A	B	B	B	B	A	B	A	A	A	A	A	B	A	B	A	B	A	A	A	A	A	B
3D-10	B	B	B	u	B	B	A	B	B	B	B	A	B	B	B	A	A	B	A	B	A	A	B	B	A	A	B	B	B	A	B	A	a	A	A	A	B	A	B	A	B	A	a	A	A	A	B
3D-11	b	B	B	u	B	B	B	B	B	U	B	A	B	B	B	A	A	B	A	B	A	A	B	B	A	A	B	B	B	A	B	A	A	A	A	A	B	A	U	A	B	A	A	A	A	A	B
3D-12	b	B	B	u	B	B	B	B	B	U	B	A	B	B	B	A	A	B	B	B	A	A	B	B	A	A	B	B	B	A	B	A	A	A	A	A	B	A	U	A	B	A	A	A	A	A	B
4A-1	B	B	B	B	B	A	B	A	A	A	A	B	B	A	A	B	A	B	B	B	B	B	B	A	B	A	A	B	A	B	A	A	B	B	B	B	B	B	A	B	A	B	B	B	A	A	B
4A-2	B	B	A	B	B	A	B	A	A	A	A	B	B	A	A	B	A	B	B	U	U	B	B	A	B	A	A	A	A	B	A	A	A	B	B	B	B	B	A	B	A	B	B	B	A	A	B
4A-3	B	B	A	B	B	A	B	A	A	A	A	B	A	u	B	B	A	B	a	B	u	B	B	A	B	A	A	A	B	b	A	A	A	B	B	B	B	B	A	B	A	B	B	B	A	A	B
4A-4	u	B	A	B	B	A	B	A	A	A	A	B	A	u	B	B	A	B	A	B	U	B	B	A	B	A	A	A	B	A	A	A	A	B	B	B	B	B	A	B	A	A	B	B	A	A	B
4A-5	B	B	A	B	B	A	B	A	A	a	B	B	A	u	b	B	A	B	A	B	u	B	B	a	B	a	A	A	B	A	A	A	A	B	B	B	B	B	A	B	a	A	B	B	A	A	B
4A-6	B	B	A	b	B	A	B	A	A	A	B	B	A	u	B	B	A	B	A	B	u	B	B	A	B	A	A	A	B	A	A	A	A	B	B	B	B	B	A	B	A	B	B	B	A	A	B
4A-7	b	B	A	B	B	A	B	A	A	A	B	B	A	u	B	B	A	B	B	B	u	B	b	A	A	A	A	A	B	A	A	A	A	B	B	B	B	B	A	B	A	B	B	B	A	A	B
4A-8	B	B	A	B	B	A	B	A	A	A	B	B	A	u	B	B	A	B	B	B	B	B	B	A	A	A	A	A	B	A	A	A	A	B	B	B	B	B	A	B	A	B	B	B	A	B	B
4A-9	B	B	A	B	B	B	B	A	B	A	B	B	A	u	u	B	A	B	B	B	B	B	B	B	A	A	B	A	B	A	B	A	A	B	B	B	B	B	A	B	A	B	B	B	A	B	B
4A-10	A	B	B	B	B	B	B	A	B	A	B	B	A	u	A	B	A	B	B	B	B	B	B	B	A	A	B	A	B	A	B	A	A	B	B	B	B	B	A	B	A	B	B	B	A	B	B
4A-11	A	B	B	B	B	A	A	A	B	A	B	B	A	u	A	B	A	B	A	B	B	A	B	B	A	A	B	A	B	A	B	A	A	B	B	B	B	B	A	B	A	B	u	B	A	A	B
4A-12	A	B	B	B	B	A	A	A	B	A	B	B	A	U	B	B	A	B	A	B	B	A	A	A	B	A	B	A	B	A	B	A	A	B	B	B	B	B	A	B	A	B	U	B	A	A	B
4A-13	A	B	B	A	B	A	A	A	B	A	B	B	A	u	B	B	A	B	A	B	B	A	A	A	B	A	A	A	B	A	B	A	A	B	B	B	B	B	A	B	A	B	u	B	A	A	B
4A-14	B	A	A	A	A	B	B	B	B	B	B	A	A	A	A	A	B	B	B	A	B	B	A	A	B	B	B	B	B	A	B	B	B	B	A	A	B	A	A	B	B	A	B	B	A	A	B
4A-15	B	A	A	A	A	B	B	A	B	B	B	A	A	A	A	A	B	B	B	A	B	B	A	A	B	B	B	B	B	A	B	B	B	B	A	A	B	A	A	B	B	A	B	B	A	A	B
4A-16	A	A	A	A	A	B	B	A	B	B	B	A	A	A	A	A	B	B	B	A	B	B	A	A	B	B	B	B	B	A	B	B	B	B	A	A	b	A	A	B	B	A	b	B	A	A	B
4A-17	A	A	A	A	B	B	A	A	B	B	A	A	A	A	B	A	B	B	B	B	B	B	A	A	B	A	B	B	B	A	B	B	B	B	A	A	B	A	A	A	B	A	B	B	A	A	B
4A-18	A	A	A	A	B	B	A	A	B	B	A	A	A	B	B	A	B	B	B	B	B	B	A	A	B	A	B	B	B	A	B	B	B	B	B	A	B	A	A	A	B	A	B	B	A	A	B
4A-19	A	A	A	a	B	B	B	B	B	B	A	A	A	B	B	A	B	B	B	B	b	B	A	A	B	A	B	B	B	A	B	B	B	B	B	A	B	A	A	A	B	A	B	B	A	A	A
4A-20	A	A	A	A	B	B	B	B	A	B	A	A	A	B	B	A	B	B	B	B	B	B	A	A	B	A	B	B	B	A	B	B	B	B	B	A	B	A	A	A	B	A	B	B	A	A	A
4A-21	A	A	A	B	B	B	B	B	A	B	A	A	A	B	B	A	B	A	B	B	B	B	A	A	B	A	B	B	B	A	B	B	B	B	B	A	b	A	A	A	B	A	B	B	A	A	A
4A-22	a	A	A	B	B	B	A	B	A	B	A	A	B	A	B	A	B	A	B	B	B	B	A	B	B	B	B	A	A	B	A	B	b	B	B	A	B	A	A	A	A	A	B	A	A	A	A
4B-1	B	B	B	A	A	B	A	A	B	A	B	B	B	B	B	B	B	B	A	B	A	A	B	B	B	B	B	A	B	A	A	B	A	B	A	A	A	B	A	B	B	B	B	B	A	A	A
4B-2	b	B	B	A	B	A	A	A	u	A	B	B	B	B	B	B	B	A	B	B	u	A	B	B	B	B	B	A	B	A	A	B	A	A	A	A	A	B	A	B	B	B	B	B	A	A	A
4B-3	B	B	B	A	B	A	A	A	u	A	B	B	B	B	B	A	B	A	B	B	u	A	B	B	B	B	B	A	B	A	A	B	A	A	A	B	A	A	A	B	B	B	B	B	A	A	A
4B-4	B	B	B	A	B	A	A	A	u	A	B	B	B	B	B	A	B	A	B	B	A	A	B	B	B	B	B	A	A	A	A	B	A	A	A	B	B	A	A	B	A	B	B	B	A	B	A
4B-5	b	b	b	A	B	A	A	A	u	A	B	B	B	B	B	A	B	A	b	B	A	A	B	A	B	B	B	A	A	A	A	B	A	A	A	B	B	A	A	B	A	B	B	B	A	B	A
4B-6	B	B	B	A	B	A	B	A	A	A	B	B	B	B	B	A	B	A	B	B	A	A	B	A	B	B	B	A	A	A	A	B	A	A	A	B	B	A	A	B	A	B	B	B	A	B	A
4B-7	B	B	B	A	B	A	B	B	A	A	B	B	B	B	B	A	B	A	B	B	A	A	B	A	B	B	B	A	A	A	A	B	A	A	A	B	B	A	A	B	A	B	B	B	A	B	A
4B-8	B	B	B	A	B	A	B	B	A	A	B	B	A	B	B	A	B	A	B	A	a	A	B	A	B	B	B	A	A	A	B	B	A	A	A	b	B	A	A	B	A	B	B	B	A	B	A
4B-9	B	B	B	A	B	B	A	A	A	A	A	B	A	B	B	A	B	B	B	A	A	B	A	A	B	B	B	A	B	A	B	B	A	A	B	B	B	A	A	B	A	B	B	A	A	B	A
4B-10	B	B	B	A	B	B	A	A	A	A	A	B	A	B	B	A	A	B	B	A	A	B	A	A	B	B	B	B	B	A	B	B	A	A	B	B	B	A	A	B	A	B	B	A	A	B	A
4B-11	B	B	B	A	B	B	A	A	A	A	B	B	A	B	B	A	A	B	B	A	a	B	A	a	B	B	B	B	B	A	B	B	A	A	B	B	B	A	A	B	a	B	B	A	A	B	A
4B-12	B	B	B	A	B	B	A	A	A	A	B	B	A	B	B	A	A	B	B	A	A	B	A	A	B	B	B	A	B	A	B	B	A	A	B	B	B	A	A	B	A	B	B	A	A	B	A
4B-13	B	B	B	A	B	A	A	A	A	A	B	B	A	B	B	A	A	B	b	A	A	B	A	A	B	B	B	A	B	A	B	B	A	A	B	B	B	A	A	B	A	B	B	A	A	B	A
4B-14	B	B	B	A	B	A	A	A	A	A	B	B	A	B	B	A	A	B	B	A	A	B	A	A	B	B	B	B	A	A	B	B	A	A	B	B	B	A	A	B	A	B	B	B	A	B	A
4B-15	B	B	B	A	B	A	A	A	A	A	B	B	A	B	B	A	A	A	B	A	A	B	A	A	B	B	B	B	A	A	B	B	A	A	B	B	B	A	A	B	A	B	B	B	A	B	A
4B-16	B	B	B	A	B	A	A	A	A	A	B	B	A	B	B	A	A	A	B	A	A	b	A	A	B	b	b	B	A	A	B	B	A	A	A	b	b	A	A	B	A	B	B	b	A	B	A
4B-17	B	B	B	A	B	A	A	A	A	A	B	B	A	B	B	A	a	A	B	A	A	B	A	A	B	B	B	B	A	A	B	B	B	A	A	B	B	B	A	B	A	B	B	B	A	B	A
4B-18	B	B	B	A	B	A	A	A	A	B	B	B	A	B	B	A	A	A	B	A	A	B	A	A	B	B	B	B	A	A	B	A	B	A	A	B	B	B	B	B	A	B	B	B	A	B	A
4B-19	B	b	B	A	A	A	A	B	b	B	B	B	A	A	B	B	A	A	B	A	A	B	A	A	B	B	B	A	A	A	B	A	B	A	A	b	b	B	B	B	A	B	B	B	A	B	A
4B-20	B	B	B	A	A	A	A	B	b	B	B	B	A	A	B	B	A	A	A	A	A	B	A	A	B	B	B	A	A	A	B	a	B	A	A	B	a	B	B	B	A	B	B	B	A	B	A
4B-21	B	B	B	A	A	A	A	B	b	B	B	B	A	A	B	B	A	A	A	A	A	B	A	A	B	A	B	A	A	A	B	A	A	A	A	B	A	B	B	B	A	B	A	B	A	B	A
4B-22	B	B	B	A	A	A	A	B	B	B	B	B	A	A	B	B	A	A	U	A	B	A	A	A	B	A	B	A	A	A	B	A	A	A	A	B	A	B	B	A	A	B	A	B	A	B	A
4B-23	B	B	B	A	A	A	A	B	B	B	B	B	A	A	B	B	A	A	u	A	B	A	A	B	B	A	B	A	A	B	B	A	A	A	A	B	A	B	B	A	A	B	A	B	A	B	A
4B-24	B	B	B	A	A	A	A	B	A	B	B	B	A	A	B	B	A	A	u	A	B	A	A	B	B	A	B	A	A	B	B	A	A	A	A	b	A	B	B	A	A	B	A	B	A	B	A
4B-25	B	B	B	A	A	A	A	B	A	B	B	B	A	A	B	B	A	A	u	A	B	A	A	B	B	A	B	A	A	A	B	A	A	A	A	B	A	B	B	A	A	B	A	B	A	B	A
4B-26	B	B	B	B	A	A	A	B	A	B	B	B	A	A	B	B	A	A	u	A	B	A	A	B	B	A	A	A	A	A	B	A	A	A	A	B	A	B	B	A	A	B	A	B	A	B	A
4D-1	A	b	A	A	B	b	B	B	A	B	A	B	B	A	a	B	A	b	A	B	A	A	A	A	B	A	B	B	B	A	A	A	b	B	a	A	A	A	A	A	B	A	A	A	A	B	B
4D-2	a	B	A	A	B	B	B	B	A	B	A	B	B	B	A	B	A	B	A	B	A	A	A	A	B	A	B	B	B	A	A	A	B	B	A	B	A	A	A	A	B	A	A	A	A	B	B
4D-3	A	B	A	A	B	A	B	B	A	A	a	B	B	b	A	B	a	B	A	B	a	A	B	A	B	A	B	a	B	B	a	A	B	B	A	B	u	A	A	A	B	A	A	A	A	A	A
4D-4	a	B	A	A	B	A	B	B	A	A	A	B	B	B	a	B	a	B	a	B	a	A	B	A	B	A	B	A	B	B	A	A	B	B	a	B	u	A	A	A	B	a	B	A	A	A	A
4D-5	A	B	B	A	B	a	B	B	A	A	A	B	B	b	A	B	A	B	A	B	A	A	B	A	B	A	B	A	B	B	A	A	B	B	A	B	u	A	A	A	B	A	B	A	A	A	A
4D-6	A	B	B	a	B	a	B	B	A	A	A	B	B	B	A	B	A	B	A	B	A	B	B	a	B	a	B	A	B	B	A	A	B	B	A	b	u	A	A	A	B	A	B	A	A	A	A
4D-7	A	B	B	A	B	B	B	B	A	A	A	B	B	B	A	B	a	B	a	B	A	B	B	A	B	A	B	A	B	B	A	A	B	B	A	b	u	A	A	A	B	A	B	B	A	A	A
4D-8	A	B	B	A	B	B	B	B	A	A	A	B	B	B	B	B	A	B	A	B	B	B	B	A	B	A	B	A	B	B	A	A	B	B	A	B	u	A	A	A	B	A	B	B	A	A	A
4D-9	A	B	B	A	B	B	B	B	B	A	A	B	B	B	B	B	A	B	A	B	B	B	B	A	B	A	B	A	B	B	A	A	B	B	A	B	u	A	A	A	B	A	B	B	A	A	A
4D-10	A	B	B	A	A	B	b	B	b	A	A	B	B	B	A	B	A	B	A	b	A	B	B	A	B	A	b	A	b	B	A	A	B	B	A	b	u	A	A	B	B	A	b	B	A	A	A
5A-1	B	A	B	A	B	B	A	A	A	B	A	B	A	A	A	A	A	A	A	B	B	B	A	A	A	A	B	B	B	B	A	A	A	A	B	B	A	B	A	B	A	A	A	A	B	B	A
5A-2	b	B	B	A	B	B	A	A	A	B	A	B	A	A	a	A	A	A	A	B	b	B	B	A	A	A	B	A	B	B	A	A	a	A	B	B	a	B	a	B	A	A	A	A	B	B	B
5A-3	b	B	A	A	B	B	A	A	A	B	B	B	A	B	A	A	b	B	A	B	b	B	B	A	B	A	B	A	B	B	B	B	a	A	B	B	A	B	A	B	A	a	A	A	B	B	B
5A-4	B	B	A	A	B	B	A	A	A	B	B	B	A	B	A	A	B	B	A	B	B	B	B	A	B	A	B	A	B	B	B	B	A	A	B	B	a	B	A	B	B	A	A	A	A	B	B
5A-5	B	B	A	A	B	B	A	A	A	B	B	B	A	B	A	A	B	B	A	B	B	B	B	A	B	A	A	A	B	B	B	B	A	A	B	B	A	B	A	B	B	A	A	A	A	B	B
5A-6	B	B	A	A	B	B	A	B	A	B	A	B	A	B	A	B	B	A	A	B	A	B	B	A	A	A	A	A	B	B	B	B	A	A	B	B	a	B	A	B	A	A	A	A	A	B	B
5A-7	B	B	A	A	B	B	A	B	A	B	A	B	A	A	A	B	B	A	A	B	A	A	B	A	A	B	A	A	B	B	B	B	A	A	B	B	A	B	A	B	A	A	A	A	A	B	B
5A-8	B	B	A	A	B	B	A	B	A	B	A	B	A	A	A	B	B	A	A	B	A	A	B	A	B	B	B	A	B	B	B	B	A	A	B	B	A	B	A	B	A	B	A	A	A	B	B
5A-9	B	B	A	A	B	B	A	B	A	B	A	B	A	A	A	B	B	A	A	B	A	A	B	A	B	B	B	A	B	B	B	B	A	A	B	B	B	B	A	B	A	B	A	A	A	B	A
5A-10	b	B	A	A	B	B	A	B	A	B	A	B	A	A	A	B	B	A	B	B	A	A	B	B	B	B	B	A	B	B	B	B	b	A	B	B	B	A	A	B	A	B	B	A	B	B	A
5A-11	B	B	A	A	B	B	A	B	A	B	A	B	A	A	A	B	B	A	B	B	A	A	B	B	B	B	A	A	B	B	B	B	B	A	A	B	B	A	A	B	A	B	B	A	B	B	A
5A-12	B	B	A	A	B	B	A	B	A	A	B	B	A	A	A	B	B	A	B	B	A	A	A	B	B	B	A	A	B	B	B	B	B	A	A	B	B	A	A	B	A	B	B	A	B	B	A
5A-13	B	B	A	A	B	B	A	B	B	A	B	B	A	A	A	B	B	A	B	B	A	A	A	B	B	B	A	A	B	B	B	B	B	A	A	B	B	A	A	B	A	B	B	A	B	B	A
5A-14	B	B	A	A	B	B	A	B	B	A	B	B	A	A	A	A	B	A	B	B	A	A	A	B	B	B	A	A	B	B	B	B	B	A	A	B	B	A	A	B	A	B	B	A	B	B	A
5A-15	B	B	A	A	B	B	A	B	B	A	B	B	A	A	A	A	B	A	B	B	A	A	A	B	B	B	A	A	B	B	B	B	B	A	A	B	B	A	A	B	B	B	B	A	B	B	A
5A-16	B	B	A	A	B	B	A	B	B	A	B	B	A	A	A	B	B	A	B	B	A	A	A	B	B	B	A	A	B	B	B	B	B	A	U	B	B	A	A	B	B	B	B	A	B	B	A
5A-17	B	B	A	A	B	B	A	B	B	A	B	B	A	A	A	B	B	A	B	B	A	A	A	B	B	B	B	A	B	B	B	A	B	A	u	B	B	A	A	B	B	B	B	A	B	B	A
5A-18	B	B	A	A	B	B	A	B	B	A	B	B	A	A	A	B	B	B	B	B	A	A	A	B	B	B	B	A	B	B	B	A	B	A	U	B	B	A	A	B	B	B	B	A	B	B	A
5A-19	B	B	A	A	B	B	A	B	B	A	B	B	A	A	A	B	B	B	B	B	A	A	A	B	B	B	B	A	B	B	B	A	B	A	U	B	B	A	A	B	A	B	B	A	B	B	A
5A-20	B	B	A	A	B	B	A	B	B	A	B	B	A	A	A	B	B	B	B	B	A	A	A	B	B	B	B	A	B	B	B	A	B	A	u	B	B	A	A	B	A	B	B	A	B	A	A
5A-21	B	B	A	A	B	B	A	B	B	A	B	B	A	A	A	B	b	B	B	B	A	B	A	B	B	B	B	B	B	B	B	A	B	A	U	B	B	A	A	B	A	B	B	A	B	A	A
5A-22	A	B	A	A	B	B	A	B	B	A	B	A	A	A	A	B	B	B	B	B	A	B	A	B	B	B	B	B	B	B	B	A	B	A	U	B	B	b	A	B	A	B	B	A	B	A	A
5A-23	A	B	A	A	B	B	A	B	B	A	B	A	A	A	A	B	A	B	B	B	A	B	A	B	B	B	B	B	B	B	B	A	B	A	u	b	B	B	a	B	B	B	B	A	B	A	A
5A-24	A	B	A	A	B	B	A	B	B	A	B	A	A	A	A	B	A	B	B	B	A	B	A	B	B	B	B	B	B	B	B	A	B	A	B	B	B	B	B	B	B	B	B	A	A	A	A
5A-25	A	B	A	A	B	B	A	B	B	A	B	A	A	A	A	B	A	B	A	B	A	B	A	B	B	B	B	B	B	B	B	A	B	A	B	B	B	B	B	B	a	B	B	A	A	A	A
5A-26	A	B	A	A	B	B	A	B	B	A	B	A	A	A	A	A	A	B	A	B	A	B	A	B	B	B	B	B	B	B	B	A	B	A	B	B	B	B	B	B	A	B	B	A	A	A	A
5A-27	A	B	A	A	B	B	A	B	B	A	B	A	A	A	A	A	A	b	A	B	A	B	A	B	B	B	B	B	B	B	B	A	B	A	B	B	B	B	B	B	A	A	B	A	A	A	A
5A-28	A	B	A	A	B	B	A	B	B	A	B	A	A	A	A	A	A	B	A	B	A	B	A	B	B	B	B	B	B	B	B	A	B	A	B	B	B	A	B	B	A	A	B	A	A	A	A
5A-29	A	B	A	A	B	B	A	B	B	A	B	A	A	A	A	A	A	b	A	B	A	B	A	B	B	B	B	B	B	B	B	A	b	A	B	B	B	A	B	B	A	B	B	A	A	A	A
5A-30	A	B	A	A	B	B	A	B	B	A	B	A	A	A	A	A	A	B	A	B	A	B	A	B	B	B	B	B	B	B	B	A	B	A	A	B	B	A	B	B	A	B	B	A	A	A	u
5A-31	A	B	A	A	B	B	A	B	B	A	B	A	A	A	A	A	B	B	A	B	A	B	A	B	B	B	B	B	B	B	B	A	B	A	A	B	B	A	B	B	A	B	B	B	A	A	U
5A-32	A	B	A	A	B	B	A	B	B	A	B	A	B	A	A	A	B	B	A	B	A	B	A	B	B	B	B	B	B	B	B	A	B	A	A	B	B	A	B	B	A	B	B	B	A	A	B
5A-33	A	B	A	A	B	B	A	B	B	A	A	A	B	A	a	A	B	B	A	B	A	B	A	B	B	B	B	B	B	A	B	A	b	A	A	B	B	A	B	B	A	B	B	B	A	A	B
5A-34	A	B	A	A	b	B	A	B	B	A	A	A	B	B	A	A	b	B	A	B	A	B	a	B	b	B	B	B	B	A	B	A	b	A	A	B	B	B	B	B	A	B	B	B	B	A	B
5A-35	A	B	A	A	B	B	A	B	B	A	A	A	B	B	A	A	B	B	A	B	A	B	A	B	B	B	B	B	B	A	B	A	B	A	A	A	B	B	B	B	A	B	B	B	B	A	B
5A-36	A	B	A	A	B	B	A	B	B	A	A	A	B	B	A	A	B	B	A	A	A	B	A	B	A	B	B	B	B	A	B	B	B	A	A	A	B	B	B	B	A	B	B	A	B	A	B
5A-37	B	B	A	A	B	B	A	B	B	A	A	A	B	B	A	A	B	A	A	A	A	B	A	B	A	B	B	B	B	A	B	B	B	A	A	A	B	B	B	A	A	B	B	A	B	A	B
5A-38	B	B	A	A	B	B	A	B	A	A	A	A	B	B	A	A	B	A	A	A	a	B	A	B	A	B	B	B	A	A	B	B	B	A	A	A	B	B	B	A	A	B	B	A	B	A	B
5A-39	B	B	A	A	B	B	A	B	A	A	A	A	B	B	A	A	B	A	A	A	B	B	A	B	A	B	B	B	A	A	B	B	B	B	A	A	b	B	B	A	A	B	B	A	B	A	B
5A-40	B	B	A	A	B	B	A	B	A	B	A	A	B	B	A	A	B	A	A	A	B	B	A	B	A	B	B	B	A	A	B	B	B	B	A	A	b	B	B	A	A	B	B	A	B	A	B
5A-41	B	B	B	A	B	A	B	B	A	B	A	A	B	B	A	A	B	A	B	A	B	B	A	B	A	B	B	A	A	A	B	B	B	B	A	A	B	B	B	A	A	B	B	A	B	A	B
5A-42	B	B	B	A	A	A	B	B	A	B	A	A	B	B	A	A	B	A	B	A	B	B	A	B	A	B	B	A	A	A	B	B	b	B	A	A	B	B	B	A	A	B	B	A	B	A	B
5A-43	B	B	B	A	A	A	B	B	A	A	B	A	B	B	A	A	b	A	B	A	B	B	A	B	A	B	B	A	A	A	B	B	B	B	A	A	B	B	B	A	A	B	B	a	B	A	B
5A-44	b	B	B	a	A	A	B	B	A	A	B	A	B	B	A	A	B	a	B	A	b	B	A	B	A	B	B	a	a	A	B	B	b	B	A	A	A	B	B	A	A	B	B	A	B	a	B
5A-45	B	B	B	A	a	A	B	B	A	A	B	A	B	B	A	A	B	A	B	A	B	B	a	B	A	A	B	A	A	A	B	B	B	B	a	A	A	B	B	A	A	B	B	A	B	A	B
5A-46	b	b	b	A	A	A	b	B	A	A	B	A	b	B	A	A	B	A	b	A	b	B	A	B	A	A	B	A	A	A	B	B	b	B	A	A	A	B	B	A	B	B	B	A	B	A	B
5A-47	B	B	B	A	A	A	B	B	A	B	B	A	B	B	A	A	B	A	B	A	B	B	A	B	A	A	B	A	A	A	B	B	B	B	A	B	A	B	B	A	B	B	B	B	B	A	B
5A-48	B	B	B	A	A	A	B	B	A	B	B	A	B	B	A	A	B	A	B	A	A	B	A	B	A	A	B	A	A	A	B	B	B	B	A	B	A	B	B	A	B	B	B	B	B	A	B
5A-49	B	B	B	A	A	A	B	A	A	B	B	A	B	B	A	A	B	A	B	A	A	B	A	B	A	A	B	A	A	A	B	B	B	B	A	b	A	B	B	A	B	B	B	B	B	A	B
5A-50	B	B	B	A	A	A	B	A	A	B	B	A	B	B	A	A	B	A	B	A	A	B	A	B	A	A	B	A	A	A	B	B	B	B	A	b	A	A	B	A	B	B	B	A	B	A	B
5A-51	B	B	B	A	A	A	B	A	A	B	B	A	B	B	A	A	B	A	B	A	A	B	A	B	A	A	B	B	A	A	B	B	B	B	A	B	A	A	B	A	B	B	B	A	B	A	B
5A-52	B	B	B	A	A	A	B	A	A	B	B	A	B	B	A	A	B	A	B	A	A	B	A	A	A	A	B	B	A	A	B	B	B	B	A	B	A	A	B	A	B	B	B	A	B	A	B
5A-53	B	B	B	A	A	A	B	A	A	B	B	A	B	B	A	A	B	A	B	A	A	B	A	A	A	A	B	A	A	A	B	B	B	B	A	B	A	A	A	A	B	B	B	A	B	A	B
5A-54	B	B	B	A	A	A	B	B	A	B	B	A	B	B	A	A	B	A	B	A	A	B	A	A	A	A	A	A	A	A	B	B	B	B	A	B	B	A	A	A	B	B	B	A	B	A	B
5A-55	B	B	B	A	A	A	B	A	A	B	B	A	A	B	a	A	B	a	B	A	a	B	A	A	A	A	A	A	A	A	A	B	B	B	a	B	B	A	A	A	B	B	B	A	B	A	B
5A-56	B	B	B	A	A	A	B	A	A	B	B	A	A	B	A	A	B	A	B	A	A	B	A	A	A	A	B	A	A	A	A	B	B	B	A	b	B	A	A	A	B	B	B	A	B	A	B
5A-57	B	B	B	A	A	A	B	A	B	B	B	A	A	B	A	A	B	A	B	A	A	B	A	A	A	A	B	A	A	A	A	B	B	B	A	B	B	A	A	A	B	B	B	A	B	A	B
5A-58	B	B	B	A	A	A	B	A	B	B	B	A	A	B	A	A	B	a	B	A	a	B	A	A	A	A	B	A	A	A	A	B	B	B	A	B	B	A	A	A	B	B	B	A	B	A	A
5A-59	b	B	B	A	A	A	B	A	B	B	B	A	A	B	A	A	B	A	B	A	A	B	A	A	B	B	B	A	A	A	A	B	B	B	A	B	B	A	A	A	B	B	B	A	B	A	A
5A-60	B	B	B	A	A	A	B	A	A	B	B	B	a	B	a	a	B	a	B	A	a	B	A	A	B	B	B	A	A	A	A	B	B	B	a	B	B	A	A	A	B	B	B	A	B	A	A
5A-61	b	b	b	A	A	B	B	A	A	B	B	B	A	A	A	A	b	b	b	A	A	B	A	A	B	B	B	A	A	A	A	B	b	B	A	B	B	A	A	A	B	b	B	A	B	A	A
5A-62	B	B	B	A	A	B	B	A	A	B	a	A	A	a	a	A	B	B	B	A	a	B	a	A	B	B	B	A	A	A	B	B	B	b	a	B	B	A	A	A	B	B	B	a	B	a	A
5B-1	A	B	B	A	A	A	B	A	A	B	B	A	B	u	B	B	A	b	B	B	A	A	b	A	B	B	B	A	A	A	B	B	a	B	u	B	B	A	A	A	A	A	B	A	B	A	A
5B-2	A	B	B	A	A	A	B	A	A	B	B	A	B	u	B	B	B	B	B	B	A	A	B	A	B	A	B	A	B	A	B	B	A	B	u	B	B	A	A	A	B	A	B	A	B	A	A
5B-3	A	B	B	B	A	A	B	A	A	B	B	A	A	u	B	B	B	A	A	B	A	A	B	A	B	A	B	A	B	A	B	B	A	B	u	B	B	A	A	A	B	B	B	A	B	A	A
5B-4	A	B	B	B	A	A	B	A	u	B	B	A	A	u	A	B	B	A	A	B	B	A	B	A	B	A	B	B	B	A	B	A	B	B	u	B	B	A	A	A	B	B	B	B	B	A	B
5B-5	a	B	B	B	A	B	B	A	U	B	B	A	A	b	A	B	B	A	A	B	B	A	B	A	B	A	A	A	B	A	B	A	B	B	B	U	U	A	A	A	B	B	B	B	B	A	B
5B-6	a	A	B	B	B	B	B	B	u	B	B	A	A	B	a	B	B	a	a	B	B	A	B	A	B	A	A	A	B	A	B	a	B	B	B	A	B	A	A	B	u	B	B	B	B	A	B
5B-7	A	A	B	B	A	A	B	B	U	B	B	A	A	B	A	B	B	A	A	B	B	A	B	A	B	A	A	A	B	A	B	A	B	B	B	A	B	A	A	B	U	B	B	B	A	A	B
5B-8	A	A	B	B	A	A	B	B	U	B	A	A	A	B	A	B	B	A	A	A	B	A	B	A	B	A	A	A	B	A	B	A	B	B	B	A	B	A	A	B	U	B	B	B	A	A	A
5B-9	A	A	B	B	A	A	B	B	u	B	A	A	A	B	A	B	B	A	A	A	B	A	B	A	B	A	A	A	B	A	B	A	A	B	B	A	B	A	A	B	u	B	B	B	A	A	A
5B-10	A	A	B	B	B	A	B	B	u	B	A	A	A	B	A	B	B	A	A	A	B	A	B	A	B	A	A	A	B	A	B	A	A	B	B	A	B	A	A	B	u	B	B	B	A	A	A
5B-11	A	A	B	B	B	A	B	B	A	B	A	A	A	B	A	B	B	A	A	A	B	A	B	A	B	A	A	A	B	A	B	A	A	B	B	A	B	A	A	B	U	B	B	A	A	A	A
5B-12	A	A	B	B	B	A	B	B	A	B	A	A	B	B	A	B	B	A	A	A	B	A	B	A	B	A	A	A	B	A	B	A	B	B	B	A	B	A	A	B	U	B	B	A	A	A	A
5B-13	A	A	B	B	B	A	B	B	A	B	A	A	B	B	A	A	B	A	A	A	B	A	B	A	B	A	A	A	B	A	B	A	B	B	B	A	B	A	A	B	A	B	B	A	B	A	A
5B-14	A	A	B	B	B	A	B	B	A	B	A	A	B	B	B	A	B	A	A	A	B	A	B	A	B	A	A	A	B	A	B	A	B	B	A	A	B	u	A	A	A	B	A	A	u	B	B
5B-15	A	A	B	B	A	A	B	B	A	B	A	A	B	B	B	A	B	A	A	A	B	A	B	A	B	A	A	A	B	A	B	A	B	B	A	a	B	U	A	A	A	B	A	A	U	B	B
5B-16	A	A	A	B	A	A	B	B	A	B	A	A	B	B	B	A	B	A	A	A	B	A	B	A	B	A	B	A	B	A	B	A	B	B	A	A	B	u	A	A	A	B	A	A	u	B	B
5B-17	A	A	A	b	A	A	B	B	A	B	B	A	B	b	b	A	b	a	A	A	b	A	b	A	B	A	B	A	B	A	B	A	b	B	A	A	B	u	A	A	A	B	A	A	u	B	B
5B-18	a	a	A	B	A	B	B	B	A	B	B	A	B	B	B	A	b	A	A	A	b	A	B	A	B	A	B	A	B	A	B	A	B	B	A	a	b	U	A	A	A	B	a	A	U	B	B
5B-19	a	A	a	B	a	B	B	B	A	B	B	A	B	B	B	U	B	A	a	a	B	A	B	A	B	a	B	A	B	a	B	a	B	B	A	B	B	u	a	A	A	B	A	A	u	B	B
5B-20	A	A	A	B	A	B	A	B	A	B	B	A	B	B	B	A	b	A	A	A	B	A	B	A	B	A	B	A	B	A	B	A	B	B	A	B	B	U	A	A	A	B	A	A	U	B	B
5B-21	A	A	A	B	A	B	A	B	A	B	B	A	B	B	B	A	b	A	A	A	B	A	B	A	B	A	B	A	B	A	B	A	B	A	A	b	b	U	A	A	A	B	A	A	U	B	B
5B-22	a	A	A	A	A	B	A	B	A	B	B	A	B	B	B	A	B	A	A	A	B	A	B	A	B	A	B	A	B	A	B	A	B	A	A	B	B	A	A	A	A	B	A	A	U	B	B
5B-23	a	A	A	A	A	B	A	B	A	B	B	A	B	B	B	A	B	A	A	A	B	A	B	A	B	A	B	A	B	A	B	A	B	A	A	B	B	A	A	A	A	B	A	B	u	B	B
5B-24	a	A	A	A	A	A	A	B	A	B	B	A	B	B	B	A	B	A	A	A	B	A	B	A	B	A	B	A	B	A	B	A	B	A	A	B	B	A	A	A	A	B	A	B	u	B	B
5B-25	a	a	a	A	A	A	A	B	A	B	B	A	B	B	B	A	B	A	A	A	B	A	B	A	B	A	B	A	B	A	B	A	B	A	A	B	B	a	A	A	B	B	A	B	u	B	B
5B-26	A	A	A	A	A	A	A	B	A	B	B	A	B	B	B	A	B	A	A	A	B	A	B	A	B	A	B	A	B	A	B	A	B	A	A	A	B	A	A	A	B	B	B	B	u	B	B
5B-27	A	A	A	A	A	A	A	A	A	B	B	A	B	B	B	A	b	B	A	A	B	A	B	A	B	A	B	A	B	A	B	A	B	A	A	A	B	A	A	A	B	A	B	B	U	B	B
5B-28	A	A	A	A	A	A	A	A	A	B	B	A	B	B	B	A	B	B	A	A	B	A	B	A	B	A	B	A	B	A	B	A	B	A	A	A	B	A	A	A	A	A	B	B	u	B	B
5B-29	A	A	A	A	A	A	A	A	A	B	B	A	B	B	B	A	b	B	A	A	b	A	B	A	B	A	B	A	B	A	A	A	B	A	A	A	B	A	B	B	A	A	B	B	U	B	B
5B-30	A	A	B	A	A	A	A	A	B	A	B	A	B	B	B	A	B	B	A	A	B	A	A	A	B	A	B	A	B	B	A	u	B	A	A	A	B	A	B	B	A	A	B	B	A	B	B
5B-31	A	A	B	A	A	A	A	A	B	A	B	A	B	B	B	A	B	B	A	A	B	A	A	A	B	A	B	A	B	B	A	u	B	A	A	A	B	B	B	B	A	A	B	B	A	B	B
5B-32	A	B	B	A	A	A	A	A	B	A	B	A	B	B	B	A	B	B	A	A	B	A	A	A	B	A	B	A	B	B	A	B	B	A	A	A	B	B	B	B	A	A	B	B	A	B	B
5B-33	A	B	B	A	A	A	A	A	B	A	B	A	B	B	B	B	B	B	A	A	B	A	A	A	B	A	B	A	B	B	B	B	B	A	A	A	u	B	B	B	A	A	B	B	A	B	B
5B-34	A	B	A	A	B	A	A	A	B	A	B	A	B	B	B	B	B	B	A	A	B	A	B	A	B	A	B	A	B	A	A	B	B	A	A	B	A	B	B	B	A	A	B	b	B	B	B
5B-35	A	B	A	A	B	A	A	B	B	A	B	B	B	B	B	B	B	B	A	A	B	A	B	A	B	A	B	A	B	A	A	B	B	A	A	B	A	B	B	B	A	A	B	B	B	B	B
5B-36	A	B	A	A	B	A	A	B	B	A	B	B	B	B	B	B	B	B	A	A	B	A	B	A	B	A	B	A	B	A	B	B	B	A	A	B	A	B	B	B	A	A	B	B	B	B	B
5B-37	a	A	A	A	B	A	A	B	B	A	B	B	B	B	B	B	B	B	A	B	B	A	B	A	B	A	B	A	B	A	B	B	B	B	A	B	A	B	B	B	B	A	B	B	B	B	B
5B-38	A	A	A	A	B	A	A	B	B	A	B	B	B	B	B	B	B	B	A	B	B	A	B	A	B	A	B	A	B	A	B	A	B	B	A	B	A	B	B	B	B	A	B	B	B	B	B
5B-39	A	A	A	A	B	A	A	B	B	A	B	B	B	B	B	B	B	B	A	B	B	A	B	A	B	A	A	A	B	A	B	A	B	B	A	B	A	B	B	B	B	A	B	B	B	B	B
5B-40	A	A	A	A	B	A	A	B	B	A	B	B	B	B	B	B	B	A	A	B	B	A	B	A	B	A	A	A	B	A	B	A	B	B	A	A	A	B	B	B	B	A	B	B	B	B	B
5B-41	A	A	A	A	A	A	A	B	B	A	B	B	B	B	B	B	B	A	A	B	B	A	B	B	B	A	A	A	B	A	B	A	B	B	A	A	A	B	B	B	B	A	B	B	B	B	B
5B-42	A	A	A	A	A	A	A	A	B	A	B	B	B	B	B	B	B	A	A	B	B	B	B	B	B	A	A	A	B	U	B	A	B	B	A	A	A	B	B	B	B	A	B	B	B	B	B
5B-43	A	A	A	A	A	A	A	A	B	a	B	B	B	B	B	B	B	A	A	A	B	B	B	B	B	a	A	a	B	u	B	A	B	B	a	a	A	B	B	B	B	A	B	B	B	B	B
5B-44	A	A	B	A	A	A	A	A	B	A	B	B	B	B	B	B	B	A	A	A	B	B	B	B	B	A	A	A	B	U	B	A	B	B	A	A	A	B	B	B	B	A	B	B	B	B	B
5B-45	A	A	B	A	A	A	A	A	B	A	B	B	B	B	B	B	B	A	A	A	B	B	B	B	B	A	u	A	B	u	B	A	B	B	A	A	A	A	B	B	B	A	B	B	B	B	B
5B-46	A	A	B	A	A	A	A	A	B	A	B	B	B	B	B	B	B	A	A	A	B	B	B	B	B	A	A	A	A	U	B	A	B	B	A	A	A	A	B	B	B	A	B	B	B	B	B
5B-47	a	a	B	B	A	a	A	A	B	A	A	B	B	B	B	B	B	a	u	a	B	B	B	B	B	A	A	A	A	B	B	A	b	B	a	A	A	A	B	B	B	a	B	B	B	B	B
5B-48	A	A	B	B	A	A	A	B	B	A	A	B	B	B	B	B	B	A	u	A	B	b	B	B	B	A	A	B	A	B	B	A	B	B	A	A	A	A	B	B	b	A	B	B	B	B	B
5B-49	A	A	B	B	A	A	A	B	B	A	A	B	B	B	B	B	B	A	u	A	B	B	B	B	B	A	A	B	A	B	B	A	B	B	A	A	A	A	B	B	A	A	B	B	B	B	B
5B-50	a	A	B	B	A	A	A	B	B	A	A	B	B	B	B	B	A	A	u	A	B	B	B	B	B	A	A	B	A	B	A	A	B	B	A	A	A	A	B	B	A	A	B	B	B	B	B
5B-51	a	B	B	B	A	A	A	B	B	A	A	B	B	B	B	B	A	A	U	A	B	B	B	B	B	A	A	B	A	B	A	A	B	B	A	A	A	A	B	B	A	A	B	B	B	B	B
5B-52	A	B	B	B	A	A	A	B	B	A	A	B	B	A	B	B	A	A	u	A	b	B	B	B	B	A	A	B	A	B	A	A	B	B	A	B	B	A	B	B	A	A	B	B	B	B	B
5B-53	A	B	B	B	B	A	A	B	B	A	A	B	B	A	B	B	A	a	u	A	B	B	B	B	B	A	A	B	A	B	A	A	B	B	A	B	B	A	B	B	A	A	B	B	B	B	B
5B-54	A	B	A	B	B	A	A	B	B	A	A	B	B	A	B	B	A	A	U	A	B	B	B	B	B	A	A	B	A	B	A	A	B	B	A	b	b	A	B	B	A	A	B	B	B	u	B
5B-55	a	B	A	B	B	A	A	B	B	A	A	B	B	A	B	B	a	a	u	A	B	B	B	B	B	A	A	B	A	B	A	A	B	A	A	B	B	A	B	B	A	A	B	B	B	u	B
5B-56	B	B	A	B	B	A	A	B	B	A	A	B	B	A	A	B	A	B	u	A	B	B	B	B	B	A	A	B	A	B	A	a	B	A	A	b	B	A	B	B	A	A	b	B	A	U	B
5B-57	B	B	A	B	B	A	A	B	B	A	A	b	B	A	A	B	A	B	U	A	B	B	B	B	B	A	A	B	A	B	A	B	B	A	A	B	B	A	A	B	B	A	B	B	a	U	B
5B-58	B	B	A	B	B	A	A	B	B	A	A	B	B	A	A	B	A	B	U	A	B	B	B	B	B	A	A	B	A	B	A	B	B	A	A	B	b	B	A	B	B	A	B	B	A	U	B
5B-59	B	B	A	B	B	A	A	B	B	A	A	A	B	A	A	B	u	B	B	A	B	B	B	B	A	A	A	B	A	B	A	A	B	A	A	B	A	B	B	u	B	A	B	B	A	A	A
5B-60	B	A	A	B	B	a	A	B	B	A	A	A	B	a	A	B	u	B	B	A	B	B	B	B	A	B	A	B	A	B	a	A	B	A	A	B	a	B	B	u	B	a	A	B	A	A	A
5B-61	B	A	A	B	B	A	A	B	B	A	A	A	B	A	A	A	u	B	B	A	B	B	B	B	A	B	A	B	A	B	A	A	B	A	A	B	A	B	B	U	B	A	A	B	A	A	A
5D-1	B	B	A	A	A	B	B	B	A	B	A	A	A	A	B	B	B	B	B	A	B	A	B	A	B	A	A	B	B	A	B	A	A	A	A	A	B	A	A	A	A	A	A	A	B	B	B
5D-2	B	B	A	A	A	B	B	B	A	B	A	A	A	A	B	B	B	B	B	B	A	A	B	A	B	A	A	A	B	A	B	A	A	A	A	A	B	A	A	B	A	A	A	A	B	B	B
5D-3	A	B	B	B	b	A	B	B	A	A	A	a	A	A	b	B	A	A	B	B	A	A	A	B	B	B	A	A	A	B	A	A	B	A	A	A	b	B	A	B	A	A	A	B	u	B	B
5D-4	a	B	B	b	B	A	B	b	A	A	A	A	A	A	b	B	A	A	B	b	B	A	A	B	B	B	A	A	A	B	A	A	B	A	A	A	b	B	A	B	A	A	A	B	B	B	b
5D-5	A	B	B	B	A	A	B	B	A	A	A	A	A	A	B	B	A	A	B	B	B	A	A	B	B	B	A	B	A	B	A	A	B	A	A	A	B	B	A	B	A	A	A	B	B	B	B
5D-6	A	B	B	B	A	B	B	B	A	A	A	A	A	A	u	B	A	A	B	A	b	A	u	B	B	B	A	B	A	B	A	A	B	A	B	A	B	B	A	A	A	A	A	B	B	B	B
5D-7	A	B	B	B	A	B	B	A	A	A	A	A	A	A	B	B	A	A	B	A	B	A	u	B	B	B	A	B	A	B	A	A	B	A	B	A	B	B	A	A	A	A	A	B	B	B	B
5D-8	A	B	B	B	A	B	A	A	A	A	B	A	B	B	B	b	A	A	B	A	B	A	A	B	B	B	A	B	A	B	A	A	B	A	B	A	B	B	A	A	A	A	A	B	A	B	B
5D-9	B	B	B	B	A	B	A	A	A	A	B	A	A	B	B	B	A	A	B	A	B	A	A	B	B	B	A	B	A	B	A	A	B	A	B	A	B	B	A	A	A	A	A	B	A	B	B
6A-1	A	B	A	A	A	B	A	B	A	A	A	B	B	A	B	A	A	A	B	A	B	A	A	B	A	A	B	A	A	B	B	A	A	A	A	A	A	u	A	A	A	A	A	A	A	A	A
6A-2	A	B	A	B	A	B	A	B	A	A	A	B	B	A	B	A	A	A	B	A	b	A	A	B	A	A	B	A	A	B	B	A	A	A	A	A	A	u	A	A	A	A	A	A	A	A	A
6A-3	A	B	A	B	A	B	A	B	A	A	A	B	B	A	B	A	A	A	B	A	B	A	A	B	A	A	B	A	A	B	B	A	A	A	A	A	A	U	A	A	B	A	A	A	A	A	A
6A-4	A	B	B	B	A	B	A	B	A	B	A	B	B	A	B	A	A	A	B	A	B	A	A	B	A	A	B	A	A	B	B	A	A	B	A	A	A	U	B	A	B	A	A	A	A	A	A
6A-5	A	B	B	B	A	B	A	B	A	B	A	B	B	A	B	A	a	A	A	A	B	A	A	B	A	A	B	A	A	B	B	A	A	B	A	A	A	U	B	A	B	B	A	A	A	A	A
6A-6	A	B	b	A	A	B	A	B	A	B	A	B	B	A	b	A	A	A	A	A	b	A	A	B	A	A	B	A	B	B	B	A	A	b	A	A	A	A	B	A	B	b	A	A	B	A	A
6A-7	A	B	B	A	B	B	A	B	u	A	A	B	B	A	A	A	A	A	A	A	B	A	A	A	A	A	B	A	B	A	B	A	A	B	A	A	A	A	B	A	B	B	A	A	B	B	B
6A-8	A	B	B	A	B	B	A	B	U	A	A	B	B	A	A	A	A	A	A	A	B	A	A	A	A	A	B	A	B	B	B	A	A	B	A	A	b	A	B	A	B	B	B	A	B	B	B
6A-9	B	B	B	A	B	B	A	B	A	A	A	B	B	A	A	A	A	A	A	A	B	A	A	A	A	A	B	B	B	B	B	A	A	B	A	A	B	A	B	A	B	B	B	A	B	B	B
6A-10	B	B	B	A	B	B	A	B	A	A	A	B	B	A	A	A	A	A	A	B	B	A	A	A	A	A	B	b	B	B	B	A	A	B	A	A	B	A	B	A	B	B	B	A	B	B	B
6A-11	B	B	B	B	A	b	A	B	A	A	A	B	A	A	A	A	A	a	A	B	B	A	A	B	A	A	A	B	B	B	B	A	A	B	A	A	A	A	B	A	B	B	A	A	B	B	B
6A-12	B	B	A	B	A	A	A	B	A	A	A	B	A	A	A	A	B	A	a	B	A	A	A	B	A	A	A	B	B	B	B	A	B	B	B	A	A	A	B	B	B	B	A	A	B	B	B
6A-13	B	B	A	B	A	A	A	B	A	B	A	B	A	A	A	A	B	A	A	B	A	A	A	B	A	A	A	B	B	B	B	A	B	B	B	A	A	A	B	B	B	B	A	A	B	B	B
6A-14	B	B	A	B	A	A	A	B	A	B	B	B	A	A	A	A	B	A	A	B	A	B	B	B	A	B	A	B	B	B	B	A	B	B	B	A	A	A	B	B	B	B	A	B	B	B	B
6A-15	b	B	a	B	A	A	A	B	A	B	B	B	A	A	A	A	B	A	a	B	A	B	B	B	A	B	A	B	B	A	B	A	B	B	B	A	A	A	B	B	B	B	A	B	B	B	B
6A-16	B	B	A	B	A	A	A	B	A	B	B	B	A	A	A	A	B	A	A	B	A	B	B	B	A	B	A	B	B	A	B	A	B	B	B	A	A	A	B	B	B	B	A	A	B	B	B
6A-17	B	B	A	B	A	A	A	B	A	B	B	B	A	A	A	A	B	A	A	B	A	B	A	B	A	B	A	B	B	A	B	A	B	B	B	A	A	A	B	B	U	B	A	A	B	B	B
6A-18	B	B	A	B	A	A	A	B	A	B	B	B	A	B	A	A	B	A	A	B	A	B	A	B	A	B	A	B	B	A	B	A	B	B	B	A	A	A	B	B	U	B	A	A	B	B	B
6A-19	B	B	A	B	A	A	A	B	A	B	A	B	A	B	A	A	B	A	A	A	A	B	A	B	A	B	A	B	B	A	B	B	B	B	B	A	A	A	B	B	A	B	A	A	B	B	B
6A-20	B	B	A	B	A	A	A	B	B	B	A	B	A	B	A	A	B	A	A	A	A	B	A	B	A	B	A	B	B	A	B	B	B	B	B	A	A	A	B	B	A	B	A	A	B	B	B
6A-21	B	B	A	B	B	A	A	B	B	B	A	B	A	b	A	a	B	A	A	A	A	B	A	B	A	B	A	B	B	A	B	B	B	B	B	B	A	A	B	B	A	B	A	A	B	B	B
6A-22	B	B	A	B	B	A	A	B	B	B	A	B	A	A	A	a	B	A	A	B	A	B	A	B	A	B	A	B	B	A	B	B	B	B	B	B	a	A	B	B	A	B	B	A	B	B	B
6A-23	B	B	A	B	B	A	A	B	B	B	A	B	A	A	A	u	B	A	a	B	A	B	A	B	A	B	A	B	B	A	B	B	B	B	B	B	A	A	B	B	A	B	B	A	B	B	B
6A-24	b	A	A	B	B	A	A	B	B	B	A	B	A	A	A	u	B	A	A	B	A	B	A	A	A	B	A	B	B	A	B	B	B	B	B	B	A	A	B	B	A	B	B	A	B	B	A
6A-25	B	A	B	B	B	A	B	B	B	A	A	B	A	A	A	U	B	A	A	B	A	A	A	A	A	A	A	B	B	A	B	B	B	B	B	B	a	a	B	B	B	B	B	A	B	B	A
6A-26	B	A	B	B	B	A	B	B	B	A	A	B	A	A	A	u	B	A	A	A	A	A	A	A	A	A	A	B	A	A	A	B	B	B	B	B	A	B	B	B	b	B	B	A	B	A	A
6A-27	B	A	A	B	B	A	A	B	B	A	A	B	A	A	A	u	B	A	A	A	A	A	A	A	A	B	A	B	A	B	A	A	B	B	B	B	A	B	B	B	B	B	B	A	A	A	A
6A-28	b	A	A	B	B	A	A	B	B	A	A	B	A	A	A	u	B	A	A	A	A	A	a	A	a	B	A	B	A	B	A	A	B	B	B	B	A	B	B	B	B	b	B	A	a	A	B
6A-29	B	A	A	B	B	A	a	A	B	A	A	B	a	A	A	u	B	A	A	A	A	A	A	A	a	B	A	B	a	B	A	a	A	B	B	B	a	a	B	B	B	B	B	a	a	a	B
6A-30	B	A	B	B	B	A	A	A	B	A	A	B	A	A	A	u	B	A	A	A	A	A	A	A	A	B	A	B	A	B	A	A	A	B	B	B	A	A	B	B	B	B	B	A	A	A	B
6A-31	B	A	B	B	B	A	A	A	B	A	A	B	A	A	A	A	B	A	A	A	A	A	A	A	A	B	A	B	A	B	A	A	A	B	B	B	A	A	B	B	B	B	A	A	A	A	B
6A-32	A	A	B	B	B	A	A	B	B	A	A	B	A	A	A	A	B	A	A	A	A	A	A	A	B	A	A	B	A	B	A	A	A	B	B	B	A	A	B	B	B	B	A	A	A	A	B
6A-33	A	A	B	A	B	A	A	B	B	B	A	A	A	B	A	A	B	A	B	A	A	A	A	A	B	A	A	B	A	B	A	A	A	B	B	B	B	A	B	B	B	B	A	A	A	A	B
6A-34	A	A	B	A	A	A	A	B	B	B	B	A	A	B	A	A	B	A	B	A	A	A	A	A	B	A	A	B	A	B	A	A	A	B	B	B	B	A	B	B	B	B	A	A	A	A	B
6A-35	A	A	B	A	A	A	A	B	B	B	B	A	A	B	A	A	b	A	B	A	A	A	A	B	B	A	A	B	A	B	A	A	A	B	B	B	B	A	B	B	B	B	A	A	A	A	B
6A-36	A	A	B	A	A	A	A	B	B	A	B	A	A	B	A	B	B	A	B	A	A	A	A	B	B	A	A	B	A	B	B	A	A	B	B	B	B	A	B	B	B	B	A	A	A	A	A
6B-1	B	B	A	B	A	B	B	B	B	A	A	B	B	A	A	A	B	A	B	B	A	B	B	A	U	A	A	B	A	A	B	A	A	A	A	A	U	A	B	U	A	A	B	B	A	B	A
6B-2	B	A	A	B	A	B	B	B	B	B	A	B	B	A	B	B	B	A	B	B	A	B	A	A	B	B	B	B	A	A	B	A	A	A	A	A	A	A	B	A	U	B	A	B	A	B	B
6B-3	B	A	A	B	B	B	B	B	A	B	A	A	A	A	B	B	B	A	A	B	B	A	A	A	B	A	B	B	A	A	B	A	A	A	B	A	B	A	A	A	b	B	B	B	A	B	B
6B-4	B	A	A	B	B	B	B	B	A	B	A	A	A	A	B	B	B	A	A	B	B	A	A	A	B	A	B	B	A	A	B	A	A	A	B	A	B	A	A	A	B	B	B	B	A	A	B
6B-5	B	A	A	B	B	B	B	B	A	B	A	A	A	A	B	A	B	A	a	B	B	A	A	A	B	A	B	B	A	A	B	A	A	A	B	A	B	A	B	A	B	B	B	B	A	A	B
6B-6	B	A	A	B	B	B	B	B	A	B	A	A	A	A	B	A	B	A	A	B	A	A	A	A	B	A	B	B	A	A	B	A	A	A	B	A	B	A	B	A	B	B	B	B	A	A	B
6B-7	B	A	A	B	B	B	B	B	A	b	A	A	A	A	B	A	B	A	A	B	A	B	A	A	B	A	B	B	A	A	B	A	A	A	B	A	B	A	B	A	B	B	B	B	A	A	B
6B-8	B	A	A	B	B	B	B	B	A	B	A	A	A	A	B	A	B	A	a	B	A	B	A	A	B	A	B	A	A	A	B	A	A	A	B	A	B	A	B	A	B	B	B	B	A	A	B
6B-9	B	A	A	B	B	B	B	B	A	B	A	A	A	A	B	A	B	A	A	B	A	B	A	A	b	A	B	A	A	A	B	A	A	A	B	B	B	A	B	A	B	B	B	B	A	A	B
6B-10	B	A	A	B	B	B	B	B	A	B	A	A	A	A	B	A	B	A	A	B	A	B	A	A	B	B	B	A	A	A	B	A	A	A	B	B	B	A	B	A	B	B	B	A	A	A	B
6B-11	b	A	A	B	B	B	B	B	A	B	A	A	A	A	B	A	B	A	A	B	A	B	A	A	B	B	B	A	A	A	B	A	A	A	B	B	A	A	B	A	B	B	B	A	A	A	B
6B-12	B	A	A	A	B	B	B	B	B	B	A	A	A	a	B	A	B	A	A	B	A	B	A	A	B	B	B	B	B	A	A	A	A	A	B	B	a	A	B	A	B	B	B	A	A	a	B
6B-13	B	A	B	A	B	B	B	B	B	B	A	A	A	A	B	A	B	A	A	B	A	B	A	A	B	B	B	B	B	A	A	A	A	A	B	B	A	A	B	A	B	B	B	A	A	A	B
6B-14	B	A	B	A	B	B	B	B	B	B	A	A	A	A	B	A	B	A	A	B	A	B	A	A	B	B	B	B	B	A	A	A	A	A	A	B	A	A	b	A	B	B	B	A	A	A	B
6B-15	B	A	B	A	B	B	B	B	B	B	A	A	A	A	B	A	B	A	A	B	B	B	A	A	B	B	B	B	B	A	A	A	A	A	A	B	A	A	B	A	B	B	B	A	A	A	B
6B-16	B	A	B	A	B	B	B	B	B	B	A	A	A	A	B	A	B	A	A	B	B	B	B	A	B	B	B	B	B	A	A	A	A	A	A	B	A	A	A	A	B	B	B	A	A	A	B
6B-17	B	A	B	A	B	B	B	B	A	B	A	A	A	A	A	A	B	A	A	B	B	U	B	A	B	B	B	B	B	A	A	A	A	A	A	B	A	A	A	A	B	B	B	A	A	A	B
6B-18	b	A	B	A	B	B	B	B	B	B	A	A	A	A	A	A	B	A	A	B	B	u	B	A	B	B	B	B	B	A	A	A	A	A	A	B	a	A	A	A	B	B	B	A	A	A	B
6B-19	B	A	B	A	B	B	B	B	A	B	A	A	A	A	B	A	B	A	A	B	B	u	B	A	B	B	B	A	B	A	A	A	A	A	A	B	A	A	A	A	B	B	B	A	A	A	B
6B-20	B	A	B	A	B	B	B	B	A	B	A	A	A	A	B	A	B	A	A	B	B	U	B	A	B	B	B	A	B	A	A	A	A	A	A	A	A	A	A	A	B	B	B	A	A	A	B
6B-21	B	A	B	B	B	B	B	B	A	B	A	A	A	A	B	A	B	a	A	B	B	U	B	A	B	B	B	A	B	A	A	A	A	A	A	A	A	A	A	A	B	B	B	A	A	A	B
6B-22	B	A	B	B	B	B	B	B	A	B	A	A	A	A	B	A	B	A	A	B	B	u	B	A	B	B	B	A	B	A	A	A	A	A	A	A	A	A	A	B	B	B	B	A	A	A	B
6B-23	B	A	B	B	B	B	B	B	A	B	A	A	B	A	A	A	B	A	A	A	B	u	B	A	B	B	B	A	B	A	A	A	A	A	A	A	A	A	A	B	B	B	B	A	A	A	B
6B-24	B	A	B	B	B	B	B	B	A	B	A	A	B	A	A	A	B	A	A	A	B	u	B	A	B	B	B	A	B	A	A	A	A	A	A	A	A	A	A	B	B	B	B	A	B	A	B
6B-25	B	A	B	A	B	B	B	B	A	B	A	A	B	A	A	A	B	A	A	A	B	u	B	A	B	B	B	A	B	A	B	A	A	A	A	A	A	A	A	B	B	B	B	A	B	A	B
6B-26	B	A	B	A	B	B	B	B	A	B	A	A	B	A	A	A	B	A	A	A	B	u	B	B	B	B	B	A	B	A	B	A	A	A	A	A	A	A	A	B	B	B	B	A	B	A	B
6B-27	B	a	B	A	B	B	B	B	A	B	A	B	B	A	a	A	B	B	A	A	B	u	B	B	B	B	B	A	B	A	B	A	a	A	A	A	B	A	A	A	a	B	B	A	B	a	B
6B-28	B	A	A	A	B	B	B	B	A	B	A	B	B	A	A	A	B	B	A	A	B	u	B	B	B	B	B	A	B	A	B	A	A	A	A	A	B	A	A	A	A	B	B	A	B	A	B
6B-29	A	b	B	A	B	a	B	A	A	b	A	B	B	A	A	A	A	B	A	A	A	U	B	B	B	A	B	A	b	A	b	B	A	A	A	A	A	A	B	A	A	b	a	A	A	A	b
6B-30	a	B	B	A	B	A	B	A	A	B	A	B	B	A	a	a	A	b	A	A	A	U	B	A	B	A	B	A	B	A	B	b	a	A	A	A	A	A	B	A	A	B	A	A	A	A	B
6B-31	A	B	B	A	B	A	B	A	A	B	A	B	B	A	A	A	A	B	A	A	A	u	B	A	B	A	A	A	B	A	B	B	A	A	A	A	A	A	B	A	A	A	A	A	A	A	B
6B-32	A	B	B	A	B	A	B	A	A	A	A	B	B	A	A	A	A	B	A	A	A	U	A	A	A	A	A	A	B	A	B	B	A	A	A	A	A	A	B	A	A	A	A	A	A	A	B
6B-33	A	B	B	A	B	A	B	A	A	A	A	B	B	A	A	B	A	B	A	A	A	u	A	A	A	A	A	A	B	A	B	A	A	A	A	A	A	A	A	A	A	A	A	A	A	A	B
6B-34	A	B	b	A	B	A	B	A	A	B	A	B	A	B	A	B	A	B	A	A	A	U	A	A	A	B	A	A	B	A	B	A	A	A	A	A	A	A	B	A	A	A	A	A	A	B	B
6B-35	A	B	b	A	B	A	B	A	A	B	A	B	A	B	A	B	A	B	a	B	A	U	A	A	A	B	A	A	B	A	B	A	A	A	A	A	A	A	B	a	a	a	A	A	A	B	B
6B-36	A	B	B	A	B	A	b	A	A	B	A	B	A	B	B	B	A	B	A	B	A	U	A	A	A	B	A	A	B	A	B	A	A	A	A	A	A	A	B	A	A	A	A	A	A	B	B
6B-37	A	B	B	A	B	A	B	A	A	B	A	B	A	B	b	B	A	b	A	B	A	u	A	B	A	B	A	A	B	A	B	A	A	A	A	A	A	A	B	A	A	A	A	A	A	B	B
6D-1	B	B	A	B	A	A	B	B	A	A	B	B	A	A	A	A	A	A	A	A	B	A	A	A	A	A	A	B	B	A	A	A	B	B	A	B	A	B	B	B	B	A	A	A	B	A	B
6D-2	B	B	A	B	A	A	B	A	A	A	B	B	A	A	A	A	A	A	A	A	B	A	A	A	A	B	A	B	B	A	A	A	B	B	A	A	B	B	B	B	B	A	A	A	B	A	B
6D-3	B	B	A	B	A	A	B	B	A	A	B	B	A	A	A	A	A	A	A	A	B	A	A	A	A	B	A	B	B	A	A	A	B	B	A	A	B	B	B	B	B	A	A	A	B	A	B
7A-1	A	B	A	B	B	A	A	B	A	A	B	A	A	B	B	B	B	A	A	B	A	B	A	B	B	A	A	A	B	A	A	B	B	B	A	B	B	B	B	B	A	B	B	A	A	B	B
7A-2	B	B	B	a	B	B	B	A	B	A	A	B	A	B	A	B	B	u	u	A	B	B	B	B	B	u	A	u	B	A	B	B	B	b	A	A	b	B	A	B	A	B	A	B	B	B	B
7A-3	B	B	B	A	B	B	B	A	B	A	A	B	A	B	A	B	B	U	u	A	B	B	A	B	B	u	A	u	B	A	B	B	B	b	B	A	B	B	A	B	A	B	A	B	B	b	B
7A-4	B	B	B	A	B	B	B	A	B	A	A	B	A	B	A	B	B	u	B	A	B	B	A	B	B	U	A	B	B	A	B	B	B	A	B	A	B	B	A	B	A	B	A	B	B	B	B
7A-5	B	B	B	A	B	B	B	A	B	A	A	B	A	B	A	B	B	u	B	A	B	B	A	B	B	A	A	A	B	A	B	B	B	A	B	A	B	B	A	B	A	B	A	B	B	B	B
7A-6	B	B	B	A	B	B	B	A	b	A	A	B	A	b	A	B	b	u	B	A	B	B	B	B	B	A	A	A	b	A	b	B	B	A	A	A	b	b	A	B	A	B	A	B	B	B	B
7A-7	B	B	B	A	B	B	B	A	B	A	A	B	A	B	A	B	B	U	B	A	B	B	B	B	B	A	A	A	B	A	B	B	B	A	A	A	b	B	A	B	A	B	A	B	A	B	B
7A-8	B	B	B	A	B	B	B	A	B	A	A	B	A	B	A	B	B	B	B	A	B	B	B	B	B	B	B	A	B	A	B	B	B	A	A	A	A	B	A	B	A	B	A	B	B	B	B
7A-9	B	B	B	A	B	B	B	A	B	A	A	B	A	B	A	B	b	B	B	A	B	A	B	B	B	B	B	a	B	a	B	B	B	A	A	A	A	B	A	B	a	B	A	B	B	B	B
7A-10	B	B	B	A	B	B	B	A	B	A	A	B	A	B	A	B	B	B	B	A	B	A	B	B	B	B	B	A	B	A	B	B	B	A	A	A	A	B	B	B	A	B	A	B	B	B	B
7A-11	B	B	B	A	B	B	B	A	B	A	A	B	A	B	A	B	B	B	B	A	B	A	B	B	B	B	B	A	B	B	B	B	B	A	A	A	A	B	B	B	A	B	A	B	B	B	B
7A-12	B	B	B	A	B	B	A	A	B	A	A	B	A	B	A	B	B	B	B	A	B	A	B	B	B	B	B	A	B	B	B	B	B	A	A	A	A	B	B	B	A	B	A	B	B	B	B
7A-13	B	B	B	A	B	A	B	A	B	a	a	b	a	B	a	B	B	B	a	B	B	A	B	B	A	A	A	B	B	A	B	A	B	A	a	A	A	B	A	B	B	B	a	b	B	B	B
7A-14	B	B	B	A	B	A	B	A	B	A	A	B	A	B	A	B	B	B	A	B	B	A	B	B	A	A	A	B	B	A	B	A	B	B	A	A	A	B	A	B	B	B	A	B	B	B	B
7A-15	B	B	B	A	B	A	B	A	B	A	A	B	A	B	A	B	B	B	A	B	B	A	B	U	A	A	A	B	B	A	B	B	B	B	A	A	A	B	A	B	B	B	A	B	B	B	A
7A-16	B	B	B	A	B	B	B	A	B	A	A	B	A	B	A	B	B	B	A	B	B	A	B	u	A	A	A	B	B	A	B	B	B	B	A	A	A	B	A	B	B	B	A	B	B	B	A
7A-17	b	B	B	A	B	B	B	A	B	A	A	B	A	A	A	B	B	B	b	B	B	A	A	U	A	A	A	B	B	A	B	B	B	A	B	A	A	B	A	B	B	B	A	B	B	B	A
7A-18	B	B	b	B	B	B	B	A	B	A	A	B	A	A	a	B	B	B	b	B	b	A	A	U	A	A	A	B	B	A	B	B	B	A	B	a	a	B	A	b	B	B	A	B	B	b	A
7A-19	B	B	B	B	B	B	B	A	B	A	A	B	A	A	A	B	B	B	B	B	A	A	A	b	A	A	A	B	B	A	B	B	B	A	B	A	A	B	A	B	B	B	A	A	B	A	A
7A-20	B	A	B	B	B	B	B	A	B	A	A	B	A	A	A	B	B	B	B	B	A	B	A	B	A	A	A	B	B	A	B	B	B	A	B	A	A	B	A	B	B	B	A	A	B	A	A
7A-21	B	A	B	B	B	B	B	B	B	A	A	B	A	A	A	B	B	B	B	B	A	B	A	B	A	A	A	B	B	A	B	B	B	A	B	A	B	B	A	B	B	B	A	A	B	A	A
7A-22	B	A	B	B	B	B	B	B	B	A	A	B	A	A	A	B	B	B	B	B	A	B	A	B	A	A	A	B	B	A	B	B	B	A	B	A	B	B	A	B	A	B	A	A	B	A	A
7A-23	B	A	B	B	B	B	B	B	B	A	A	B	A	A	A	B	B	B	B	B	A	B	A	B	A	A	A	B	B	A	B	B	B	A	B	u	B	B	B	B	A	B	A	A	B	A	A
7B-1	B	A	B	B	A	A	B	B	B	B	B	B	B	B	B	A	A	B	A	A	B	B	B	B	A	A	B	A	A	A	A	A	B	B	B	A	A	A	B	B	A	A	A	A	A	B	A
7B-2	B	A	B	B	A	A	B	B	B	b	B	B	B	B	b	A	A	B	A	A	B	B	b	B	A	A	B	A	A	A	A	A	B	B	B	a	A	A	B	B	A	A	A	A	A	A	A
7B-3	B	A	B	B	A	A	B	A	B	B	B	B	B	B	B	A	a	B	a	A	B	B	B	B	B	A	B	A	A	A	A	A	B	B	B	A	A	A	B	B	A	A	A	A	A	A	A
7B-4	B	A	B	B	A	A	B	A	B	B	B	B	B	B	B	A	A	B	A	A	A	B	B	B	B	A	B	A	A	A	A	A	B	B	B	A	A	A	B	B	A	A	A	A	A	A	B
7B-5	B	A	B	B	A	A	B	A	B	B	B	B	B	B	B	A	A	B	A	A	A	B	B	B	B	A	A	A	A	A	A	A	B	B	B	A	A	A	B	B	A	A	A	A	A	A	B
7B-6	A	A	A	B	A	A	B	A	B	B	A	B	B	B	A	A	A	B	A	A	A	B	B	B	B	A	A	A	A	B	A	A	B	B	B	A	A	A	A	B	A	A	A	A	A	A	B
7B-7	A	A	A	B	A	A	B	A	B	B	A	B	B	B	A	A	A	B	A	A	A	B	B	B	B	A	A	A	A	B	A	A	B	B	B	A	A	A	A	A	A	A	A	A	A	A	B
7B-8	A	A	B	B	A	A	B	A	B	A	A	B	B	B	B	A	A	A	A	A	A	B	B	A	B	A	A	A	A	B	A	A	B	A	B	A	B	A	A	A	A	A	A	A	A	A	B
7B-9	a	A	B	B	A	A	B	A	B	A	A	B	B	B	B	A	A	A	B	A	A	B	B	A	B	A	A	A	A	B	A	A	B	A	B	A	B	A	A	B	A	B	A	A	A	A	B
7B-10	A	A	B	B	A	B	A	A	A	A	B	B	A	A	A	u	A	B	B	A	A	B	B	A	A	B	A	B	B	A	A	u	B	A	B	u	B	B	A	A	B	A	B	B	A	A	B
7B-11	A	B	B	B	B	B	A	A	A	A	B	B	A	A	A	A	A	b	A	A	A	B	B	A	A	B	A	A	B	A	B	A	b	B	B	B	B	B	A	A	B	A	B	B	A	B	B
7B-12	A	B	B	B	B	B	A	A	A	A	B	B	A	A	A	A	A	B	A	A	A	A	B	A	A	B	A	A	B	A	B	A	B	B	B	B	B	B	A	A	B	A	B	B	A	B	B
7B-13	A	B	B	B	B	B	A	A	A	A	B	B	A	A	A	A	A	B	A	A	A	A	B	A	B	B	A	A	B	A	B	A	B	B	B	B	B	B	A	A	B	A	B	B	A	B	B
7B-14	A	A	B	B	B	B	A	A	A	A	B	B	A	A	A	A	A	B	A	A	A	A	B	A	B	B	A	A	B	A	B	A	B	B	B	B	B	B	A	A	B	A	B	B	A	B	B
7B-15	A	A	B	B	B	B	A	A	A	A	B	B	A	A	A	A	A	B	A	A	A	A	B	A	B	B	A	A	B	A	B	A	B	B	B	B	B	B	B	A	B	A	B	B	A	B	B
7B-16	A	A	B	B	B	B	A	A	A	A	B	B	A	A	A	A	A	B	A	A	A	A	B	A	B	B	A	A	B	A	B	A	B	B	B	A	B	B	B	A	B	A	B	B	A	B	B
7B-17	A	A	B	B	B	B	A	A	A	A	B	B	A	A	A	A	A	B	A	A	A	A	B	A	B	B	A	A	B	A	B	A	B	A	B	A	B	B	B	A	B	A	B	B	A	B	B
7B-18	B	A	A	B	A	B	A	A	A	A	B	B	B	A	B	B	A	u	A	B	u	u	B	A	A	B	B	B	B	A	A	A	B	A	B	A	B	B	B	A	A	A	B	B	A	B	u
7B-19	B	B	A	B	A	B	A	A	A	A	B	B	B	A	B	B	A	U	A	B	U	A	B	A	A	B	B	B	B	A	A	A	A	A	B	A	B	B	B	A	A	A	B	B	A	B	u
7B-20	B	B	A	B	A	B	B	A	A	A	B	B	B	A	B	B	A	U	A	B	u	A	B	A	A	B	B	B	B	A	A	A	A	A	B	A	B	B	B	A	A	a	B	A	A	B	A
7B-21	B	B	A	B	A	B	B	A	A	A	B	B	B	A	B	B	B	u	A	B	u	A	B	A	A	B	B	B	B	A	A	A	A	A	B	A	B	B	B	A	A	A	B	A	A	B	A
7B-22	B	B	A	B	A	B	B	A	A	A	B	B	B	A	B	B	B	u	A	B	u	A	B	A	A	B	B	B	B	A	A	A	A	A	B	B	B	B	B	A	A	A	B	A	A	A	A
7B-23	A	b	A	B	A	B	B	A	B	A	B	B	A	B	B	A	B	U	A	B	U	B	B	A	A	B	B	B	B	B	B	A	B	A	B	B	B	B	B	A	A	B	B	A	A	A	A
7B-24	a	B	A	B	A	B	B	A	B	A	B	B	A	B	B	a	B	u	a	B	u	B	B	A	A	B	B	B	A	B	B	A	B	A	B	B	A	A	B	A	A	B	B	A	A	A	A
7B-25	A	B	B	B	A	B	B	A	B	A	A	B	A	B	B	A	B	U	B	B	U	B	U	B	A	B	B	B	A	B	B	A	B	B	B	B	A	A	B	A	A	B	B	A	A	A	A
7B-26	A	B	B	B	A	B	B	A	B	A	A	B	A	B	B	A	B	B	B	B	b	B	b	B	A	B	B	B	A	B	B	A	B	B	B	B	A	A	A	A	A	B	B	A	A	A	A
7B-27	a	B	B	B	A	B	B	A	B	A	A	B	A	B	B	A	B	B	B	B	B	B	B	B	A	B	B	B	A	B	B	A	B	B	B	B	A	A	A	A	A	B	B	A	B	A	A
7B-28	A	B	B	B	A	B	B	A	B	A	A	B	A	B	B	A	B	B	B	B	B	B	B	B	B	B	B	B	A	B	B	A	B	B	B	B	A	A	A	A	A	B	B	B	B	A	B
7B-29	A	B	B	B	A	A	A	A	B	A	B	B	A	B	B	A	B	B	B	B	B	B	B	B	A	B	B	A	A	B	B	A	B	B	B	B	A	A	A	A	B	B	B	B	B	A	B
7B-30	A	B	B	B	A	A	A	A	B	A	B	B	A	B	B	B	B	B	B	B	B	B	B	B	A	B	B	A	A	B	B	A	B	B	B	B	A	A	A	A	B	B	B	B	B	A	B
7B-31	A	B	B	B	A	A	A	A	B	A	B	B	A	B	B	B	B	B	A	B	B	B	B	B	A	B	B	A	A	B	B	A	B	B	B	B	A	A	A	A	B	B	B	B	B	A	B
7B-32	A	B	B	B	A	A	A	A	B	B	B	B	A	B	B	B	B	B	A	B	B	B	B	B	A	B	B	A	A	B	b	A	b	B	B	B	A	A	A	A	B	B	B	B	B	A	B
7B-33	a	B	b	B	B	A	A	B	B	B	B	b	A	B	B	B	B	B	A	B	B	B	B	B	A	B	b	A	A	A	B	B	B	B	B	B	A	A	A	A	B	B	B	A	B	A	B
7B-34	A	B	b	B	b	A	A	B	B	B	B	B	A	B	B	A	B	B	A	B	B	B	B	B	A	B	B	A	A	A	b	B	B	B	B	B	a	A	A	A	b	B	B	A	B	A	b
7B-35	a	B	B	B	B	A	B	B	B	B	B	B	a	B	B	a	B	b	a	B	B	B	B	B	A	B	B	A	A	A	B	B	b	B	B	B	A	A	A	A	B	B	B	a	B	A	B
7B-36	A	B	B	B	B	A	B	B	B	B	b	B	A	B	B	A	A	B	A	B	B	B	B	B	A	B	B	A	A	A	B	B	B	B	B	B	A	A	A	A	B	B	B	A	B	A	B
7D-1	A	B	B	U	B	B	A	A	A	A	B	A	A	A	A	B	A	B	B	A	A	B	b	B	A	A	B	B	B	U	A	B	A	A	A	A	A	A	B	A	A	B	B	B	A	B	B
7D-2	B	A	B	u	B	A	A	A	A	A	A	A	A	A	A	B	A	B	B	A	A	B	B	B	A	A	B	B	A	u	A	B	A	A	A	A	A	A	B	A	A	B	B	B	A	B	B
7D-3	B	A	B	U	B	A	A	A	A	A	A	A	A	A	A	B	A	A	B	A	A	B	B	B	A	A	B	B	A	U	A	B	A	A	A	A	A	A	B	A	A	B	B	B	A	B	B
7D-4	B	B	B	u	B	a	B	A	A	A	A	A	A	A	A	B	A	B	B	A	A	B	B	B	B	A	A	B	A	u	B	B	B	B	A	A	A	A	B	A	A	B	B	B	A	B	A
7D-5	B	B	B	B	A	A	A	B	B	A	A	B	A	A	B	B	B	A	B	A	A	B	B	A	B	B	A	B	A	A	B	A	B	B	B	B	B	B	B	B	B	A	B	A	A	A	B
7D-6	B	B	A	B	A	A	B	B	B	A	A	B	A	A	B	B	B	a	B	A	A	B	B	A	B	B	A	B	A	A	B	A	A	B	A	B	B	B	B	B	B	A	B	A	B	A	B
7D-7	B	B	A	B	B	A	B	B	B	A	B	B	A	a	B	B	B	A	B	B	a	B	B	A	B	B	A	B	A	A	B	A	a	B	A	B	B	A	B	B	B	A	B	A	B	A	B
7D-8	B	B	A	B	B	A	B	A	B	A	B	B	A	A	B	A	B	A	B	B	A	B	B	A	B	B	A	A	A	A	B	A	A	B	A	A	B	A	B	B	B	A	B	A	B	A	A
7D-9	B	B	A	B	u	A	B	A	B	A	B	A	A	A	B	A	B	A	B	B	A	B	B	A	B	B	A	A	A	A	B	A	A	B	A	A	B	A	B	B	B	A	B	A	B	A	A
7D-10	B	B	A	B	U	A	b	a	B	A	B	A	A	A	B	a	B	a	B	B	A	B	B	B	B	B	A	A	B	A	B	A	A	B	A	A	B	A	B	B	B	A	B	A	B	A	A
7D-11	B	B	B	A	U	A	b	A	B	A	B	A	A	A	B	A	B	A	B	B	A	B	B	B	B	A	A	A	B	A	B	A	a	B	B	A	B	A	B	B	A	A	B	A	B	A	A
7D-12	B	B	B	A	U	B	b	A	B	A	B	A	A	A	B	A	B	A	A	B	A	B	B	B	B	A	A	A	B	A	B	A	A	B	B	a	b	A	B	B	A	A	B	A	B	A	A
7D-13	B	B	B	A	B	B	B	A	B	A	B	A	A	A	B	A	B	A	A	B	A	B	B	A	B	A	A	A	B	A	B	A	A	B	B	A	A	A	B	B	A	A	B	A	B	A	A
