# Supplementary material for: Genome distribution of differential homoeologue contributions to leaf gene expression in bread wheat
Source: Plant Biotechnol J. 2015 Oct 7;14(5):1207–14. doi: 10.1111/pbi.12486 (PMC4973816; doi:10.1111/pbi.12486)
Supplement: Supplementary file 5 — Data S4 Collinearity of wheat SNP linkage map and Brachypodium genome. [file PBI-14-1207-s001.xlsx]

## Sheet: Title
Data S4. Collinearity of wheat SNP linkage map and Brachypodium genome

## Sheet: Brachy collinearity NR unigenes
unigene	1A		unigene	1B		unigene	1D		unigene	2A		unigene	2B		unigene	2D		unigene	3A		unigene	3B		unigene	3D		unigene	4A		unigene	4B		unigene	4D		unigene	5A		unigene	5B		unigene	5D		unigene	6A		unigene	6B
A_comp16857_c0_seq1	2g39900		gnl|UG|Ta#S16209390	2g39420		D_comp40994_c0_seq1	2g39420		comp9115_c0_seq1	5g00750		B_comp10270_c0_seq1	5g00780		D_comp7774_c0_seq1	5g00790		A_comp6293_c0_seq1	2g00640		comp1708_c1_seq1	2g00600		B_comp10781_c0_seq6	2g00600		D_comp3879_c0_seq2	4g38600		A_comp3191_c0_seq1	4g38740		D_comp23939_c0_seq1	1g09360		gnl|UG|Ta#S26028596	4g00230		B_comp11321_c0_seq1	4g00860		D_comp8561_c0_seq1	1g05650		gnl|UG|Ta#S16057876	3g00210		D_comp581_c0_seq1	3g00230
A_comp13901_c0_seq1	2g39930		comp5421_c0_seq1	2g39590		D_comp29964_c0_seq1	2g39420		A_comp23927_c0_seq1	5g00750		D_comp7774_c0_seq1	5g00790		D_comp6730_c0_seq5	5g00830		A_comp1318_c0_seq1	2g00650		comp2706_c3_seq1	2g00640		D_comp2069_c0_seq1	2g00650		A_comp5072_c0_seq1	4g38600		B_comp857_c1_seq4	4g38740		D_comp7402_c0_seq1	1g09610		A_comp13026_c0_seq1	4g00280		B_comp8393_c0_seq2	4g00860		D_comp32915_c0_seq1	1g05170		D_comp581_c0_seq1	3g00230		gnl|UG|Ta#S32731936	3g00260
A_comp739_c0_seq1	2g39950		B_comp12422_c0_seq2	2g39600		B_comp3216_c0_seq5	2g39420		A_comp15095_c0_seq1	5g01130		B_comp3471_c0_seq1	5g00790		comp9170_c0_seq1	5g00850		comp6943_c0_seq1	2g00670		A_comp1318_c0_seq1	2g00650		B_comp813_c0_seq4	2g00650		B_comp10184_c0_seq2	4g38520		B_comp857_c1_seq5	4g38740		D_comp25529_c0_seq1	1g09510		A_comp10739_c0_seq1	4g00300		B_comp6646_c0_seq1	4g00980		D_comp10302_c0_seq1	1g05150		A_comp392_c0_seq1	3g00230		gnl|UG|Ta#S17889376	3g00280
A_comp22406_c0_seq1	2g39990		comp899_c0_seq1	2g39690		A_comp6469_c0_seq1	2g39230		A_comp7641_c0_seq1	5g01180		B_comp5756_c0_seq2	5g00830		D_comp970_c0_seq1	5g01950		A_comp1485_c0_seq1	2g00700		B_comp813_c0_seq4	2g00650		D_comp1133_c0_seq1	2g00700		A_comp4602_c0_seq1	4g38510		D_comp6125_c0_seq1	4g38740		D_comp8085_c0_seq1	1g09460		gnl|UG|Ta#S46892927	4g00320		B_comp3920_c0_seq1	4g00990		D_comp8012_c0_seq1	1g05030		A_comp53422_c0_seq1	3g00240		B_comp117_c0_seq1	3g00330
A_comp47505_c0_seq1	2g40070		B_comp12992_c0_seq4	2g39840		D_comp429_c0_seq1	2g39200		A_comp26280_c0_seq1	5g01230		B_comp5515_c1_seq2	5g01020		D_comp46518_c0_seq1	5g01960		B_comp825_c0_seq3	2g00700		B_comp813_c0_seq7	2g00650		B_comp825_c0_seq3	2g00700		A_comp43787_c0_seq1	4g38480		B_comp2175_c0_seq3	4g38600		D_comp24037_c0_seq1	1g68210		A_comp768_c0_seq1	4g00330		B_comp2667_c0_seq5	4g01040		D_comp41282_c0_seq1	1g04980		D_comp28088_c0_seq1	3g00260		B_comp446_c0_seq2	3g00340
A_comp74353_c0_seq1	2g40080		B_comp5388_c0_seq3	2g39150		D_comp6644_c0_seq1	2g39150		A_comp89827_c0_seq1	5g01270		B_comp6143_c0_seq1	5g01280		D_comp46334_c0_seq1	5g01970		A_comp18546_c0_seq1	2g00860		B_comp2862_c0_seq17	2g00660		A_comp1485_c0_seq1	2g00700		A_comp557_c3_seq1	4g38440		A_comp4602_c0_seq1	4g38510		D_comp18475_c0_seq1	1g69000		A_comp61853_c0_seq1	4g00370		A_comp11352_c0_seq1	4g01040		D_comp7711_c0_seq1	1g04860		A_comp8750_c0_seq1	3g00350		A_comp8750_c0_seq1	3g00350
A_comp24046_c0_seq1	2g39380		B_comp8701_c1_seq1	2g38970		gnl|UG|Ta#S24623194	2g38750		A_comp23220_c0_seq1	5g01280		gnl|UG|Ta#S32718983	5g01880		D_comp29960_c0_seq1	5g02380		A_comp9904_c0_seq1	2g00950		D_comp9487_c0_seq1	2g00660		gnl|UG|Ta#S32503207	2g00710		A_comp865_c0_seq1	4g38430		D_comp15518_c0_seq1	4g38500		D_comp45287_c0_seq1	1g69240		gnl|UG|Ta#S37897455	4g00410		B_comp9929_c0_seq1	4g01070		D_comp1675_c0_seq1	1g04810		A_comp16855_c0_seq1	3g00400		D_comp14136_c0_seq1	3g00350
A_comp29307_c0_seq1	2g39360		D_comp46697_c0_seq5	2g38970		D_comp41121_c0_seq1	2g37410		A_comp3531_c0_seq1	5g01410		comp34693_c0_seq1	5g01930		D_comp11837_c0_seq1	5g02390		A_comp13634_c0_seq1	2g00980		B_comp7984_c0_seq2	2g00860		D_comp25750_c0_seq1	2g00850		B_comp599_c0_seq1	4g38430		B_comp3552_c0_seq2	4g38500		D_comp50176_c0_seq1	1g69560		A_comp7867_c0_seq1	4g00740		B_comp101_c1_seq4	4g01130		D_comp4104_c0_seq1	1g02510		B_comp2396_c0_seq1	3g00400		B_comp178_c0_seq1	3g00660
A_comp9408_c0_seq1	2g39360		gnl|UG|Ta#S24623194	2g38750		D_comp2103_c0_seq1	2g37400		A_comp3848_c0_seq1	5g01420		comp139_c0_seq1	5g02260		D_comp3807_c0_seq1	5g02400		A_comp77755_c0_seq1	2g01040		B_comp5414_c0_seq3	2g00870		D_comp21243_c0_seq1	2g00860		D_comp2473_c0_seq1	4g38430		B_comp276_c0_seq1	1g13330		D_comp27698_c0_seq1	1g70780		A_comp30013_c0_seq1	4g00860		gnl|UG|Ta#S17889242	4g01240		D_comp8030_c0_seq1	1g02450		A_comp53353_c0_seq1	3g00480		D_comp221_c0_seq1	3g00660
B_comp2723_c0_seq1	2g39230		B_comp9423_c0_seq3	2g37100		B_comp1020_c0_seq3	2g37400		A_comp23020_c0_seq1	5g01440		B_comp3899_c0_seq4	5g02340		D_comp75791_c0_seq1	5g02400		A_comp9240_c0_seq1	2g01050		B_comp3198_c0_seq3	2g01050		D_comp21282_c0_seq1	2g00890		A_comp73060_c0_seq1	4g38390		D_comp38519_c0_seq1	1g13290		D_comp92600_c0_seq1	1g71290		A_comp55122_c0_seq1	4g00880		B_comp793_c0_seq2	4g01430		D_comp3882_c0_seq1	1g02400		A_comp45187_c0_seq1	3g00530		B_comp89_c0_seq2	3g00660
A_comp6469_c0_seq1	2g39230		B_comp4044_c0_seq1	2g37240		D_comp82646_c0_seq1	2g37340		A_comp66086_c0_seq1	5g01740		B_comp1103_c0_seq2	5g02490		D_comp40099_c0_seq1	5g02460		gnl|UG|Ta#S37940543	2g01180		B_comp2109_c1_seq1	2g01100		A_comp9904_c0_seq1	2g00950		A_comp86663_c0_seq1	1g13310		B_comp3842_c0_seq1	1g13290		D_comp14275_c0_seq1	1g72180		A_comp72081_c0_seq1	4g00880		B_comp1773_c0_seq3	4g01460		D_comp48847_c0_seq1	1g02240		A_comp61529_c0_seq1	3g00550		B_comp2981_c0_seq1	3g00690
A_comp622_c0_seq1	2g39200		gnl|UG|Ta#S32418945	2g37400		D_comp39814_c0_seq1	2g37340		D_comp4534_c0_seq1	5g02490		D_comp4534_c0_seq1	5g02490		D_comp21556_c0_seq1	1g17780		comp12677_c0_seq1	2g01310		gnl|UG|Ta#S37886323	2g01180		D_comp5031_c0_seq1	2g00950		A_comp9623_c0_seq1	1g13200		A_comp20498_c0_seq1	1g13290		D_comp38175_c0_seq1	1g72350		A_comp201289_c0_seq1	4g00900		D_comp6188_c0_seq1	4g01460		D_comp2322_c0_seq1	1g02150		B_comp89_c0_seq2	3g00660		B_comp4394_c0_seq3	3g00720
B_comp95_c0_seq2	2g39200		gnl|UG|Ta#S13022767	2g37440		A_comp15073_c0_seq1	2g37340		A_comp72363_c0_seq1	5g02520		B_comp1103_c0_seq4	5g02490		D_comp10623_c0_seq1	1g18110		A_comp21311_c0_seq1	2g01340		B_comp14806_c0_seq1	2g01190		B_comp965_c0_seq4	2g00950		A_comp20896_c0_seq1	1g13180		D_comp222540_c0_seq1	1g13290		D_comp54948_c0_seq1	1g72680		A_comp4134_c0_seq1	4g00910		B_comp14832_c0_seq1	4g01630		D_comp11906_c0_seq1	1g01840		D_comp221_c0_seq1	3g00660		D_comp33147_c0_seq1	3g00770
A_comp2083_c0_seq1	2g39190		B_comp4087_c0_seq6	2g37460		D_comp12508_c0_seq1	2g37320		D_comp34324_c1_seq1	5g02520		B_comp3273_c0_seq7	5g02510		D_comp38505_c0_seq1	1g18120		A_comp14806_c0_seq1	2g01350		comp39283_c0_seq1	2g01300		B_comp3799_c0_seq1	2g00980		gnl|UG|Ta#S32690849	1g12660		B_comp16277_c0_seq6	1g13050		D_comp19801_c0_seq1	1g73710		A_comp92569_c0_seq1	4g01070		D_comp79046_c0_seq1	4g02130		D_comp58237_c0_seq1	1g01830		B_comp2981_c0_seq1	3g00690		A_comp28843_c0_seq1	3g00770
D_comp3072_c0_seq1	2g39190		B_comp830_c1_seq215	2g37480		B_comp2325_c0_seq2	2g37320		D_comp713_c0_seq1	5g02890		B_comp23635_c0_seq2	5g02980		D_comp14260_c0_seq1	1g18160		A_comp21706_c0_seq1	2g01360		comp17125_c0_seq1	2g01310		D_comp7654_c0_seq1	2g01050		A_comp31797_c0_seq1	1g12570		B_comp15155_c0_seq2	1g12920		D_comp30423_c0_seq1	1g73710		A_comp898_c0_seq1	4g01130		A_comp7784_c0_seq1	4g02160		A_comp4173_c0_seq1	1g01800		A_comp10456_c1_seq2	3g00690		B_comp6701_c0_seq3	3g00770
gnl|UG|Ta#S17972124	2g39170		B_comp5046_c0_seq2	2g37570		D_comp2027_c0_seq1	2g37310		B_comp332_c0_seq4	5g02890		gnl|UG|Ta#S12906867	5g02990		D_comp58083_c0_seq1	1g18190		A_comp51754_c0_seq1	2g01380		B_comp2466_c0_seq1	2g01350		D_comp74034_c0_seq1	2g01340		A_comp27222_c0_seq1	1g12470		A_comp22990_c0_seq1	1g12910		D_comp62499_c0_seq1	1g73740		A_comp460_c0_seq1	4g01200		B_comp1778_c0_seq1	4g02270		B_comp4201_c0_seq3	1g01800		A_comp10456_c1_seq1	3g00690		B_comp11916_c0_seq2	3g00790
comp2879_c0_seq1	2g39150		B_comp3392_c0_seq1	2g37970		D_comp33558_c1_seq1	2g38030		A_comp685_c0_seq1	5g02890		B_comp1041_c0_seq2	5g03590		D_comp21803_c0_seq1	1g18280		A_comp87167_c0_seq1	2g01480		comp905_c0_seq1	2g01500		D_comp36434_c0_seq1	2g05970		A_comp41053_c0_seq1	1g12460		B_comp2461_c0_seq1	1g12890		D_comp183_c0_seq1	1g73770		A_comp61099_c0_seq1	4g01300		B_comp1801_c0_seq1	4g02400		gnl|UG|Ta#S17974073	1g01780		A_comp15415_c0_seq1	3g00720		comp772_c0_seq1	3g01450
A_comp56625_c0_seq1	2g38970		D_comp33516_c0_seq1	2g37980		D_comp33516_c0_seq1	2g37980		A_comp37881_c0_seq1	5g02980		D_comp23599_c0_seq1	5g03700		D_comp248504_c0_seq1	1g18300		B_comp1070_c0_seq2	2g01520		D_comp2509_c3_seq33	2g01520		D_comp12193_c0_seq1	2g05980		comp2273_c0_seq1	1g12330		D_comp38977_c0_seq1	1g12890		D_comp56864_c0_seq1	1g74870		A_comp27670_c0_seq1	4g01410		B_comp901_c0_seq3	4g02570		D_comp22797_c0_seq1	1g01730		A_comp25072_c0_seq1	3g00730		A_comp3315_c0_seq1	3g01480
gnl|UG|Ta#S24623194	2g38750		B_comp4174_c0_seq1	2g37980		D_comp19142_c0_seq1	2g37970		gnl|UG|Ta#S12906867	5g02990		A_comp15355_c0_seq1	5g03810		D_comp1455_c0_seq1	1g18320		A_comp3446_c0_seq1	2g01520		B_comp1070_c0_seq2	2g01520		D_comp17608_c0_seq1	2g06450		B_comp1221_c1_seq1	1g12300		B_comp3928_c0_seq2	1g12880					A_comp1024_c0_seq1	4g01430		gnl|UG|Ta#S18006209	4g02600		D_comp3644_c0_seq1	1g01660		A_comp28843_c0_seq1	3g00770		D_comp8266_c0_seq1	3g01480
A_comp13705_c0_seq1	2g37240		B_comp7706_c0_seq1	3g22750		D_comp22260_c0_seq1	2g37950		A_comp2464_c1_seq1	5g03860		D_comp12564_c0_seq1	5g03810		B_comp480_c0_seq5	1g18320		B_comp1070_c0_seq1	2g01520		B_comp8206_c0_seq2	2g01570		D_comp3153_c0_seq1	2g07550		A_comp58791_c0_seq1	1g12250		B_comp6163_c1_seq6	1g12870					A_comp9104_c0_seq1	4g01460		B_comp759_c0_seq1	4g02630		A_comp2466_c0_seq1	1g01660		A_comp40539_c0_seq1	3g00790		B_comp8817_c0_seq1	3g01480
B_comp1060_c0_seq3	2g37310		D_comp26533_c0_seq1	3g23040		D_comp4883_c0_seq1	2g37780		A_comp6684_c0_seq1	5g04020		B_comp5583_c0_seq1	5g03810		D_comp1543_c0_seq1	1g18340		A_comp16679_c0_seq1	2g01540		B_comp10114_c0_seq3	2g01590		D_comp21498_c0_seq1	2g07570		A_comp2260_c0_seq1	1g12230		gnl|UG|Ta#S32545660	1g12753					A_comp4096_c0_seq1	4g01490		D_comp2008_c0_seq1	4g02630		D_comp33432_c0_seq1	1g01630		A_comp45254_c0_seq1	3g00800		B_comp6264_c0_seq2	3g01530
A_comp1996_c0_seq1	2g37310		gnl|UG|Ta#S32570094	3g23290		D_comp16885_c0_seq1	2g37770		A_comp13307_c0_seq1	1g17680		A_comp5873_c0_seq1	5g03830		D_comp4639_c0_seq1	1g18350		A_comp11568_c0_seq1	2g01550		gnl|UG|Ta#S50384500	2g01610		D_comp6282_c0_seq1	2g07630		B_comp2531_c0_seq1	1g12140		B_comp25913_c0_seq2	1g12750					D_comp3884_c0_seq1	4g01490		A_comp1939_c0_seq1	4g02630		D_comp30186_c0_seq1	1g01630		A_comp8198_c0_seq1	3g00960		B_comp3009_c0_seq11	3g01540
A_comp13195_c0_seq1	2g37320		B_comp12035_c0_seq1	3g27970		A_comp6338_c0_seq1	2g37760		A_comp195221_c0_seq1	1g17790		D_comp8291_c0_seq1	5g03860		D_comp34773_c0_seq1	1g18360		comp6492_c0_seq1	2g01570		D_comp26064_c0_seq1	2g01890		D_comp8680_c0_seq1	2g08180		A_comp6068_c0_seq1	1g12050		B_comp6561_c0_seq9	1g12670					A_comp26010_c0_seq1	4g01630		comp12726_c0_seq1	4g02700		B_comp3793_c0_seq2	1g01630		A_comp44671_c0_seq1	3g00980		A_comp4819_c0_seq1	3g01540
A_comp1036_c0_seq1	2g37400		B_comp24449_c0_seq1	3g28410		D_comp7135_c0_seq1	2g37760		A_comp33436_c0_seq1	1g17810		B_comp1151_c0_seq6	5g03860		D_comp65106_c0_seq1	1g18380		A_comp18249_c0_seq1	2g01590		B_comp4831_c0_seq6	2g01890		D_comp56224_c0_seq1	2g08980		A_comp2732_c1_seq12	1g11960		B_comp133_c0_seq1	1g12550					A_comp109363_c0_seq1	4g01720		B_comp3081_c0_seq1	4g02740		D_comp33432_c0_seq2	1g01630		A_comp41254_c0_seq1	3g01060		D_comp1422_c0_seq1	3g01550
A_comp54793_c0_seq1	2g37410		B_comp2344_c0_seq1	3g28430		D_comp102660_c0_seq1	2g37720		A_comp4914_c0_seq1	1g17820		B_comp5452_c0_seq1	5g04020		D_comp30149_c0_seq1	1g18450		B_comp8098_c0_seq1	2g01610		gnl|UG|Ta#S37942527	2g01870		D_comp2891_c0_seq1	2g10140		comp866_c1_seq1	1g11160		B_comp12496_c0_seq2	1g12490					comp4758_c0_seq1	4g02260		B_comp15708_c0_seq1	4g02880		D_comp20609_c0_seq1	1g01620		A_comp22026_c0_seq1	3g01080		A_comp1086_c0_seq1	3g01550
A_comp4481_c0_seq1	2g37530		D_comp8198_c0_seq1	3g28450		D_comp62563_c0_seq1	2g37720		D_comp5995_c0_seq1	1g18010		D_comp42657_c0_seq1	5g04020		A_comp2810_c0_seq1	1g18550		D_comp37780_c0_seq1	2g01610		B_comp5619_c0_seq4	2g01850		D_comp11228_c0_seq1	2g10860		A_comp28283_c0_seq1	1g11110		B_comp12150_c0_seq1	1g12220					A_comp5400_c0_seq1	4g02270		A_comp6971_c0_seq1	4g02910		gnl|UG|Ta#S26028272	1g01603		A_comp23846_c0_seq1	3g01080		B_comp710_c0_seq2	3g01550
B_comp3711_c0_seq1	2g37530		B_comp4674_c0_seq3	3g28470		D_comp10208_c0_seq1	2g37700		A_comp56258_c0_seq1	1g18020		B_comp5933_c0_seq2	5g04030		B_comp2626_c0_seq2	1g18550		comp18190_c0_seq1	2g02530		B_comp5619_c0_seq5	2g01850		D_comp9959_c0_seq1	2g12430		A_comp2468_c0_seq1	1g10660		B_comp2531_c0_seq1	1g12140					comp2603_c0_seq1	4g02350		D_comp8958_c0_seq1	4g02910		gnl|UG|Ta#S17895741	1g01600		B_comp6771_c0_seq1	3g01080		D_comp5032_c0_seq1	3g01600
comp10808_c0_seq1	2g37630		B_comp8867_c0_seq1	3g28480		D_comp1057_c0_seq1	2g37680		A_comp29920_c0_seq1	1g18190		B_comp5402_c0_seq1	5g04070		D_comp8693_c0_seq1	1g18550		A_comp229706_c0_seq1	2g02520		comp5427_c0_seq1	2g01840		D_comp14941_c0_seq1	2g30460		A_comp8818_c0_seq1	1g10640		B_comp365_c0_seq1	1g11290					A_comp70979_c0_seq1	4g02410		D_comp93184_c0_seq1	4g02930		D_comp41456_c0_seq1	1g01580		A_comp26402_c0_seq1	3g01110		B_comp1063_c0_seq1	3g01630
gnl|UG|Ta#S30065906	2g37640		B_comp11855_c0_seq1	3g28490		D_comp25399_c0_seq1	3g19430		A_comp26095_c0_seq1	1g18610		D_comp6_c0_seq1	5g04080		D_comp10695_c0_seq1	1g18570		A_comp12613_c0_seq1	2g02340		A_comp19543_c0_seq1	2g01830		D_comp6518_c0_seq11	2g37100		A_comp23818_c0_seq1	1g10590		B_comp337_c0_seq1	1g10150					A_comp57871_c0_seq1	4g02420		comp8434_c0_seq1	4g02940		D_comp4388_c0_seq1	1g01570		A_comp476707_c0_seq1	3g01140		B_comp1063_c0_seq2	3g01630
A_comp1799_c0_seq1	2g37690		B_comp15105_c0_seq1	3g28490		B_comp197_c0_seq1	3g30160		A_comp12797_c0_seq1	1g18570		B_comp6379_c0_seq1	5g04550		D_comp70225_c0_seq1	1g18570		A_comp32988_c0_seq1	2g02300		D_comp22434_c0_seq1	2g01830		D_comp41062_c0_seq1	2g39470		gnl|UG|Ta#S17988492	1g10490		gnl|UG|Ta#S17879233	1g09940					comp2438_c0_seq1	4g02570		B_comp1721_c1_seq21	4g03220		D_comp8352_c0_seq1	1g01560		B_comp3087_c0_seq1	3g01190		B_comp3042_c0_seq1	3g01770
comp1846_c0_seq1	2g37800		B_comp3284_c0_seq1	3g28520		D_comp15594_c0_seq1	3g46270		A_comp2810_c0_seq1	1g18550		gnl|UG|Ta#S22374193	5g04560		D_comp39584_c0_seq1	1g18600		A_comp13008_c0_seq1	2g02100		B_comp4153_c0_seq1	2g01830		gnl|UG|Ta#S22365932	2g57284		gnl|UG|Ta#S22381359	1g09450		gnl|UG|Ta#S26027406	1g09820					A_comp18199_c0_seq1	4g02760		B_comp5510_c0_seq1	4g03360		A_comp8651_c0_seq1	1g01560		D_comp33590_c0_seq1	3g01300		B_comp1916_c0_seq1	3g02170
A_comp458608_c0_seq1	2g37850		B_comp5988_c0_seq2	3g28580		A_comp19576_c0_seq2	3g46270		B_comp2626_c0_seq2	1g18550		A_comp19945_c0_seq1	5g04570		D_comp39584_c0_seq2	1g18600		A_comp66500_c0_seq1	2g02080		B_comp2318_c0_seq1	2g02730		A_comp15649_c0_seq1	2g61480		A_comp4522_c0_seq1	4g26900		B_comp2904_c0_seq1	4g26750					A_comp16582_c1_seq1	4g02900		gnl|UG|Ta#S32693423	4g03800		B_comp3424_c0_seq1	1g01560		A_comp5119_c0_seq1	3g01450		B_comp922_c0_seq2	3g02890
A_comp19309_c0_seq1	2g37980		D_comp16735_c0_seq1	3g28600		A_comp4388_c0_seq1	3g48540		A_comp32608_c0_seq1	1g18450		B_comp4426_c0_seq1	5g04570		D_comp21499_c0_seq1	1g18610		A_comp89231_c0_seq1	2g02070		D_comp11511_c0_seq1	2g02730		D_comp6354_c0_seq1	2g61710		A_comp26920_c0_seq1	4g26850		A_comp23858_c0_seq1	4g25140					A_comp6971_c0_seq1	4g02910		gnl|UG|Ta#S32693963	4g03870		gnl|UG|Ta#S32614289	1g01490		D_comp2476_c0_seq1	3g01450		gnl|UG|Ta#S17985254	3g02891
A_comp24393_c0_seq1	2g38160		A_comp46997_c0_seq1	3g28650		D_comp240957_c0_seq1	2g12340		A_comp10558_c0_seq1	1g18350		B_comp11282_c0_seq4	5g04580		D_comp2168_c0_seq1	1g18650		A_comp17871_c0_seq1	2g02000		B_comp3178_c1_seq5	2g02740		B_comp1553_c0_seq2	2g61710		gnl|UG|Ta#S12995404	4g26830		B_comp10089_c0_seq1	4g24740					A_comp48267_c0_seq1	4g02930		D_comp5831_c0_seq1	4g04390		comp857_c0_seq1	1g01480		A_comp3315_c0_seq1	3g01480		B_comp6218_c0_seq1	3g02900
D_comp22027_c0_seq1	2g38160		B_comp5367_c0_seq1	3g28650		D_comp86391_c0_seq1	2g12320		A_comp1531_c0_seq1	1g18340		D_comp86125_c0_seq1	1g17680		comp1863_c0_seq1	1g18660		B_comp1239_c0_seq1	2g01980		gnl|UG|Ta#S50384154	2g02750		D_comp9141_c0_seq1	2g61730		comp611_c0_seq1	4g26810		D_comp4411_c0_seq1	4g16510					A_comp46995_c0_seq1	4g02970		B_comp8280_c0_seq2	4g04400		comp43263_c0_seq1	1g01430		A_comp28970_c0_seq1	3g01530		D_comp45292_c0_seq1	3g02900
A_comp20565_c0_seq1	3g24750		comp6787_c0_seq1	3g28660		D_comp569_c0_seq1	2g12310		gnl|UG|Ta#S17985668	1g18320		B_comp15208_c0_seq2	1g17810		D_comp36116_c0_seq1	1g18720		comp9091_c0_seq1	2g01850		A_comp2771_c0_seq1	2g02770		D_comp26295_c0_seq1	2g61770		A_comp29988_c0_seq1	4g26790		B_comp1716_c0_seq3	4g15010					A_comp12735_c0_seq1	4g03130		B_comp2827_c0_seq2	4g04460		D_comp10936_c0_seq10	1g01330		A_comp4819_c0_seq1	3g01540		B_comp4268_c0_seq6	3g02910
comp9769_c0_seq1	3g27960		B_comp12863_c0_seq4	3g28700		D_comp5939_c0_seq1	2g36900		A_comp4503_c0_seq1	1g18650		B_comp1990_c0_seq3	1g17820		D_comp48732_c0_seq1	1g18790		comp5427_c0_seq1	2g01840		D_comp3343_c0_seq1	2g02770		D_comp13434_c0_seq1	2g61780		A_comp16042_c0_seq1	4g26760		comp4361_c0_seq1	4g13710					comp2702_c0_seq1	4g03230		B_comp1100_c0_seq3	4g04650		D_comp52408_c0_seq1	1g01310		A_comp1086_c0_seq1	3g01550		B_comp4268_c0_seq5	3g02910
A_comp38804_c0_seq1	3g28150		B_comp3438_c0_seq1	3g28740		gnl|UG|Ta#S26655644	2g36860		A_comp5193_c0_seq1	1g18710		B_comp7975_c0_seq1	1g17830		D_comp72440_c0_seq1	1g18900		A_comp19543_c0_seq1	2g01830		comp8651_c0_seq1	2g02810		A_comp8595_c0_seq1	2g61780		A_comp43294_c0_seq1	4g26590		gnl|UG|Ta#S17890311	4g11580					gnl|UG|Ta#S22371036	4g03390		B_comp8289_c0_seq1	4g04700		D_comp29366_c0_seq1	1g01230		B_comp710_c0_seq2	3g01550		comp3532_c0_seq1	3g03040
A_comp55228_c0_seq1	3g28480		B_comp10389_c0_seq2	3g28760		D_comp26581_c0_seq1	2g36650		A_comp75343_c0_seq1	1g18720		A_comp9495_c0_seq1	1g18030		gnl|UG|Ta#S24513085	1g18910		A_comp469_c0_seq1	2g03800		B_comp6074_c0_seq1	2g03120		B_comp3216_c0_seq3	2g61780		A_comp7197_c0_seq1	4g26500		comp4720_c0_seq1	4g11510					A_comp6024_c0_seq1	4g03460		B_comp1238_c0_seq1	4g04720		gnl|UG|Ta#S26022960	1g01130		D_comp1422_c0_seq1	3g01550		B_comp12944_c0_seq1	3g03060
A_comp11327_c0_seq1	3g28520		B_comp5535_c0_seq3	3g28770		gnl|UG|Ta#S16057951	2g35990		comp7121_c0_seq1	1g18740		D_comp10695_c0_seq1	1g18570		gnl|UG|Ta#S37929513	1g18980		A_comp3215_c1_seq1	2g04130		B_comp142_c0_seq3	2g03170		D_comp52634_c0_seq1	2g61800		gnl|UG|Ta#S37942645	4g26410		comp2420_c0_seq1	4g09070					D_comp4180_c0_seq1	4g03480		comp5116_c0_seq1	4g04850		D_comp20163_c1_seq1	1g01110		A_comp80260_c0_seq1	3g01680		A_comp42848_c0_seq1	3g03060
gnl|UG|Ta#S17973075	3g28580		B_comp651_c0_seq1	3g28820		comp2433_c0_seq1	2g35590		A_comp17121_c0_seq1	1g18790		B_comp2178_c0_seq1	1g18570		D_comp226_c0_seq1	1g19080		A_comp15870_c0_seq1	2g05980		B_comp4381_c0_seq1	2g03180		D_comp26803_c0_seq1	2g61820		A_comp21659_c0_seq1	4g26260		B_comp995_c3_seq21	4g08120					A_comp3974_c0_seq1	4g03480		comp8399_c0_seq1	4g05020		D_comp36946_c0_seq1	1g01090		A_comp127950_c0_seq1	3g02070		D_comp61734_c0_seq1	3g03060
A_comp16826_c0_seq1	3g28610		B_comp9895_c0_seq2	3g28940		D_comp3640_c0_seq1	2g34910		B_comp6166_c0_seq1	1g18790		A_comp26976_c0_seq1	1g18570		D_comp36124_c0_seq1	1g19100		A_comp11634_c0_seq1	2g05940		B_comp2926_c0_seq2	2g03300		gnl|UG|Ta#S32548569	2g61860		A_comp1942_c0_seq1	4g25740		B_comp2063_c0_seq1	1g61250					A_comp31357_c0_seq1	4g03670		B_comp3709_c0_seq3	4g05130		gnl|UG|Ta#S37885640	1g00570		A_comp395082_c0_seq1	3g02130		A_comp2578_c0_seq1	3g03080
A_comp32854_c0_seq1	3g28660		B_comp3636_c0_seq1	3g29060		D_comp13930_c0_seq1	2g27190		A_comp32797_c0_seq1	1g18790		A_comp2810_c0_seq1	1g18550		D_comp13012_c0_seq1	1g19120		comp4665_c0_seq1	2g05880		B_comp8367_c0_seq3	2g03340		D_comp41526_c0_seq5	2g61870		D_comp8995_c0_seq1	4g25490		gnl|UG|Ta#S12923250	1g63210					comp7037_c0_seq1	4g03680		comp397_c0_seq1	4g05300		gnl|UG|Ta#S17986032	1g00560		A_comp416628_c0_seq1	3g02130		B_comp3073_c0_seq1	3g03080
comp13078_c0_seq1	3g28760		B_comp1015_c0_seq1	3g29090		D_comp30550_c0_seq1	2g25530		A_comp28123_c0_seq1	1g18800		D_comp8693_c0_seq1	1g18550		comp347_c0_seq1	1g19140		A_comp3948_c0_seq1	2g04480		A_comp55052_c0_seq1	2g03340		D_comp12516_c0_seq1	2g61950		A_comp2214_c0_seq1	4g25010		comp2918_c0_seq1	1g63280					A_comp4779_c0_seq5	4g03740		B_comp2633_c0_seq1	4g05500		D_comp45816_c0_seq1	1g00530		B_comp24137_c0_seq1	3g02130		B_comp6369_c0_seq2	3g03130
comp5460_c0_seq1	3g28770		B_comp13514_c0_seq3	3g29100		D_comp34442_c0_seq1	2g25320		A_comp17760_c0_seq1	1g18910		B_comp2626_c0_seq2	1g18550		comp9144_c0_seq1	1g19370		A_comp25899_c0_seq1	2g06010		B_comp282_c0_seq2	2g03350		D_comp47254_c0_seq1	2g62330		gnl|UG|Ta#S48830941	4g24740		comp7277_c0_seq1	1g63920					A_comp48710_c0_seq1	4g04030		B_comp13852_c0_seq1	4g05580		gnl|UG|Ta#S17987093	1g00520		comp4069_c0_seq1	3g02150		comp8564_c0_seq1	3g03260
comp9292_c0_seq1	3g28790		B_comp22422_c0_seq1	3g29130		D_comp18633_c0_seq1	2g23930		A_comp3115_c0_seq1	1g18930		gnl|UG|Ta#S32533824	1g18490		D_comp13152_c0_seq1	1g19510		A_comp16802_c0_seq1	2g06060		D_comp610_c0_seq1	2g03350		B_comp7987_c1_seq5	2g62370		gnl|UG|Ta#S32501606	4g24190		B_comp12580_c0_seq1	1g64410					gnl|UG|Ta#S22379863	4g04040		B_comp4996_c0_seq1	4g05600		A_comp4041_c0_seq1	1g00480		D_comp7937_c0_seq1	3g02170		B_comp151_c0_seq1	3g03270
A_comp12726_c0_seq1	3g28970		B_comp3970_c0_seq2	3g29160		D_comp2897_c0_seq1	2g23830		A_comp24679_c0_seq1	1g19100		B_comp4980_c0_seq2	1g18450		B_comp1205_c0_seq2	1g19520		comp5862_c0_seq1	2g06110		B_comp540_c0_seq2	2g03680		D_comp16687_c0_seq99	2g62370		A_comp8516_c0_seq1	4g23450		B_comp8129_c0_seq1	1g66300					comp2073_c0_seq1	4g04120		comp6778_c0_seq1	4g05690		D_comp5429_c0_seq1	1g00480		A_comp8262_c0_seq1	3g02170		B_comp3169_c0_seq4	3g03330
A_comp16465_c0_seq1	3g29060		B_comp2102_c0_seq2	3g29270		D_comp102828_c0_seq1	2g23040		A_comp20471_c0_seq1	1g19120		B_comp4980_c0_seq1	1g18450		D_comp2628_c0_seq1	1g19530		A_comp5320_c0_seq3	2g06120		B_comp540_c0_seq3	2g03680		D_comp256080_c0_seq1	2g62390		A_comp35197_c0_seq1	4g22690		B_comp7613_c0_seq1	1g66680					A_comp20219_c0_seq1	4g04400		D_comp15000_c0_seq1	4g05830		B_comp2255_c0_seq1	1g00480		D_comp7937_c0_seq2	3g02170		B_comp5054_c0_seq1	3g03340
A_comp2965_c0_seq1	3g29090		D_comp5790_c0_seq1	3g29270		D_comp32864_c0_seq1	2g21420		A_comp87819_c0_seq1	1g19130		B_comp1527_c0_seq1	1g18370		A_comp2212_c0_seq1	1g19530		A_comp35282_c0_seq1	2g06160		B_comp5947_c0_seq1	2g05880		D_comp836_c0_seq2	2g62420		gnl|UG|Ta#S32600240	4g21751		B_comp271_c1_seq1	1g67170					A_comp15741_c0_seq1	4g05830		D_comp348_c0_seq1	4g05860		A_comp4865_c0_seq1	1g00470		D_comp16943_c0_seq1	3g02180		B_comp6733_c0_seq1	3g03350
comp2249_c0_seq1	3g29270		B_comp3181_c0_seq3	3g29440		D_comp69618_c0_seq1	2g21210		A_comp125342_c0_seq1	1g19160		B_comp7587_c1_seq1	1g18360		D_comp20263_c0_seq1	1g19810		A_comp27705_c0_seq1	2g07390		B_comp12714_c0_seq1	2g05770		B_comp3513_c0_seq1	2g62470		A_comp20066_c0_seq1	4g20200		B_comp9666_c0_seq1	1g68110					comp1343_c0_seq1	4g06400		gnl|UG|Ta#S22384768	4g05920		D_comp4888_c0_seq1	1g00470		B_comp4117_c0_seq2	3g02180		B_comp4740_c0_seq1	3g03360
A_comp7510_c0_seq2	3g29440		A_comp7510_c0_seq1	3g29440		D_comp9099_c0_seq1	2g21030		A_comp10205_c0_seq1	1g19210		gnl|UG|Ta#S17894689	1g18340		comp3476_c0_seq1	1g20390		comp7008_c0_seq1	2g07450		B_comp5758_c0_seq1	2g05720		D_comp57605_c0_seq1	2g62470		A_comp9745_c0_seq1	4g19570		comp3347_c0_seq1	1g68430					gnl|UG|Ta#S17989197	4g08080		comp10198_c0_seq1	4g06030					A_comp1237_c0_seq1	3g02200		B_comp26875_c0_seq2	3g03400
A_comp7510_c0_seq1	3g29440		gnl|UG|Ta#S17890316	3g29700		D_comp90932_c0_seq1	2g21020		A_comp14355_c0_seq2	1g19330		B_comp480_c0_seq5	1g18320		gnl|UG|Ta#S32735537	1g21080		A_comp19042_c0_seq1	2g07480		comp1445_c0_seq1	2g05710		D_comp17202_c0_seq1	2g62510		gnl|UG|Ta#S37856640	4g19235		comp8410_c0_seq1	1g68510					comp710_c0_seq1	4g40860		B_comp14883_c0_seq1	4g06100					D_comp679_c0_seq1	3g02200		B_comp11340_c0_seq1	3g03420
B_comp3181_c0_seq3	3g29440		B_comp1049_c0_seq1	3g29750		D_comp5997_c0_seq1	2g20890		A_comp13846_c0_seq1	1g19510		D_comp1455_c0_seq1	1g18320		D_comp14510_c0_seq1	1g22020		A_comp35323_c0_seq1	2g07620		B_comp11827_c0_seq3	2g05650		gnl|UG|Ta#S17980147	2g62518		A_comp3178_c0_seq1	4g16640		B_comp14356_c0_seq1	1g69330					gnl|UG|Ta#S32530328	4g41790		B_comp643_c0_seq2	4g06300					B_comp6578_c0_seq1	3g02200		B_comp7838_c0_seq1	3g03680
gnl|UG|Ta#S12923158	3g29720		B_comp79_c0_seq1	3g29760		D_comp20356_c0_seq1	2g20790		A_comp2212_c0_seq1	1g19530		B_comp1657_c0_seq1	1g18710		comp1740_c0_seq1	5g19940		A_comp3533_c0_seq1	2g07940		B_comp5533_c0_seq1	2g05640		B_comp139_c0_seq1	2g62520		A_comp464_c0_seq1	4g16520		B_comp1144_c0_seq1	1g69370					gnl|UG|Ta#S32691969	4g42880		B_comp3111_c0_seq2	4g06330					A_comp28517_c0_seq1	3g02230		B_comp11379_c0_seq2	3g03700
gnl|UG|Ta#S17986630	3g29721		B_comp613_c0_seq2	3g29810		D_comp19231_c1_seq1	2g20780		A_comp25295_c0_seq1	1g19540		B_comp5486_c0_seq2	1g18790		A_comp2284_c0_seq1	5g22080		comp9466_c0_seq1	2g08080		gnl|UG|Ta#S50084340	2g05620		D_comp453_c0_seq1	2g62520		A_comp11203_c0_seq1	4g15000		B_comp5343_c0_seq1	1g69420					gnl|UG|Ta#S17987438	4g42890		B_comp4024_c0_seq2	4g06340					A_comp795_c0_seq1	3g02570		B_comp997_c0_seq4	3g03710
D_comp2691_c0_seq1	3g29750		D_comp3283_c0_seq1	3g29810		D_comp5801_c0_seq1	2g20770		A_comp28527_c0_seq1	1g19570		D_comp19003_c0_seq1	1g18790		B_comp1542_c0_seq1	5g22080		comp10978_c0_seq1	2g08820		B_comp2695_c0_seq1	2g05600		comp8375_c0_seq1	2g62730		gnl|UG|Ta#S32611276	4g14850		B_comp6018_c0_seq1	1g69520					comp3505_c2_seq1	4g43580		A_comp36040_c0_seq1	4g06370					A_comp20716_c1_seq1	3g02640		B_comp3295_c0_seq1	3g03720
A_comp8510_c0_seq1	3g29790		A_comp2590_c0_seq1	3g29810		D_comp3425_c0_seq1	2g20710		B_comp9616_c0_seq1	1g19570		gnl|UG|Ta#S32508775	1g18900		D_comp2198_c0_seq1	5g22080		A_comp5808_c0_seq1	2g08890		comp7168_c0_seq1	2g05560		D_comp28396_c0_seq1	2g62730		A_comp3373_c0_seq1	4g14840		B_comp8660_c0_seq1	1g69540					gnl|UG|Ta#S22367489	4g44300		B_comp5953_c0_seq1	4g06390					A_comp28594_c0_seq1	3g02810		B_comp4995_c0_seq2	3g03780
B_comp2950_c0_seq1	3g29790		B_comp613_c0_seq1	3g29810		D_comp57962_c0_seq1	2g20660		A_comp26081_c0_seq1	1g19650		D_comp19080_c0_seq1	1g18910		B_comp3048_c0_seq3	5g22100		A_comp14846_c0_seq1	2g08960		B_comp5416_c1_seq3	2g05420					A_comp51549_c0_seq1	4g14810		gnl|UG|Ta#S47626318	1g69640					gnl|UG|Ta#S12922878	4g44880		B_comp914_c0_seq4	4g06620					A_comp7386_c0_seq1	3g02820		D_comp28358_c0_seq1	3g03780
comp8947_c0_seq1	3g29950		B_comp3592_c0_seq1	3g29830		D_comp21356_c0_seq1	2g20650		A_comp23535_c0_seq1	1g19670		B_comp6002_c0_seq2	1g18910		D_comp9424_c0_seq1	5g22100		A_comp40301_c0_seq1	2g09520		B_comp1188_c1_seq1	2g05390					gnl|UG|Ta#S37814442	4g12750		B_comp28137_c0_seq4	1g69660					gnl|UG|Ta#S17989457	4g27120		comp8828_c0_seq1	4g06700					A_comp1083_c0_seq1	3g04390		B_comp9117_c0_seq1	3g03790
A_comp31367_c0_seq1	3g29980		D_comp4081_c0_seq1	3g29830		D_comp6620_c0_seq1	2g20600		A_comp16034_c0_seq1	1g19880		B_comp9192_c0_seq4	1g18960		A_comp6946_c0_seq1	5g22100		gnl|UG|Ta#S16058482	2g10370		B_comp2272_c0_seq1	2g05390					D_comp7394_c0_seq1	4g09090		B_comp8353_c0_seq1	1g69780					A_comp14218_c0_seq1	4g27370		B_comp1818_c1_seq3	4g06750					A_comp35874_c0_seq1	3g04450		B_comp1005_c0_seq1	3g03850
comp10244_c0_seq1	3g29990		gnl|UG|Ta#S18006667	3g29840		D_comp30478_c0_seq1	2g20570		B_comp3788_c0_seq1	1g19880		comp18085_c0_seq1	1g19160		comp8557_c0_seq1	5g22120		gnl|UG|Ta#S17977213	2g10870		B_comp8739_c0_seq1	2g05240					A_comp6720_c0_seq1	4g09060		B_comp6182_c0_seq1	1g70920					gnl|UG|Ta#S32581696	4g27880		comp3308_c0_seq1	4g06850					A_comp63387_c1_seq1	3g04500		B_comp821_c0_seq1	3g03870
gnl|UG|Ta#S17987711	3g30060		gnl|UG|Ta#S32586866	3g29870		D_comp32962_c0_seq1	2g20310		A_comp8609_c0_seq1	1g19920		B_comp4981_c0_seq1	1g19210		D_comp11290_c0_seq1	5g22220		A_comp1302_c0_seq1	2g11060		B_comp927_c0_seq3	2g05230					A_comp101156_c0_seq1	1g61320		B_comp1772_c0_seq1	1g70930					A_comp7033_c0_seq1	4g27910		B_comp333_c0_seq1	4g06980					A_comp30191_c0_seq1	3g05440		B_comp5790_c0_seq1	3g04010
A_comp7850_c0_seq1	3g30070		B_comp5788_c0_seq1	3g29880					B_comp2295_c0_seq1	1g19960		B_comp81_c0_seq1	1g19220		D_comp39108_c0_seq1	5g22280		gnl|UG|Ta#S16058512	2g11480		D_comp6226_c0_seq1	2g05230					A_comp237_c0_seq1	1g62170		comp9066_c0_seq1	1g70960					D_comp2689_c0_seq1	4g28010		B_comp2245_c0_seq1	4g07100					A_comp10088_c0_seq1	3g07320		B_comp3915_c0_seq1	3g04040
A_comp8416_c0_seq1	3g30080		B_comp3127_c0_seq1	3g30020					A_comp8036_c0_seq1	1g19960		A_comp5712_c0_seq1	1g19230		A_comp281_c0_seq1	5g22290		comp8850_c0_seq1	2g11980		D_comp38922_c0_seq1	2g05190					A_comp7132_c0_seq1	1g62690		B_comp4037_c0_seq1	1g71030					A_comp31235_c0_seq1	4g28050		gnl|UG|Ta#S17989325	4g07420					gnl|UG|Ta#S17890000	3g44920		B_comp4113_c0_seq1	3g04050
A_comp76093_c0_seq1	3g30110		B_comp5757_c0_seq1	3g30030					A_comp1250_c1_seq1	1g20100		comp2409_c0_seq1	1g19240		B_comp122_c0_seq2	5g22290		A_comp18807_c0_seq1	2g12140		A_comp5775_c0_seq1	2g05130					A_comp4009_c0_seq1	1g62720		B_comp10301_c0_seq1	1g71160					A_comp318_c0_seq1	4g28160		B_comp3325_c0_seq1	4g08000					comp2263_c0_seq1	3g45230		B_comp7609_c0_seq1	3g04140
A_comp2931_c0_seq1	3g30130		B_comp16005_c0_seq2	3g30040					A_comp9348_c0_seq1	1g20160		B_comp4842_c0_seq1	1g19340		D_comp291_c0_seq1	5g22290		A_comp30869_c0_seq1	2g12450		D_comp12935_c0_seq1	2g05130					A_comp6186_c0_seq1	1g63080		gnl|UG|Ta#S26025151	1g71170					A_comp17035_c0_seq1	4g28270		B_comp47_c1_seq2	4g08030					comp517_c0_seq1	3g46880		B_comp3566_c0_seq1	3g04160
A_comp376_c0_seq1	3g30150		B_comp9372_c0_seq1	3g30060					comp8012_c0_seq1	1g20180		B_comp12149_c0_seq1	1g19370		D_comp7615_c0_seq1	5g22310		A_comp902_c0_seq1	2g13680		comp1526_c0_seq1	2g05090					A_comp13669_c0_seq1	1g63100		B_comp7934_c0_seq1	1g71340					A_comp10446_c0_seq1	4g28670		comp5492_c0_seq1	4g08080					A_comp1826_c0_seq1	3g48080		B_comp7336_c0_seq1	3g04160
A_comp3835_c0_seq1	3g30180		B_comp2447_c0_seq3	3g30070					A_comp60000_c0_seq1	1g20250		gnl|UG|Ta#S17888883	1g19390		D_comp7615_c0_seq2	5g22310		A_comp9686_c0_seq1	2g13710		B_comp15495_c0_seq2	2g05030					A_comp7056_c0_seq1	1g63190		B_comp6135_c0_seq3	1g71370					A_comp6904_c0_seq1	4g28850		B_comp18018_c0_seq1	4g39060					A_comp12087_c0_seq1	3g50110		D_comp9321_c0_seq1	3g04160
comp2478_c0_seq1	3g30230		B_comp2955_c0_seq1	3g30080					A_comp28084_c0_seq1	1g20260		gnl|UG|Ta#S32428562	1g19391		gnl|UG|Ta#S18010298	5g22311		A_comp16768_c0_seq1	2g40480		B_comp5297_c0_seq1	2g05020					A_comp96524_c0_seq1	1g63270		B_comp3400_c0_seq1	1g71420					gnl|UG|Ta#S17987539	4g28860		B_comp766_c0_seq1	4g41060					A_comp23961_c0_seq1	3g50130		B_comp15084_c0_seq2	3g04170
A_comp19094_c0_seq1	3g30250		B_comp885_c0_seq1	3g30130					A_comp35079_c0_seq1	1g20330		B_comp3934_c0_seq1	1g19510		gnl|UG|Ta#S32557685	5g22340		gnl|UG|Ta#S17989074	2g40950		B_comp3377_c0_seq1	2g05010					A_comp24007_c0_seq1	1g63550		B_comp6680_c0_seq2	1g71430					A_comp1206_c0_seq1	4g28970		B_comp1959_c0_seq1	4g41130					A_comp47684_c0_seq1	3g50150		B_comp420_c1_seq2	3g04390
A_comp1562_c0_seq1	3g30260		B_comp217_c0_seq1	3g30150					comp3476_c0_seq1	1g20390		D_comp13152_c0_seq1	1g19510		A_comp4828_c0_seq1	5g22410		A_comp58181_c0_seq1	2g41150		gnl|UG|Ta#S26019501	2g05000					comp10186_c0_seq1	1g63800		D_comp7072_c0_seq1	1g71510					A_comp21814_c0_seq1	4g29210		B_comp8522_c0_seq1	4g41180					A_comp30585_c0_seq1	3g50310		comp12129_c0_seq1	3g04440
D_comp7822_c0_seq1	3g30260		gnl|UG|Ta#S22386063	3g30170					gnl|UG|Ta#S22367020	1g20391		B_comp3727_c0_seq1	1g19540		gnl|UG|Ta#S32653811	5g22430		A_comp34289_c0_seq1	2g41220		B_comp2787_c0_seq1	2g04910					A_comp31364_c0_seq1	1g64150		B_comp3403_c1_seq2	1g71510					A_comp43576_c0_seq1	4g29220		B_comp3546_c0_seq1	4g41530					A_comp13503_c0_seq1	3g50310		B_comp22308_c0_seq1	3g04450
A_comp8310_c0_seq1	3g30300		B_comp1172_c0_seq1	3g30180					A_comp14363_c0_seq1	1g20400		comp8499_c0_seq1	1g19570		B_comp2106_c0_seq2	5g22510		gnl|UG|Ta#S21656181	2g41300		B_comp36827_c0_seq1	2g04850					A_comp6984_c0_seq1	1g64640		B_comp17603_c0_seq2	1g71520					A_comp107927_c0_seq1	4g29290		B_comp3085_c0_seq1	4g41590					comp1227_c0_seq1	3g50330		B_comp17292_c0_seq1	3g04630
gnl|UG|Ta#S32728125	3g30430		A_comp5691_c0_seq1	3g30230					A_comp62478_c0_seq1	1g20410		B_comp3788_c0_seq1	1g19880		B_comp2106_c0_seq3	5g22510		gnl|UG|Ta#S38675475	2g41950		B_comp36433_c0_seq1	2g04850					A_comp31264_c0_seq1	1g65000		B_comp2940_c1_seq1	1g71600					A_comp9476_c0_seq1	4g29300		B_comp18852_c0_seq5	4g41700					A_comp529_c0_seq1	3g50390		B_comp60794_c0_seq1	3g04640
A_comp59545_c0_seq1	3g30530		B_comp5293_c0_seq6	3g30250					A_comp670_c0_seq1	1g20440		B_comp3223_c0_seq2	1g19920		D_comp3872_c0_seq1	5g22510		A_comp4658_c0_seq1	2g44360		gnl|UG|Ta#S41574386	2g04690					D_comp5290_c1_seq7	1g65070		B_comp1354_c0_seq1	1g71670					A_comp19429_c0_seq2	4g29320		B_comp6844_c0_seq1	4g41780					A_comp3379_c0_seq1	3g50520		B_comp9411_c0_seq7	3g04840
comp5757_c0_seq1	3g30550		B_comp512_c1_seq1	3g30260					A_comp128339_c0_seq1	1g20460		B_comp2301_c0_seq1	1g19930		A_comp2760_c0_seq1	5g22510		A_comp9424_c0_seq1	2g44920		comp5121_c0_seq1	2g04610					A_comp20217_c0_seq1	1g65140		gnl|UG|Ta#S18006434	1g71680					A_comp68853_c0_seq1	4g29400		B_comp2364_c1_seq1	4g42230					A_comp141070_c0_seq1	3g50570		B_comp4755_c0_seq2	3g04860
A_comp4818_c0_seq1	3g30600		B_comp13491_c0_seq10	3g30280					A_comp184486_c0_seq1	1g20470		A_comp6633_c0_seq1	1g19930		gnl|UG|Ta#S37940775	5g22561		A_comp1219_c0_seq1	2g45740		gnl|UG|Ta#S16058073	2g04580					comp1746_c0_seq1	1g65150		B_comp2657_c0_seq4	1g71690					A_comp20832_c0_seq1	4g29410		B_comp970_c0_seq1	4g42810					A_comp21235_c0_seq1	3g50810		D_comp32645_c0_seq1	3g04860
A_comp7026_c0_seq1	3g30660		comp4487_c0_seq1	3g30340					comp6683_c0_seq1	1g20490		B_comp2295_c0_seq1	1g19960		B_comp5842_c0_seq3	5g22570		gnl|UG|Ta#S22367796	2g46750		B_comp1119_c0_seq1	2g04530					comp11802_c0_seq1	1g65170		B_comp2150_c0_seq2	1g71700					A_comp7441_c0_seq1	4g29430		B_comp7490_c0_seq3	4g42820					A_comp716_c0_seq1	3g51010		B_comp1429_c0_seq1	3g05060
A_comp14203_c0_seq1	3g30710		comp6677_c0_seq1	3g30370					A_comp100278_c0_seq1	1g20520		B_comp2607_c0_seq1	1g20100		D_comp99534_c0_seq2	5g22570		A_comp10371_c0_seq1	2g46840		gnl|UG|Ta#S16206200	2g06060					A_comp34943_c0_seq1	1g65420		B_comp2268_c0_seq5	1g72480					A_comp71433_c0_seq1	4g29480		B_comp9273_c0_seq2	4g42840					comp1286_c0_seq1	3g51020		B_comp1544_c0_seq1	3g05220
A_comp10064_c0_seq1	3g30750		comp5757_c0_seq1	3g30550					A_comp30801_c0_seq1	1g20560		B_comp10921_c0_seq5	1g20160		D_comp28587_c0_seq1	5g22570		A_comp15720_c0_seq1	2g46850		B_comp4231_c0_seq1	2g06370					A_comp128197_c0_seq1	1g65440		B_comp6518_c0_seq1	1g73710					A_comp8001_c0_seq1	4g29490		B_comp826_c0_seq1	4g42890					A_comp24462_c0_seq1	3g51340		B_comp8067_c0_seq1	3g05560
A_comp26398_c0_seq1	3g30810		B_comp6930_c0_seq1	3g30640					A_comp34129_c0_seq1	1g20780		B_comp1317_c1_seq9	1g20220		comp9849_c0_seq1	5g22830		D_comp24758_c0_seq1	2g46850		D_comp16373_c0_seq1	2g06490					A_comp12697_c0_seq1	1g65490		comp924_c1_seq1	1g74420					A_comp13113_c0_seq1	4g29520		B_comp8976_c0_seq1	4g44860					A_comp186306_c0_seq1	3g51350		B_comp23991_c0_seq1	3g05570
A_comp23495_c0_seq1	3g30830		B_comp7904_c0_seq1	3g32010					D_comp21375_c0_seq1	1g20780		gnl|UG|Ta#S17668565	1g20240		D_comp52823_c0_seq4	5g22920		A_comp77458_c0_seq1	2g46970		B_comp326_c0_seq1	2g06520					gnl|UG|Ta#S26025123	1g65500		B_comp13877_c0_seq1	1g74450					gnl|UG|Ta#S26024707	4g29560		B_comp538_c0_seq1	4g44870					gnl|UG|Ta#S17897514	3g52010		B_comp1066_c0_seq2	3g05620
gnl|UG|Ta#S26027137	3g30849		B_comp3645_c1_seq18	3g32040					A_comp24348_c0_seq1	1g20790		B_comp16121_c0_seq2	1g20250		D_comp186549_c0_seq1	5g22930		A_comp2315_c0_seq1	2g47240		B_comp6169_c0_seq2	2g07110					A_comp32452_c0_seq1	1g65580		B_comp2143_c0_seq2	1g74470					A_comp18269_c0_seq1	4g29590		B_comp6777_c1_seq1	4g44890					A_comp5307_c0_seq1	3g53040		B_comp12751_c0_seq1	3g05740
A_comp32351_c0_seq1	3g30880		B_comp2347_c0_seq1	3g32080					gnl|UG|Ta#S17981597	1g20840		B_comp16121_c0_seq3	1g20250		B_comp8424_c0_seq9	5g22930		A_comp53929_c0_seq1	2g47270		B_comp15214_c0_seq1	2g06950					comp687_c0_seq1	1g65600		D_comp9846_c0_seq1	1g74470					gnl|UG|Ta#S32586769	4g29680		B_comp1505_c0_seq1	4g45030					A_comp8354_c0_seq1	3g53420		B_comp2565_c0_seq1	3g05760
A_comp31363_c0_seq1	3g31110		B_comp84_c0_seq1	3g32100					A_comp55358_c0_seq1	1g20900		B_comp4397_c0_seq2	1g20260		D_comp17035_c0_seq1	5g23130		A_comp4601_c0_seq1	2g47290		D_comp13775_c0_seq1	2g06920					A_comp36903_c0_seq1	1g65620		B_comp5114_c0_seq1	1g74540					A_comp24540_c0_seq1	4g29720		B_comp25401_c0_seq1	4g45140					gnl|UG|Ta#S26023656	3g56810		D_comp9023_c0_seq1	3g05760
A_comp28068_c0_seq1	3g31140		B_comp19403_c0_seq2	3g32160					A_comp20032_c0_seq1	1g20990		B_comp4683_c0_seq2	1g20330		A_comp14546_c0_seq1	5g23130		gnl|UG|Ta#S32593156	2g47310		B_comp2420_c0_seq3	2g06920					A_comp34607_c0_seq1	1g65700		B_comp5338_c0_seq1	1g74540					comp975_c0_seq1	4g29780		gnl|UG|Ta#S17879361	4g08500					A_comp14646_c0_seq1	3g57030		comp3617_c0_seq1	3g05780
A_comp106991_c0_seq1	3g31400		B_comp449_c0_seq1	3g32210					A_comp52146_c0_seq1	1g21020		B_comp15222_c1_seq2	1g20340		D_comp32212_c0_seq1	5g23770		comp512_c1_seq1	2g47720		B_comp2420_c0_seq4	2g06920					A_comp24402_c0_seq1	1g65710		B_comp3445_c0_seq2	1g74560					A_comp51409_c0_seq1	4g29840		B_comp3293_c0_seq1	4g08550					A_comp826_c0_seq1	3g57470		A_comp68388_c0_seq1	3g05940
A_comp19008_c0_seq1	3g31460		B_comp4989_c0_seq3	3g32240					A_comp30842_c0_seq1	1g21060		B_comp3830_c0_seq4	1g20370		B_comp127_c2_seq4	5g23770		A_comp13544_c0_seq1	2g49730		D_comp147386_c0_seq1	2g06900					comp14809_c0_seq1	1g65770		gnl|UG|Ta#S16193188	1g74591					A_comp7294_c0_seq1	4g29870		gnl|UG|Ta#S22383495	4g08570					A_comp36467_c0_seq1	3g59800		gnl|UG|Ta#S22391027	3g05970
A_comp27591_c0_seq1	3g31480		D_comp12739_c0_seq1	3g32330					A_comp28097_c0_seq1	1g21070		A_comp670_c0_seq1	1g20440		D_comp1058_c0_seq1	5g23790		A_comp47668_c0_seq1	2g49710		B_comp660_c0_seq1	2g06830					gnl|UG|Ta#S16057940	1g65800		B_comp6025_c0_seq1	1g74700					comp6283_c0_seq1	4g29950		B_comp5190_c0_seq1	4g08640					A_comp18708_c0_seq1	3g59590		B_comp5608_c0_seq1	3g06080
A_comp21635_c0_seq1	3g31510		B_comp5140_c0_seq1	3g32380					A_comp17727_c0_seq1	1g21080		B_comp152_c0_seq2	1g20440		comp3985_c0_seq1	5g23810		A_comp31721_c0_seq1	2g49590		B_comp839_c0_seq2	2g06740					comp6305_c0_seq1	1g65820		B_comp1485_c0_seq2	1g74850					A_comp117586_c0_seq1	4g31550		B_comp2336_c0_seq1	4g08670					A_comp16581_c0_seq1	3g59550		B_comp4791_c0_seq1	3g06120
A_comp24794_c0_seq1	3g31520		B_comp4012_c0_seq2	3g32830					A_comp16946_c0_seq1	1g21200		B_comp7760_c0_seq1	1g20470		A_comp2759_c0_seq1	5g23890		comp761_c0_seq1	2g49520		B_comp597_c0_seq1	2g06730					comp18277_c0_seq1	1g65840		B_comp3651_c0_seq3	1g74870					A_comp4169_c0_seq1	4g31540		B_comp3174_c0_seq1	4g08680					A_comp28323_c1_seq1	3g59500		A_comp63194_c0_seq1	3g06120
A_comp13851_c0_seq1	3g31530		B_comp9058_c0_seq2	3g32840					A_comp11852_c0_seq1	1g21220		B_comp7544_c0_seq1	1g20490		D_comp1566_c0_seq1	5g23890		A_comp14587_c0_seq1	2g49430		gnl|UG|Ta#S17979100	2g06650					A_comp10745_c0_seq1	1g65860		B_comp5497_c0_seq1	1g74910					A_comp74233_c0_seq1	4g31480		B_comp989_c0_seq1	4g08700					A_comp27319_c0_seq1	3g59480		B_comp3095_c0_seq4	3g06400
A_comp17310_c0_seq1	3g31570		B_comp9017_c0_seq6	3g32960					A_comp5482_c0_seq1	1g21290		B_comp4089_c0_seq3	1g20640		gnl|UG|Ta#S17986362	5g24040		A_comp57028_c0_seq1	2g49430		D_comp7426_c0_seq1	2g06620					A_comp5389_c0_seq1	1g65910		A_comp15286_c1_seq1	1g74910					gnl|UG|Ta#S34272770	4g31440		D_comp49388_c0_seq1	4g08700					A_comp4273_c0_seq1	3g59400		B_comp2782_c0_seq1	3g06460
B_comp14938_c0_seq1	3g31920		B_comp2748_c0_seq1	3g32990					gnl|UG|Ta#S16235687	1g21370		comp12429_c0_seq1	1g20700		D_comp12802_c0_seq1	5g24120		B_comp5680_c0_seq2	2g49430		B_comp849_c1_seq1	2g06620					A_comp7490_c0_seq1	1g65910		B_comp829_c0_seq2	1g74920					A_comp17711_c0_seq1	4g31150		gnl|UG|Ta#S17897647	4g08720					A_comp7738_c0_seq1	3g59240		comp4732_c0_seq1	3g06490
A_comp13752_c0_seq1	3g32000		B_comp2984_c0_seq1	3g33170					A_comp6180_c0_seq5	1g21380		B_comp5671_c0_seq3	1g20720		A_comp17301_c0_seq1	5g24120		A_comp10832_c0_seq1	2g49420		B_comp357_c0_seq6	2g06620					A_comp58906_c0_seq1	1g65940		B_comp829_c0_seq3	1g74920					A_comp10204_c0_seq1	4g31130		gnl|UG|Ta#S17988366	4g08760					comp3747_c0_seq1	3g58310		B_comp12661_c0_seq1	3g06710
A_comp17196_c0_seq1	3g32010		B_comp2984_c0_seq2	3g33170					comp2622_c0_seq1	1g21390		B_comp1236_c0_seq2	1g20730		D_comp4478_c0_seq1	5g24370		A_comp20787_c0_seq1	2g49390		B_comp1585_c0_seq1	2g06620					A_comp12747_c0_seq1	1g65950		B_comp829_c0_seq5	1g74920					A_comp30263_c0_seq1	4g31120		B_comp10056_c0_seq1	4g08770					A_comp2200_c1_seq1	3g58290		B_comp454_c0_seq1	3g06750
A_comp197_c0_seq1	3g32100		B_comp4954_c0_seq3	3g33190					A_comp17688_c0_seq1	1g21400		gnl|UG|Ta#S17895292	1g21200		D_comp51394_c0_seq1	5g26550		A_comp2611_c0_seq3	2g49320		A_comp8846_c0_seq1	2g06620					A_comp125389_c0_seq1	1g66000		B_comp3280_c0_seq1	1g75170					A_comp3754_c0_seq1	4g31110		B_comp3199_c0_seq1	4g08780					A_comp4496_c0_seq1	3g57980		comp2648_c1_seq1	3g06830
A_comp18486_c0_seq1	3g32150		B_comp2473_c0_seq1	3g33240					A_comp17403_c0_seq1	1g21480		B_comp1746_c0_seq4	1g21290		D_comp5111_c0_seq1	5g26560		A_comp2611_c0_seq2	2g49320		D_comp3996_c0_seq1	2g06620					A_comp6852_c0_seq1	1g66030		B_comp8473_c0_seq1	1g76180					A_comp3754_c0_seq3	4g31110		A_comp8019_c0_seq1	4g08780					A_comp7533_c0_seq1	3g57520		B_comp14436_c0_seq1	3g06870
A_comp32255_c0_seq1	3g32200		comp1054_c0_seq1	3g33290					A_comp17726_c0_seq1	1g21580		B_comp1397_c0_seq12	1g21320		comp4751_c0_seq1	5g26670		A_comp7440_c0_seq1	2g49310		B_comp16020_c0_seq2	2g06610					A_comp57910_c0_seq1	1g66050		B_comp14237_c0_seq1	1g76190					A_comp2294_c0_seq1	4g31070		B_comp2620_c0_seq1	4g08790					A_comp4330_c0_seq3	3g57500		A_comp5680_c0_seq1	3g06930
A_comp2246_c1_seq1	3g32210		B_comp4622_c0_seq1	3g33350					A_comp15926_c0_seq3	1g21610		A_comp4585_c0_seq1	1g21330		D_comp2294_c0_seq1	5g26720		A_comp5131_c0_seq3	2g49000		B_comp2874_c0_seq1	2g06590					A_comp10104_c0_seq1	1g66150		gnl|UG|Ta#S26023372	1g76260					gnl|UG|Ta#S12956207	4g31060		D_comp4919_c0_seq1	4g08820					A_comp12969_c0_seq2	3g60090		comp12295_c0_seq1	3g06970
A_comp1670_c0_seq1	3g32210		B_comp3583_c0_seq1	3g33400					A_comp5626_c0_seq1	1g21720		B_comp720_c1_seq1	1g21330		A_comp2803_c0_seq1	5g26720		gnl|UG|Ta#S32434632	2g48960		B_comp1701_c0_seq1	2g06560					comp37561_c0_seq1	1g66160		B_comp3657_c0_seq2	1g76500					A_comp11758_c0_seq1	4g30610		gnl|UG|Ta#S17984208	4g08890					A_comp16953_c0_seq1	3g53710		B_comp6886_c0_seq1	3g07020
A_comp29349_c0_seq1	3g32330		D_comp36341_c0_seq1	3g33510					A_comp18543_c0_seq1	1g22020		B_comp11353_c0_seq1	1g21360		B_comp850_c0_seq1	5g26720		A_comp2513_c0_seq1	2g48920		B_comp9955_c0_seq4	2g07390					A_comp12582_c0_seq1	1g66220		B_comp2113_c1_seq2	1g76560					A_comp6730_c0_seq1	4g30600		D_comp7839_c0_seq1	4g26940					A_comp5975_c0_seq1	3g53720		B_comp7579_c0_seq1	3g07070
gnl|UG|Ta#S17987937	3g32480		B_comp21243_c0_seq1	3g33690					A_comp15939_c0_seq1	1g22240		B_comp8852_c0_seq1	1g21380		D_comp29528_c0_seq1	5g27430		A_comp2004_c0_seq1	2g48890		comp2320_c0_seq1	2g07440					A_comp35559_c0_seq1	1g66290		B_comp2113_c1_seq3	1g76560					A_comp15408_c0_seq1	4g30570		B_comp2054_c0_seq1	4g26940					A_comp9290_c0_seq1	3g53760		comp4362_c0_seq1	3g07080
gnl|UG|Ta#S32428497	3g32490		gnl|UG|Ta#S17984902	3g33710					A_comp15939_c0_seq2	1g22240		comp2622_c0_seq1	1g21390		D_comp39405_c0_seq1	5g27460		A_comp6885_c0_seq1	2g48830		B_comp14322_c0_seq1	2g07510					A_comp1091_c0_seq1	1g66300		comp12981_c0_seq1	1g76630					A_comp61766_c0_seq1	4g30550		A_comp8159_c0_seq10	4g27120					A_comp49764_c0_seq1	3g53780		B_comp5917_c0_seq1	3g07090
A_comp6999_c0_seq1	3g32500		B_comp1712_c0_seq1	3g33730					comp1208_c0_seq1	1g22250		B_comp2954_c0_seq1	1g21400		D_comp730_c0_seq1	5g27510		comp2473_c1_seq1	2g48660		B_comp2727_c0_seq1	2g07630					gnl|UG|Ta#S17892910	1g66301		B_comp8371_c0_seq1	1g76640					comp4262_c0_seq1	4g30540		B_comp12238_c0_seq2	4g27160					A_comp1830_c0_seq1	3g54020		B_comp437_c1_seq1	3g07150
A_comp18399_c0_seq1	3g32510		gnl|UG|Ta#S32545943	3g33810					gnl|UG|Ta#S13114063	1g22271		B_comp12573_c0_seq2	1g21410		D_comp18095_c0_seq1	5g27540		A_comp8034_c1_seq1	2g48570		B_comp859_c0_seq1	2g07650					A_comp34280_c0_seq1	1g66340		comp206_c0_seq1	1g76880					A_comp23184_c0_seq1	4g30530		B_comp1114_c0_seq1	4g27210					gnl|UG|Ta#S32641429	3g54380		A_comp52_c0_seq1	3g07190
gnl|UG|Ta#S17879374	3g32520		B_comp1986_c0_seq1	3g33880					A_comp6335_c0_seq3	1g22440		B_comp2875_c0_seq7	1g21610		A_comp9782_c0_seq1	5g27570		A_comp10288_c0_seq1	2g48500		B_comp12231_c0_seq1	2g07650					A_comp26072_c0_seq1	1g66350		B_comp557_c0_seq1	1g77060					A_comp25723_c0_seq1	4g30460		D_comp1145_c0_seq1	4g27210					A_comp77859_c0_seq1	3g54420		D_comp48_c0_seq1	3g07190
gnl|UG|Ta#S24513063	3g32550		B_comp8328_c0_seq1	3g33900					D_comp57284_c0_seq2	1g22470		gnl|UG|Ta#S18006250	1g21730		D_comp6727_c0_seq1	5g27570		comp11485_c0_seq1	2g48440		B_comp1143_c0_seq1	2g07770					B_comp689_c0_seq3	1g66380		B_comp5714_c0_seq2	1g77270					A_comp50280_c0_seq1	4g30330		B_comp3742_c0_seq1	4g27270					A_comp27474_c0_seq1	3g54660		comp5129_c0_seq1	3g07290
A_comp30296_c0_seq1	3g32630		B_comp12086_c0_seq1	3g34000					A_comp17154_c0_seq1	1g22680		B_comp5066_c0_seq3	1g21740		B_comp1521_c0_seq1	5g27570		A_comp5084_c0_seq1	2g48430		gnl|UG|Ta#S17986161	2g07860					A_comp17414_c0_seq1	1g66420		B_comp3485_c0_seq1	1g77320					A_comp12690_c0_seq1	4g30200		gnl|UG|Ta#S26026714	4g27290					A_comp7750_c0_seq1	3g54670		gnl|UG|Ta#S37779921	3g07370
A_comp3098_c0_seq2	3g32690		gnl|UG|Ta#S17984767	3g34020					A_comp38630_c0_seq1	1g22690		D_comp3577_c0_seq1	1g21770		D_comp97192_c0_seq1	5g27580		A_comp3548_c0_seq1	2g49960		A_comp3533_c0_seq1	2g07940					comp2046_c0_seq1	1g66430		B_comp1303_c0_seq1	1g77350					A_comp3004_c0_seq1	4g30170		B_comp2691_c0_seq3	4g27370					A_comp25498_c0_seq1	3g54810		B_comp2321_c1_seq1	3g07400
B_comp798_c0_seq4	3g32690		B_comp1348_c0_seq1	3g34040					comp8226_c0_seq1	1g22850		B_comp1689_c0_seq1	1g21770		D_comp3076_c0_seq1	5g27600		A_comp27905_c0_seq1	2g50010		B_comp580_c0_seq1	2g07940					A_comp3903_c0_seq1	1g66440		B_comp1303_c0_seq3	1g77350					A_comp60561_c0_seq1	4g30160		B_comp6801_c0_seq1	4g27380					A_comp22422_c0_seq1	3g54850		A_comp7332_c0_seq1	3g07400
A_comp3098_c0_seq1	3g32690		B_comp10719_c0_seq1	3g34070					A_comp20734_c0_seq1	1g23400		D_comp1220_c0_seq1	1g21780					A_comp1641_c0_seq1	2g50060		B_comp8974_c0_seq1	2g08080					A_comp5126_c0_seq1	1g66450		B_comp1756_c0_seq2	1g77360					A_comp7948_c0_seq1	4g30150		B_comp3638_c0_seq1	4g27450					A_comp18698_c0_seq1	3g54860		comp8933_c0_seq1	3g07530
A_comp95603_c0_seq1	3g32820		D_comp14075_c0_seq1	3g34100					D_comp15174_c0_seq1	1g23410		B_comp516_c0_seq3	1g21780					A_comp32583_c0_seq1	2g50070		B_comp15164_c0_seq3	2g08090					B_comp14885_c0_seq1	1g66450		B_comp1218_c0_seq1	1g77370					A_comp11395_c0_seq1	4g30130		gnl|UG|Ta#S32564706	4g27480					A_comp8460_c0_seq1	3g54870		B_comp2598_c0_seq1	3g07830
A_comp24436_c0_seq1	3g32830		B_comp7299_c0_seq4	3g34200					A_comp6007_c0_seq1	1g23470		A_comp1394_c0_seq1	1g21780					A_comp19399_c0_seq1	2g50080		D_comp5818_c0_seq1	2g08100					A_comp1212_c1_seq440	1g66590		D_comp1036_c0_seq1	1g77380					A_comp7468_c0_seq1	4g30050		B_comp5187_c0_seq1	4g27490					A_comp16159_c0_seq1	3g54910		B_comp11210_c0_seq2	3g07910
A_comp43197_c0_seq1	3g32840		B_comp6733_c2_seq1	3g34240					A_comp14204_c0_seq1	1g23500		B_comp7929_c0_seq1	1g21790					A_comp12896_c0_seq1	2g50100		B_comp1446_c0_seq2	2g08250					A_comp14239_c0_seq1	1g66620		comp764_c0_seq1	1g77400					A_comp2985_c0_seq1	4g30040		gnl|UG|Ta#S17894682	4g27530					A_comp157077_c0_seq1	3g54920		comp5286_c0_seq1	3g07930
A_comp57878_c0_seq1	3g32960		gnl|UG|Ta#S32589603	3g34250					comp1279_c0_seq1	1g23510		B_comp10560_c0_seq1	1g21820					gnl|UG|Ta#S17984811	2g50101		B_comp1698_c0_seq1	2g08290					gnl|UG|Ta#S32548928	1g66690		B_comp2437_c0_seq1	1g78220					A_comp2683_c0_seq1	4g31680		gnl|UG|Ta#S32678465	4g27750					A_comp1255_c0_seq1	3g55320		B_comp3988_c0_seq2	3g08120
A_comp22286_c0_seq1	3g32990		gnl|UG|Ta#S17879513	3g34251					A_comp74733_c0_seq1	1g23590		B_comp3482_c0_seq2	1g22020					A_comp12633_c0_seq1	2g50120		B_comp11930_c0_seq1	2g08330					A_comp8032_c0_seq1	1g66710		B_comp1271_c0_seq1	1g78240					A_comp18714_c0_seq1	4g31750		B_comp23285_c0_seq1	4g27850					A_comp47996_c0_seq1	3g55400		gnl|UG|Ta#S22368543	3g08390
gnl|UG|Ta#S16202616	3g33030		B_comp1883_c0_seq2	3g34260					A_comp2637_c0_seq1	1g23600		B_comp451_c1_seq1	1g22100					A_comp44510_c0_seq1	2g50290		A_comp111_c2_seq1	2g08340					A_comp7819_c0_seq1	1g66750		comp18428_c0_seq1	1g78290					A_comp13977_c0_seq1	4g31820		B_comp3597_c0_seq1	4g28270					gnl|UG|Ta#S17987054	3g55560		B_comp3893_c1_seq2	3g08400
A_comp2728_c0_seq1	3g33110		gnl|UG|Ta#S17888470	3g34270					A_comp62_c0_seq1	1g23610		B_comp8406_c0_seq1	1g22180					A_comp68269_c0_seq1	2g50300		B_comp54_c0_seq1	2g08340					A_comp4959_c0_seq1	1g66790		B_comp2923_c0_seq2	1g78400					B_comp4501_c0_seq1	4g31820		comp5868_c0_seq1	4g29210					A_comp35638_c0_seq1	3g55590		B_comp6814_c0_seq1	3g08410
A_comp13783_c0_seq1	3g33170		D_comp19644_c0_seq1	3g34290					comp3862_c0_seq1	1g23630		comp4530_c0_seq1	1g22240					A_comp91057_c0_seq1	2g50340		B_comp13882_c0_seq1	2g08350					comp34821_c0_seq1	1g66800		B_comp2923_c0_seq5	1g78400					A_comp11883_c0_seq1	4g31830		B_comp10011_c0_seq1	4g29250					A_comp7348_c0_seq1	3g55620		A_comp13405_c0_seq1	3g08420
gnl|UG|Ta#S13116767	3g33190		B_comp3963_c0_seq4	3g34290					A_comp6389_c0_seq1	1g23670		comp1208_c0_seq1	1g22250					A_comp98194_c0_seq1	2g50410		B_comp2229_c0_seq2	2g08890					A_comp5225_c0_seq1	1g66830		D_comp11120_c0_seq1	1g78400					A_comp29470_c0_seq1	4g32000		B_comp3943_c0_seq1	4g29300					A_comp4573_c0_seq1	3g55780		gnl|UG|Ta#S32548828	3g08430
A_comp18979_c0_seq1	3g33350		A_comp13090_c0_seq1	3g34290					A_comp33972_c0_seq1	1g23750		B_comp1128_c1_seq1	1g22410					A_comp342844_c0_seq1	2g50420		B_comp3772_c0_seq2	2g08960					A_comp83552_c0_seq1	1g66850		gnl|UG|Ta#S17985673	1g78420					A_comp1270_c0_seq1	4g32190		B_comp7541_c0_seq1	4g29410					A_comp35218_c1_seq1	3g55830		B_comp8072_c0_seq1	3g08690
A_comp8912_c1_seq1	3g33430		B_comp6299_c0_seq2	3g34310					comp2736_c0_seq1	1g23780		B_comp12970_c0_seq1	1g23090					gnl|UG|Ta#S12922868	2g50440		B_comp5992_c0_seq4	2g08980					A_comp53605_c0_seq1	1g66860		B_comp9669_c0_seq2	1g78460					A_comp77827_c0_seq1	4g32190		D_comp37086_c0_seq1	4g29410					A_comp12550_c0_seq1	3g55840		comp6817_c0_seq1	3g08770
A_comp8688_c0_seq2	3g33500		B_comp384_c0_seq1	3g34400					comp6128_c0_seq1	1g23930		D_comp22198_c0_seq1	1g23190					A_comp504_c0_seq1	2g50530		B_comp10432_c0_seq2	2g09060					A_comp6444_c0_seq1	1g66890		B_comp7494_c0_seq1	1g78480					A_comp9461_c0_seq1	4g32210		B_comp3577_c0_seq1	4g29440					A_comp32685_c0_seq1	3g55890		B_comp3648_c0_seq1	3g08900
A_comp22664_c0_seq1	3g33510		B_comp6496_c0_seq1	3g34450					A_comp12109_c0_seq1	1g24680		B_comp2258_c0_seq2	1g23250					A_comp64558_c0_seq1	2g50590		A_comp9011_c0_seq1	2g09120					A_comp30636_c0_seq1	1g66930		B_comp2637_c1_seq17	1g78550					A_comp64988_c0_seq1	4g32330		B_comp9145_c0_seq1	4g29580					A_comp11981_c0_seq1	3g55900		comp9459_c0_seq1	3g09170
A_comp6442_c0_seq1	3g33570		B_comp6145_c0_seq1	3g34500					gnl|UG|Ta#S50378798	1g24730		B_comp9694_c0_seq2	1g23260					A_comp79791_c0_seq1	2g50610		D_comp12345_c0_seq1	2g09120					A_comp13511_c0_seq1	1g66940		B_comp12911_c0_seq1	1g78550					A_comp28052_c0_seq2	4g32440		gnl|UG|Ta#S32586769	4g29680					A_comp36408_c0_seq1	3g56010		gnl|UG|Ta#S32692566	3g10130
A_comp19215_c0_seq1	3g33600		B_comp6468_c1_seq1	3g34520					A_comp8007_c0_seq1	1g24750		comp1683_c0_seq1	1g23280					gnl|UG|Ta#S17988354	2g50660		gnl|UG|Ta#S37782264	2g09130					B_comp5847_c0_seq1	1g66940		B_comp16896_c0_seq2	1g78560					A_comp5993_c0_seq1	4g32480		B_comp2406_c0_seq4	4g29770					B_comp127_c3_seq12	3g56020		B_comp366_c0_seq1	3g10200
A_comp97473_c0_seq1	3g33620		D_comp4680_c0_seq1	3g34560					comp16_c0_seq1	1g24760		D_comp14574_c0_seq1	1g23340					A_comp35330_c0_seq1	2g50670		comp10600_c0_seq1	2g09140					A_comp440_c0_seq1	1g67170		A_comp21184_c0_seq3	1g78570					A_comp32569_c0_seq1	4g32600		B_comp462_c0_seq1	4g29780					B_comp127_c3_seq4	3g56020		B_comp1480_c0_seq1	3g10270
A_comp4585_c0_seq2	3g33650		comp6722_c0_seq1	3g34620					A_comp24961_c0_seq1	1g24810		B_comp5898_c0_seq1	1g23340					A_comp22603_c0_seq1	2g50710		B_comp4458_c0_seq1	2g09150					A_comp38194_c0_seq1	1g67190		B_comp2953_c0_seq1	1g78700					A_comp18648_c0_seq1	4g32620		B_comp13287_c0_seq2	4g31340					A_comp111432_c0_seq1	3g60320		B_comp592_c0_seq2	3g10770
A_comp27712_c0_seq2	3g33700		A_comp10290_c0_seq1	2g36900					B_comp148_c0_seq1	1g24860		B_comp4814_c0_seq1	1g23350					A_comp13487_c0_seq2	2g50720		comp2661_c0_seq1	2g09200					A_comp18137_c0_seq1	1g67200								comp31027_c0_seq1	4g32830		B_comp6662_c0_seq1	4g31330					comp2817_c0_seq1	3g60430		B_comp4968_c0_seq1	3g11090
A_comp29582_c0_seq1	3g33720		B_comp1555_c0_seq2	2g35860					D_comp328_c0_seq1	1g24860		B_comp5274_c0_seq1	1g23400					A_comp13487_c0_seq1	2g50720		B_comp5888_c0_seq1	2g09300					A_comp103863_c0_seq1	1g67220								A_comp271_c0_seq1	4g33320		B_comp5772_c0_seq3	4g31310					A_comp3643_c0_seq1	3g60550		B_comp2816_c0_seq1	3g11430
A_comp20055_c0_seq1	3g33730		gnl|UG|Ta#S32532988	2g35760					A_comp244_c0_seq1	1g24860		B_comp9453_c0_seq1	1g23410					A_comp35310_c0_seq1	2g50730		B_comp7937_c0_seq1	2g09360					A_comp28319_c0_seq1	1g67240								A_comp96868_c0_seq1	4g33640		B_comp7832_c0_seq2	4g31300					comp2808_c0_seq1	3g60590		B_comp4941_c0_seq1	3g44410
A_comp10405_c0_seq1	3g33740		B_comp1256_c0_seq1	2g35620					A_comp58222_c0_seq1	1g24860		A_comp6007_c0_seq1	1g23470					A_comp8330_c0_seq1	2g50760		B_comp8421_c0_seq1	2g09520					A_comp83236_c0_seq1	1g67250								A_comp24650_c0_seq1	4g33650		B_comp479_c0_seq1	4g31260					A_comp36848_c0_seq1	3g60700		comp2263_c0_seq1	3g45230
gnl|UG|Ta#S32545943	3g33810		B_comp1453_c0_seq1	2g34770					A_comp93637_c0_seq1	1g24960		B_comp5466_c0_seq1	1g23470					A_comp13284_c0_seq1	2g50800		comp9839_c0_seq1	2g09530					A_comp24096_c0_seq1	1g67270								A_comp39566_c0_seq1	4g33660		D_comp2165_c0_seq1	4g31260					A_comp25385_c0_seq1	3g60720		B_comp7377_c0_seq1	3g46060
A_comp7161_c0_seq1	3g33880		gnl|UG|Ta#S26027432	2g34760					A_comp184_c0_seq1	1g24980		B_comp6348_c0_seq2	1g23500					A_comp3113_c0_seq1	2g50810		gnl|UG|Ta#S18012832	2g09580					A_comp19742_c0_seq1	1g67380								A_comp29096_c0_seq1	4g33830		B_comp2123_c0_seq2	4g31070					A_comp17976_c0_seq1	3g60790		B_comp624_c0_seq2	3g46080
A_comp4485_c0_seq1	3g33890		B_comp115_c1_seq4	2g34580					A_comp7687_c0_seq1	1g25000		B_comp1311_c0_seq1	1g23510					A_comp5646_c0_seq1	2g50850		B_comp6502_c0_seq1	2g09760					A_comp7764_c0_seq1	1g67450								A_comp10074_c0_seq1	4g33880		B_comp2123_c0_seq3	4g31070					A_comp53803_c0_seq1	3g60800		B_comp4570_c0_seq2	3g46530
A_comp4072_c0_seq1	3g33900		B_comp1419_c0_seq1	2g34490					A_comp41678_c0_seq1	1g25120		gnl|UG|Ta#S17985630	1g23580					A_comp75357_c0_seq1	2g50890		comp8930_c0_seq1	2g09770					gnl|UG|Ta#S16058486	1g67570								A_comp4932_c0_seq1	4g33900		D_comp5568_c0_seq1	4g31070					gnl|UG|Ta#S37763160	3g60810		B_comp311_c0_seq2	3g46740
A_comp35691_c0_seq1	3g34000		comp668_c0_seq1	2g34440					A_comp20163_c0_seq1	1g25170		B_comp8835_c0_seq3	1g23590					A_comp38432_c0_seq1	2g50960		B_comp2785_c0_seq3	2g09820					A_comp129007_c0_seq1	1g67600								A_comp22587_c0_seq1	4g33900		B_comp23436_c0_seq1	4g30850					gnl|UG|Ta#S17888478	3g60830		gnl|UG|Ta#S32503559	3g46891
A_comp4642_c0_seq1	3g34040		gnl|UG|Ta#S32511441	2g34300					A_comp34205_c0_seq1	1g25180		B_comp1247_c0_seq1	1g23600					A_comp12723_c0_seq1	2g50990		comp5782_c0_seq1	2g09830					A_comp29411_c0_seq1	1g67700								A_comp2386_c0_seq1	4g33940		A_comp6730_c0_seq1	4g30600					A_comp9658_c0_seq1	3g60850		B_comp7713_c0_seq1	3g47160
A_comp10553_c0_seq1	3g34050		gnl|UG|Ta#S32530777	2g34020					A_comp2649_c0_seq1	1g25210		D_comp60_c0_seq1	1g23610					A_comp6116_c0_seq1	2g51010		gnl|UG|Ta#S22364950	2g09980					A_comp19563_c0_seq1	1g67740								A_comp7691_c0_seq1	4g34000		B_comp2556_c0_seq4	4g30570					A_comp722_c1_seq1	3g60920		comp2164_c0_seq1	3g47240
comp513_c1_seq1	3g34080		B_comp986_c0_seq1	2g33930					gnl|UG|Ta#S17984487	1g25270		B_comp13_c0_seq1	1g23610					A_comp47047_c0_seq1	2g51020		D_comp53846_c0_seq1	2g09990					D_comp22169_c0_seq1	1g67740								A_comp16355_c0_seq1	4g34050		B_comp22323_c0_seq10	4g30520								comp5652_c0_seq1	3g47370
A_comp1713_c0_seq1	3g34090		B_comp2649_c0_seq6	2g28000					A_comp20411_c0_seq1	1g25310		B_comp4848_c0_seq1	1g23750					A_comp17728_c0_seq1	2g51030		gnl|UG|Ta#S17889513	2g10080					A_comp19329_c0_seq1	1g67750								A_comp6938_c0_seq1	4g34350		A_comp3186_c0_seq1	4g30470								B_comp1664_c0_seq1	3g47410
A_comp110419_c0_seq1	3g34240		gnl|UG|Ta#S17890835	2g27900					A_comp34371_c0_seq1	1g25340		B_comp3787_c0_seq3	1g24750					A_comp59455_c0_seq1	2g51030		B_comp10211_c0_seq4	2g10100					A_comp12884_c0_seq1	1g67760								A_comp20272_c0_seq1	4g34420		gnl|UG|Ta#S22391710	4g30450								comp916_c0_seq1	3g47550
gnl|UG|Ta#S32589603	3g34250		D_comp12978_c0_seq1	2g27870					A_comp9611_c0_seq1	1g25350		B_comp8487_c0_seq1	1g24920					A_comp18414_c0_seq1	2g51080		B_comp2010_c0_seq2	2g10140					A_comp7686_c0_seq1	1g67780								comp5123_c0_seq1	4g34710		B_comp2269_c0_seq1	4g30390								B_comp15488_c0_seq2	3g47560
A_comp12755_c0_seq1	3g34260		B_comp948_c0_seq1	2g27140					A_comp45399_c0_seq1	1g25370		B_comp14508_c0_seq1	1g24940					A_comp23850_c0_seq1	2g51110		D_comp2891_c0_seq1	2g10140					A_comp7433_c0_seq1	1g67790								A_comp4930_c0_seq1	4g34810		gnl|UG|Ta#S37788290	4g30290								B_comp6141_c0_seq2	3g47640
A_comp36573_c0_seq1	3g34270		gnl|UG|Ta#S37881186	2g27130					A_comp11070_c0_seq1	1g25390		B_comp8089_c0_seq1	1g24940					gnl|UG|Ta#S17890601	2g51150		B_comp14040_c0_seq2	2g10200					A_comp6599_c0_seq1	1g67800								A_comp172060_c0_seq1	4g34900		B_comp24_c0_seq1	4g30060								D_comp20841_c0_seq1	3g47640
A_comp13090_c0_seq1	3g34290		B_comp800_c0_seq2	2g26950					B_comp1554_c0_seq1	1g25390		A_comp184_c0_seq1	1g24980					A_comp42114_c0_seq2	2g51180		B_comp1788_c0_seq2	2g10230					A_comp4899_c0_seq1	1g67800								A_comp2646_c0_seq1	4g34930		B_comp2034_c0_seq2	4g30040								B_comp13377_c0_seq1	3g47990
gnl|UG|Ta#S12906765	3g34340		D_comp406_c0_seq1	2g26940					B_comp14_c0_seq1	1g25420		D_comp140_c0_seq1	1g24980					gnl|UG|Ta#S12973691	2g51200		B_comp9462_c0_seq1	2g10260					gnl|UG|Ta#S17989204	1g67880								A_comp9278_c0_seq1	4g34930		B_comp330_c0_seq1	4g30000								B_comp14215_c0_seq4	3g48070
A_comp6120_c0_seq1	3g34360		B_comp17467_c0_seq1	2g26900					gnl|UG|Ta#S18010930	1g25430		B_comp87_c0_seq1	1g24980					A_comp13690_c0_seq1	2g51240		B_comp8237_c0_seq1	2g10270					A_comp36522_c0_seq1	1g67920								A_comp14487_c0_seq2	4g34940		B_comp4484_c0_seq2	4g31750								B_comp1038_c0_seq1	3g48080
A_comp20264_c0_seq1	3g34450		B_comp1893_c0_seq2	2g26870					A_comp1611_c0_seq1	1g25440		B_comp2994_c0_seq2	1g25000					A_comp121575_c0_seq1	2g51280		B_comp13824_c0_seq1	2g10290					A_comp2511_c0_seq1	1g67960								gnl|UG|Ta#S32521538	4g34990		comp3274_c0_seq1	4g31800								B_comp11039_c0_seq1	3g48110
A_comp651_c0_seq1	3g34520		B_comp10396_c0_seq2	2g26720					A_comp13025_c0_seq1	1g25790		B_comp5665_c0_seq2	1g25120					comp5234_c0_seq1	2g51420		B_comp10826_c0_seq1	2g10370					A_comp4001_c0_seq1	1g67980								A_comp37400_c0_seq1	4g35080		gnl|UG|Ta#S17890021	4g31820								B_comp2888_c0_seq1	3g48140
A_comp5453_c0_seq1	3g34560		B_comp1424_c0_seq1	2g26650					gnl|UG|Ta#S17977187	1g25820		B_comp4924_c0_seq1	1g25170					gnl|UG|Ta#S17986915	2g51500		B_comp11213_c0_seq2	2g10380					B_comp165_c0_seq1	1g67990								A_comp29197_c0_seq1	4g35080		gnl|UG|Ta#S37863228	4g31930								gnl|UG|Ta#S32592529	3g48220
gnl|UG|Ta#S37826382	3g34580		gnl|UG|Ta#S34818512	2g26300					A_comp3753_c0_seq1	1g25840		D_comp2602_c0_seq1	1g25210					A_comp55578_c0_seq1	2g51510		B_comp18518_c0_seq1	2g10480					A_comp10318_c0_seq2	1g68010								gnl|UG|Ta#S16057917	4g35120		B_comp3179_c0_seq1	4g31990								B_comp8978_c0_seq1	3g48290
A_comp16139_c0_seq1	3g34620		A_comp12437_c0_seq1	2g26280					A_comp108372_c0_seq1	1g25940		B_comp1290_c0_seq1	1g25210					A_comp21038_c0_seq2	2g51520		B_comp16152_c0_seq1	2g10520					A_comp46355_c0_seq1	1g68110								A_comp29221_c0_seq1	4g35170		B_comp8288_c0_seq2	4g32070								B_comp4073_c0_seq1	3g48370
A_comp6360_c0_seq1	2g35050		B_comp10092_c0_seq1	2g26270					comp6202_c0_seq1	1g26300		B_comp8920_c0_seq1	1g25260					A_comp1544_c0_seq1	2g51610		comp3017_c0_seq1	2g10530					A_comp47541_c0_seq1	1g68140								B_comp3222_c0_seq2	4g35170		B_comp50619_c0_seq1	4g32150								B_comp4300_c0_seq1	3g48410
A_comp4090_c0_seq1	2g34450		B_comp5129_c0_seq1	2g26170					A_comp25592_c0_seq1	1g27140		D_comp3848_c0_seq1	1g25300					B_comp435_c0_seq1	2g51610		B_comp6067_c0_seq2	2g10540					A_comp8323_c0_seq1	1g68210								comp10888_c0_seq1	4g35250		B_comp16024_c0_seq2	4g32330								B_comp8546_c0_seq1	3g48460
comp498_c0_seq1	2g30560		B_comp5061_c0_seq1	2g26110					gnl|UG|Ta#S32643812	1g27180		gnl|UG|Ta#S32722626	1g25310					A_comp12315_c0_seq1	2g51630		B_comp135_c0_seq1	2g10740					A_comp15284_c0_seq1	1g68260								gnl|UG|Ta#S22378427	4g35300		B_comp5780_c0_seq1	4g32440								B_comp551_c0_seq1	3g48470
A_comp842_c0_seq1	2g30370		B_comp820_c0_seq1	2g26040					gnl|UG|Ta#S32543453	1g27210		B_comp5907_c0_seq2	1g25340					A_comp72971_c0_seq1	2g51670		gnl|UG|Ta#S12922941	2g10830					A_comp9845_c0_seq1	1g68280								A_comp4536_c0_seq1	4g35310		B_comp5780_c0_seq4	4g32440								B_comp926_c0_seq1	3g48480
gnl|UG|Ta#S29895624	2g29960		B_comp2073_c0_seq1	2g25990					A_comp2496_c0_seq1	1g27450		A_comp12551_c0_seq2	1g25360					A_comp38054_c0_seq1	2g51710		B_comp10614_c0_seq3	2g10870					A_comp2867_c0_seq1	1g68290								A_comp13327_c0_seq1	4g35380		B_comp14525_c0_seq1	4g32480								B_comp6371_c0_seq2	3g48490
A_comp55732_c0_seq2	2g28900		B_comp2391_c0_seq1	2g25980					A_comp10971_c0_seq1	1g27740		B_comp1554_c0_seq1	1g25390					A_comp40632_c0_seq1	2g51720		gnl|UG|Ta#S22381793	2g10960					A_comp29561_c0_seq1	1g68300								A_comp3537_c0_seq1	4g35470		gnl|UG|Ta#S32428017	4g32590								B_comp6460_c0_seq1	3g48490
A_comp15098_c0_seq1	2g28890		B_comp205_c0_seq2	2g25920					comp464_c0_seq1	1g28770		B_comp563_c0_seq1	1g25440					A_comp27924_c0_seq1	2g51730		B_comp1147_c0_seq1	2g11000					A_comp31521_c0_seq1	1g68330								A_comp16736_c0_seq1	4g35490		B_comp2679_c0_seq1	4g32670								comp10638_c0_seq1	3g48520
A_comp11702_c0_seq1	2g28680		comp325_c0_seq1	2g25910					A_comp13738_c0_seq1	1g28870		gnl|UG|Ta#S12922857	1g25450					gnl|UG|Ta#S13043237	2g51760		B_comp5808_c0_seq1	2g11200					A_comp17102_c0_seq1	1g68380								A_comp55454_c0_seq1	4g35680		D_comp8356_c0_seq1	4g32710								comp7450_c0_seq1	3g48530
A_comp2380_c1_seq1	2g28460		gnl|UG|Ta#S37749946	2g25890					B_comp9241_c1_seq46	1g29830		gnl|UG|Ta#S17986152	1g25470					A_comp32621_c0_seq1	2g51800		B_comp5246_c0_seq1	2g11480					A_comp23594_c0_seq1	1g68460								A_comp20603_c0_seq1	4g35720		B_comp4930_c0_seq5	4g32710								B_comp1782_c0_seq1	3g48540
A_comp19562_c0_seq1	2g28400		comp1152_c0_seq1	2g25870					comp1361_c0_seq1	1g55180		B_comp12060_c0_seq2	1g55090					A_comp17959_c0_seq1	2g51860		B_comp2669_c0_seq1	2g11490					A_comp31988_c0_seq1	1g68510								A_comp35261_c0_seq1	4g35830		B_comp4663_c0_seq1	4g32730								B_comp971_c0_seq1	3g48590
gnl|UG|Ta#S22373677	2g28380		B_comp6657_c0_seq1	2g25860					comp5284_c0_seq1	1g55550		B_comp1523_c0_seq1	1g55180					A_comp17959_c0_seq2	2g51860		B_comp7080_c0_seq1	2g11980					A_comp7336_c0_seq1	1g68520								comp3453_c0_seq1	4g35870		B_comp9730_c0_seq1	4g32870								B_comp9217_c0_seq1	3g48650
A_comp16233_c0_seq1	2g28040		B_comp860_c0_seq1	2g25820					A_comp4832_c0_seq1	1g55690		B_comp1830_c0_seq2	1g55690					A_comp42052_c0_seq1	2g51900		B_comp978_c0_seq1	2g12070					A_comp11039_c0_seq1	1g68540								A_comp14657_c0_seq1	4g35950		B_comp1583_c0_seq2	4g32940								B_comp3812_c0_seq1	3g48710
A_comp31356_c0_seq1	2g28010		comp6855_c0_seq1	2g25780					comp2584_c0_seq1	1g56760		B_comp1301_c0_seq1	1g58240					comp5478_c0_seq1	2g52480		gnl|UG|Ta#S17988663	2g12110					gnl|UG|Ta#S12923044	1g68560								A_comp57421_c0_seq1	4g35980		comp12131_c0_seq1	4g33000								comp23817_c0_seq1	3g48730
gnl|UG|Ta#S17987747	2g27970		gnl|UG|Ta#S17986858	2g25740					A_comp32716_c0_seq1	1g57450		B_comp4354_c0_seq1	1g59030					A_comp52942_c0_seq1	2g52600		B_comp4404_c0_seq1	2g12140					gnl|UG|Ta#S17881489	1g68580								A_comp10764_c0_seq1	4g36050		A_comp47040_c0_seq1	4g33100								B_comp17796_c0_seq1	3g48840
A_comp35418_c0_seq1	2g27360		B_comp3219_c0_seq2	2g25680					A_comp34163_c0_seq1	1g57880		B_comp642_c1_seq1	1g59500					A_comp8028_c0_seq1	2g52610		B_comp1183_c0_seq1	2g12160					A_comp20232_c0_seq1	1g68710								A_comp9484_c0_seq1	4g36200		B_comp10846_c0_seq4	4g33110								B_comp7652_c0_seq1	3g49030
A_comp43786_c0_seq1	2g27350		B_comp8847_c0_seq1	2g25540					A_comp54631_c0_seq1	1g57900		gnl|UG|Ta#S18006270	1g60701					D_comp5099_c0_seq1	2g52610		B_comp6449_c0_seq2	2g12380					gnl|UG|Ta#S34494200	1g68740								A_comp36750_c0_seq1	4g36240		B_comp14753_c0_seq1	4g33110								B_comp1129_c0_seq1	3g49070
gnl|UG|Ta#S24513090	2g27340		gnl|UG|Ta#S32643822	2g25520					A_comp39081_c0_seq1	1g58030		gnl|UG|Ta#S12998065	1g60960					A_comp1122_c0_seq1	2g52720		B_comp6547_c0_seq1	2g12430					A_comp54182_c0_seq1	1g68830								A_comp424_c0_seq1	4g36310		B_comp9067_c0_seq1	4g33280								B_comp11255_c0_seq1	3g49080
gnl|UG|Ta#S32703880	2g27160		gnl|UG|Ta#S16058176	2g25510					A_comp69_c0_seq1	1g58160		B_comp1262_c0_seq1	5g07870					A_comp28867_c0_seq1	2g52800		B_comp2755_c0_seq2	2g12430					comp1898_c0_seq1	1g68940								A_comp6936_c0_seq1	4g36560		D_comp25230_c0_seq1	4g33280								D_comp20108_c0_seq1	3g49100
A_comp4301_c0_seq1	2g27140		comp11409_c0_seq1	2g25420					A_comp5128_c0_seq1	1g58210		B_comp1795_c0_seq1	5g07880					A_comp83726_c0_seq1	2g53330		B_comp5731_c0_seq1	2g12530					A_comp7382_c0_seq1	1g68950								A_comp8364_c0_seq1	4g36690		A_comp30516_c0_seq1	4g33280								B_comp4879_c0_seq1	3g49120
A_comp42699_c0_seq1	2g27060		B_comp9142_c1_seq3	2g25410					A_comp3070_c0_seq1	1g58210		comp8438_c0_seq1	5g08200					A_comp61326_c0_seq1	2g53330		B_comp5068_c0_seq4	2g12550					A_comp21103_c0_seq1	1g68960								A_comp26944_c0_seq1	4g36880		B_comp73_c0_seq1	4g33320								B_comp10656_c1_seq2	3g49200
A_comp25326_c0_seq1	2g27020		B_comp1815_c1_seq1	2g25390					A_comp1041_c0_seq1	1g58220		B_comp1328_c0_seq2	5g08230					A_comp9157_c0_seq1	2g54970		comp800_c0_seq1	2g12780					A_comp5096_c0_seq1	1g69000								A_comp67759_c0_seq1	4g36980		gnl|UG|Ta#S18008687	4g33321								B_comp455_c0_seq1	3g49230
A_comp4849_c0_seq1	2g26870		B_comp4990_c0_seq2	2g25350					gnl|UG|Ta#S26028658	1g58230		B_comp18_c0_seq1	5g08240					A_comp41303_c0_seq1	2g55010		comp5341_c1_seq1	2g13170					A_comp12195_c0_seq1	1g69010								gnl|UG|Ta#S26025388	4g37210		B_comp11817_c0_seq5	4g33370								B_comp468_c0_seq5	3g49260
gnl|UG|Ta#S32495760	2g26790		gnl|UG|Ta#S22379508	2g25320					D_comp20619_c0_seq2	1g58920		comp4589_c0_seq1	5g08260					A_comp20078_c0_seq1	2g55340		comp6431_c0_seq1	2g13610					comp13319_c0_seq1	1g69080								A_comp2271_c0_seq1	4g37350		comp1333_c0_seq1	4g33380								B_comp5934_c0_seq1	3g49400
comp3646_c0_seq1	2g26780		B_comp3068_c0_seq1	2g25230					gnl|UG|Ta#S12923148	1g59010		gnl|UG|Ta#S50378727	5g08340					A_comp17224_c0_seq1	2g55630		B_comp3390_c0_seq1	2g13640					A_comp52106_c0_seq1	1g69090								D_comp1205_c0_seq1	4g37350		gnl|UG|Ta#S13045461	4g33881								gnl|UG|Ta#S37879070	3g49420
A_comp14753_c0_seq1	2g26770		A_comp3961_c0_seq7	2g25200					A_comp27510_c0_seq1	1g59100		B_comp1967_c0_seq1	5g08370					gnl|UG|Ta#S26021452	2g55730		comp6842_c0_seq1	2g13830					A_comp2686_c0_seq1	1g69170								A_comp5578_c0_seq1	4g37560		gnl|UG|Ta#S12858905	4g33940								B_comp7834_c0_seq2	3g49430
comp14860_c0_seq1	2g26760		gnl|UG|Ta#S37916658	2g25062					A_comp1063_c0_seq1	1g59110		A_comp7756_c0_seq1	5g08370					A_comp78930_c0_seq1	2g55740		gnl|UG|Ta#S26020954	2g13870					A_comp24341_c0_seq1	1g69200								A_comp25259_c0_seq1	4g37590		gnl|UG|Ta#S37960449	4g34050								A_comp35693_c0_seq1	3g49430
A_comp58927_c0_seq1	2g26590		B_comp1619_c0_seq1	2g25030					A_comp47402_c0_seq1	1g59270		A_comp4075_c0_seq1	5g08390					gnl|UG|Ta#S32647470	2g55750		B_comp6888_c0_seq1	2g40150					A_comp44512_c0_seq1	1g69260								A_comp5048_c0_seq1	4g37610		B_comp30401_c0_seq1	4g34210								D_comp14211_c0_seq1	3g49620
A_comp29950_c0_seq1	2g26550		gnl|UG|Ta#S17977402	2g24960					gnl|UG|Ta#S17879449	1g59300		B_comp1185_c0_seq1	5g08390					A_comp1344_c0_seq1	2g55760		B_comp5866_c0_seq3	2g40480					A_comp5382_c0_seq4	1g69370								A_comp4765_c0_seq1	4g37620		B_comp30401_c0_seq2	4g34210								B_comp2745_c0_seq3	3g49630
A_comp36758_c0_seq1	2g26480		comp14627_c0_seq1	2g24810					A_comp8780_c0_seq1	1g59430		D_comp1942_c0_seq1	5g08480					A_comp12467_c0_seq1	2g55810		B_comp10308_c0_seq1	2g40490					A_comp47578_c0_seq1	1g69410								A_comp15883_c0_seq1	4g37710		gnl|UG|Ta#S16197516	4g34260								gnl|UG|Ta#S18007572	3g49700
A_comp71756_c0_seq2	2g26470		B_comp2023_c0_seq1	2g24790					A_comp63070_c0_seq1	1g59600		comp7185_c0_seq1	5g08510					gnl|UG|Ta#S17879573	2g56810		B_comp8645_c0_seq1	2g40490					B_comp6018_c0_seq1	1g69520								A_comp15883_c0_seq2	4g37710		B_comp2426_c0_seq4	4g34350								D_comp57166_c0_seq1	3g49750
A_comp40466_c0_seq1	2g26440		comp9123_c0_seq1	2g24680					A_comp8165_c0_seq1	1g59650		D_comp4748_c0_seq1	5g08580					A_comp16088_c0_seq1	2g56910		comp6228_c0_seq1	2g40500					gnl|UG|Ta#S17897019	1g69530								A_comp40416_c0_seq1	4g37740		B_comp1013_c0_seq5	4g34360								gnl|UG|Ta#S22386466	3g49830
A_comp12437_c0_seq1	2g26280		D_comp13562_c0_seq1	2g24070					A_comp8973_c0_seq1	1g59730		B_comp782_c1_seq1	5g08640					A_comp11504_c0_seq1	2g57110		B_comp10811_c0_seq1	2g40750					A_comp43945_c0_seq1	1g69540								A_comp11214_c0_seq1	4g37770		B_comp1013_c0_seq1	4g34360								B_comp2860_c0_seq1	3g50230
A_comp23246_c0_seq1	2g26260		B_comp6095_c0_seq1	2g24030					A_comp72452_c0_seq1	1g59760		B_comp4150_c0_seq1	5g08730					A_comp17491_c0_seq1	2g57120		comp2476_c0_seq1	2g40820					A_comp4517_c0_seq1	1g69540								A_comp95073_c0_seq1	4g37770		comp7206_c0_seq1	4g34410								comp4437_c0_seq1	3g50310
A_comp45998_c0_seq1	2g26170		B_comp7523_c0_seq1	2g24010					A_comp2108_c0_seq1	1g59860		gnl|UG|Ta#S17890157	5g08800					A_comp1488_c0_seq1	2g57150		B_comp14487_c0_seq3	2g40940					A_comp108606_c0_seq1	1g69550								A_comp30696_c0_seq1	4g37950		B_comp4142_c0_seq3	4g34420								D_comp5920_c0_seq1	3g51020
A_comp11512_c0_seq1	2g26110		comp8326_c0_seq1	2g23930					B_comp235_c1_seq1	1g59870		B_comp695_c0_seq1	5g08820					A_comp58026_c0_seq1	2g57170		D_comp1628_c0_seq1	2g40950					A_comp50746_c0_seq1	1g69600								A_comp22282_c0_seq1	4g38210		B_comp3364_c0_seq1	4g34430								B_comp2077_c0_seq3	3g51130
A_comp37540_c0_seq1	2g26080		gnl|UG|Ta#S26022904	2g23860					A_comp816_c0_seq1	1g59870		B_comp1432_c0_seq7	5g08830					A_comp5564_c0_seq1	2g57190		B_comp490_c0_seq5	2g40950					A_comp22928_c0_seq1	1g69640								A_comp54215_c0_seq1	4g38220		B_comp1568_c1_seq1	4g34710								comp369_c0_seq1	3g51200
comp1039_c0_seq1	2g26040		B_comp8722_c0_seq1	2g23690					comp8612_c0_seq1	5g04780		B_comp1250_c1_seq1	5g08840					D_comp3118_c0_seq1	2g57190		gnl|UG|Ta#S26023586	2g41090					A_comp769_c0_seq1	1g69650								A_comp3188_c0_seq1	4g38350		B_comp19495_c0_seq3	4g34730								gnl|UG|Ta#S16058220	3g51249
comp2236_c1_seq1	2g25990		B_comp4289_c0_seq4	2g23520					A_comp26296_c0_seq1	5g04810		D_comp6802_c0_seq1	5g08840					A_comp52162_c0_seq1	2g57210		B_comp3322_c0_seq1	2g41140					gnl|UG|Ta#S22370307	1g69670								A_comp2876_c0_seq1	1g13490		B_comp19495_c0_seq5	4g34730								gnl|UG|Ta#S22365740	3g51250
A_comp34484_c0_seq1	2g25930		B_comp5982_c0_seq3	2g23500					A_comp5757_c0_seq1	5g05070		B_comp1250_c1_seq2	5g08840					A_comp27682_c0_seq2	2g57220		B_comp10543_c0_seq1	2g41150					A_comp20215_c0_seq1	1g69720								A_comp20785_c0_seq1	1g13510		B_comp3138_c0_seq1	4g34750								gnl|UG|Ta#S17888615	3g51580
A_comp457_c0_seq1	2g25920		B_comp1510_c0_seq2	2g23490					A_comp5868_c0_seq1	5g05150		B_comp1937_c0_seq2	5g08890					A_comp14799_c0_seq1	2g57250		B_comp2524_c0_seq1	2g41180					A_comp11788_c0_seq1	1g69740								A_comp12279_c0_seq1	1g13640		B_comp2553_c0_seq1	4g34750								comp10599_c0_seq1	3g51600
gnl|UG|Ta#S26024931	2g25910		B_comp3220_c0_seq1	2g23480					A_comp20475_c0_seq1	5g05650		B_comp6201_c0_seq1	5g08910					A_comp5147_c0_seq1	2g57260		B_comp6739_c0_seq1	2g41210					A_comp21875_c0_seq1	1g69780								A_comp58032_c0_seq1	1g13650		A_comp6444_c1_seq1	4g34750								B_comp1137_c0_seq1	3g51640
A_comp2786_c0_seq1	2g25800		gnl|UG|Ta#S26025892	2g23380					A_comp5060_c0_seq1	5g06670		B_comp2137_c0_seq1	5g08920					gnl|UG|Ta#S12921514	2g57270		B_comp5715_c0_seq2	2g41220					A_comp20716_c0_seq1	1g69830								A_comp92765_c0_seq1	1g13830		gnl|UG|Ta#S26026177	4g34870								B_comp11950_c0_seq1	3g51650
A_comp2218_c0_seq1	2g25740		comp2016_c0_seq1	2g22680					B_comp678_c2_seq2	5g07150		B_comp1291_c0_seq1	5g08930					A_comp21830_c0_seq4	2g57280		B_comp4029_c0_seq1	2g41260					A_comp93309_c0_seq1	1g69830								A_comp32122_c0_seq1	1g13870		B_comp19760_c0_seq1	4g34960								B_comp7258_c0_seq1	3g51680
A_comp11662_c0_seq1	2g25680		B_comp12300_c0_seq1	2g22350					A_comp6474_c0_seq1	5g07220		B_comp649_c0_seq1	5g09820					A_comp19955_c0_seq1	2g57660		B_comp227_c0_seq1	2g41270					A_comp16976_c0_seq1	1g69870								A_comp32122_c0_seq2	1g13870		comp3020_c0_seq1	4g34980								B_comp4374_c0_seq1	3g51700
A_comp1182_c1_seq1	2g25640		B_comp6316_c0_seq4	2g22040					D_comp1805_c0_seq1	5g07360		gnl|UG|Ta#S22944965	5g09920					A_comp19955_c0_seq2	2g57660		B_comp3900_c0_seq1	2g41300					gnl|UG|Ta#S32703708	1g70081								A_comp96238_c0_seq1	1g13890		gnl|UG|Ta#S17985814	4g34980								B_comp9476_c0_seq1	3g51820
A_comp8560_c0_seq1	2g25550		B_comp5131_c0_seq2	2g21870					gnl|UG|Ta#S37917006	5g07380		B_comp10423_c0_seq1	5g09930					A_comp58088_c0_seq1	2g57800		B_comp3005_c0_seq1	2g41370					A_comp3543_c0_seq1	1g70180								A_comp109510_c0_seq1	1g14110		B_comp1394_c0_seq1	4g35270								B_comp3291_c0_seq5	3g51850
A_comp2249_c0_seq1	2g25100		B_comp2085_c0_seq3	2g21410					A_comp19134_c0_seq1	5g07710		comp868_c0_seq1	5g09940					A_comp27896_c0_seq1	2g57910		B_comp5292_c0_seq1	2g41400					A_comp14270_c0_seq1	1g70380								A_comp52293_c0_seq1	1g14160		B_comp5280_c0_seq2	4g35380								B_comp3245_c0_seq1	3g52140
A_comp9505_c0_seq2	2g25080		gnl|UG|Ta#S18349090	2g21300					comp13777_c0_seq1	5g08190		gnl|UG|Ta#S18008975	5g09941					A_comp7683_c0_seq1	2g58360		B_comp4449_c0_seq1	2g41480					A_comp35474_c0_seq1	1g70410								A_comp7178_c0_seq1	1g14200		B_comp3142_c0_seq5	4g35410								B_comp1961_c2_seq1	3g52340
gnl|UG|Ta#S37916658	2g25061		gnl|UG|Ta#S16211851	2g21290					A_comp1721_c0_seq1	5g08240		D_comp4125_c0_seq1	5g10030					A_comp14379_c0_seq1	2g58370		B_comp8530_c0_seq1	2g41490					A_comp2587_c0_seq1	1g70420								A_comp6059_c0_seq1	1g09060		gnl|UG|Ta#S22371289	4g35540								comp4877_c0_seq1	3g52350
A_comp91849_c0_seq1	2g25040		B_comp4736_c0_seq1	2g21220					A_comp23920_c0_seq1	5g08260		D_comp2050_c0_seq1	5g10030					A_comp1851_c0_seq1	2g58380		gnl|UG|Ta#S17975556	2g41570					A_comp11158_c0_seq1	1g70430								A_comp18257_c0_seq1	1g09030		B_comp8938_c0_seq1	4g36280								B_comp11429_c0_seq3	3g52360
A_comp2157_c0_seq1	2g25030		D_comp17223_c0_seq1	2g21220					A_comp9726_c0_seq1	5g08640		B_comp2856_c0_seq1	5g10030					A_comp28003_c0_seq1	2g58400		comp5646_c0_seq1	2g41610					gnl|UG|Ta#S16224993	1g70440								A_comp58118_c0_seq1	1g08980		B_comp4606_c0_seq2	4g36370								B_comp13654_c0_seq2	3g52360
A_comp26816_c0_seq2	2g24910		gnl|UG|Ta#S12922999	2g21120					gnl|UG|Ta#S34233772	5g08730		A_comp19362_c0_seq1	5g10030					A_comp1925_c0_seq1	2g58430		B_comp321_c0_seq2	2g41630					B_comp4148_c0_seq1	1g70570								A_comp1842_c0_seq1	1g08930		B_comp2866_c0_seq4	4g36370								B_comp2582_c0_seq1	3g52380
A_comp32492_c0_seq1	2g24880		B_comp12186_c1_seq1	2g21030					A_comp56330_c0_seq1	5g08750		A_comp5222_c0_seq1	5g10040					D_comp498_c0_seq1	2g58440		B_comp3156_c0_seq1	2g41660					A_comp29905_c0_seq1	1g70600								A_comp13183_c0_seq1	1g08900		D_comp11270_c0_seq1	4g36370								A_comp71_c0_seq1	3g52400
A_comp24148_c0_seq1	2g24860		B_comp794_c0_seq1	2g20890					A_comp5301_c0_seq1	5g08830		B_comp425_c0_seq1	5g10040					A_comp465_c0_seq1	2g58440		B_comp12179_c0_seq1	2g41720					A_comp12156_c0_seq1	1g70620								A_comp20878_c0_seq2	1g08890		B_comp2547_c0_seq2	4g36420								B_comp30_c0_seq1	3g52400
A_comp8062_c0_seq1	2g24790		B_comp711_c0_seq1	2g20440					A_comp5990_c0_seq1	5g08840		B_comp10077_c0_seq2	5g10090					A_comp36930_c0_seq1	2g58530		B_comp14975_c0_seq1	2g41770					comp6700_c0_seq1	1g70650								A_comp20878_c0_seq1	1g08890		B_comp6490_c0_seq7	4g36440								A_comp2650_c0_seq1	3g52440
A_comp22254_c0_seq1	2g24450		D_comp509303_c0_seq1	2g20440					gnl|UG|Ta#S17989206	5g08890		B_comp4940_c0_seq2	5g10100					A_comp21498_c0_seq1	2g58630		B_comp8788_c0_seq1	2g41910					A_comp83149_c0_seq1	1g70720								A_comp62729_c0_seq1	1g08780		D_comp20072_c0_seq1	4g36440								D_comp5756_c0_seq1	3g52460
comp1989_c0_seq1	2g24370		B_comp4627_c0_seq4	2g20410					comp4105_c0_seq1	5g08910		B_comp7434_c0_seq1	5g10130					A_comp7435_c0_seq1	2g58690		B_comp6184_c0_seq1	2g41950					A_comp21669_c0_seq1	1g70740								gnl|UG|Ta#S37881983	1g08761		B_comp6976_c0_seq2	4g36450								A_comp4497_c0_seq1	3g52560
A_comp8261_c0_seq1	2g24090		B_comp606_c0_seq1	2g20380					A_comp8721_c0_seq1	5g08960		B_comp13832_c0_seq2	5g11860					A_comp35955_c0_seq55	2g58700		B_comp3503_c0_seq1	2g41980					A_comp6316_c0_seq1	1g70760								A_comp23985_c0_seq1	1g08760		B_comp2676_c0_seq1	4g36490								comp9555_c0_seq1	3g52750
A_comp12610_c0_seq1	2g23930		B_comp2044_c0_seq2	2g20370					A_comp10042_c0_seq1	5g09140		gnl|UG|Ta#S16058016	5g12230					A_comp42316_c0_seq1	2g58760		B_comp324_c0_seq1	2g42040					gnl|UG|Ta#S22366564	1g70770								A_comp55561_c0_seq1	1g08730		D_comp3970_c0_seq1	4g36490								D_comp13900_c0_seq1	3g53050
B_comp3840_c0_seq7	2g23860		B_comp2944_c0_seq3	2g20340					A_comp6154_c0_seq1	5g09170		B_comp13091_c0_seq1	5g14310					A_comp874_c0_seq1	2g58770		B_comp324_c0_seq2	2g42040					gnl|UG|Ta#S17897638	1g71020								A_comp13270_c0_seq1	1g08720		B_comp1579_c0_seq2	4g36510								A_comp16226_c0_seq1	3g53050
comp1893_c0_seq1	2g23830		B_comp6119_c0_seq2	2g20310					A_comp2484_c0_seq1	5g09200		B_comp6043_c0_seq1	5g14510					A_comp2341_c0_seq1	2g58830		B_comp3837_c0_seq3	2g42070					comp2190_c0_seq1	1g71310								A_comp95324_c0_seq1	1g08710		B_comp3449_c0_seq1	4g36560								B_comp1496_c4_seq22	3g53200
A_comp45543_c0_seq1	2g23790		B_comp6697_c0_seq2	2g20280					A_comp39339_c1_seq1	5g09210		gnl|UG|Ta#S16242191	5g14550					A_comp38803_c0_seq2	2g58870		B_comp5248_c0_seq1	2g42220					A_comp6439_c0_seq1	1g71700								gnl|UG|Ta#S16058378	1g08690		B_comp127_c3_seq2	4g36600								B_comp1972_c0_seq1	3g53410
A_comp94837_c0_seq1	2g23710		B_comp18145_c0_seq2	2g20230					A_comp8284_c0_seq1	5g09220		B_comp168_c0_seq1	5g14640					gnl|UG|Ta#S50385278	2g58890		gnl|UG|Ta#S17888090	2g42540					A_comp104082_c0_seq1	1g71740								A_comp38898_c0_seq1	1g08620		B_comp3871_c1_seq1	4g36690								comp7838_c0_seq1	3g56910
A_comp5026_c0_seq1	2g23360		comp4445_c0_seq1	2g20200					A_comp16776_c0_seq1	5g09420		A_comp10029_c0_seq1	5g14690					gnl|UG|Ta#S17989586	2g58920		comp1245_c0_seq1	2g42680					A_comp26793_c0_seq1	1g74060								gnl|UG|Ta#S32586650	1g08610		D_comp6201_c0_seq1	4g36720								B_comp6076_c0_seq1	3g56930
A_comp32336_c0_seq1	2g22760		B_comp3855_c0_seq3	2g20150					A_comp8784_c0_seq1	5g09420		B_comp3347_c0_seq1	5g14690					A_comp12290_c0_seq2	2g58950		B_comp9144_c0_seq2	2g42690					A_comp21501_c0_seq1	1g74060								A_comp52681_c0_seq1	1g08600		B_comp2053_c0_seq8	4g36720								comp3770_c0_seq1	3g57030
A_comp13945_c0_seq1	2g22740		B_comp1802_c0_seq2	2g20110					D_comp25033_c0_seq1	5g09420		B_comp2696_c0_seq2	5g14720					A_comp22864_c0_seq1	2g59050		B_comp9144_c0_seq1	2g42690					A_comp11907_c0_seq1	1g74540								A_comp5421_c0_seq1	1g08570		B_comp1840_c0_seq3	4g36730								B_comp2892_c2_seq1	3g57040
A_comp33417_c0_seq1	2g22660		B_comp4789_c0_seq32	2g20020					A_comp4062_c0_seq1	5g09460		gnl|UG|Ta#S17898250	5g14721					A_comp13876_c0_seq1	2g59090		B_comp7953_c0_seq1	2g42980					gnl|UG|Ta#S17989300	1g74560								A_comp5728_c0_seq1	1g08480		gnl|UG|Ta#S37942533	4g36800								D_comp7770_c0_seq1	3g57040
A_comp44219_c0_seq1	2g22550		D_comp25099_c0_seq1	2g20020					A_comp6640_c0_seq428	5g09500		B_comp1560_c0_seq2	5g14750					A_comp44050_c0_seq1	2g59100		gnl|UG|Ta#S16057942	2g43150					comp442_c0_seq1	1g74570								gnl|UG|Ta#S16231927	1g08470		A_comp12142_c0_seq1	4g37110								B_comp8481_c0_seq1	3g57140
A_comp43276_c0_seq1	2g22490		comp3260_c0_seq1	2g19680					A_comp26933_c0_seq1	5g09500		B_comp6855_c0_seq3	5g14760					A_comp25927_c0_seq1	2g59130		B_comp2222_c0_seq2	2g43320					A_comp1673_c0_seq1	1g74580								A_comp15555_c0_seq1	1g08410		B_comp876_c0_seq3	4g37110								D_comp33286_c0_seq1	3g57140
gnl|UG|Ta#S17888138	2g22489		gnl|UG|Ta#S47626319	2g19640					gnl|UG|Ta#S22388708	5g09630		B_comp4202_c0_seq2	5g14790					A_comp20762_c0_seq1	2g59140		B_comp26321_c0_seq4	2g43330					B_comp385_c0_seq1	1g74580								A_comp22183_c0_seq1	1g08400		B_comp9898_c0_seq3	4g37150								A_comp26986_c0_seq1	3g57140
A_comp737_c0_seq1	2g22470		gnl|UG|Ta#S37842299	2g19490					A_comp138_c0_seq1	5g09650		D_comp13269_c0_seq1	5g14870					A_comp21008_c0_seq1	2g59150		gnl|UG|Ta#S17985918	2g43350					D_comp1185_c0_seq1	1g74580								A_comp25475_c0_seq1	1g08380		comp19561_c0_seq1	4g37170								A_comp2715_c0_seq1	3g57220
A_comp36762_c0_seq1	2g22420		B_comp12718_c0_seq1	2g19450					A_comp76801_c0_seq1	5g09670		B_comp9495_c0_seq2	5g14880					A_comp13049_c0_seq1	2g59350		B_comp10508_c0_seq1	2g43400					A_comp44139_c0_seq1	1g74590								A_comp8944_c0_seq1	1g08280		B_comp8_c0_seq1	4g37210								B_comp1115_c0_seq1	3g57220
A_comp7664_c0_seq1	2g22400		B_comp11144_c0_seq7	2g19330					A_comp16405_c0_seq1	5g09680		B_comp9933_c0_seq2	5g15930					gnl|UG|Ta#S17897583	2g59370		B_comp1536_c0_seq1	2g43650					A_comp30687_c0_seq1	1g76860								gnl|UG|Ta#S17821463	1g08130		B_comp10285_c0_seq2	4g37310								B_comp4839_c0_seq4	3g57260
A_comp2909_c0_seq1	2g22290		B_comp11144_c0_seq4	2g19330					A_comp49109_c0_seq1	5g09780		B_comp127_c3_seq7	5g15970					A_comp10090_c0_seq1	2g59400		gnl|UG|Ta#S17987990	2g43690					A_comp37896_c0_seq1	1g76850								A_comp3439_c0_seq1	1g07980		A_comp2271_c0_seq1	4g37350								B_comp4390_c0_seq1	3g57390
A_comp24523_c0_seq1	2g22140		D_comp11630_c0_seq1	2g19330					A_comp1708_c0_seq1	5g09820		B_comp127_c3_seq6	5g15970					A_comp18103_c0_seq5	2g59410		B_comp1141_c0_seq1	2g43710					A_comp14971_c0_seq1	1g76840								A_comp35734_c0_seq1	1g07960		B_comp527_c0_seq1	4g37350								A_comp58407_c0_seq1	3g57390
A_comp6031_c0_seq1	2g22070		A_comp22671_c0_seq1	2g19330					gnl|UG|Ta#S18008975	5g09943		gnl|UG|Ta#S32703823	5g16070					A_comp28032_c0_seq1	2g59410		B_comp1121_c0_seq1	2g43740					A_comp52811_c0_seq1	1g76830								A_comp71669_c0_seq1	1g07910		D_comp1205_c0_seq1	4g37350								B_comp515_c0_seq1	3g57470
gnl|UG|Ta#S18349090	2g21300		gnl|UG|Ta#S12906369	2g19260					A_comp19362_c0_seq1	5g10030		D_comp2713_c0_seq1	5g16380					gnl|UG|Ta#S26029120	2g59480		B_comp8002_c0_seq2	2g43800					A_comp5247_c0_seq1	1g76800								A_comp33574_c0_seq1	1g07870		D_comp7865_c0_seq1	4g37360								B_comp1761_c0_seq1	3g57500
A_comp13644_c0_seq1	2g21220		A_comp13191_c0_seq1	2g19230					D_comp2050_c0_seq1	5g10030		B_comp1021_c0_seq3	5g16380					A_comp623_c0_seq1	2g59550		B_comp6857_c0_seq1	2g43830					A_comp12629_c1_seq1	1g76790								A_comp51322_c0_seq1	1g07870		B_comp2948_c0_seq2	4g37360								B_comp9673_c0_seq2	3g57600
A_comp23675_c0_seq1	2g21030		B_comp2115_c0_seq16	2g19060					A_comp5222_c0_seq1	5g10040		B_comp5430_c0_seq3	5g16850					A_comp16835_c0_seq1	2g59690		comp2709_c0_seq1	2g43910					A_comp14840_c0_seq1	1g76410								A_comp20251_c0_seq1	1g07810		B_comp2948_c0_seq3	4g37360								B_comp2630_c2_seq2	3g57670
A_comp55411_c0_seq1	2g21020		gnl|UG|Ta#S26026429	2g19050					A_comp15771_c0_seq1	5g10170		B_comp7248_c0_seq1	5g17000					B_comp9526_c0_seq5	2g59690		gnl|UG|Ta#S13044389	2g44180					A_comp35201_c0_seq1	1g76400								B_comp4010_c0_seq1	1g07810		B_comp5873_c0_seq5	4g37380								A_comp6396_c0_seq1	3g57670
A_comp5741_c0_seq1	2g20920		B_comp5424_c0_seq4	2g18990					D_comp65516_c0_seq2	5g10200		D_comp632_c0_seq1	5g17030					A_comp41383_c0_seq1	2g59710		D_comp43673_c0_seq1	2g44350					A_comp49361_c0_seq1	1g76370								A_comp23054_c0_seq1	1g07580		D_comp23912_c0_seq1	4g37400								B_comp2630_c2_seq4	3g57670
A_comp2451_c0_seq1	2g20890		A_comp21810_c0_seq1	2g18650					A_comp15336_c0_seq1	5g10260		B_comp375_c0_seq1	5g17030					A_comp50381_c0_seq1	2g59740		B_comp2316_c0_seq1	2g44360					A_comp59346_c0_seq1	1g76360								A_comp6570_c0_seq1	1g07570		B_comp1390_c0_seq4	4g37410								A_comp21790_c0_seq1	3g57700
A_comp173051_c0_seq1	2g20820		B_comp2114_c0_seq1	2g18630					A_comp159868_c0_seq1	5g10590		B_comp7169_c0_seq1	5g17070					A_comp50381_c0_seq3	2g59740		gnl|UG|Ta#S26028633	2g44400					A_comp349_c0_seq1	1g76330								A_comp255_c0_seq1	1g07530		A_comp13212_c0_seq1	4g37410								B_comp7175_c0_seq1	3g57700
A_comp612101_c0_seq1	2g20800		B_comp1783_c0_seq1	2g18630					A_comp15483_c0_seq1	5g10670		B_comp7301_c0_seq1	5g17160					A_comp3808_c0_seq1	2g60400		B_comp154_c0_seq1	2g44440					A_comp11181_c0_seq1	1g76320								B_comp137_c0_seq1	1g07530		B_comp1867_c2_seq17	4g37410								B_comp10866_c0_seq3	3g57770
A_comp896623_c0_seq1	2g20800		gnl|UG|Ta#S12923502	2g18550					A_comp25858_c0_seq1	5g10800		B_comp14350_c0_seq2	5g17210					A_comp76655_c0_seq2	2g60660		B_comp7671_c1_seq3	2g44490					A_comp30611_c0_seq1	1g76260								B_comp137_c0_seq2	1g07530		D_comp6332_c0_seq1	4g37410								B_comp290_c0_seq1	3g57820
comp2643_c0_seq1	2g20790		comp5064_c0_seq1	2g18540					A_comp10218_c0_seq1	5g10990		B_comp8011_c0_seq1	5g17240					gnl|UG|Ta#S23777144	2g60730		D_comp8487_c0_seq1	2g44750					A_comp14545_c0_seq1	1g75790								A_comp38173_c0_seq1	1g07520		A_comp5578_c0_seq1	4g37560								B_comp1033_c0_seq1	3g57890
A_comp5781_c0_seq1	2g20710		B_comp10669_c0_seq4	2g18510					A_comp3375_c0_seq1	5g11060		B_comp9309_c0_seq5	5g17260					gnl|UG|Ta#S12942352	2g60794		B_comp3012_c0_seq1	2g44750					A_comp55690_c0_seq1	1g75590								gnl|UG|Ta#S32725276	1g07490		D_comp3925_c0_seq1	4g37560								B_comp2096_c0_seq1	3g57970
A_comp24218_c0_seq1	2g20650		B_comp10669_c0_seq5	2g18510					A_comp1345_c0_seq1	5g11150		B_comp10116_c0_seq1	5g17260					D_comp2438_c0_seq1	2g60800		gnl|UG|Ta#S22380660	2g44760					A_comp28503_c0_seq1	1g75580								A_comp3513_c0_seq1	1g07470		B_comp1325_c0_seq2	4g37560								D_comp4982_c0_seq1	3g57980
A_comp3779_c0_seq1	2g20600		B_comp9533_c0_seq4	2g18130					comp1459_c0_seq1	5g11240		B_comp4144_c0_seq3	5g17270					A_comp2307_c0_seq2	2g60800		comp8_c0_seq1	2g44860					A_comp10622_c0_seq1	1g76910								A_comp1476_c0_seq1	1g07440		comp7651_c0_seq1	4g37580								A_comp4496_c0_seq1	3g57980
A_comp21038_c0_seq1	2g20410		B_comp663_c0_seq2	2g17660					comp3714_c0_seq1	5g11260		B_comp11894_c0_seq1	5g17370					gnl|UG|Ta#S17894952	2g60910		B_comp6686_c0_seq1	2g44920					A_comp38679_c0_seq1	1g76940								A_comp10412_c0_seq1	1g07440		B_comp5085_c0_seq3	4g37600								A_comp576_c1_seq1	3g57990
A_comp6322_c0_seq1	2g20370		B_comp2722_c0_seq2	2g17200					gnl|UG|Ta#S17890692	5g11261		B_comp4131_c0_seq1	5g17840					comp1150_c1_seq1	2g61000		B_comp27865_c0_seq1	2g45060					A_comp19188_c0_seq1	1g77040								A_comp1044_c1_seq1	1g07370		A_comp5048_c0_seq1	4g37610								B_comp398_c0_seq1	3g57990
gnl|UG|Ta#S24623166	2g20340		B_comp2722_c0_seq1	2g17200					A_comp83799_c0_seq1	5g11620		B_comp10856_c0_seq1	5g17980					A_comp11759_c0_seq1	2g61070		A_comp16597_c0_seq1	2g45140					A_comp19188_c0_seq5	1g77040								A_comp4864_c0_seq1	1g07340		B_comp4185_c0_seq1	4g37610								D_comp1396_c0_seq1	3g57990
A_comp22905_c0_seq1	2g20300		D_comp2024_c0_seq1	2g17200					A_comp65530_c0_seq1	5g11740		B_comp621_c0_seq1	5g18000					A_comp32267_c0_seq1	2g61310		B_comp4286_c0_seq1	2g45180					A_comp20334_c0_seq1	1g77080								A_comp1861_c0_seq1	1g07140		D_comp7889_c0_seq1	4g37620								gnl|UG|Ta#S17890903	3g57991
A_comp82620_c0_seq1	2g20250		B_comp14809_c0_seq1	2g17170					A_comp579_c0_seq1	5g11750		B_comp777_c0_seq4	5g18060					gnl|UG|Ta#S22370545	2g61360		B_comp6762_c0_seq1	2g45200					A_comp30007_c0_seq1	1g77090								A_comp3703_c0_seq1	1g06820		B_comp1987_c0_seq3	4g37620								A_comp17738_c0_seq1	3g58000
A_comp85183_c0_seq1	2g20230		D_comp23784_c0_seq1	2g17090					A_comp26396_c0_seq1	5g11900		D_comp11589_c0_seq1	5g18080					A_comp50465_c0_seq1	2g61380		B_comp6017_c0_seq1	2g45220					A_comp2254_c0_seq1	1g77100								gnl|UG|Ta#S26026508	1g06800		A_comp4765_c0_seq1	4g37620								B_comp9713_c0_seq2	3g58040
A_comp17788_c0_seq1	2g20150		D_comp63329_c0_seq1	2g17070					comp8983_c0_seq1	5g13020		B_comp11983_c0_seq9	5g18180					A_comp602_c0_seq1	2g61410		B_comp6351_c0_seq1	2g45490					A_comp28061_c0_seq1	1g77160								A_comp1629_c0_seq1	1g06770		B_comp4441_c1_seq1	4g37690								D_comp2839_c0_seq1	3g58140
A_comp5075_c0_seq1	2g20110		B_comp6465_c0_seq2	2g17000					A_comp28394_c0_seq1	5g13030		B_comp16340_c0_seq1	5g18640					A_comp8595_c0_seq1	2g61780		D_comp32981_c0_seq1	2g45490					A_comp15832_c0_seq1	1g77270								A_comp18799_c0_seq1	1g06630		B_comp4386_c1_seq1	4g37990								B_comp1403_c0_seq2	3g58140
A_comp12795_c0_seq1	2g19830		A_comp27055_c0_seq1	2g17000					A_comp184935_c0_seq1	5g13050		B_comp11448_c0_seq2	5g18670					A_comp11137_c0_seq1	2g61930		B_comp1456_c0_seq2	2g45710					A_comp78634_c0_seq1	1g77990								A_comp2793_c0_seq1	1g06540		B_comp10648_c0_seq2	4g38070								B_comp6847_c0_seq1	3g58150
gnl|UG|Ta#S26025130	2g19750		A_comp23463_c0_seq1	2g16960					comp14470_c0_seq1	5g13060		B_comp16400_c0_seq1	5g18700					A_comp26691_c0_seq1	2g61980		comp573_c0_seq1	2g45740					A_comp8558_c0_seq1	1g78400								A_comp36737_c0_seq1	1g06530		B_comp11866_c0_seq1	4g38080								gnl|UG|Ta#S41658057	3g58220
A_comp20756_c0_seq1	2g19700		B_comp1503_c1_seq1	2g16960					A_comp90653_c0_seq1	5g13120		B_comp11996_c0_seq1	5g18840					comp7761_c0_seq1	2g61990		gnl|UG|Ta#S12906326	2g45760					A_comp21184_c0_seq3	1g78570								A_comp6644_c0_seq1	1g06520		B_comp147_c0_seq2	4g38260								B_comp806_c0_seq1	3g58250
A_comp1442_c0_seq1	2g19690		D_comp12047_c0_seq1	2g16960					A_comp118794_c0_seq1	5g13120		B_comp10012_c0_seq3	5g18880					A_comp11724_c0_seq1	2g62000		B_comp5618_c0_seq2	2g45990					A_comp1306_c0_seq1	1g78660								B_comp1592_c0_seq1	1g06520		B_comp1993_c0_seq2	4g38270								B_comp5728_c0_seq2	3g58280
gnl|UG|Ta#S13254103	2g19680		gnl|UG|Ta#S32668763	2g16950					A_comp25985_c0_seq2	5g13180		B_comp1217_c0_seq2	5g18900					A_comp1865_c0_seq1	2g62010		comp5336_c0_seq1	2g46070					A_comp42145_c0_seq1	1g78700								A_comp13178_c1_seq1	1g06510		comp3738_c0_seq1	4g38310								comp6557_c0_seq1	3g58670
A_comp6287_c0_seq1	2g19640		B_comp4576_c0_seq2	2g16850					gnl|UG|Ta#S32434696	5g13190		B_comp10272_c0_seq3	5g18970					A_comp32870_c0_seq1	2g62150		comp5339_c0_seq1	2g46080					A_comp1242_c0_seq1	1g78710								A_comp3304_c0_seq1	1g06490		B_comp655_c0_seq3	4g38350								B_comp254_c0_seq1	3g58780
A_comp69290_c0_seq1	2g19590		D_comp42177_c0_seq1	2g16850					A_comp5567_c0_seq1	5g13350		B_comp8676_c0_seq2	5g19010					B_comp3061_c0_seq5	2g62170		B_comp7187_c0_seq1	2g46230														A_comp37047_c0_seq1	1g06420		B_comp1854_c0_seq2	1g13490								B_comp8155_c0_seq1	3g59360
A_comp29452_c0_seq1	2g19570		B_comp10922_c0_seq1	2g16820					A_comp1440_c0_seq1	5g13400		A_comp17458_c0_seq1	5g19070					A_comp5431_c0_seq1	2g62170		B_comp3930_c0_seq1	2g46810														A_comp79760_c0_seq1	1g06310		D_comp3017_c0_seq1	1g13490								gnl|UG|Ta#S16465485	3g60060
A_comp9609_c0_seq1	2g19530		A_comp214_c0_seq1	2g16810					gnl|UG|Ta#S17985243	5g13460		B_comp3569_c0_seq1	5g21740					D_comp6151_c0_seq1	2g62280		B_comp12352_c0_seq3	2g46830														A_comp72694_c0_seq1	1g06310		B_comp4727_c0_seq2	1g13510								gnl|UG|Ta#S17888678	3g60090
A_comp29382_c0_seq1	2g19450		B_comp49_c0_seq2	2g16810					A_comp116639_c0_seq1	5g13490		B_comp2191_c1_seq3	5g21690					B_comp2509_c0_seq2	2g62280		comp3623_c0_seq1	2g46840														comp3064_c0_seq1	1g06290		B_comp1044_c0_seq5	1g13630								B_comp9291_c0_seq1	3g60120
A_comp22671_c0_seq1	2g19330		D_comp180_c0_seq1	2g16810					A_comp48618_c0_seq1	5g13540		A_comp4939_c0_seq1	5g21690					A_comp71499_c0_seq1	2g62290		B_comp2306_c0_seq1	2g46850														A_comp35642_c0_seq1	1g06250		comp10948_c0_seq1	1g13890								B_comp2802_c2_seq1	3g60180
A_comp23382_c0_seq1	2g19090		B_comp547_c0_seq1	2g16770					A_comp19333_c0_seq1	5g13570		D_comp8066_c0_seq1	5g21690					A_comp39744_c0_seq1	2g62330		comp6016_c0_seq1	2g47090														B_comp2965_c0_seq4	1g06200		B_comp6989_c1_seq1	1g13970								D_comp5147_c0_seq1	3g60180
A_comp28446_c0_seq2	2g19050		A_comp2395_c0_seq1	2g16770					A_comp20559_c0_seq1	5g13580		B_comp3342_c0_seq1	5g21600					comp6805_c0_seq1	2g62410		D_comp12990_c0_seq1	2g47100														B_comp2965_c0_seq7	1g06200		A_comp33982_c0_seq1	1g14000								B_comp2893_c0_seq4	3g60210
gnl|UG|Ta#S12923299	2g18810		A_comp5634_c0_seq1	2g16670					A_comp28113_c0_seq1	5g13890		B_comp500_c1_seq5	5g21530					A_comp19474_c0_seq2	2g62470		B_comp12473_c0_seq1	2g47150														B_comp2965_c0_seq8	1g06160		gnl|UG|Ta#S26029045	1g14010								gnl|UG|Ta#S16058356	3g53700
A_comp25574_c0_seq1	2g18730		B_comp1296_c0_seq1	2g16670					A_comp20946_c0_seq1	5g14720		B_comp5444_c0_seq2	5g21520					A_comp31716_c0_seq1	2g62530		comp3049_c1_seq1	2g47330														A_comp540418_c0_seq1	1g06160		B_comp837_c0_seq1	1g14210								gnl|UG|Ta#S17986012	3g53710
A_comp32073_c0_seq1	2g18690		D_comp3618_c0_seq1	2g16670					A_comp115052_c0_seq1	5g14850		comp1012_c0_seq1	5g21390					A_comp41116_c1_seq1	2g62650		B_comp3568_c0_seq1	2g47530														A_comp2376_c0_seq1	1g06090		gnl|UG|Ta#S16248422	1g14250								gnl|UG|Ta#S26025874	3g53720
A_comp36893_c0_seq1	2g18660		gnl|UG|Ta#S22383593	2g16660					comp1045_c1_seq1	5g15220		gnl|UG|Ta#S18011269	5g21351					A_comp54032_c0_seq1	2g62680		D_comp10761_c0_seq1	2g47530														A_comp20212_c0_seq1	1g05680		B_comp8768_c0_seq1	1g14290								B_comp4309_c0_seq12	3g53740
A_comp21810_c0_seq1	2g18650		B_comp9795_c0_seq1	2g16610					A_comp9970_c0_seq1	5g15300		comp8317_c0_seq1	5g21350					A_comp22535_c0_seq1	2g62700		B_comp12544_c0_seq1	2g47540														A_comp8470_c0_seq1	1g05580		D_comp144803_c0_seq1	1g09090								gnl|UG|Ta#S16058198	3g53790
A_comp12713_c0_seq1	2g18630		B_comp7335_c0_seq2	2g16490					comp5866_c0_seq1	5g15780		B_comp601_c0_seq2	5g21310					gnl|UG|Ta#S13020520	2g62790		B_comp2516_c0_seq1	2g47560														A_comp12877_c0_seq1	1g05560		D_comp15936_c0_seq1	1g09030								B_comp8534_c0_seq2	3g53810
A_comp10242_c0_seq1	2g18630		B_comp1430_c0_seq1	2g16430					A_comp3920_c0_seq1	5g15830		gnl|UG|Ta#S32502529	5g21300								B_comp1580_c0_seq2	2g47610														gnl|UG|Ta#S17989045	1g05430		B_comp20203_c0_seq3	1g08940								A_comp12037_c0_seq1	3g53860
D_comp11317_c0_seq1	2g18630		B_comp5016_c0_seq8	2g16410					A_comp22859_c0_seq1	5g15830		B_comp467_c0_seq1	5g21290								gnl|UG|Ta#S17895780	2g47650														A_comp44336_c0_seq1	1g05420		D_comp1654_c0_seq1	1g08930								B_comp4281_c0_seq1	3g53860
A_comp12918_c0_seq1	2g18550		B_comp5016_c0_seq7	2g16410					gnl|UG|Ta#S17987015	5g15850		B_comp5897_c1_seq6	5g21090								B_comp4274_c0_seq1	2g47660														A_comp93603_c0_seq1	1g05410		B_comp697_c0_seq1	1g08930								D_comp12072_c0_seq1	3g53860
A_comp30348_c0_seq1	2g18540		B_comp1979_c0_seq5	2g16400					A_comp9597_c0_seq1	5g16260		D_comp23735_c0_seq1	5g21090								B_comp1633_c0_seq1	2g47720														gnl|UG|Ta#S17888601	1g05152		B_comp2151_c0_seq1	1g08910								D_comp4402_c0_seq1	3g53870
A_comp5612_c0_seq1	2g18330		B_comp7729_c0_seq3	2g16350					A_comp36301_c0_seq1	5g16620		A_comp26582_c0_seq1	5g21090								comp2028_c0_seq1	2g47760														gnl|UG|Ta#S32561878	1g05040		B_comp4604_c0_seq4	1g08900								A_comp3143_c0_seq1	3g53870
comp13620_c0_seq1	2g18310		B_comp1599_c1_seq1	2g16340					A_comp13863_c0_seq1	5g16850		B_comp3027_c0_seq8	5g21080								B_comp4344_c0_seq1	2g47800														A_comp5740_c0_seq1	1g05030		D_comp13002_c0_seq1	1g08900								B_comp1116_c0_seq1	3g53870
A_comp50105_c0_seq1	2g18300		B_comp16526_c0_seq1	2g15940					gnl|UG|Ta#S16210004	5g16860		B_comp23727_c0_seq1	5g21020								B_comp727_c0_seq1	2g47880																	B_comp689_c0_seq9	1g08860								B_comp3767_c0_seq2	3g53890
A_comp47493_c0_seq1	2g18280		B_comp9481_c0_seq1	2g15930					D_comp632_c0_seq1	5g17030		B_comp681_c0_seq2	5g20970								A_comp27971_c0_seq1	2g47910																	gnl|UG|Ta#S37943105	1g08760								D_comp845_c0_seq1	3g53910
A_comp1133_c0_seq1	2g18210		B_comp1140_c0_seq2	2g15870					A_comp136649_c0_seq1	5g17200		B_comp3631_c0_seq1	5g20900								B_comp5857_c0_seq1	2g47910																	B_comp11391_c0_seq8	1g08730								A_comp1015_c0_seq1	3g53910
A_comp28155_c0_seq1	2g18180		B_comp7078_c0_seq1	2g15810					B_comp14350_c0_seq2	5g17210		B_comp10404_c0_seq1	5g20860								B_comp102_c0_seq1	2g48010																	B_comp10946_c0_seq4	1g08710								A_comp3684_c0_seq1	3g53920
A_comp32281_c0_seq1	2g18170		B_comp458_c0_seq1	2g15790					A_comp26019_c0_seq1	5g17220		B_comp4670_c0_seq1	5g20810								B_comp7313_c0_seq1	2g48070																	gnl|UG|Ta#S16058378	1g08690								comp4027_c0_seq1	3g53940
A_comp14190_c0_seq1	2g18130		gnl|UG|Ta#S18006188	2g15740					A_comp11899_c0_seq2	5g17230		comp15080_c0_seq1	5g20780								B_comp17942_c0_seq1	2g48080																	B_comp938_c0_seq1	1g08680								B_comp640_c0_seq1	3g53970
A_comp19837_c0_seq1	2g18130		B_comp214_c0_seq1	2g15630					gnl|UG|Ta#S17895361	5g17240		comp3631_c0_seq1	5g20770								B_comp1638_c0_seq2	2g48150																	B_comp11171_c0_seq11	1g08660								B_comp9157_c0_seq1	3g54140
A_comp12694_c0_seq1	2g18080		D_comp622_c0_seq1	2g15630					gnl|UG|Ta#S32646062	5g17270		B_comp2711_c0_seq6	5g20760								A_comp14365_c0_seq1	2g48230																	gnl|UG|Ta#S17988052	1g08630								B_comp1118_c0_seq1	3g54200
A_comp6597_c0_seq1	2g17970		D_comp7939_c0_seq2	2g14940					A_comp7600_c0_seq1	5g17360		B_comp4821_c0_seq2	5g20750								D_comp22583_c0_seq1	2g48250																	comp7446_c0_seq1	1g08600								B_comp1370_c0_seq1	3g54210
A_comp4637_c0_seq1	2g17860		B_comp12953_c0_seq3	2g14960					A_comp17458_c0_seq1	5g19070		gnl|UG|Ta#S37223558	5g20700								B_comp3472_c0_seq1	2g48260																	comp8675_c0_seq1	1g07320								B_comp17708_c0_seq1	3g54220
B_comp1810_c0_seq2	2g17790		D_comp28465_c0_seq1	2g15260					A_comp53438_c0_seq1	5g21880		B_comp3813_c0_seq3	5g20690								B_comp2393_c0_seq1	2g48270																	gnl|UG|Ta#S37759057	1g07190								B_comp3989_c0_seq1	3g54380
B_comp7503_c0_seq2	2g17690		gnl|UG|Ta#S32569959	2g15311					A_comp114703_c0_seq1	5g21810		B_comp231_c1_seq1	5g20670								B_comp12585_c0_seq1	2g49790																	B_comp6994_c0_seq1	1g07030								B_comp10665_c0_seq1	3g54390
A_comp203_c0_seq1	2g17680		B_comp1251_c0_seq6	2g15410					A_comp6279_c0_seq1	5g21630		comp1034_c0_seq1	5g20660								B_comp8500_c0_seq1	2g49760																	B_comp3045_c0_seq4	1g07010								B_comp9308_c0_seq1	3g54470
A_comp29079_c0_seq1	2g17670		B_comp14965_c0_seq2	2g15420					gnl|UG|Ta#S17898712	5g21520		comp424_c0_seq1	5g20650								comp3584_c0_seq1	2g49730																	B_comp15994_c0_seq3	1g06920								B_comp2532_c0_seq4	3g54690
A_comp1405_c0_seq1	2g17660		B_comp8246_c0_seq3	2g14830					A_comp42325_c0_seq1	5g20810		B_comp1907_c0_seq1	5g20620								B_comp266_c0_seq3	2g49000																	A_comp130_c0_seq1	1g06890								B_comp5748_c0_seq2	3g54740
comp7514_c0_seq1	2g17600		B_comp8246_c0_seq4	2g14830					A_comp16039_c0_seq1	5g20690		D_comp28881_c0_seq1	5g20510								B_comp2402_c0_seq1	2g48890																	B_comp71_c0_seq2	1g06890								B_comp8659_c0_seq9	3g54980
gnl|UG|Ta#S37763476	2g17590		B_comp10798_c0_seq3	2g14810					A_comp14188_c0_seq1	5g20320		D_comp30115_c0_seq1	5g20410								B_comp1220_c0_seq1	2g48890																	D_comp137_c0_seq1	1g06890								B_comp8271_c0_seq2	3g55020
D_comp21202_c0_seq1	2g17540		D_comp19785_c0_seq1	2g14790					A_comp743_c0_seq1	5g19970		B_comp5096_c0_seq1	5g20410								D_comp11909_c1_seq1	2g48850																	B_comp303_c1_seq5	1g06870								B_comp8271_c0_seq1	3g55020
B_comp1780_c0_seq9	2g17510		B_comp13541_c0_seq4	2g14790					B_comp2825_c1_seq2	5g19940		B_comp6103_c0_seq17	5g21890								B_comp2418_c0_seq1	2g48850																	gnl|UG|Ta#S12922900	1g06860								A_comp3466_c0_seq1	3g55030
B_comp5970_c0_seq1	2g17510		B_comp15802_c0_seq1	2g14750					A_comp60012_c0_seq1	5g19820		B_comp3048_c0_seq3	5g22100								B_comp2418_c0_seq2	2g48850																	B_comp1153_c0_seq1	1g06820								B_comp1178_c0_seq1	3g55030
D_comp8620_c1_seq6	2g17510		B_comp5210_c1_seq4	2g14740					A_comp34510_c0_seq1	5g19790		D_comp9424_c0_seq1	5g22100								B_comp2831_c0_seq1	2g48830																	A_comp3703_c0_seq1	1g06820								B_comp2666_c0_seq1	3g55620
A_comp4366_c0_seq1	2g17390		B_comp10168_c0_seq2	2g14600					A_comp18868_c0_seq1	5g19760		B_comp4971_c0_seq2	5g22120								A_comp6885_c0_seq1	2g48830																	B_comp5601_c0_seq3	1g06700								B_comp12621_c0_seq1	3g55690
B_comp1445_c0_seq2	2g17390		B_comp6298_c0_seq3	2g14580					A_comp24186_c0_seq1	5g19720		D_comp14308_c0_seq1	5g22120								gnl|UG|Ta#S26028400	2g48720																	B_comp19449_c0_seq1	1g06690								B_comp6096_c0_seq2	3g55730
gnl|UG|Ta#S12922951	2g17290		D_comp4693_c0_seq3	2g14580					A_comp9626_c0_seq1	5g19610		gnl|UG|Ta#S17892725	5g22280								B_comp9487_c0_seq1	2g51030																	B_comp745_c0_seq9	1g06690								B_comp1501_c0_seq12	3g55840
A_comp19099_c0_seq1	2g17090		B_comp1163_c0_seq1	2g14570					A_comp106958_c0_seq1	5g19470		A_comp281_c0_seq1	5g22290								gnl|UG|Ta#S17888198	2g51080																	B_comp8856_c0_seq2	1g06110								B_comp1699_c0_seq3	3g55840
A_comp23463_c0_seq1	2g16960		B_comp1163_c0_seq5	2g14570					D_comp3872_c0_seq1	5g22510		B_comp122_c0_seq2	5g22290								B_comp6672_c0_seq1	2g51260																	B_comp1400_c1_seq1	1g06090								B_comp6219_c0_seq1	3g55860
comp9643_c0_seq1	2g16950		D_comp9021_c0_seq1	2g14570					A_comp84792_c0_seq1	5g22600		D_comp291_c0_seq1	5g22290								D_comp32578_c0_seq1	2g51370																	D_comp2498_c0_seq1	1g06080								B_comp6663_c0_seq1	3g55910
gnl|UG|Ta#S26028562	2g16850		gnl|UG|Ta#S37947149	2g14550					A_comp4500_c0_seq1	5g22770		B_comp7272_c0_seq3	5g22310								B_comp11972_c0_seq1	2g51510																	A_comp15978_c0_seq1	1g06070								B_comp4684_c0_seq1	3g56080
A_comp24456_c0_seq1	2g16820		B_comp10095_c0_seq1	2g14540					B_comp120_c0_seq3	5g22820		gnl|UG|Ta#S18010298	5g22312								B_comp12309_c0_seq1	2g51620																	A_comp6845_c0_seq1	1g05950								B_comp13698_c0_seq1	3g56110
A_comp214_c0_seq1	2g16810		D_comp52214_c0_seq1	2g14520					A_comp1967_c0_seq1	5g25070		gnl|UG|Ta#S32557685	5g22340								comp1721_c0_seq1	2g51630																	B_comp2249_c1_seq2	1g05620								B_comp11432_c0_seq2	3g56130
D_comp180_c0_seq1	2g16810		B_comp3604_c1_seq8	2g14500					A_comp17761_c0_seq1	5g24890		B_comp1604_c0_seq7	5g22410								B_comp4904_c0_seq1	2g51980																	B_comp3851_c0_seq1	1g05580								B_comp1961_c0_seq2	3g56720
comp1458_c0_seq1	2g16770		B_comp1926_c0_seq3	2g14460					gnl|UG|Ta#S12922854	5g24850		A_comp4828_c0_seq1	5g22410								B_comp4327_c0_seq1	2g52070																	B_comp3820_c1_seq2	1g05560								B_comp5210_c0_seq2	3g56730
A_comp14404_c0_seq1	2g16410		D_comp31104_c0_seq1	2g14440					A_comp72791_c0_seq1	5g24830		D_comp61039_c0_seq1	5g22560								A_comp13404_c0_seq1	2g52070																	A_comp12877_c0_seq1	1g05560								B_comp5664_c0_seq1	3g56780
A_comp371_c1_seq1	2g16400		B_comp6292_c0_seq4	2g14340					A_comp267_c0_seq1	5g24690		gnl|UG|Ta#S37940775	5g22563								B_comp10494_c0_seq2	2g52130																	D_comp13053_c0_seq1	1g05560								B_comp11163_c0_seq2	3g60610
A_comp23990_c0_seq1	2g16350		gnl|UG|Ta#S40784273	2g14290					A_comp92_c0_seq1	5g24550		B_comp5842_c0_seq1	5g22570								D_comp24699_c0_seq1	2g52270																	B_comp10165_c0_seq13	1g05550								B_comp5092_c0_seq1	3g60620
B_comp7729_c0_seq1	2g16350		B_comp5377_c1_seq5	2g14250					A_comp77095_c0_seq1	5g24540		B_comp5842_c0_seq3	5g22570								B_comp1126_c0_seq1	2g52350																	B_comp5154_c0_seq6	1g05500								B_comp8014_c0_seq1	3g60780
A_comp64938_c0_seq1	2g16330		B_comp569_c0_seq1	2g14210					D_comp30155_c0_seq1	5g24530		A_comp4500_c0_seq1	5g22770								gnl|UG|Ta#S24513642	2g52360																	B_comp7552_c0_seq2	1g05420								B_comp9545_c0_seq1	3g60800
D_comp17391_c0_seq1	2g16320		B_comp5223_c0_seq2	2g14190					B_comp1804_c1_seq3	5g24410		D_comp11662_c0_seq1	5g22770								B_comp1179_c0_seq1	2g52400																	B_comp4216_c0_seq1	1g05340								B_comp9078_c0_seq1	3g60810
A_comp13571_c0_seq1	2g16310		B_comp4666_c0_seq5	2g14120					A_comp2296_c0_seq1	5g24410		B_comp9190_c0_seq4	5g22780								D_comp9246_c0_seq1	2g52920																	B_comp1827_c0_seq1	1g05330								B_comp2661_c0_seq1	3g60830
A_comp640_c0_seq1	2g16300								A_comp7445_c0_seq1	5g24400		B_comp9190_c0_seq2	5g22780								gnl|UG|Ta#S26028960	2g52940																	B_comp1355_c0_seq4	1g05330								B_comp4272_c0_seq1	3g60850
comp82_c0_seq1	2g16290								A_comp45280_c0_seq1	5g24390		B_comp120_c0_seq3	5g22820								gnl|UG|Ta#S17879874	2g53080																	gnl|UG|Ta#S17986041	1g05320								B_comp441_c1_seq2	3g60920
comp6868_c0_seq1	2g16240								A_comp2174_c0_seq1	5g24170		B_comp866_c0_seq4	5g25350								B_comp7246_c0_seq1	2g53100																	B_comp3937_c0_seq1	1g05150
A_comp11466_c0_seq1	2g16140								A_comp93386_c0_seq1	5g24160		B_comp8324_c1_seq1	5g25280								B_comp815_c0_seq20	2g53150																	B_comp4716_c0_seq1	1g05120
A_comp113175_c0_seq2	2g16120								gnl|UG|Ta#S30065898	5g24121		gnl|UG|Ta#S26026215	5g25270								A_comp44969_c0_seq1	2g53170																	gnl|UG|Ta#S37947987	1g04811
A_comp87722_c0_seq1	2g16040								A_comp17301_c0_seq1	5g24120		D_comp7314_c0_seq1	5g25130								B_comp3991_c0_seq2	2g53170																	B_comp746_c0_seq1	1g04810
A_comp2387_c1_seq1	2g15980								A_comp71415_c0_seq1	5g24110		A_comp7962_c0_seq1	5g25130								comp2405_c0_seq1	2g53180																	B_comp8512_c0_seq2	1g04790
B_comp957_c0_seq1	2g15980								gnl|UG|Ta#S34272772	5g24030		B_comp2388_c0_seq2	5g25130								B_comp5412_c0_seq4	2g53330																	B_comp2281_c0_seq1	1g04740
D_comp1984_c0_seq1	2g15980								comp3985_c0_seq1	5g23810		B_comp4346_c0_seq1	5g25090								B_comp1112_c0_seq1	2g53340																	B_comp623_c0_seq1	1g04620
A_comp8585_c0_seq1	2g15950								A_comp1390_c0_seq1	5g23790		gnl|UG|Ta#S32669371	5g25082								A_comp1701_c0_seq1	2g53340																	B_comp3093_c0_seq1	1g04600
A_comp13263_c0_seq1	2g15900								A_comp22821_c0_seq1	5g23680		D_comp36846_c0_seq1	5g25080								B_comp3807_c0_seq2	2g53360																	B_comp8102_c0_seq1	1g04590
A_comp18373_c0_seq1	2g15890								A_comp8785_c0_seq1	5g23570		B_comp756_c0_seq1	5g25070								D_comp55506_c0_seq1	2g53460																	B_comp1009_c0_seq1	1g04520
A_comp3232_c0_seq1	2g15870								A_comp21106_c0_seq1	5g23510		B_comp8610_c0_seq1	5g24890								A_comp36434_c0_seq1	2g53460																	A_comp3345_c0_seq1	1g04520
A_comp787_c0_seq1	2g15790								comp1953_c0_seq1	5g23450		B_comp4138_c0_seq2	5g24850								A_comp5857_c0_seq1	2g53470																	B_comp7699_c0_seq2	1g04270
B_comp214_c0_seq1	2g15630								A_comp622_c1_seq1	5g23440		B_comp8096_c0_seq1	5g24840								B_comp4619_c0_seq1	2g53530																	B_comp2600_c0_seq1	1g04180
A_comp601_c0_seq1	2g15630								A_comp4151_c0_seq1	5g23430		B_comp6479_c0_seq4	5g24820								comp3803_c0_seq1	2g53720																	B_comp7219_c0_seq1	1g04150
A_comp23756_c0_seq1	2g15260								A_comp30319_c0_seq1	5g23400		D_comp22550_c0_seq1	5g24820								B_comp8349_c0_seq1	2g53890																	B_comp988_c0_seq1	1g04140
A_comp24423_c0_seq1	2g15300								B_comp7898_c0_seq5	5g23400		A_comp267_c0_seq1	5g24690								D_comp1665_c0_seq1	2g53960																	B_comp3373_c0_seq1	1g04110
A_comp1209_c0_seq1	2g15310								A_comp24118_c0_seq1	5g23370		B_comp192_c0_seq1	5g24690								B_comp1329_c0_seq1	2g53960																	B_comp4688_c0_seq1	1g04080
A_comp12529_c0_seq2	2g15320								A_comp24554_c0_seq1	5g23320		B_comp7302_c0_seq1	5g24660								D_comp6550_c0_seq1	2g54040																	B_comp1459_c0_seq1	1g04070
A_comp54605_c0_seq1	2g15420								comp17269_c0_seq1	5g23250		B_comp714_c0_seq1	5g24640								comp13031_c0_seq1	2g54080																	gnl|UG|Ta#S26024995	1g04010
A_comp3530_c0_seq1	2g14840								A_comp20067_c0_seq1	5g23210		gnl|UG|Ta#S22380690	5g24610								B_comp4389_c0_seq1	2g54110																	B_comp201_c2_seq17	1g03720
A_comp32681_c0_seq1	2g14830								comp48870_c0_seq1	5g23150		B_comp14321_c0_seq1	5g24560								D_comp26067_c1_seq1	2g54120																	B_comp21913_c0_seq4	1g03620
A_comp100390_c0_seq1	2g14820								A_comp14546_c0_seq1	5g23130		B_comp34_c0_seq3	5g24550								B_comp1470_c0_seq3	2g54130																	B_comp1017_c0_seq1	1g03610
comp5847_c0_seq1	2g14790								gnl|UG|Ta#S32543076	5g22930		D_comp109_c0_seq1	5g24550								B_comp2674_c0_seq1	2g54410																	B_comp2824_c2_seq2	1g03580
A_comp102245_c0_seq1	2g14750								gnl|UG|Ta#S13125984	5g22920		B_comp4079_c0_seq3	5g24530								B_comp6026_c0_seq1	2g54670																	D_comp6937_c0_seq1	1g03580
A_comp56735_c0_seq1	2g14750								A_comp19525_c0_seq1	5g25450		D_comp30155_c0_seq1	5g24530								gnl|UG|Ta#S17879875	2g54680																	B_comp13108_c0_seq1	1g03570
A_comp49979_c0_seq1	2g14720								A_comp1316_c0_seq1	5g25540		B_comp7424_c0_seq1	5g24390								gnl|UG|Ta#S17978920	2g54681																	comp1759_c1_seq1	1g03530
B_comp6757_c0_seq3	2g14720								D_comp3914_c0_seq1	5g25540		D_comp41180_c0_seq1	5g24390								comp9442_c0_seq1	2g54820																	D_comp21010_c0_seq1	1g03440
A_comp229266_c0_seq1	2g14710								B_comp1308_c0_seq3	5g25540		B_comp2001_c0_seq2	5g24370								B_comp488_c0_seq2	2g55050																	B_comp5037_c0_seq3	1g03440
gnl|UG|Ta#S37947149	2g14550								gnl|UG|Ta#S17897576	5g25610		A_comp4753_c0_seq1	5g24370								gnl|UG|Ta#S12923251	2g55120																	A_comp20324_c0_seq1	1g03440
A_comp12368_c0_seq1	2g14500								A_comp10830_c0_seq1	5g25670		gnl|UG|Ta#S17986523	5g24293								B_comp949_c0_seq1	2g55200																	comp1452_c0_seq1	1g03400
B_comp1926_c0_seq3	2g14460								A_comp38931_c0_seq1	5g25710		gnl|UG|Ta#S17988895	5g24170								comp2151_c1_seq1	2g55340																	B_comp10104_c0_seq1	1g03380
A_comp2383_c0_seq1	2g14460								B_comp466_c0_seq14	5g25730		gnl|UG|Ta#S15880632	5g23970								D_comp18001_c0_seq1	2g55380																	B_comp170_c0_seq1	1g03350
A_comp142088_c0_seq1	2g14450								comp680_c2_seq1	5g25740		D_comp1566_c0_seq1	5g23890								comp7797_c0_seq1	2g55390																	comp143_c0_seq1	1g03340
A_comp28805_c0_seq1	2g14440								A_comp55274_c0_seq1	5g25840		comp13839_c0_seq1	5g23880								B_comp15391_c0_seq2	2g55430																	B_comp656_c0_seq2	1g03250
A_comp5394_c0_seq1	2g14400								A_comp20185_c0_seq1	5g25860		B_comp6170_c0_seq1	5g23810								B_comp14018_c0_seq1	2g55460																	D_comp3054_c0_seq1	1g03250
comp5689_c0_seq1	2g14390								B_comp7487_c0_seq1	5g25910		D_comp32532_c1_seq1	5g23810								comp7634_c0_seq1	2g56050																	D_comp399_c0_seq1	1g03220
A_comp17963_c0_seq1	2g14340								gnl|UG|Ta#S17893249	5g25970		comp1652_c0_seq1	5g23770								B_comp5231_c0_seq1	2g56320																	B_comp213_c0_seq1	1g03220
A_comp14647_c0_seq1	2g14330								gnl|UG|Ta#S22380439	5g25971		comp21968_c0_seq1	5g23760								gnl|UG|Ta#S37881994	2g56350																	B_comp275_c0_seq1	1g03180
A_comp8319_c0_seq1	2g14310								gnl|UG|Ta#S17883830	5g26030		B_comp9856_c0_seq1	5g23700								B_comp10591_c0_seq1	2g56710																	B_comp8628_c0_seq1	1g03170
A_comp14222_c0_seq1	2g14290								A_comp37162_c0_seq1	5g26050		B_comp3773_c0_seq2	5g23680								gnl|UG|Ta#S17888345	2g56760																	comp8087_c0_seq1	1g02700
									A_comp1979_c0_seq1	5g26060		B_comp1932_c0_seq1	5g23660								gnl|UG|Ta#S17897498	2g57530																	B_comp3475_c0_seq1	1g02630
									D_comp1326_c0_seq1	5g26060		A_comp8785_c0_seq1	5g23570								B_comp874_c0_seq2	2g57540																	D_comp31922_c0_seq1	1g02610
									B_comp461_c0_seq1	5g26060		B_comp9540_c0_seq1	5g23570								B_comp316_c0_seq1	2g57590																	B_comp9376_c0_seq1	1g02580
									gnl|UG|Ta#S17987903	5g26080		B_comp9027_c0_seq1	5g23510								B_comp1612_c0_seq1	2g57610																	gnl|UG|Ta#S26028725	1g02570
									gnl|UG|Ta#S37920226	5g26110		B_comp3391_c1_seq3	5g23470								B_comp2380_c1_seq1	2g57640																	B_comp3680_c0_seq4	1g02450
									D_comp7078_c0_seq1	5g26140		D_comp7359_c0_seq1	5g23470								D_comp11896_c0_seq1	2g57950																	B_comp8727_c0_seq1	1g02380
									A_comp3525_c0_seq1	5g26140		D_comp16424_c0_seq1	5g23470								B_comp1833_c0_seq5	2g58050																	B_comp2488_c0_seq1	1g02270
									gnl|UG|Ta#S17988288	5g26143		A_comp7826_c0_seq1	5g23470								B_comp2708_c0_seq1	2g58170																	gnl|UG|Ta#S32652394	1g02260
									A_comp40462_c0_seq1	5g26230		A_comp5195_c0_seq2	5g23450								gnl|UG|Ta#S17888541	2g58366																	comp2628_c0_seq1	1g02220
									D_comp47776_c0_seq1	5g26230		A_comp5195_c0_seq1	5g23450								comp4887_c0_seq1	2g58640																	B_comp509_c0_seq1	1g01880
									B_comp20439_c0_seq2	5g26230		A_comp622_c1_seq1	5g23440								B_comp10728_c0_seq1	2g58660																	B_comp8757_c0_seq1	1g01850
									B_comp15717_c0_seq1	5g26230		D_comp1021_c0_seq1	5g23440								B_comp9908_c0_seq3	2g58670																	B_comp3333_c0_seq2	1g01840
									gnl|UG|Ta#S22369262	5g26231		B_comp703_c0_seq1	5g23440								D_comp780_c0_seq1	2g58770																	B_comp13704_c1_seq1	1g01830
									B_comp4100_c0_seq1	5g26280		B_comp7898_c0_seq5	5g23400								D_comp1806_c0_seq1	2g58830																	B_comp4201_c0_seq3	1g01800
									A_comp22054_c0_seq1	5g26290		B_comp3469_c0_seq1	5g23370								B_comp912_c0_seq1	2g58830																	B_comp6903_c0_seq5	1g01730
									A_comp16302_c0_seq1	5g26320		gnl|UG|Ta#S17895866	5g23320								D_comp15116_c0_seq1	2g59320																	B_comp6903_c0_seq2	1g01730
									A_comp65476_c0_seq1	5g26360		comp4630_c0_seq1	5g23210								B_comp2480_c0_seq4	2g59350																	D_comp3644_c0_seq1	1g01660
									A_comp22012_c0_seq1	5g26410		D_comp3154_c0_seq1	5g23190								B_comp7108_c0_seq1	2g59360																	B_comp708_c0_seq1	1g01660
									A_comp16103_c0_seq1	5g26420		B_comp1549_c0_seq1	5g23190								gnl|UG|Ta#S17897583	2g59370																	A_comp2466_c0_seq1	1g01660
									B_comp6012_c0_seq1	5g26420		B_comp5462_c0_seq1	5g23130								B_comp2749_c0_seq2	2g59400																	gnl|UG|Ta#S17898868	1g01630
									A_comp29272_c0_seq1	5g26460		B_comp4452_c1_seq1	5g25450								B_comp4082_c0_seq1	2g59410																	gnl|UG|Ta#S17895741	1g01600
									A_comp29587_c0_seq1	5g26480		A_comp19525_c0_seq1	5g25450								gnl|UG|Ta#S22380400	2g59420																	B_comp3424_c0_seq1	1g01560
									A_comp8357_c0_seq1	5g26500		B_comp790_c0_seq1	5g25460								B_comp2637_c1_seq9	2g59480																	B_comp2613_c0_seq3	1g01460
									D_comp9185_c0_seq1	5g26500		B_comp6177_c0_seq1	5g25480								B_comp234_c0_seq1	2g59550																	B_comp6569_c0_seq2	1g01330
									B_comp2972_c0_seq1	5g26500		B_comp3488_c0_seq1	5g25500								B_comp10936_c0_seq8	2g59620																	B_comp7880_c0_seq5	1g01290
									A_comp5067_c0_seq1	5g26560		A_comp13133_c0_seq1	5g25500								B_comp25321_c0_seq1	2g59650																	B_comp12072_c0_seq1	1g01020
									A_comp68459_c0_seq1	5g26580		D_comp22577_c0_seq1	5g25500								D_comp5586_c0_seq1	2g59660																	D_comp247_c0_seq1	1g00940
									B_comp3761_c1_seq5	5g26600		B_comp1059_c0_seq1	5g25510								B_comp2772_c0_seq1	2g59660																	B_comp109_c0_seq2	1g00940
									A_comp184365_c0_seq1	5g26670		D_comp2260_c0_seq1	5g25510								B_comp2117_c0_seq1	2g59660																	B_comp2839_c0_seq1	1g00900
									A_comp55919_c0_seq1	5g26700		A_comp2735_c0_seq1	5g25510								B_comp9526_c0_seq4	2g59690																	B_comp5717_c0_seq10	1g00560
									A_comp3122_c0_seq1	5g26820		B_comp1308_c0_seq3	5g25540								B_comp9526_c0_seq5	2g59690																	B_comp5717_c0_seq5	1g00560
									B_comp1702_c0_seq1	5g26820		D_comp3914_c0_seq1	5g25540								B_comp8501_c0_seq2	2g59770																	B_comp5717_c0_seq8	1g00560
									D_comp2905_c0_seq1	5g26820		A_comp1316_c0_seq1	5g25540																										B_comp5151_c0_seq2	1g00520
									B_comp3305_c0_seq1	5g26890		B_comp8678_c0_seq1	5g25550																										B_comp2255_c0_seq1	1g00480
									D_comp13007_c0_seq1	5g26890		gnl|UG|Ta#S13047184	5g25590																										B_comp3013_c0_seq1	1g00470
									A_comp14816_c0_seq1	5g26890		B_comp1065_c1_seq19	5g25610
									A_comp18268_c0_seq1	5g27430		A_comp20211_c0_seq1	5g25610
									A_comp61353_c0_seq1	5g27460		B_comp8178_c0_seq1	5g25620
									gnl|UG|Ta#S32590449	5g27480		gnl|UG|Ta#S41574384	5g25640
									gnl|UG|Ta#S22378632	5g27490		gnl|UG|Ta#S30132086	5g25670
									A_comp1904_c0_seq1	5g27510		B_comp9000_c0_seq1	5g25710
									D_comp730_c0_seq1	5g27510		A_comp38931_c0_seq1	5g25710
									A_comp39344_c0_seq2	5g27530		B_comp5189_c0_seq3	5g25720
									A_comp43639_c0_seq1	5g27530		B_comp466_c0_seq17	5g25730
									B_comp12746_c0_seq1	5g27540		A_comp1152_c0_seq1	5g25730
									A_comp9782_c0_seq1	5g27570		D_comp1835_c0_seq1	5g25730
									gnl|UG|Ta#S32709699	5g27590		B_comp466_c0_seq14	5g25730
									A_comp3709_c0_seq1	5g27600		B_comp1911_c0_seq5	5g25740
									D_comp3076_c0_seq1	5g27600		D_comp3347_c0_seq1	5g25740
									D_comp26347_c0_seq1	5g27600		B_comp1911_c0_seq1	5g25740
									gnl|UG|Ta#S26022948	5g27640		D_comp6932_c0_seq1	5g25750
												B_comp844_c0_seq2	5g25750
												A_comp9097_c0_seq1	5g25750
												D_comp57932_c0_seq1	5g25760
												B_comp6702_c0_seq2	5g25830
												B_comp7746_c0_seq4	5g25850
												B_comp3785_c0_seq3	5g25860
												B_comp7487_c0_seq1	5g25910
												B_comp7688_c0_seq1	5g25930
												D_comp40741_c0_seq1	5g25930
												gnl|UG|Ta#S17893249	5g25970
												B_comp7655_c0_seq3	5g26050
												gnl|UG|Ta#S26025390	5g26320
												A_comp16103_c0_seq1	5g26420
												gnl|UG|Ta#S37779852	5g26480
												B_comp2972_c0_seq6	5g26500
												A_comp8357_c0_seq1	5g26500
												gnl|UG|Ta#S32591194	5g26550
												B_comp2435_c0_seq1	5g26560
												B_comp5865_c0_seq12	5g26670
												B_comp850_c0_seq1	5g26720
												gnl|UG|Ta#S32545136	5g26770
												D_comp13007_c0_seq1	5g26890
												A_comp14816_c0_seq1	5g26890
												A_comp22532_c0_seq1	5g27050
												B_comp16945_c0_seq2	5g27180
												B_comp8746_c0_seq1	5g27260
												D_comp65516_c0_seq1	5g27260
												gnl|UG|Ta#S26027763	5g27370
												A_comp49534_c0_seq1	5g27430
												D_comp26799_c0_seq1	5g27430
												B_comp7221_c0_seq3	5g27480
												gnl|UG|Ta#S22378632	5g27490
												B_comp6633_c1_seq2	5g27500
												B_comp421_c0_seq4	5g27510
												gnl|UG|Ta#S17987996	5g27530
												B_comp8879_c0_seq2	5g27540
												B_comp6721_c0_seq1	5g27540
												B_comp6521_c0_seq1	5g27540
												D_comp18095_c0_seq1	5g27540
												gnl|UG|Ta#S26027017	5g27550
												B_comp1521_c0_seq2	5g27570
												A_comp9782_c0_seq1	5g27570
												D_comp6727_c0_seq1	5g27570
												B_comp1521_c0_seq1	5g27570
												gnl|UG|Ta#S32709699	5g27590
												B_comp1768_c0_seq2	5g27600
												A_comp3709_c0_seq1	5g27600
												D_comp26347_c0_seq1	5g27600
												A_comp33289_c0_seq1	5g27640
												B_comp10661_c0_seq1	5g27640
												A_comp13931_c0_seq1	5g27670
