# Supplementary material for: Genome distribution of differential homoeologue contributions to leaf gene expression in bread wheat
Source: Plant Biotechnol J. 2015 Oct 7;14(5):1207–14. doi: 10.1111/pbi.12486 (PMC4973816; doi:10.1111/pbi.12486)
Supplement: Supplementary file 6 — Data S5 Pseudomolecule specification. [file PBI-14-1207-s002.xlsx]

## Sheet: Title
Data S5. Pseudomolecule specification

## Sheet: Brachy collinearity blocks
Brachypodium gene model ranges for collinear genome blocks
Block	first model	last model
1a	start	9060
1b	9450	13330
1c	13490	14200
1d	17630	18190
1e	18610	18320
1f	18650	27740
1g	29130	36160
1h	36860	48630
1i	49470	49970
1j	50180	50640
1k	51210	51410
1l	51720	52410
1m	55090	60960
1n	61250	74590
1o	75580	76860
1p	76910	end
2a	start	1610
2b	1830	2530
2c	2730	4310
2d	4480	5980
2e	6010	6520
2f	6560	7110
2g	7390	13870
2h	14120	14840
2i	15260	15420
2j	15630	36900
2k	37100	38160
2l	38750	39380
2m	39420	40080
2n	40150	48270
2o	48430	49790
2p	49960	end
3a	start	11430
3b	12660	22660
3c	22750	34620
3d	37640	44260
3e	44410	53420
3f	53700	56780
3g	56810	57470
3h	57500	59800
3i	60060	60210
3j	60320	end
4a	start	8080
4b	8500	8890
4c	9060	26900
4d	26940	29950
4e	30000	31550
4f	31680	38350
4g	38390	38600
4h	39060	end
5a	start	4580
5b	4780	19070
5c	19470	21880
5d	21890	22820
5e	22920	25350
5f	25450	end

## Sheet: Block arrangement in wheat
Brachypodium distachyon genome block arrangement to form generic wheat pseudomolecules
LG 1	LG 2	LG 3	LG 4	LG 5	LG 6	LG 7
2m+	5a+	2a+	4g-	4a+	3a+	1l-
2l-	1d+	2b-	1b-	4h+	3e+	1j+
2k+	1e-	2c+	4c-	4b+	3g+	1i+
3c+	1f+	2d-	1n+	4d+	3h-	1k+
2h-	1m+	2e+	1o-	4e-	3i+	3d-
2i+	5b+	2f-	1p+	4f+	3f+	3b-
2j-	5c-	2g+		1c+	3j+	1h+
	5d+	2n+		1a-		1g-
	5e-	2o-
	5f+	2p+
Key: + orientation of sequence to match that in the Brachypodium genome sequence
Key: - orientation of sequence to be reversed relative to that in the Brachypodium genome sequence
