# Supplementary material for: Genome distribution of differential homoeologue contributions to leaf gene expression in bread wheat
Source: Plant Biotechnol J. 2015 Oct 7;14(5):1207–14. doi: 10.1111/pbi.12486 (PMC4973816; doi:10.1111/pbi.12486)
Supplement: Supplementary file 8 — Data S7 Significant Tukey tests. [file PBI-14-1207-s003.xlsx]

## Sheet: Legend
Data S7
Information for homoeologous triplets with significant Tukey tests for genome imbalanace is presented
Each of the triplet names are provided, along with their position in the pseudomolecules and the BLAST annotation for the A genome copy
Also provided are the mean RPKM values for each triplet, the genome exhibiting imbalance and the direction of that imbalance (ie. A+ for A genome upregulated)

## Sheet: Significant Tukey Tests
Homoeologue name			Pseudomolecule position			Mean RPKM across 54 accessions			Tukey Test	Brachypodium Gene Model (A Genome)	Brachypodium Annotation
A	B	D	A_pos	B_pos	D_pos	Mean A	Mean B	Mean D	p<0.05
A_comp100010_c0_seq1	B_comp18344_c0_seq1	D_comp166959_c0_seq1	A03_030903857	B07_007570127	D03_030904346	0.384697	0.813714	0.655275	A-	Bradi2g61180.1
A_comp100160_c0_seq1	B_comp12034_c0_seq3	D_comp135819_c0_seq1	A03_004524481	B03_004524481	D03_004524481	0.974119	0.935543	1.27156	D+	Bradi2g06020.1
A_comp10021_c0_seq1	B_comp3022_c1_seq1	D_comp7475_c0_seq1	A02_033645731	B02_033645731	D02_033645731	11.2813	10.8844	13.6242	D+	Bradi5g10770.1	nucleoside-triphosphatase activity (Blast2GO)
A_comp100230_c0_seq1	B_comp23884_c0_seq1	D_comp193960_c0_seq2	A07_021275136	B07_021275136	D07_021275136	0.501156	0.730743	0.684625	A-	Bradi5g02060.3
A_comp100290_c0_seq1	B_comp20288_c0_seq2	D_comp185812_c0_seq1	A06_021747381	B06_021747821	D06_021747720	1.19703	0.780401	1.15831	B-	Bradi3g53960.1	5'-3' exodeoxyribonuclease activity, double-stranded DNA specific exodeoxyribonuclease activity (Blast2GO)
A_comp1003_c0_seq1	B_comp504_c0_seq1	D_comp728_c0_seq1	A03_024783101	B03_024783101	D03_024783101	33.4584	6.80882	34.9904	B-	Bradi2g52940.1	actin-dependent ATPase activity (Blast2GO)
A_comp10039_c1_seq1	B_comp3806_c0_seq2	D_comp9409_c0_seq1	A03_012949361	B03_012945416	D03_012945377	10.7858	15.4184	15.2726	A-	Bradi2g40400.1
A_comp10040_c0_seq1	B_comp8612_c0_seq1	D_comp19634_c0_seq1	A02_000473927	B02_000473927	D02_000473927	2.09598	8.38449	2.73968	B+	Bradi5g00510.1	dolichyl-diphosphooligosaccharide-protein glycotransferase activity (Blast2GO)
A_comp100411_c0_seq1	B_comp16391_c0_seq1	D_comp407878_c0_seq1	A01_015449815	B01_015449815	D01_015450093	2.14862	0.947138	0.720991	A+	Bradi3g32300.1
A_comp10042_c0_seq1	B_comp5273_c0_seq2	D_comp21135_c0_seq1	A02_031890117	B02_031890117	D02_031890136	14.5704	8.54279	13.1438	B-	Bradi5g09140.2
A_comp100520_c0_seq2	B_comp15973_c0_seq4	D_comp375913_c0_seq1	A07_000413597	B07_000413600	D07_000413600	0.676646	0.961941	0.76757	B+	-
A_comp10053_c0_seq1	B_comp3403_c1_seq2	D_comp7072_c0_seq1	A04_036581056	B04_036581221	D04_036585132	5.02976	4.95793	6.26013	D+	Bradi1g71510.1	secondary active sulfate transmembrane transporter activity, chloride channel activity, anion exchanger activity (Blast2GO)
A_comp100537_c0_seq1	B_comp16241_c0_seq17	D_comp90900_c0_seq1	A07_024219439	B07_024221011	D07_024218575	1.51669	0.464315	1.3787	B-	Bradi1g37370.1
A_comp10054_c0_seq1	B_comp2418_c0_seq1	D_comp11909_c1_seq1	A03_022089935	B03_022090057	D03_022089935	16.7815	9.16423	16.8352	B-	Bradi2g48850.1
A_comp100541_c0_seq1	B_comp18067_c0_seq2	D_comp136484_c0_seq1	A05_020577947	B05_020578341	D05_020578341	1.34675	0.812776	1.4229	B-	Bradi4g33520.1	HECT, subfamily HECT-domain domain containing protein
A_comp100547_c0_seq1	B_comp12871_c0_seq1	D_comp135672_c0_seq1	A05_014967369	B05_014967369	D05_014967692	1.32307	2.1965	1.54963	B+	Bradi4g28260.1
A_comp100551_c0_seq1	B_comp16076_c0_seq1	D_comp63219_c0_seq1	A07_037509439	B07_037508377	D07_037509439	1.31191	1.19779	1.60804	D+	Bradi1g47860.1
A_comp100614_c0_seq1	B_comp4730_c0_seq1	D_comp38633_c0_seq1	A04_017975834	B04_017975834	D04_017975834	5.59797	8.17259	6.07136	B+	Bradi4g16990.1
A_comp10064_c0_seq1	B_comp3378_c0_seq14	D_comp13547_c0_seq1	A01_013703340	B01_013703250	D01_013703346	6.99892	10.7339	5.4725	B+	Bradi3g30750.2
A_comp1007_c0_seq1	B_comp388_c0_seq4	D_comp788_c0_seq1	A02_018721358	B02_018721358	D02_018721358	70.5692	76.8944	68.0403	B+	Bradi1g55300.1	sucrose-phosphatase activity (Blast2GO)
A_comp100740_c0_seq1	B_comp37052_c0_seq1	D_comp147815_c0_seq1	A05_011016885	B05_011015747	D05_011015753	2.38261	0.474408	2.29462	B-	Bradi4g43690.1	protein kinase family protein, putative, expressed, subfamily SD-2a
A_comp100831_c0_seq1	B_comp17505_c0_seq3	D_comp52429_c0_seq1	A07_039035060	B07_039035126	D07_039034871	2.14928	1.55884	2.36958	B-	Bradi1g36220.1
A_comp1009_c0_seq1	B_comp839_c0_seq2	D_comp2955_c0_seq1	A03_005425997	B03_005426005	D03_005426134	19.0339	41.713	14.1725	B+	Bradi2g06740.1
A_comp10090_c0_seq1	B_comp2749_c0_seq2	D_comp14978_c0_seq1	A03_029705744	B03_029705676	D03_029705744	10.7146	11.2694	4.20675	D-	Bradi2g59400.1
A_comp10091_c1_seq1	B_comp4117_c0_seq2	D_comp16943_c0_seq1	A06_001295932	B06_001295932	D06_001295932	5.9124	9.2521	6.36602	B+	Bradi3g02180.1
A_comp10092_c0_seq1	B_comp1809_c0_seq2	D_comp1077_c1_seq1	A05_010746519	B05_010746519	D05_010746519	13.5584	12.2	18.1006	D+	Bradi4g43300.1
A_comp10101_c0_seq1	B_comp3774_c0_seq10	D_comp39466_c0_seq1	A03_025424572	B03_025424572	D03_025424572	5.03955	3.69494	5.28581	B-	Bradi2g53720.1	protein kinase activity (Blast2GO)
A_comp10104_c0_seq1	B_comp3489_c0_seq1	D_comp10562_c0_seq1	A04_032069081	B04_032069352	D04_032068979	11.2999	8.45187	7.79933	A+	Bradi1g66150.1
A_comp101080_c0_seq1	B_comp15337_c0_seq1	D_comp142736_c0_seq1	A05_001242773	B05_001242773	D05_001242765	0.727506	1.23697	0.580923	B+	Bradi4g01890.1
A_comp101081_c0_seq1	B_comp9730_c0_seq3	D_comp96330_c0_seq1	A07_009236270	B07_009236270	D07_009236270	1.20903	0.980186	1.27036	B-	Bradi3g38750.1
A_comp1011_c0_seq1	B_comp3083_c0_seq2	D_comp2012_c0_seq1	A04_039841168	B04_039841180	D04_039841050	12.1977	1.49066	0.985634	A+	Bradi1g75900.1
A_comp101108_c0_seq1	B_comp6656_c0_seq2	D_comp58637_c0_seq1	A06_008363625	B06_008363625	D06_008363625	0.815719	0.832223	1.46987	D+	Bradi3g10220.1
A_comp101138_c0_seq1	B_comp23970_c0_seq1	D_comp325580_c0_seq1	A05_033165002	B05_033164981	D05_033165004	1.19152	0.441742	0.529888	A+	Bradi1g00730.1	ATPase activity, coupled (Blast2GO)
A_comp10118_c0_seq1	B_comp5229_c0_seq11	D_comp17540_c0_seq1	A04_028979265	B04_028979399	D04_028979069	10.5663	3.23392	2.10658	A+	Bradi1g62660.2	histone-lysine N-methyltransferase activity (Blast2GO)
A_comp101203_c0_seq1	B_comp16812_c0_seq1	D_comp144082_c0_seq1	A04_033623615	B04_033623644	D04_033623615	1.46171	0.658029	1.40887	B-	-
A_comp101266_c0_seq1	B_comp19838_c0_seq1	D_comp106395_c0_seq1	A07_024237187	B01_042888294	D01_042885149	2.01182	1.41247	1.34522	A+	Bradi2g16970.2
A_comp10131_c0_seq1	B_comp2888_c0_seq1	D_comp22517_c0_seq1	A06_014152422	B06_014153309	D06_014153309	13.4663	12.7208	6.72297	D-	Bradi3g48140.1
A_comp101328_c0_seq1	B_comp19040_c0_seq1	D_comp44732_c0_seq1	A07_028866456	B07_028866456	D07_028863721	0.785984	0.977091	2.24566	D+	-
A_comp10142_c0_seq1	B_comp2347_c0_seq1	D_comp14881_c0_seq1	A01_015037413	B01_015038689	D01_015037311	18.3389	16.1418	18.3896	B-	Bradi3g32080.1	ISG15 ligase activity, ubiquitin-protein ligase activity, SUMO ligase activity (Blast2GO)
A_comp10148_c0_seq1	B_comp7388_c0_seq1	D_comp34362_c0_seq1	A04_029226714	B04_029227512	D04_029227535	5.9433	4.73863	4.25262	A+	Bradi1g62950.1
A_comp101502_c0_seq1	B_comp13172_c0_seq2	D_comp68433_c0_seq1	A06_023401594	B06_023401594	D06_023401594	1.59438	0.954029	1.54058	B-	Bradi3g56230.1
A_comp101540_c0_seq1	B_comp18485_c0_seq1	D_comp113465_c0_seq1	A02_009412851	B02_009412851	D02_009412851	0.599718	0.844085	0.813898	A-	Bradi1g20130.1
A_comp101545_c0_seq1	B_comp13574_c0_seq1	D_comp81801_c0_seq1	A03_006742554	B03_006742554	D03_006742554	2.67631	0.478408	2.21281	B-	Bradi2g08350.1	leucine-rich repeat protein kinase, putative, expressed, subfamily LRR-XI
A_comp101569_c0_seq1	B_comp26587_c0_seq1	D_comp106515_c0_seq1	A03_030186498	B03_014955655	D03_030187598	0.725389	0.680155	1.08818	D+	Bradi2g60230.1	NBS LRR
A_comp101570_c0_seq1	B_comp21683_c0_seq3	D_comp126745_c0_seq1	A07_010834325	B07_010834565	D07_010834380	1.07011	1.70164	1.23003	B+	Bradi3g37280.1
A_comp101579_c0_seq1	B_comp18071_c0_seq2	D_comp193310_c0_seq1	A07_044220540	B07_044220768	D07_044220866	1.05975	0.422308	1.1901	B-	Bradi1g31210.1
A_comp101647_c0_seq1	B_comp15150_c0_seq1	D_comp119229_c0_seq1	A06_016208229	B06_016208229	D06_016208229	1.08427	0.682232	0.826982	A+	Bradi3g50530.1
A_comp10172_c0_seq1	B_comp899_c0_seq2	D_comp2482_c0_seq1	A02_020628906	B02_020628906	D02_020628906	8.99137	7.30339	7.61843	A+	Bradi1g56940.1
A_comp101757_c0_seq1	B_comp16613_c0_seq1	D_comp99715_c0_seq1	A06_015834909	B06_015834817	D06_015834909	1.27848	0.388284	0.599974	A+	-
A_comp101775_c0_seq2	B_comp2197_c0_seq1	D_comp144880_c0_seq1	A06_005044795	B06_005044795	D06_005044795	1.00941	0.566576	0.686052	A+	Bradi3g06830.1
A_comp10181_c0_seq1	B_comp10638_c1_seq1	D_comp26361_c0_seq1	A07_034593797	B07_034593849	D07_034593812	4.04463	1.41198	3.11851	B-	Bradi1g45410.1
A_comp101971_c0_seq1	B_comp11006_c0_seq3	D_comp47827_c0_seq1	A06_015278138	B06_015278138	D06_015278138	2.45764	1.95849	2.07	A+	Bradi3g49420.1
A_comp102_c0_seq1	B_comp19_c0_seq1	D_comp83_c0_seq1	A07_046501787	B07_046501787	D07_046501787	897.515	810.915	650.885	D-	Bradi1g29000.1
A_comp10204_c0_seq1	B_comp7620_c0_seq3	D_comp76252_c0_seq1	A03_025800177	B05_017505336	D05_017505295	2.61272	1.87522	2.30267	B-	Bradi4g31130.1	ion channel activity (Blast2GO)
A_comp10208_c0_seq3	B_comp2959_c0_seq32	D_comp9138_c0_seq2	A07_007281218	B07_007281218	D07_007281218	3.08877	1.04197	2.83898	B-	Bradi3g41240.1
A_comp1021_c0_seq1	B_comp3204_c0_seq1	D_comp2018_c0_seq1	A07_045267753	B07_045267753	D07_045267753	21.2345	4.84313	23.9874	B-	-
A_comp102106_c0_seq1	B_comp12544_c0_seq1	D_comp42968_c0_seq1	A03_020526698	B03_020526698	D03_020526686	0.816091	2.05862	2.60049	A-	Bradi2g47540.1
A_comp10218_c0_seq1	B_comp5566_c0_seq1	D_comp14261_c0_seq1	A02_034155275	B02_034155275	D02_034155275	10.7388	8.02851	9.81432	B-	Bradi5g10990.2
A_comp102192_c0_seq1	B_comp15211_c0_seq2	D_comp85581_c0_seq1	A07_032320369	B07_032320353	D07_032320353	1.57378	1.20221	1.10161	A+	Bradi1g43540.1	motor activity (Blast2GO)
A_comp1022_c1_seq2	B_comp637_c2_seq6	D_comp1000_c1_seq1	A03_031215454	B03_031215571	D03_031215490	70.6856	11.0442	9.49582	A+	Bradi2g61590.1
A_comp102241_c0_seq1	B_comp7427_c0_seq2	D_comp69203_c0_seq1	A01_033986190	B01_033986190	D01_033986086	1.26616	1.18274	2.42931	D+	Bradi2g25720.1
A_comp102245_c0_seq1	B_comp15802_c0_seq1	D_comp162915_c0_seq1	A01_019557515	B01_019557515	D01_019557485	1.58485	0.697107	0.621275	A+	Bradi2g14750.1
A_comp10226_c0_seq1	B_comp4200_c0_seq1	D_comp14359_c0_seq1	A06_002464974	B06_002464974	D06_002464974	5.63989	11.0832	9.46665	A-	-
A_comp102294_c0_seq1	B_comp14433_c0_seq2	D_comp316942_c0_seq1	A02_005900356	B02_005900322	D02_005900356	1.03443	1.80644	1.66551	A-	Bradi5g04670.1
A_comp102320_c0_seq1	B_comp10564_c0_seq1	D_comp31438_c0_seq1	A04_030554752	B04_030554752	D04_030554787	0.489107	2.70114	2.64869	A-	-
A_comp102373_c0_seq1	B_comp15068_c0_seq1	D_comp84385_c0_seq1	A02_043622074	B02_043628416	D02_043626074	1.46349	0.980132	1.51963	B-	Bradi5g19570.1
A_comp102435_c0_seq1	B_comp10871_c0_seq1	D_comp30634_c0_seq1	A05_028754955	B05_028754907	D05_028756345	1.41141	2.99663	3.18972	A-	Bradi1g07110.1
A_comp10245_c0_seq1	B_comp3345_c0_seq1	D_comp26392_c0_seq1	A03_024977808	B03_024977808	D03_024977808	8.58335	5.70753	5.48099	A+	Bradi2g53210.1	zinc ion binding (Blast2GO)
A_comp102473_c0_seq1	B_comp26441_c0_seq4	D_comp268117_c0_seq1	A07_032664002	B07_032664002	D07_032664002	0.845059	0.525452	0.860079	B-	Bradi1g43840.1
A_comp10249_c0_seq1	B_comp4338_c0_seq1	D_comp20176_c0_seq1	A04_021076992	B04_021076992	D04_021077829	9.09094	11.5294	9.00324	B+	Bradi3g46810.3	RING, subfamily zinc finger (C3HC4-type RING finger) family protein
A_comp10251_c2_seq1	B_comp3159_c0_seq2	D_comp11047_c0_seq1	A07_017092820	B07_017092857	D07_017092869	8.04466	5.46364	7.21531	B-	Bradi2g55180.1	choline-phosphate cytidylyltransferase activity, ethanolamine-phosphate cytidylyltransferase activity (Blast2GO)
A_comp10252_c0_seq1	B_comp4904_c0_seq1	D_comp65631_c0_seq1	A01_039672803	B03_024106083	D01_039672733	15.2517	3.51624	2.78989	A+	Bradi2g51980.1
A_comp102626_c0_seq1	B_comp20599_c0_seq1	D_comp92554_c0_seq1	A06_022690964	B06_022690966	D06_022690867	1.2001	0.526765	1.25844	B-	Bradi3g55230.2	GTP binding (Blast2GO)
A_comp10266_c0_seq1	B_comp6104_c0_seq1	D_comp17992_c0_seq1	A04_012106150	B04_012106150	D04_012106150	8.59928	8.18625	5.58044	D-	Bradi4g20580.2	11-beta-hydroxysteroid dehydrogenase activity (Blast2GO)
A_comp102713_c0_seq1	B_comp26360_c0_seq4	D_comp107379_c0_seq1	A03_010318811	B03_010318811	D03_010318811	0.534779	0.586223	1.38627	D+	Bradi2g11990.4	Contains two RNA recognition motifs (InterPro domain IPR000504) of PF00076 protein family (RRM_1) and IPR012677: nucleotide-binding, alpha-beta plait (G3DSA:3.30.70.330). Shares sequence similarity with Arabidopsis thaliana SF2/ASF-like splicing modulator ATSRP30 (AT1G09140) and putative SF2/ASF-like splicing factors from Oryza sativa (Os05g30140) and Sorghum bicolor (Sb03g013010).
A_comp10274_c0_seq1	B_comp249_c0_seq2	D_comp12172_c0_seq1	A04_029560840	B04_029560018	D04_029560896	11.6008	41.062	14.8858	B+	Bradi1g63310.3	GTPase activity (Blast2GO)
A_comp10288_c0_seq1	B_comp2144_c0_seq1	D_comp8057_c0_seq1	A03_022340667	B03_022340667	D03_022339766	7.37376	12.5017	12.2252	A-	Bradi2g48500.1
A_comp10299_c0_seq1	B_comp3014_c0_seq2	D_comp15060_c0_seq1	A01_005185663	B01_005185769	D01_005185800	15.063	11.8813	11.8191	A+	Bradi3g24720.2	RRM domain containing protein similar to RNA recognition motif (RRM)-containing protein, [Arabidopsis thaliana] AT5G40490
A_comp103_c0_seq1	B_comp56_c0_seq1	D_comp136_c0_seq1	A05_008797192	B05_008797192	D05_008797192	397.781	479.53	323.589	B+	Bradi4g40800.1	protein disulfide oxidoreductase activity, protein disulfide isomerase activity (Blast2GO)
A_comp10306_c3_seq23	B_comp12872_c0_seq2	D_comp41510_c0_seq1	A02_013267233	B02_013267156	D02_013267156	3.6404	2.11623	1.76276	A+	Bradi1g24740.1
A_comp1031_c0_seq1	B_comp773_c0_seq1	D_comp1160_c0_seq1	A04_003502778	B04_003502778	D04_003502710	39.6121	37.4937	31.2981	D-	Bradi1g09710.1
A_comp103139_c0_seq1	B_comp24331_c0_seq1	D_comp131573_c0_seq1	A07_010431016	B07_010431016	D07_010431021	1.3648	0.728891	0.745296	A+	Bradi3g37530.1	ion channel activity (Blast2GO)
A_comp103170_c0_seq1	B_comp11595_c0_seq1	D_comp186831_c0_seq1	A06_007674497	B06_007674458	D06_007674458	1.2269	1.87259	1.16614	B+	-
A_comp10318_c0_seq1	B_comp2941_c0_seq11	D_comp9786_c0_seq1	A04_033643371	B04_033643300	D04_033643300	7.99638	2.79486	8.26065	B-	Bradi1g68010.1
A_comp10324_c0_seq1	B_comp29274_c0_seq1	D_comp19122_c0_seq1	A03_018236795	B03_018236787	D03_018236787	15.3648	3.7572	4.85998	A+	Bradi2g45280.1
A_comp103253_c0_seq1	B_comp13505_c0_seq5	D_comp43451_c0_seq1	A05_007485414	B05_007485395	D05_007485414	1.03269	0.889482	2.32498	D+	Bradi4g39120.1	exodeoxyribonuclease activity, producing 5'-phosphomonoesters (Blast2GO)
A_comp103273_c0_seq1	B_comp15974_c0_seq1	D_comp85242_c0_seq1	A03_005622834	B03_005622834	D03_005622834	1.82731	1.47136	1.76877	B-	Bradi2g07300.1
A_comp103287_c0_seq1	B_comp17421_c0_seq1	D_comp82901_c0_seq1	A01_020896044	B01_020895943	D01_020895948	1.9577	1.38903	1.59773	A+	Bradi2g36660.1	RNA methyltransferase activity (Blast2GO)
A_comp103292_c0_seq1	B_comp6021_c0_seq3	D_comp43457_c0_seq1	A04_001853214	B04_001853549	D04_001853059	2.0688	0.412517	1.87461	B-	Bradi1g11580.1
A_comp1032927_c0_seq1	B_comp44049_c0_seq1	D_comp189173_c0_seq1	A02_045944947	B02_045944876	D06_008185466	0.487489	0.934224	2.2896	D+	Bradi5g23480.1	serine-type endopeptidase activity (Blast2GO)
A_comp103309_c0_seq1	B_comp13638_c0_seq3	D_comp52084_c0_seq1	A01_037559668	B01_037559668	D01_037559668	1.44539	1.29946	2.71502	D+	Bradi2g22810.1
A_comp10339_c0_seq1	B_comp4136_c0_seq2	D_comp17208_c0_seq1	A06_017062589	B06_017062589	D06_017054426	13.7111	10.2506	9.63628	A+	Bradi3g51530.1	RING, subfamily zinc finger (C3HC4-type RING finger) family protein
A_comp103425_c0_seq1	B_comp19168_c0_seq1	D_comp95612_c0_seq1	A04_037408717	B04_037408661	D04_037408661	0.497496	0.392337	0.80203	D+	-
A_comp103548_c0_seq1	B_comp12085_c0_seq1	D_comp55162_c0_seq1	A02_043247845	B02_043252353	D02_043252353	3.92365	5.46977	3.43406	B+	Bradi5g20070.1	RING, subfamily ara54-like RING finger protein, putative
A_comp103557_c0_seq2	B_comp1064_c1_seq7	D_comp147880_c0_seq1	A03_008341906	B03_008341539	D03_008341825	3.25309	6.16393	7.55893	A-	Bradi1g17840.1
A_comp10356_c0_seq1	B_comp2251_c0_seq1	D_comp24616_c0_seq1	A07_023418180	B07_023417222	D07_023418177	8.65841	5.31468	5.30772	A+	Bradi1g36770.1
A_comp103576_c0_seq1	B_comp15417_c0_seq1	D_comp56065_c0_seq1	A05_017292345	B05_017292345	D05_017292345	2.98332	1.67381	1.82263	A+	Bradi4g31360.1	serine-type endopeptidase activity (Blast2GO)
A_comp103659_c0_seq1	B_comp15073_c0_seq2	D_comp75396_c0_seq1	A02_042469760	B02_042470003	D02_042470075	1.38071	1.18338	1.70412	D+	Bradi5g20980.1
A_comp10371_c0_seq1	B_comp2799_c0_seq1	D_comp6658_c0_seq1	A03_019863799	B03_019863793	D03_019863835	15.0567	9.8966	13.4548	B-	Bradi2g46840.1	histone acetyltransferase activity, microtubule-severing ATPase activity (Blast2GO)
A_comp103766_c0_seq1	B_comp14268_c0_seq3	D_comp55993_c0_seq1	A03_012353081	B03_012351174	D03_012351175	1.52412	2.14949	2.04793	A-	Bradi2g13770.2
A_comp10382_c0_seq1	B_comp7742_c0_seq1	D_comp20770_c0_seq1	A01_034214135	B01_034214135	D01_034214135	7.23939	4.70836	7.72182	B-	Bradi2g25570.1
A_comp103839_c0_seq1	B_comp15774_c0_seq2	D_comp63826_c0_seq1	A03_024517123	B03_024517123	D03_024517123	1.96129	2.58841	1.89283	B+	Bradi2g52580.1
A_comp103857_c0_seq1	B_comp21051_c0_seq1	D_comp158848_c0_seq1	A01_012470913	B01_012470888	D01_012470862	1.47145	2.27531	3.42801	D+	Bradi3g29620.1
A_comp1039231_c0_seq1	B_comp87967_c0_seq1	D_comp529599_c0_seq1	A04_034639169	B04_034638968	D04_034639169	0.403566	1.41997	0.404939	B+	Bradi1g69100.1
A_comp10399_c0_seq1	B_comp3500_c0_seq1	D_comp18521_c0_seq1	A07_038960871	B07_038960871	D07_038960871	15.805	6.95498	6.45659	A+	Bradi1g36320.4
A_comp10405_c0_seq1	B_comp3734_c0_seq6	D_comp9450_c0_seq1	A01_016908221	B01_016908221	D01_016908221	7.2919	7.20506	8.79015	D+	Bradi3g33740.1
A_comp10423_c0_seq1	B_comp2267_c0_seq1	D_comp8395_c0_seq1	A06_015960917	B06_015960909	D06_015960948	10.535	8.55291	10.0132	B-	Bradi3g50240.1	CTPase activity, ATPase activity (Blast2GO)
A_comp104272_c0_seq1	B_comp10757_c0_seq1	D_comp168892_c0_seq1	A05_008159606	B05_008159606	D05_008159606	0.78121	0.51546	0.723404	B-	-
A_comp104286_c0_seq1	B_comp17188_c0_seq5	D_comp100435_c0_seq1	A03_028749046	B03_028749046	D03_028749046	1.37963	0.613964	1.45184	B-	Bradi2g58140.1
A_comp104341_c0_seq1	B_comp16400_c0_seq1	D_comp32417_c0_seq1	A02_041353816	B02_041353816	D02_041352214	1.09124	1.67167	1.59219	A-	Bradi5g18700.1
A_comp10435_c0_seq1	B_comp5435_c0_seq1	D_comp5840_c0_seq1	A02_038285800	B02_038285731	D02_038285795	6.52872	5.59835	9.08002	D+	Bradi5g15360.1	ammonium transmembrane transporter activity (Blast2GO)
A_comp104394_c0_seq1	B_comp11522_c0_seq2	D_comp69786_c0_seq1	A03_015231904	B03_015231904	D03_015231904	1.29483	1.24877	1.08638	D-	Bradi2g42150.1
A_comp1044_c1_seq1	B_comp494_c0_seq1	D_comp813_c0_seq1	A05_028530261	B05_028530331	D05_028530228	17.2481	37.6971	21.7451	B+	Bradi1g07370.1
A_comp104437_c0_seq1	B_comp14465_c0_seq1	D_comp176072_c0_seq1	A05_028732484	B05_028732265	D05_028732483	4.45502	4.13848	0.639108	D-	-
A_comp104480_c0_seq1	B_comp22249_c0_seq1	D_comp410162_c0_seq1	A06_004188770	B06_004188743	D06_004189916	0.72744	0.395581	0.474615	A+	Bradi3g05890.1	STE_PAK_Ste20_STLK.3 - STE kinases include homologs to sterile 7, sterile 11 and sterile 20 from yeast, expressed, subfamily PAK_Ste20_STLK
A_comp104513_c0_seq1	B_comp14240_c0_seq1	D_comp70831_c0_seq1	A06_018512100	B06_018512100	D06_018514088	1.14477	2.09822	2.08527	A-	Bradi3g53310.1	3-beta-hydroxy-delta5-steroid dehydrogenase activity (Blast2GO)
A_comp104539_c0_seq1	B_comp12928_c0_seq2	D_comp129299_c0_seq1	A01_016657306	B01_016657306	D01_016657306	1.11865	1.76368	1.03091	B+	Bradi3g33530.1
A_comp104563_c0_seq2	B_comp6494_c0_seq1	D_comp151648_c0_seq1	A02_001402762	B02_001402865	D02_001402801	0.532097	1.73643	0.534459	B+	Bradi5g01440.1
A_comp10462_c1_seq1	B_comp275_c1_seq1	D_comp4539_c0_seq1	A04_027414590	B04_027414590	D04_027414590	18.5118	19.1645	9.47541	D-	Bradi4g09070.2	L-amino acid transmembrane transporter activity (Blast2GO)
A_comp10463_c0_seq1	B_comp2570_c0_seq1	D_comp16306_c0_seq1	A06_016172821	B06_016172878	D06_016172901	8.89102	6.2483	8.77735	B-	Bradi3g50470.3	ubiquitin-specific protease activity (Blast2GO)
A_comp104646_c0_seq1	B_comp5115_c2_seq2	D_comp116269_c0_seq1	A05_033060509	B05_033060623	D05_033060042	0.397419	0.553322	0.817214	D+	Bradi1g00950.1
A_comp10479_c0_seq6	B_comp50926_c0_seq1	D_comp2115_c0_seq1	A04_035825549	B04_035820518	D04_035825549	23.9882	57.6672	106.549	D+	Bradi1g70400.1
A_comp10480_c0_seq2	B_comp6706_c0_seq1	D_comp18961_c0_seq1	A04_008791741	B04_008791829	D04_008791741	9.20552	1.81865	9.97559	B-	Bradi4g22620.1	alcohol dehydrogenase activity, zinc-dependent, aldehyde reductase activity, receptor antagonist activity, hydroxymethylfurfural reductase (NADH) activity (Blast2GO)
A_comp1050_c0_seq1	B_comp970_c0_seq1	D_comp1232_c0_seq1	A05_010409153	B05_010409153	D05_010409153	41.2749	57.8152	41.8382	B+	Bradi4g42810.1	pyruvate kinase activity, potassium ion binding (Blast2GO)
A_comp105016_c0_seq1	B_comp6932_c0_seq1	D_comp119389_c0_seq1	A03_007673363	B03_007673363	D03_007673282	1.2315	0.552893	0.47763	A+	-
A_comp1051_c1_seq1	B_comp342_c0_seq1	D_comp1060_c0_seq1	A01_016675087	B01_016675087	D01_016675087	47.4466	72.3663	44.9066	B+	Bradi5g13660.1	peptide-methionine-(S)-S-oxide reductase activity (Blast2GO)
A_comp10513_c0_seq1	B_comp3810_c0_seq1	D_comp17257_c0_seq1	A03_029564609	B03_029564609	D03_029564609	7.00421	6.064	7.13346	B-	Bradi2g59200.1	F-Box
A_comp1051453_c0_seq1	B_comp18261_c0_seq2	D_comp287086_c0_seq1	A07_026893619	B07_026893615	D07_026893556	0.512203	2.10507	1.8511	A-	Bradi1g39290.1
A_comp105213_c0_seq1	B_comp9725_c0_seq4	D_comp1057_c0_seq1	A01_001992087	B01_001992097	D01_001991996	0.6139	0.335749	31.9178	D+	Bradi2g37680.1
A_comp105222_c0_seq10	B_comp33690_c0_seq1	D_comp202390_c0_seq1	A03_020154947	B03_020154502	D03_020154488	0.822048	1.33693	2.64122	D+	Bradi2g47220.1
A_comp105234_c0_seq1	B_comp16350_c0_seq1	D_comp67682_c0_seq1	A06_020596552	B06_020596552	D06_020596527	1.12604	0.660424	1.14571	B-	Bradi3g58120.1	ATP binding (Blast2GO)
A_comp105450_c0_seq1	B_comp32658_c0_seq1	D_comp81821_c0_seq1	A03_006772715	B03_006772599	D03_006771903	2.62527	2.1224	2.83702	B-	Bradi2g08370.1
A_comp10547_c0_seq1	B_comp3034_c0_seq2	D_comp11526_c0_seq1	A07_022361790	B07_022361790	D07_022361790	13.8739	11.781	11.6559	A+	Bradi3g12770.1	RRM domain containing protein similar to RRM domain containing, putative nuclear transport factor 2, [Oryza sativa] LOC_Os02g03890
A_comp105521_c0_seq1	B_comp21913_c0_seq4	D_comp173879_c0_seq1	A05_031321358	B05_031321472	D05_031321155	1.77985	1.59718	0.902269	D-	Bradi1g03620.1
A_comp10553_c0_seq1	B_comp2653_c0_seq1	D_comp7272_c0_seq1	A01_017270655	B01_017270655	D01_017270584	12.9239	6.33167	12.2521	B-	Bradi3g34050.1
A_comp105569_c0_seq1	B_comp13492_c0_seq1	D_comp161558_c0_seq1	A04_026423389	B04_026423389	D04_026423389	0.546301	2.57505	0.83576	B+	-
A_comp105573_c0_seq1	B_comp13720_c0_seq1	D_comp106107_c0_seq1	A06_016555880	B06_016556213	D06_016556181	1.49605	0.528763	0.806173	A+	Bradi3g50930.1
A_comp10558_c0_seq1	B_comp4157_c0_seq3	D_comp4639_c0_seq1	A02_008026514	B02_008026959	D02_008026465	2.87571	1.77224	2.46247	B-	Bradi1g18350.2
A_comp105661_c0_seq1	B_comp24038_c0_seq2	D_comp161545_c0_seq1	A01_024256250	B01_024256053	D01_024254724	0.774838	0.870916	1.08517	D+	Bradi2g33490.1
A_comp1056620_c0_seq1	B_comp71899_c0_seq1	D_comp177865_c0_seq1	A03_009603933	B03_009603936	D03_009603928	2.42747	28.9821	7.46701	B+	Bradi2g11340.1
A_comp105759_c0_seq1	B_comp14470_c0_seq2	D_comp62641_c0_seq1	A01_028651534	B01_028651488	D01_028651448	1.48371	1.92256	1.60035	B+	Bradi2g29750.1
A_comp105847_c0_seq1	B_comp7737_c0_seq2	D_comp379564_c0_seq1	A04_009925953	B04_009904252	D04_009927097	0.709767	3.94933	0.793016	B+	Bradi4g21990.1	protein kinase family protein, putative, expressed, subfamily RLCK-OS2
A_comp105866_c0_seq1	B_comp7561_c0_seq1	D_comp200177_c0_seq1	A03_013270422	B03_013270413	D03_013270413	2.97036	0.824606	0.729805	A+	Bradi2g40510.1
A_comp105918_c0_seq1	B_comp13190_c0_seq2	D_comp126626_c0_seq1	A07_037647886	B04_035747558	D04_035747558	2.43275	1.38798	2.13808	B-	Bradi1g70280.1
A_comp10602_c0_seq1	B_comp4891_c0_seq1	D_comp13618_c0_seq1	A06_007343435	B06_007343435	D06_007343435	10.2206	6.11898	11.1636	B-	Bradi3g09210.1	phosphoenolpyruvate carboxylase activity (Blast2GO)
A_comp106110_c0_seq1	B_comp23677_c0_seq2	D_comp123539_c0_seq1	A05_002709429	B05_002709429	D05_002709429	1.16681	2.5895	1.05593	B+	Bradi4g03380.2
A_comp106119_c0_seq1	B_comp26065_c0_seq2	D_comp136051_c0_seq1	A02_006004119	B02_006004068	D02_006004119	0.69754	0.658848	0.828617	D+	Bradi1g15770.1
A_comp10613_c0_seq1	B_comp19979_c0_seq2	D_comp67219_c0_seq1	A02_037394508	B02_037394787	D02_037394769	3.44544	6.84049	10.5113	D+	Bradi5g14430.1	chitinase activity (Blast2GO)
A_comp10622_c0_seq1	B_comp3350_c0_seq2	D_comp12257_c0_seq1	A04_040408390	B04_040408390	D04_040408359	9.60039	7.40498	7.54004	A+	Bradi1g76910.1	CrRLK1L
A_comp10626_c0_seq6	B_comp2477_c0_seq1	D_comp5914_c0_seq2	A06_002959423	B06_002959328	D06_002959328	2.44682	4.57586	4.81251	A-	Bradi3g04310.1
A_comp106354_c0_seq1	B_comp10959_c1_seq3	D_comp168621_c0_seq1	A04_041415757	B04_041415246	D04_041415753	1.18846	0.955123	1.33079	B-	Bradi1g78300.1
A_comp106371_c0_seq1	B_comp15388_c0_seq1	D_comp195924_c0_seq1	A04_004542084	B04_004542275	D04_004542275	1.00666	0.719343	0.874336	B-	Bradi4g25940.1	histone-lysine N-methyltransferase activity (Blast2GO)
A_comp106560_c0_seq1	B_comp12931_c0_seq2	D_comp162069_c0_seq1	A06_006546786	B06_006546786	D06_006546786	0.971149	0.739266	0.994005	B-	Bradi3g08370.1	phosphoprotein phosphatase activity (Blast2GO)
A_comp106574_c0_seq1	B_comp13472_c0_seq1	D_comp81509_c0_seq1	A07_034135311	B07_034135254	D07_034135453	1.46504	1.18341	2.38582	D+	Bradi1g45000.1
A_comp1066_c0_seq1	B_comp445_c0_seq1	D_comp952_c0_seq1	A07_039101440	B07_039101586	D07_039101546	48.4623	59.8738	47.6348	B+	-
A_comp10660_c0_seq1	B_comp3730_c0_seq4	D_comp8883_c0_seq1	A02_006772766	B02_006772755	D02_006772793	9.18134	10.8251	9.03262	B+	Bradi1g16700.1	GTP binding (Blast2GO)
A_comp106601_c0_seq1	B_comp21031_c0_seq1	D_comp180001_c0_seq1	A03_015040466	B03_015040466	D03_015040787	1.07168	0.525537	0.410041	A+	Bradi2g41970.1
A_comp10661_c0_seq1	B_comp3986_c0_seq2	D_comp9824_c0_seq1	A03_023097769	B03_023097769	D03_023097769	6.17762	6.99208	7.15139	A-	Bradi2g50700.1
A_comp106679_c0_seq1	B_comp22148_c0_seq1	D_comp143256_c0_seq2	A01_037747525	B01_037747487	D01_037747525	2.37114	1.26816	1.04322	A+	Bradi2g22610.1	leucine-rich repeat protein kinase, putative, expressed, subfamily LRR-VI
A_comp106689_c0_seq1	B_comp18992_c0_seq6	D_comp295125_c0_seq1	A02_002634246	B02_002634226	D02_002634545	0.3198	1.00349	0.875303	A-	Bradi5g02480.1	Rho GTPase binding (Blast2GO)
A_comp1067_c0_seq1	B_comp578_c0_seq1	D_comp992_c0_seq1	A06_001440759	B06_001440767	D06_001440766	57.6006	74.2648	55.5838	B+	Bradi3g02410.1
A_comp10679_c0_seq1	B_comp1868_c0_seq4	D_comp9975_c0_seq1	A07_039125955	B07_039125970	D07_039125955	25.5972	39.1195	38.7691	A-	Bradi1g36130.1
A_comp1068_c0_seq1	B_comp8072_c0_seq1	D_comp6276_c0_seq1	A06_006849999	B06_006850328	D06_006850328	4.40039	5.58427	3.90309	B+	Bradi3g08690.1	glucose transmembrane transporter activity, galactose transmembrane transporter activity, sugar:hydrogen symporter activity, fructose transmembrane transporter activity, mannose transmembrane transporter activity (Blast2GO)
A_comp10682_c0_seq1	B_comp2109_c4_seq33	D_comp10978_c0_seq1	A06_019382445	B06_019382369	D06_019376611	6.32911	4.2364	6.39621	B-	Bradi3g59790.1	ATP-dependent helicase activity (Blast2GO)
A_comp10687_c0_seq1	B_comp5210_c0_seq2	D_comp12479_c0_seq1	A06_023709007	B06_023709007	D06_023709007	7.54107	7.17794	12.5418	D+	Bradi3g56730.1
A_comp106936_c0_seq1	B_comp393_c0_seq3	D_comp52557_c0_seq1	A02_044041857	B02_044041826	D02_044041826	3.19253	0.949471	3.33389	B-	Bradi3g17620.4	leucine-rich repeat protein kinase, putative, expressed, subfamily LRR-VIII-2
A_comp106955_c0_seq2	B_comp19846_c0_seq2	D_comp325620_c0_seq1	A06_022334824	B06_022332741	D06_022334820	0.95571	0.922783	3.93631	D+	Bradi3g54720.1	zinc ion binding (Blast2GO)
A_comp10696_c0_seq1	B_comp5019_c0_seq2	D_comp24315_c0_seq1	A04_036813239	B04_036813239	D04_036813231	4.59463	5.79724	4.72266	B+	Bradi1g71800.2	carnitine:acyl carnitine antiporter activity, ATP:ADP antiporter activity, adenine nucleotide transmembrane transporter activity (Blast2GO)
A_comp106991_c0_seq1	B_comp25623_c0_seq4	D_comp285282_c0_seq1	A01_014301267	B01_014301318	D01_014301629	2.05502	1.07634	1.08786	A+	Bradi3g31400.1
A_comp10703_c0_seq1	B_comp5619_c0_seq5	D_comp10356_c0_seq1	A03_001709006	B03_001709987	D03_001709176	1.02975	3.23657	1.47028	B+	Bradi2g01850.1	copper ion binding (Blast2GO)
A_comp10704_c0_seq2	B_comp6014_c0_seq1	D_comp19293_c0_seq1	A05_026398738	B05_026398738	D05_026398738	4.72155	6.66324	5.15282	B+	Bradi1g14940.1	syntaxin-1 binding (Blast2GO)
A_comp107162_c0_seq3	B_comp27589_c0_seq2	D_comp564126_c0_seq1	A01_023820484	B03_004029414	D01_023820484	0.48838	1.04778	0.90027	A-	Bradi2g33980.1
A_comp10718_c0_seq1	B_comp2849_c0_seq1	D_comp6130_c0_seq1	A07_002530459	B07_002530126	D07_002530185	3.15223	2.56773	4.42378	D+	Bradi1g50620.1
A_comp1071983_c0_seq1	B_comp21268_c0_seq3	D_comp275806_c0_seq1	A05_005208153	B05_005174027	D05_005208033	0.58317	0.896356	0.945393	A-	Bradi4g06260.1
A_comp10720_c0_seq1	B_comp2096_c0_seq1	D_comp10492_c0_seq1	A06_020696492	B06_020696379	D06_020696586	5.67404	7.78114	8.00084	A-	Bradi3g57970.1
A_comp107219_c0_seq1	B_comp20574_c0_seq3	D_comp106452_c0_seq1	A06_017773854	B06_017773854	D06_017773854	1.01727	2.17529	2.02817	A-	Bradi3g52330.1
A_comp10739_c0_seq1	B_comp3038_c0_seq2	D_comp8270_c0_seq1	A05_000117809	B05_000118192	D05_000118119	5.84895	5.80716	3.36518	D-	Bradi4g00300.1
A_comp107393_c0_seq1	B_comp14442_c0_seq1	D_comp67064_c0_seq1	A02_038728379	B02_038728379	D02_038728422	2.98663	2.81257	6.45287	D+	Bradi5g15760.1
A_comp10745_c0_seq1	B_comp2806_c0_seq1	D_comp9332_c0_seq1	A04_031844226	B04_031844210	D04_031849353	8.56738	6.56497	6.6947	A+	Bradi1g65860.1
A_comp1075_c0_seq1	B_comp334_c0_seq1	D_comp770_c0_seq1	A02_012655706	B02_012655683	D02_012655706	35.5208	63.7653	62.6073	A-	Bradi1g24110.2
A_comp107541_c0_seq1	B_comp26719_c0_seq2	D_comp161298_c0_seq1	A05_003930595	B05_003930595	D05_003930595	1.05621	2.71835	1.80335	B+	Bradi4g04820.1
A_comp10764_c0_seq1	B_comp5446_c0_seq2	D_comp15735_c0_seq1	A05_022680523	B05_022680523	D05_022680523	8.18879	5.16449	5.20495	A+	Bradi4g36050.1
A_comp107763_c0_seq1	B_comp11230_c0_seq1	D_comp75439_c0_seq5	A06_015352344	B06_015352344	D06_015345853	1.04635	1.50503	0.904847	B+	Bradi3g49470.1
A_comp10779_c0_seq1	B_comp2595_c0_seq6	D_comp30371_c0_seq1	A07_032181309	B07_032181309	D07_032181309	6.03514	5.9323	4.10685	D-	Bradi1g43440.2
A_comp107869_c0_seq1	B_comp13772_c0_seq1	D_comp128335_c0_seq1	A02_033414735	B02_033414862	D02_033414862	2.51699	1.66645	1.88073	A+	Bradi5g10570.1
A_comp107918_c0_seq1	B_comp5740_c0_seq1	D_comp65443_c0_seq1	A04_031295664	B04_031295710	D04_031295698	1.3318	2.53481	1.36497	B+	Bradi1g65130.1
A_comp107944_c0_seq1	B_comp14596_c0_seq2	D_comp83122_c0_seq1	A02_042572896	B02_042572896	D02_042572894	1.07667	0.444048	1.14071	B-	Bradi5g20880.1
A_comp107953_c0_seq1	B_comp11258_c0_seq8	D_comp74443_c0_seq1	A07_044189100	B07_044188957	D07_044188436	1.333	0.597327	1.54771	B-	Bradi1g31260.1	F-Box
A_comp108011_c0_seq1	B_comp23300_c0_seq1	D_comp150960_c0_seq1	A05_019036511	B05_019036541	D05_019036511	0.65093	1.0432	1.16439	A-	Bradi4g31940.1
A_comp108038_c0_seq1	B_comp12031_c0_seq2	D_comp84165_c0_seq1	A04_005669154	B05_009545900	D04_005669157	1.73958	3.13945	1.61123	B+	Bradi4g41890.1
A_comp108191_c0_seq1	B_comp5597_c0_seq2	D_comp414653_c0_seq1	A03_006176297	B03_006176297	D03_006176104	1.37896	0.60814	0.907595	A+	Bradi2g07830.1	nitrate transmembrane transporter activity, cation channel activity, glycerol channel activity (Blast2GO)
A_comp10823_c0_seq2	B_comp4795_c0_seq1	D_comp12895_c0_seq1	A04_009575673	B04_009575657	D04_009575657	12.1431	17.1957	9.73691	B+	Bradi4g22150.1	ATP binding, GTP binding (Blast2GO)
A_comp108252_c0_seq4	B_comp11118_c0_seq2	D_comp28270_c0_seq2	A05_009071796	B05_009071796	D05_009071796	0.577438	0.925408	1.00807	A-	Bradi4g41210.1	aspartic-type endopeptidase activity (Blast2GO)
A_comp10829_c0_seq3	B_comp2421_c0_seq4	D_comp12531_c0_seq1	A07_038008241	B07_038008241	D07_038008241	9.06363	9.68847	6.78236	D-	Bradi1g48410.1	myosin phosphatase activity (Blast2GO)
A_comp10829_c0_seq5	B_comp452_c0_seq3	D_comp241454_c0_seq1	A07_010385823	B07_010385823	D07_010385545	0.964958	1.09116	0.573362	D-	Bradi3g37570.1	NF-kappaB-inducing kinase activity, myosin phosphatase activity (Blast2GO)
A_comp108291_c0_seq1	B_comp21470_c0_seq2	D_comp142908_c0_seq1	A05_032372504	B05_032372269	D05_032373067	0.897908	0.541683	0.924519	B-	Bradi1g01990.2	zinc ion binding (Blast2GO)
A_comp10832_c0_seq1	B_comp8029_c0_seq1	D_comp16732_c0_seq1	A03_021593852	B03_021593852	D03_021593852	16.206	9.201	16.5155	B-	Bradi2g49420.4	AUX/IAA
A_comp10833_c0_seq1	B_comp2944_c0_seq3	D_comp6960_c1_seq1	A01_040005919	B01_040005989	D01_040005989	12.8624	7.93477	12.1779	B-	Bradi2g20340.1	GTPase activity (Blast2GO)
A_comp10836_c0_seq1	B_comp3818_c0_seq2	D_comp10685_c0_seq1	A07_036277642	B07_036277642	D07_036277642	11.9954	11.9104	9.84828	D-	Bradi1g46730.1	ISG15 ligase activity, ubiquitin-protein ligase activity (Blast2GO)
A_comp108366_c0_seq1	B_comp16614_c0_seq1	D_comp170356_c0_seq1	A03_015422653	B03_015422653	D03_015422653	1.22301	0.663573	1.0251	B-	Bradi2g42340.1
A_comp108425_c0_seq1	B_comp24211_c0_seq1	D_comp65218_c0_seq1	A02_033300159	B02_033300146	D02_033300146	1.07706	0.40712	1.27861	B-	Bradi5g10470.1
A_comp10846_c0_seq1	B_comp2647_c0_seq3	D_comp5043_c0_seq1	A02_041639152	B02_041639152	D02_041639152	9.75893	2.64596	9.17889	B-	Bradi5g19030.3	ubiquitin-specific protease activity (Blast2GO)
A_comp108461_c0_seq1	B_comp16901_c0_seq1	D_comp253335_c0_seq1	A01_024069260	B01_024069260	D01_024069260	0.781957	1.63326	1.31617	A-	Bradi2g33680.1
A_comp108514_c0_seq1	B_comp14999_c0_seq1	D_comp75166_c0_seq1	A06_007198475	B06_007198660	D06_007198564	0.518887	0.436299	1.1862	D+	Bradi3g09090.1
A_comp10858_c0_seq1	B_comp1529_c0_seq2	D_comp8043_c1_seq1	A05_031935489	B05_031935482	D05_031935661	1.45808	0.172421	26.7192	D+	-
A_comp108716_c0_seq1	B_comp17187_c0_seq3	D_comp165511_c0_seq1	A02_036625567	B02_036625567	D02_036624162	1.77092	1.66069	1.16827	D-	Bradi5g13520.1
A_comp10874_c0_seq1	B_comp2130_c0_seq5	D_comp35698_c0_seq1	A07_042100898	B07_042100898	D07_042100898	6.22914	2.77121	5.61221	B-	Bradi1g33230.1
A_comp108853_c0_seq1	B_comp12679_c0_seq14	D_comp118895_c0_seq1	A07_007189913	B07_007189985	D07_007189879	0.553405	0.594418	0.986579	D+	Bradi3g41330.1	zinc ion binding (Blast2GO)
A_comp108856_c0_seq1	B_comp5705_c0_seq5	D_comp57642_c0_seq2	A04_036019617	B04_036019617	D04_036019617	1.70298	0.354643	0.379188	A+	Bradi1g70790.1	flavin-linked sulfhydryl oxidase activity (Blast2GO)
A_comp108899_c0_seq1	B_comp20479_c0_seq3	D_comp196808_c0_seq1	A05_030707654	B05_030707357	D05_030707654	0.696324	0.872399	1.63694	D+	Bradi1g04500.1
A_comp108959_c0_seq1	B_comp22751_c0_seq2	D_comp186501_c0_seq1	A02_008904360	B02_008899632	D02_008904360	1.1097	0.609244	0.98958	B-	Bradi1g19550.2	P-P-bond-hydrolysis-driven protein transmembrane transporter activity (Blast2GO)
A_comp10896_c0_seq1	B_comp3377_c0_seq1	D_comp11695_c0_seq1	A03_004020613	B03_004018346	D03_004018346	4.37109	9.99517	9.36841	A-	Bradi2g05010.1
A_comp108964_c0_seq1	B_comp16824_c0_seq3	D_comp168499_c0_seq1	A02_046650792	B02_046650832	D02_046650825	1.09844	1.0102	0.516906	D-	Bradi1g28100.1	DNA-directed RNA polymerase activity (Blast2GO)
A_comp10897_c0_seq1	B_comp3301_c0_seq1	D_comp15954_c0_seq1	A04_027405162	B04_027405162	D04_027405162	10.849	10.6709	9.61595	D-	Bradi4g09080.1	BTB
A_comp109000_c0_seq1	B_comp16207_c0_seq1	D_comp90982_c0_seq1	A07_018646251	B07_018637300	D07_018637380	0.668461	1.15547	1.2417	A-	Bradi3g17030.2
A_comp109012_c0_seq1	B_comp16115_c0_seq5	D_comp107173_c0_seq1	A02_014405307	B02_014405307	D02_014405285	2.7995	1.26997	1.56482	A+	Bradi1g26020.1	GTPase activity (Blast2GO)
A_comp109025_c0_seq1	B_comp7200_c0_seq9	D_comp77496_c0_seq1	A06_021166223	B06_021166224	D06_021166215	1.70703	0.697674	0.813766	A+	Bradi3g59950.1
A_comp10903_c0_seq1	B_comp3077_c0_seq1	D_comp7063_c0_seq1	A04_036834172	B04_036834172	D04_036834172	9.05999	7.10418	6.88897	A+	Bradi1g71830.1	ubiquitin-specific protease activity (Blast2GO)
A_comp109076_c0_seq1	B_comp13056_c1_seq5	D_comp75856_c0_seq1	A03_027992385	B03_027992277	D03_027992240	2.23233	2.48136	4.11749	D+	Bradi2g57180.1	histone-lysine N-methyltransferase activity (Blast2GO)
A_comp109106_c0_seq2	B_comp29862_c0_seq1	D_comp72799_c0_seq5	A01_012689249	B01_012689302	D01_012689540	0.568831	0.405103	0.430803	A+	Bradi5g26190.3	histone acetyltransferase activity, microtubule-severing ATPase activity (Blast2GO)
A_comp109129_c0_seq1	B_comp29932_c0_seq5	D_comp135046_c0_seq1	A01_000651465	B01_000651465	D01_000651465	0.968851	0.603458	1.06081	B-	Bradi2g39350.1
A_comp109163_c0_seq1	B_comp18751_c0_seq2	D_comp154130_c0_seq1	A07_006826510	B07_006826510	D07_006826917	1.09998	1.67803	1.16596	B+	Bradi5g27410.1
A_comp109224_c0_seq2	B_comp17748_c0_seq1	D_comp144202_c0_seq1	A04_027137561	B04_027137561	D04_027137561	0.603999	1.34394	1.46561	A-	Bradi4g09400.1
A_comp109252_c0_seq1	B_comp20144_c0_seq7	D_comp161848_c0_seq1	A02_042422884	B02_042421359	D02_042422884	0.754054	0.44758	0.826996	B-	Bradi5g21040.1	galactokinase activity, ATP binding (Blast2GO)
A_comp10930_c0_seq1	B_comp2701_c0_seq4	D_comp12913_c0_seq1	A03_009060435	B03_009060435	D03_009060435	14.1619	13.9949	12.5965	D-	Bradi2g10840.1	3'-5' exonuclease activity (Blast2GO)
A_comp109363_c0_seq1	B_comp13079_c0_seq2	D_comp104114_c0_seq1	A05_001127423	B05_001127423	D05_001126197	2.28195	1.55351	1.98023	B-	Bradi4g01720.1
A_comp109411_c0_seq1	B_comp12140_c0_seq1	D_comp132320_c0_seq1	A06_021266630	B06_021266630	D06_021266630	0.881502	0.719077	2.33332	D+	Bradi3g60110.1	phosphatidylinositol-3,5-bisphosphate 5-phosphatase activity, inositol-polyphosphate 5-phosphatase activity (Blast2GO)
A_comp109426_c0_seq1	B_comp17406_c0_seq1	D_comp92565_c0_seq1	A06_011160877	B06_011160877	D06_011160877	0.976791	0.618991	0.937292	B-	Bradi3g44690.1
A_comp109470_c0_seq1	B_comp20873_c0_seq2	D_comp100532_c0_seq1	A01_032085184	B01_032085184	D01_032083367	0.768673	0.830123	1.15187	D+	Bradi2g27070.1
A_comp1095_c0_seq1	B_comp376_c0_seq1	D_comp821_c0_seq1	A02_046831965	B02_046831965	D02_046831965	52.1298	87.294	57.5154	B+	Bradi3g57380.1	testosterone 17-beta-dehydrogenase activity, estradiol 17-beta-dehydrogenase activity (Blast2GO)
A_comp109500_c0_seq1	B_comp14625_c0_seq4	D_comp70897_c0_seq1	A05_021307381	B05_021307381	D05_021307381	0.857055	1.19791	1.22026	A-	Bradi4g34290.1	endodeoxyribonuclease activity (Blast2GO)
A_comp109510_c0_seq1	B_comp19212_c0_seq2	D_comp406482_c0_seq1	A05_025502964	B05_025502964	D05_025503448	1.34246	0.745087	1.14446	B-	Bradi1g14110.1
A_comp109530_c0_seq1	B_comp8228_c0_seq2	D_comp40454_c0_seq1	A04_029097272	B04_029097320	D04_029097217	0.622868	1.55104	1.88304	A-	Bradi1g62810.1	sterol-transporting ATPase activity (Blast2GO)
A_comp10955_c0_seq1	B_comp4064_c0_seq2	D_comp7155_c0_seq1	A01_015127883	B01_015127883	D01_015127883	9.02074	9.05536	12.1715	D+	-
A_comp1096_c0_seq1	B_comp644_c0_seq1	D_comp1327_c0_seq1	A07_046816239	B07_046816231	D07_046816231	66.8148	79.9817	64.1573	B+	Bradi1g28770.1	hydrogen ion transmembrane transporter activity (Blast2GO)
A_comp109666_c0_seq1	B_comp28739_c0_seq1	D_comp230837_c0_seq1	A06_011552389	B06_011548911	D06_011548911	0.869303	1.27486	0.876009	B+	Bradi3g45130.1
A_comp109681_c0_seq1	B_comp14681_c0_seq4	D_comp124491_c0_seq1	A06_005723299	B06_005723299	D06_005723339	1.07252	1.83091	1.87212	A-	Bradi3g07580.1	ATP binding (Blast2GO)
A_comp109703_c0_seq1	B_comp18283_c0_seq1	D_comp105109_c0_seq1	A05_020879275	B05_020879294	D05_020879275	1.73799	0.623719	0.900704	A+	Bradi4g33850.1
A_comp109723_c0_seq1	B_comp17262_c0_seq4	D_comp122509_c0_seq1	A05_030504746	B05_030506274	D05_030505103	1.79022	1.43546	2.85838	D+	Bradi1g04840.1	dolichyldiphosphatase activity (Blast2GO)
A_comp109799_c0_seq1	B_comp19293_c0_seq1	D_comp81919_c0_seq1	A05_019338253	B05_019338253	D05_019338267	2.10341	0.639057	0.515016	A+	Bradi3g38110.1
A_comp1098_c0_seq1	B_comp647_c0_seq2	D_comp2792_c0_seq1	A02_014458945	B02_014458945	D02_014458945	40.0795	17.7918	21.412	A+	Bradi1g26070.1
A_comp109808_c0_seq1	B_comp18853_c0_seq4	D_comp170534_c0_seq1	A06_001760219	B06_001760219	D06_001760219	0.872811	0.868448	1.19727	D+	Bradi3g02800.1
A_comp110019_c0_seq1	B_comp17061_c0_seq1	D_comp38170_c0_seq1	A04_036868313	B04_036867801	D04_036867876	0.518108	5.37617	6.02149	A-	Bradi1g71890.1	alcohol dehydrogenase activity, zinc-dependent, aldehyde reductase activity, receptor antagonist activity, hydroxymethylfurfural reductase (NADH) activity (Blast2GO)
A_comp11005_c0_seq2	B_comp3676_c0_seq3	D_comp8680_c0_seq1	A03_006576884	B03_006576845	D03_006575429	4.65563	4.87229	8.10634	D+	Bradi2g08180.1
A_comp110068_c0_seq1	B_comp8716_c0_seq3	D_comp167055_c0_seq1	A06_015474810	B06_015475036	D06_015474810	0.848149	0.854876	1.69123	D+	-
A_comp11010_c0_seq1	B_comp2813_c0_seq2	D_comp16097_c0_seq1	A01_040137390	B03_020632158	D01_040137390	8.32614	5.56147	8.86604	B-	Bradi2g20200.1	AGC_AGC_other_NDRh_TRCd.2 - AGC kinases include homologs to PKA, PKG and PKC, expressed, subfamily AGC_other_NDRh_TRCd
A_comp110181_c0_seq1	B_comp11528_c0_seq1	D_comp81288_c1_seq1	A04_025193203	B04_025193203	D04_025193203	1.10319	2.56771	1.27449	B+	Bradi4g10930.1	ATPase activity, coupled (Blast2GO)
A_comp1102_c0_seq1	B_comp805_c0_seq1	D_comp1165_c0_seq1	A04_004346695	B04_004346695	D04_004346695	43.5584	42.1704	22.6975	D-	Bradi4g26130.1
A_comp110230_c0_seq1	B_comp17689_c0_seq1	D_comp120411_c0_seq1	A01_032214735	B06_000457460	D01_032214757	0.68897	2.08092	0.840891	B+	Bradi4g11620.1
A_comp11028_c0_seq1	B_comp4092_c0_seq5	D_comp11379_c0_seq1	A06_017710682	B06_017710686	D06_017710682	3.2383	2.26051	2.46465	A+	Bradi3g52250.1	protein kinase family protein, putative, expressed, subfamily Other
A_comp11029_c0_seq1	B_comp4845_c0_seq1	D_comp21209_c0_seq1	A05_016820424	B05_016820587	D05_016820480	9.7684	7.80809	10.7329	B-	Bradi4g29820.1	protein kinase C binding (Blast2GO)
A_comp110398_c0_seq1	B_comp23526_c0_seq2	D_comp160490_c0_seq1	A03_025990350	B03_025990073	D03_025990009	0.604612	0.394816	0.380593	A+	Bradi2g54490.1
A_comp110445_c0_seq1	B_comp21582_c0_seq1	D_comp144945_c0_seq1	A04_006178249	B04_006178172	D04_006178035	1.13	0.75914	0.792216	A+	Bradi4g24480.1	RING, subfamily zinc finger (C3HC4-type RING finger) family protein
A_comp11048_c0_seq1	B_comp3583_c0_seq1	D_comp8820_c0_seq1	A01_016529334	B01_016529316	D01_016529334	12.2138	11.9876	9.67261	D-	Bradi3g33400.1
A_comp110526_c0_seq1	B_comp19181_c0_seq3	D_comp152459_c0_seq1	A05_020935258	B07_008061782	D05_020937306	2.01787	1.626	5.15442	D+	Bradi4g33910.1	hydroxymethylglutaryl-CoA reductase (NADPH) activity, hydroxymethylglutaryl-CoA reductase activity (Blast2GO)
A_comp110544_c0_seq1	B_comp15647_c0_seq1	D_comp41356_c0_seq1	A03_005164754	B03_005164902	D03_005164540	0.739305	0.666166	1.28467	D+	Bradi2g07080.1
A_comp110576_c0_seq1	B_comp9665_c0_seq2	D_comp47411_c0_seq1	A05_022550934	B05_022550938	D05_022550938	2.41582	1.11067	2.37489	B-	Bradi4g35910.1
A_comp11062_c0_seq1	B_comp3508_c0_seq5	D_comp15116_c0_seq1	A03_029649814	B03_029650066	D03_029649760	3.91301	2.15823	4.28586	B-	Bradi2g59320.1	enoyl-CoA hydratase activity (Blast2GO)
A_comp1107_c0_seq1	B_comp635_c0_seq2	D_comp1674_c0_seq1	A04_009499054	B04_009501607	D04_009499054	37.7253	40.3168	26.9691	D-	Bradi4g22180.1	ATP binding (Blast2GO)
A_comp110709_c1_seq1	B_comp13533_c0_seq1	D_comp147970_c0_seq1	A05_013794759	B05_013794729	D05_013794759	1.08336	0.789687	1.18164	B-	Bradi4g27310.1	voltage-gated potassium channel activity (Blast2GO)
A_comp11074_c0_seq1	B_comp2134_c0_seq2	D_comp7196_c0_seq1	A04_028213542	B04_028213279	D04_028213324	10.4746	7.17299	11.3234	B-	Bradi1g61810.1
A_comp110839_c0_seq1	B_comp15081_c0_seq3	D_comp174748_c0_seq1	A07_002919751	B07_002919944	D07_002920086	0.454752	0.469128	0.975541	D+	Bradi1g49150.1
A_comp11092_c0_seq1	B_comp1675_c0_seq2	D_comp11589_c0_seq1	A02_040710924	B02_040710924	D02_040710924	19.8119	17.0212	15.4926	A+	Bradi5g18080.3	cGMP-dependent protein kinase activity (Blast2GO)
A_comp110988_c0_seq1	B_comp16986_c0_seq1	D_comp128772_c0_seq1	A02_011519215	B02_011519171	D02_011519215	1.7128	1.37352	1.62814	B-	Bradi1g22720.2
A_comp11104_c0_seq1	B_comp9270_c0_seq1	D_comp32886_c0_seq1	A07_015542643	B07_015542643	D07_015542643	3.55223	2.38389	3.26526	B-	Bradi3g19440.1	F-Box
A_comp111207_c0_seq1	B_comp17361_c0_seq2	D_comp153526_c0_seq1	A02_012795871	B02_012795871	D02_012796260	0.945993	1.03969	1.45943	D+	Bradi1g24300.1
A_comp111313_c0_seq1	B_comp6881_c0_seq1	D_comp109712_c0_seq1	A05_001348856	B05_001348856	D05_001348856	0.487045	0.30578	1.28688	D+	Bradi4g02060.1
A_comp11137_c0_seq1	B_comp2975_c0_seq2	D_comp12669_c0_seq1	A03_031408275	B03_031408313	D03_031408275	6.10061	3.73962	4.41991	A+	Bradi2g61930.1
A_comp111371_c0_seq1	B_comp15230_c0_seq1	D_comp81177_c0_seq1	A04_036037226	B04_036037094	D04_036037335	1.25644	0.78526	1.27264	B-	Bradi1g70810.1
A_comp111401_c0_seq1	B_comp26307_c0_seq4	D_comp203731_c0_seq1	A03_010822876	B03_010822876	D03_010822876	1.30853	1.61407	2.25806	D+	Bradi2g12500.1
A_comp111430_c0_seq1	B_comp13475_c0_seq1	D_comp78324_c0_seq1	A03_028082380	B03_028082380	D03_028082380	1.81224	1.4618	1.97516	B-	Bradi2g57330.1	protein kinase family protein, putative, expressed, subfamily RLK?
A_comp11158_c0_seq1	B_comp4318_c0_seq1	D_comp18371_c0_seq1	A04_035843496	B04_035843496	D04_035843688	12.0188	11.0095	7.29409	D-	Bradi1g70430.1
A_comp1116_c0_seq1	B_comp362_c0_seq1	D_comp970_c0_seq1	A02_002040564	B02_002040564	D02_002040564	24.3844	60.5486	64.7172	A-	Bradi5g01950.1	sulfate adenylyltransferase (ATP) activity, ATP binding (Blast2GO)
A_comp111617_c0_seq1	B_comp20351_c0_seq1	D_comp120012_c0_seq1	A03_018937532	B03_018937964	D03_018937519	0.855892	0.5871	0.836519	B-	Bradi4g00950.1
A_comp11166_c0_seq1	B_comp4305_c0_seq4	D_comp6686_c0_seq2	A02_034001073	B02_034001073	D02_034001073	17.1855	17.396	11.0529	D-	Bradi5g10950.1	auxin response factor (ARF)
A_comp11168_c0_seq1	B_comp9838_c0_seq1	D_comp18777_c0_seq1	A05_004715319	B05_004715319	D05_004715319	0.884641	0.934337	0.431252	D-	Bradi4g05620.1	protein disulfide oxidoreductase activity, glutathione peroxidase activity (Blast2GO)
A_comp11169_c0_seq1	B_comp5786_c0_seq6	D_comp78923_c0_seq1	A04_008338873	B04_008338869	D04_008338969	0.517386	0.688651	1.78962	D+	Bradi4g23030.1	F-Box
A_comp11169_c0_seq7	B_comp9841_c0_seq4	D_comp37281_c0_seq1	A02_018400121	B02_018400121	D02_018400121	2.58812	1.63424	2.86867	B-	Bradi1g55030.1	D-lactate dehydrogenase (cytochrome) activity, FAD binding (Blast2GO)
A_comp111695_c0_seq1	B_comp10594_c0_seq1	D_comp410745_c0_seq1	A02_040720511	B02_040720511	D02_040720682	2.43412	1.19667	0.981934	A+	-
A_comp111724_c0_seq1	B_comp11075_c0_seq1	D_comp54115_c0_seq1	A07_006678321	B07_006678321	D07_006678321	4.79585	3.02198	4.38733	B-	Bradi3g42000.1
A_comp111758_c0_seq1	B_comp15119_c1_seq1	D_comp121753_c0_seq1	A04_010344155	B04_010344155	D04_010344155	1.45191	0.726978	0.796585	A+	Bradi4g21770.1
A_comp111768_c0_seq1	B_comp18900_c0_seq3	D_comp82971_c0_seq1	A04_006532086	B07_001474673	D07_001478728	0.685776	1.00039	0.918801	A-	Bradi1g52230.1	ATP-dependent RNA helicase activity (Blast2GO)
A_comp11181_c0_seq1	B_comp2579_c0_seq4	D_comp11691_c0_seq1	A04_039559581	B04_039559581	D04_039559581	10.6306	10.1563	15.0043	D+	Bradi1g76320.1
A_comp111876_c0_seq1	B_comp21282_c0_seq1	D_comp131200_c0_seq1	A05_017068690	B05_017068690	D05_017068699	0.681272	0.503475	0.816716	B-	Bradi4g31630.1
A_comp11192_c0_seq2	B_comp3530_c0_seq2	D_comp8818_c0_seq1	A04_023829932	B04_023829932	D04_023829932	6.84026	1.71886	7.09385	B-	Bradi3g29970.1	4-nitrophenylphosphatase activity (Blast2GO)
A_comp11201_c0_seq1	B_comp3522_c0_seq7	D_comp12412_c0_seq1	A06_000345782	B06_000345865	D06_000345817	1.58261	4.82489	4.95487	A-	Bradi3g00670.1	F-Box
A_comp11203_c0_seq1	B_comp2919_c0_seq7	D_comp22111_c0_seq1	A04_020164927	B04_020164927	D04_020164927	6.63862	10.5406	6.83351	B+	Bradi4g15000.1	GTPase activity (Blast2GO)
A_comp112088_c0_seq1	B_comp17831_c0_seq1	D_comp62483_c0_seq1	A02_012804651	B02_012804651	D02_012804651	0.708226	0.757446	1.09161	D+	-
A_comp1121_c0_seq1	B_comp528_c0_seq1	D_comp933_c1_seq1	A07_008082403	B07_008082403	D07_008082403	33.1797	35.9318	43.0086	D+	Bradi3g40190.4
A_comp11214_c0_seq1	B_comp4969_c0_seq1	D_comp18488_c0_seq1	A05_024189080	B05_024189080	D05_024189080	9.48691	11.4395	9.05281	B+	Bradi4g37770.3	NADPH-hemoprotein reductase activity, iron ion binding, FAD binding, nitric-oxide synthase activity (Blast2GO)
A_comp11232_c0_seq1	B_comp3909_c0_seq2	D_comp17215_c0_seq1	A04_023629907	B04_023629907	D04_023630115	9.7928	15.0414	9.24727	B+	Bradi4g12200.1	RRM domain containing protein similar to putative heterogeneous nuclear ribonucleoprotein, putative / hnRNP, [Arabidopsis thaliana] AT5G47620
A_comp11233_c0_seq1	B_comp10587_c0_seq3	D_comp51616_c0_seq1	A07_023606582	B07_023606569	D07_023606547	2.42061	1.16612	0.979479	A+	Bradi1g36890.1	GTP binding (Blast2GO)
A_comp11234_c0_seq1	B_comp4199_c0_seq2	D_comp35158_c0_seq1	A02_019047510	B02_019047510	D02_019047524	4.65397	3.17671	3.63255	A+	Bradi1g55520.1	ATP binding (Blast2GO)
A_comp112599_c0_seq1	B_comp21159_c0_seq3	D_comp146992_c0_seq1	A04_032287258	B04_032287258	D04_032284144	0.646293	0.615827	0.890085	D+	Bradi1g66400.1	N-acetyltransferase activity (Blast2GO)
A_comp112709_c0_seq1	B_comp19788_c0_seq5	D_comp185669_c0_seq1	A04_041631484	B04_041631875	D04_041631484	0.741748	0.798453	1.16717	D+	Bradi1g78620.1	endodeoxyribonuclease activity (Blast2GO)
A_comp112729_c0_seq1	B_comp14929_c0_seq1	D_comp62481_c0_seq1	A03_016136035	B03_016136044	D03_016136102	1.23942	1.70717	1.26097	B+	Bradi2g43070.2	SUMO ligase activity (Blast2GO)
A_comp112739_c0_seq1	B_comp13031_c0_seq2	D_comp49971_c0_seq1	A05_032748550	B05_032749077	D05_032748550	1.48297	0.792474	1.53945	B-	Bradi1g01490.1
A_comp112787_c0_seq1	B_comp20297_c0_seq1	D_comp108511_c0_seq1	A01_043140803	B01_043140913	D01_043140758	1.33938	2.02079	1.17436	B+	Bradi2g16780.1
A_comp112806_c0_seq1	B_comp15896_c0_seq3	D_comp103839_c0_seq1	A02_036514880	B02_036514880	D02_036514880	1.57988	0.827509	1.63057	B-	Bradi5g13370.1	serine-type endopeptidase activity (Blast2GO)
A_comp112838_c0_seq1	B_comp20650_c0_seq1	D_comp216172_c0_seq1	A02_034688812	B02_034690201	D02_034688812	1.8861	1.57762	1.07199	D-	Bradi5g11590.1	iron ion binding, lipoxygenase activity (Blast2GO)
A_comp112859_c0_seq1	B_comp16602_c0_seq1	D_comp75880_c0_seq1	A04_036190743	B04_036190749	D04_036190749	1.54531	1.2345	1.49698	B-	Bradi1g71000.1	rRNA (adenine-C2-)-methyltransferase activity (Blast2GO)
A_comp112860_c0_seq1	B_comp15976_c0_seq1	D_comp100808_c0_seq1	A05_002950743	B05_002950702	D05_002950791	1.30904	0.361244	1.25544	B-	-
A_comp112865_c0_seq1	B_comp23917_c0_seq1	D_comp121817_c0_seq1	A07_004246675	B07_004246675	D07_004246683	1.32938	1.17125	0.609983	D-	Bradi1g51510.1
A_comp112954_c0_seq1	B_comp4725_c0_seq3	D_comp10033_c0_seq1	A03_027788944	B03_027788943	D03_027788943	0.645087	1.62356	0.592785	B+	Bradi2g56970.1	neutral amino acid transmembrane transporter activity, L-amino acid transmembrane transporter activity (Blast2GO)
A_comp112973_c0_seq1	B_comp7604_c0_seq2	D_comp143058_c0_seq1	A07_006336712	B07_006336901	D07_006336938	1.51151	0.38132	0.362936	A+	Bradi3g42640.1	nuclear hormone receptor binding (Blast2GO)
A_comp11299_c0_seq1	B_comp5999_c0_seq1	D_comp13972_c0_seq1	A05_014750964	B05_014750964	D05_014747972	5.61377	4.35871	5.27829	B-	Bradi4g28040.1	UDP-glucose 4-epimerase activity, aldose 1-epimerase activity (Blast2GO)
A_comp113_c1_seq1	B_comp29_c0_seq1	D_comp115_c1_seq1	A03_028664753	B03_028664753	D03_028664753	794.039	789.355	602.613	D-	Bradi4g24370.1
A_comp11300_c0_seq1	B_comp3503_c0_seq1	D_comp17217_c0_seq1	A03_015051974	B03_015051941	D03_015051987	10.4208	11.4349	8.49367	D-	Bradi2g41980.1
A_comp11304_c0_seq1	B_comp9005_c0_seq10	D_comp54206_c0_seq1	A04_035237167	B02_007327707	D04_029791287	1.18233	0.992233	1.74785	D+	Bradi1g17510.1
A_comp1131_c0_seq1	B_comp481_c0_seq1	D_comp1778_c0_seq1	A02_033774278	B02_033774564	D06_016798086	48.7456	74.4143	70.9634	A-	Bradi5g10860.1
A_comp11311_c0_seq1	B_comp3845_c0_seq1	D_comp8582_c0_seq1	A05_015364310	B05_015364310	D05_015364310	10.7583	10.1907	13.9974	D+	Bradi4g28590.1
A_comp11341_c0_seq1	B_comp3712_c0_seq1	D_comp13487_c0_seq1	A07_023319319	B07_023320949	D07_023319214	7.13361	6.41284	10.9445	D+	Bradi1g36700.1
A_comp11345_c0_seq1	B_comp4674_c0_seq3	D_comp9128_c0_seq1	A01_010600315	B01_010600315	D01_010600315	10.392	5.48349	11.244	B-	Bradi3g28470.3
A_comp113608_c0_seq1	B_comp13355_c0_seq1	D_comp58378_c0_seq1	A06_005482561	B06_005482570	D06_005482561	0.717505	1.3368	0.80343	B+	Bradi3g07380.1	phosphatidylcholine transmembrane transporter activity, phosphatidylinositol transporter activity (Blast2GO)
A_comp113678_c0_seq1	B_comp20258_c0_seq4	D_comp173078_c0_seq1	A06_013189362	B06_013189434	D06_013189362	1.12618	0.887445	1.31311	B-	Bradi3g46950.1	F-Box
A_comp1137_c0_seq1	B_comp357_c0_seq6	D_comp979_c0_seq1	A03_005527721	B03_005527721	D03_005527721	63.5637	32.6449	72.5477	B-	Bradi3g09210.1	phosphoenolpyruvate carboxylase activity (Blast2GO)
A_comp11370_c0_seq1	B_comp2399_c0_seq3	D_comp13413_c0_seq1	A07_001432202	B07_001432194	D07_001432151	11.2057	9.40212	15.3002	D+	Bradi1g52320.1	palmitoyl-CoA oxidase activity, pristanoyl-CoA oxidase activity (Blast2GO)
A_comp11374_c0_seq1	B_comp5448_c1_seq2	D_comp26824_c0_seq1	A02_034375083	B02_034375083	D02_034375083	8.8002	5.44612	8.43963	B-	Bradi5g11260.1
A_comp11395_c0_seq1	B_comp5768_c0_seq1	D_comp9981_c1_seq1	A05_018584981	B05_018585080	D05_018584981	5.5993	4.78488	2.66254	D-	Bradi4g30130.1
A_comp114003_c0_seq1	B_comp15017_c0_seq2	D_comp126047_c0_seq1	A02_012565344	B02_012565463	D02_012565616	1.13932	0.369187	1.3729	B-	-
A_comp11401_c0_seq1	B_comp3154_c0_seq1	D_comp9411_c0_seq1	A01_029180065	B01_029180065	D01_029180065	8.97393	6.31793	8.74546	B-	Bradi2g29350.1
A_comp11404_c0_seq2	B_comp4684_c0_seq1	D_comp14892_c0_seq1	A06_023288839	B06_023288839	D06_023288839	3.54448	7.64509	4.23602	B+	Bradi3g56080.1
A_comp114087_c0_seq1	B_comp19781_c0_seq1	D_comp70552_c0_seq1	A05_024686570	B05_024686570	D05_024686570	1.31093	1.11695	1.3589	B-	Bradi1g13430.1
A_comp114123_c0_seq1	B_comp8656_c1_seq2	D_comp231860_c0_seq1	A05_023924930	B06_024085667	D06_024085667	0.592239	1.6862	1.85371	A-	Bradi4g37450.1
A_comp114134_c0_seq1	B_comp10734_c0_seq2	D_comp139596_c0_seq1	A05_028782099	B05_028782099	D05_028782089	1.53049	0.823974	0.604619	A+	Bradi1g07060.1	motor activity (Blast2GO)
A_comp114172_c0_seq1	B_comp37848_c0_seq1	D_comp229880_c0_seq1	A06_017660774	B06_017660774	D06_017660780	1.38416	0.550486	0.607498	A+	Bradi3g52170.1
A_comp114191_c0_seq1	B_comp29092_c0_seq2	D_comp103149_c0_seq1	A04_035098193	B04_035098195	D04_035097019	1.70568	1.21179	1.61981	B-	Bradi1g69510.1
A_comp11428_c0_seq1	B_comp4231_c0_seq1	D_comp13270_c0_seq1	A03_004840125	B03_004840128	D03_004840125	4.48211	5.99124	4.13441	B+	Bradi2g06370.1	zinc ion binding (Blast2GO)
A_comp114293_c0_seq1	B_comp23285_c0_seq1	D_comp95580_c0_seq1	A05_014490893	B05_014490837	D05_014490893	0.45956	0.615518	0.380315	B+	Bradi4g27850.1
A_comp114348_c0_seq1	B_comp9740_c0_seq1	D_comp107545_c0_seq1	A05_026523100	B05_026523100	D05_026523100	1.73828	2.53797	2.29651	A-	Bradi1g15040.4	RRM domain containing protein similar to nucleic acid binding protein (AtE1), [Arabidopsis thaliana] AT1G13690
A_comp11436_c0_seq1	B_comp3927_c0_seq2	D_comp19492_c0_seq1	A03_004424234	B03_004424234	D03_004424234	6.58486	2.33122	7.00983	B-	Bradi2g04560.1
A_comp11439_c0_seq1	B_comp3081_c0_seq1	D_comp8181_c0_seq1	A05_002033561	B05_002033561	D05_002033561	6.91778	14.1301	6.69485	B+	Bradi4g02740.1	calcium-dependent protein serine/threonine phosphatase activity (Blast2GO)
A_comp114395_c0_seq1	B_comp22075_c0_seq2	D_comp133066_c0_seq1	A02_040222338	B02_040223527	D02_040223527	0.911138	0.507992	1.00959	B-	Bradi5g17390.1
A_comp114489_c0_seq1	B_comp21981_c0_seq1	D_comp123967_c0_seq1	A02_047708722	B02_047708722	D02_047708737	1.18685	0.809866	0.814527	A+	Bradi5g27380.1
A_comp11450_c0_seq2	B_comp2742_c0_seq1	D_comp17971_c0_seq1	A03_030851785	B03_030851785	D03_030851785	6.25739	8.65755	7.95739	A-	Bradi2g61110.1	RING, subfamily zinc finger (C3HC4-type RING finger) family protein
A_comp114506_c0_seq1	B_comp20153_c0_seq1	D_comp46622_c0_seq1	A03_005750650	B03_005750650	D03_005750650	1.46395	1.39365	2.03135	D+	Bradi2g07400.1
A_comp114556_c0_seq1	B_comp24717_c0_seq14	D_comp60289_c0_seq1	A06_012769522	B06_012769526	D06_012769740	0.635413	0.6455	1.54288	D+	Bradi3g46440.1
A_comp114672_c0_seq1	B_comp19435_c0_seq1	D_comp143438_c0_seq1	A01_024063601	B01_024063601	D01_024063601	1.06274	1.73019	1.41291	A-	Bradi2g33680.1
A_comp114759_c0_seq1	B_comp20053_c0_seq1	D_comp285302_c0_seq1	A06_018588791	B06_018588786	D06_018588786	1.03326	0.618134	1.12637	B-	Bradi3g53390.1
A_comp114792_c0_seq1	B_comp14854_c0_seq6	D_comp90422_c0_seq4	A01_013418035	B01_013418061	D01_013418250	2.05252	0.504797	0.782763	A+	Bradi3g30490.1	protein kinase family protein, putative, expressed, subfamily RLCK-XIII
A_comp11497_c0_seq1	B_comp1860_c0_seq1	D_comp18608_c0_seq1	A01_043306678	B01_043306668	D01_043306676	3.13589	7.68273	7.71112	A-	Bradi2g16560.1
A_comp115_c0_seq1	B_comp36_c0_seq3	D_comp132_c0_seq1	A02_007854989	B02_007854910	D02_007854894	415.414	443.894	301.8	D-	Bradi1g18050.1
A_comp1150_c0_seq1	B_comp280_c0_seq2	D_comp3210_c0_seq1	A04_005905568	B04_005905568	D04_005905104	88.2304	105.148	52.8326	D-	Bradi4g24650.1
A_comp115224_c0_seq1	B_comp2056_c0_seq6	D_comp21556_c0_seq1	A02_007709270	B02_007709314	D02_007709261	2.57136	1.83207	9.2422	D+	Bradi1g19730.1
A_comp11526_c0_seq1	B_comp2512_c0_seq2	D_comp9039_c0_seq3	A04_003968506	B04_003969125	D04_003968516	3.0903	4.21238	4.37668	A-	Bradi4g26750.1	ATPase activity, coupled (Blast2GO)
A_comp1154_c0_seq1	B_comp499_c0_seq7	D_comp686_c0_seq1	A01_018085666	B01_018085666	D01_018085806	83.7035	66.9551	68.5697	A+	Bradi3g34940.1
A_comp115423_c0_seq1	B_comp15667_c0_seq4	D_comp58577_c0_seq1	A03_028334838	B03_028334829	D03_028334763	0.913738	0.804092	1.77415	D+	Bradi2g57650.1
A_comp11543_c0_seq1	B_comp3803_c0_seq1	D_comp15792_c0_seq1	A06_015456319	B06_015456319	D06_015456319	8.39239	3.70784	7.76911	B-	Bradi3g49670.1
A_comp115444_c0_seq1	B_comp3649_c0_seq4	D_comp64509_c0_seq1	A07_040577325	B07_040577904	D07_040577101	1.13446	5.18075	5.00209	A-	-
A_comp115459_c0_seq1	B_comp16566_c0_seq8	D_comp70408_c0_seq1	A02_046517263	B02_046518080	D02_046517242	0.505233	1.06504	1.02948	A-	Bradi5g25790.1	leucine-rich repeat protein kinase, putative, expressed, subfamily LRR-Xb
A_comp115493_c0_seq1	B_comp13702_c0_seq2	D_comp128015_c0_seq1	A06_004093905	B06_004093933	D06_004093825	0.787632	1.5789	1.71792	A-	Bradi1g31240.1
A_comp1155_c0_seq2	B_comp615_c0_seq1	D_comp1121_c0_seq1	A05_023948313	B05_023948313	D05_023948239	14.8777	12.0762	22.8329	D+	Bradi1g29590.1
A_comp115520_c0_seq1	B_comp10258_c0_seq2	D_comp61895_c0_seq1	A05_019264768	B05_019264858	D05_019264757	1.51569	2.20109	2.5421	A-	Bradi4g32200.1	myosin heavy chain binding, actin filament binding (Blast2GO)
A_comp11557_c0_seq1	B_comp32955_c0_seq1	D_comp55715_c0_seq1	A05_009094281	B05_009094281	D05_009094317	1.68802	2.22584	1.71231	B+	Bradi4g41240.1	DNA clamp loader activity (Blast2GO)
A_comp115631_c0_seq1	B_comp18825_c0_seq2	D_comp114191_c0_seq1	A06_023166093	B06_023166087	D06_023165893	0.757124	0.693032	1.14808	D+	-
A_comp11565_c0_seq1	B_comp6453_c0_seq2	D_comp20692_c0_seq1	A02_009201236	B02_009201223	D02_009204566	11.9196	7.10535	8.00728	A+	Bradi1g19850.1
A_comp115684_c0_seq1	B_comp11741_c0_seq2	D_comp96296_c0_seq1	A06_010134943	B06_010135433	D06_010135433	2.09839	2.61368	3.55583	D+	Bradi3g11590.1	dihydrodipicolinate reductase activity (Blast2GO)
A_comp115689_c0_seq1	B_comp15875_c0_seq1	D_comp105830_c0_seq1	A05_010074709	B05_010074709	D05_010074709	0.712408	0.505943	0.679755	B-	Bradi4g42330.1
A_comp11575_c0_seq1	B_comp4155_c0_seq50	D_comp8815_c2_seq1	A05_009183359	B05_009183324	D05_009183307	6.80186	10.1787	9.63248	A-	-
A_comp11580_c0_seq1	B_comp716_c0_seq1	D_comp17800_c0_seq1	A05_027944811	B05_027944811	D05_027944811	11.6956	12.6656	7.67522	D-	Bradi1g08220.1
A_comp11586_c0_seq1	B_comp1536_c0_seq1	D_comp9500_c0_seq1	A03_016704911	B03_016704911	D03_016704911	9.10141	7.83743	7.90238	A+	Bradi2g43650.1	peptide alpha-N-acetyltransferase activity (Blast2GO)
A_comp11590_c0_seq1	B_comp5782_c1_seq1	D_comp8919_c0_seq1	A05_017951792	B05_017951790	D05_017951792	14.3377	9.22036	14.4227	B-	Bradi4g30710.1
A_comp11599_c0_seq1	B_comp4205_c0_seq5	D_comp3613_c0_seq2	A03_030662559	B03_030661974	D03_030662559	7.41704	5.26532	7.46723	B-	Bradi3g55370.2
A_comp116001_c0_seq1	B_comp18001_c0_seq2	D_comp99425_c0_seq9	A02_025489694	B02_025489683	D02_025489683	1.53392	0.908623	0.797859	A+	Bradi1g61170.1	glucosaminyl-phosphotidylinositol O-acyltransferase activity (Blast2GO)
A_comp116042_c0_seq1	B_comp8736_c0_seq3	D_comp97767_c0_seq1	A07_047031630	B07_047031630	D07_047031630	1.6877	1.01849	1.70084	B-	Bradi1g28600.2
A_comp11612_c0_seq1	B_comp3881_c0_seq2	D_comp15811_c0_seq1	A04_000271385	B04_000271194	D04_000271822	6.23982	7.45079	5.63256	B+	Bradi1g13420.1
A_comp116205_c0_seq1	B_comp42103_c0_seq1	D_comp118678_c0_seq1	A02_046607197	B02_046607389	D02_046607264	1.57538	1.51038	3.53777	D+	Bradi5g25900.1
A_comp116250_c0_seq1	B_comp13601_c0_seq1	D_comp61432_c0_seq1	A05_000883762	B05_000883900	D05_000883900	4.61516	1.47524	1.24212	A+	Bradi4g01370.1
A_comp116289_c0_seq1	B_comp19632_c0_seq1	D_comp95757_c0_seq2	A06_017964862	B06_017964872	D06_017966621	0.523313	0.891307	0.860815	A-	Bradi3g52570.1	11-beta-hydroxysteroid dehydrogenase activity (Blast2GO)
A_comp11634_c0_seq1	B_comp7040_c0_seq1	D_comp16729_c0_seq1	A03_003148604	B03_003148659	D03_003148645	6.3165	4.68379	4.39288	A+	Bradi2g05940.1
A_comp1164_c0_seq1	B_comp521_c0_seq1	D_comp1283_c0_seq1	A04_037634754	B04_037634754	D04_037634754	30.1598	30.6059	24.5061	D-	Bradi3g02840.1
A_comp116425_c0_seq1	B_comp15470_c0_seq5	D_comp35301_c0_seq1	A01_001216278	B01_001216287	D01_001216196	0.70002	0.647253	1.72659	D+	Bradi2g12330.1	IgE binding (Blast2GO)
A_comp11644_c0_seq1	B_comp3295_c0_seq1	D_comp7419_c0_seq1	A06_002472187	B06_002472187	D06_002472187	9.91467	10.3701	14.301	D+	Bradi3g03720.1
A_comp116440_c0_seq1	B_comp17734_c0_seq2	D_comp145834_c0_seq1	A03_031294817	B03_031294751	D03_031294817	0.474822	0.889143	0.978235	A-	Bradi3g02220.1	histone acetyltransferase activity (Blast2GO)
A_comp11656_c0_seq1	B_comp3511_c0_seq1	D_comp7618_c0_seq1	A04_031429173	B04_031429173	D04_031429173	8.02085	9.25296	9.46718	A-	Bradi1g65310.1
A_comp11661_c0_seq1	B_comp1603_c0_seq1	D_comp65195_c0_seq1	A07_000283900	B07_000283895	D07_000283887	2.12406	24.434	5.08967	B+	Bradi1g53470.1
A_comp116639_c0_seq1	B_comp16170_c0_seq1	D_comp86270_c0_seq1	A02_036604525	B02_036604525	D02_036604525	1.49432	0.600785	0.93385	A+	Bradi5g13490.1	isocitrate dehydrogenase (NAD+) activity (Blast2GO)
A_comp1168_c0_seq1	B_comp399_c0_seq2	D_comp1175_c0_seq1	A07_014254583	B07_014254583	D07_014254583	66.0049	67.3259	56.2957	D-	Bradi3g20520.1	GTPase activity (Blast2GO)
A_comp11681_c0_seq1	B_comp3501_c0_seq1	D_comp12327_c0_seq1	A06_006502632	B06_006502684	D06_006502643	8.77911	9.10811	10.6912	D+	Bradi3g08320.1
A_comp11686_c0_seq1	B_comp2893_c0_seq4	D_comp10452_c0_seq1	A06_021359468	B06_021359467	D06_021359467	10.0028	8.15788	7.79733	A+	Bradi3g60210.1	protein kinase family protein, putative, expressed, subfamily Raf
A_comp1169_c0_seq1	B_comp1402_c0_seq16	D_comp1705_c0_seq1	A02_016930896	B02_016930896	D02_016930849	14.597	1.82769	6.73047	A+	Bradi1g28410.1	iron ion binding (Blast2GO)
A_comp116932_c0_seq1	B_comp11838_c0_seq1	D_comp49003_c0_seq1	A05_009701101	B05_009701100	D05_009701100	1.74659	0.742063	1.59123	B-	Bradi2g55500.1
A_comp116956_c0_seq1	B_comp38209_c0_seq1	D_comp284921_c0_seq1	A03_013406297	B03_013406980	D03_013406815	0.78903	3.55433	0.497255	B+	Bradi2g40570.1	ribose-5-phosphate isomerase activity, allose 6-phosphate isomerase activity (Blast2GO)
A_comp116958_c0_seq2	B_comp20647_c0_seq3	D_comp120764_c0_seq1	A01_040091693	B01_040091706	D01_040091289	0.59143	1.09844	1.20877	A-	-
A_comp11698_c0_seq1	B_comp3322_c0_seq1	D_comp16552_c0_seq1	A03_014019355	B03_014019355	D03_014019355	10.6273	9.75077	7.96458	D-	Bradi2g41140.3	elongation factor-2 kinase activity (Blast2GO)
A_comp11705_c0_seq1	B_comp2420_c0_seq4	D_comp13775_c0_seq1	A03_005267691	B03_005267693	D03_005267691	3.49847	1.3156	3.36556	B-	Bradi2g06920.1
A_comp117133_c0_seq1	B_comp16256_c0_seq6	D_comp77112_c0_seq1	A05_028494977	B05_028494375	D05_028494999	0.597509	1.15571	0.563733	B+	Bradi1g07430.1
A_comp11720_c0_seq1	B_comp2798_c1_seq1	D_comp12080_c0_seq1	A06_001163380	B06_001163380	D06_001163380	9.2687	7.93593	9.03942	B-	Bradi3g01930.1	GTPase activity (Blast2GO)
A_comp117414_c0_seq1	B_comp23322_c0_seq2	D_comp325491_c0_seq1	A02_036026570	B02_036026570	D02_036026570	0.369112	0.784528	2.94661	D+	Bradi5g12920.1
A_comp117525_c0_seq1	B_comp19320_c0_seq1	D_comp91671_c0_seq1	A07_034652715	B07_034652715	D07_034652715	0.807933	0.753269	1.23027	D+	Bradi1g45460.1
A_comp117537_c0_seq1	B_comp17625_c0_seq1	D_comp184549_c0_seq1	A05_029449957	B05_029449957	D05_029450257	2.07868	1.1172	2.30915	B-	Bradi1g06370.1
A_comp117586_c0_seq1	B_comp19744_c0_seq2	D_comp92941_c0_seq1	A05_017114800	B05_017114800	D05_017114800	2.45608	1.31948	1.52995	A+	Bradi4g31550.1
A_comp11767_c1_seq1	B_comp4120_c0_seq6	D_comp17061_c0_seq1	A01_034300789	B01_034300789	D01_034300789	9.19265	10.1072	13.2596	D+	Bradi2g25520.1	motor activity (Blast2GO)
A_comp1177_c0_seq1	B_comp589_c0_seq1	D_comp1086_c0_seq1	A02_026773311	B02_026773257	D02_026773311	60.2402	59.9082	64.636	D+	Bradi2g17290.1	hydrogen-exporting ATPase activity, phosphorylative mechanism, hydrogen ion transporting ATPase activity, rotational mechanism (Blast2GO)
A_comp11773_c0_seq1	B_comp7180_c0_seq3	D_comp32884_c0_seq1	A02_019292790	B02_019292790	D01_035587906	3.3962	2.2652	3.13925	B-	Bradi2g24450.1	inward rectifier potassium channel activity (Blast2GO)
A_comp117804_c0_seq1	B_comp22957_c0_seq3	D_comp205308_c0_seq1	A07_033783860	B07_033783860	D07_033783834	0.424505	0.399084	0.520877	D+	Bradi1g44660.1
A_comp11786_c0_seq1	B_comp4914_c0_seq1	D_comp32363_c0_seq1	A04_040665615	B04_040665615	D04_040665615	7.13766	4.84465	5.27858	A+	Bradi1g77200.1	phospholipid-translocating ATPase activity (Blast2GO)
A_comp11788_c0_seq1	B_comp1088_c0_seq1	D_comp6679_c0_seq1	A04_035290143	B04_035290197	D04_035290197	16.9043	3.29662	18.79	B-	Bradi1g69740.1
A_comp1179_c1_seq1	B_comp1911_c0_seq5	D_comp3347_c0_seq1	A02_046470121	B02_046470121	D02_046470121	18.38	6.57789	9.21765	A+	Bradi5g25740.1
A_comp11805_c0_seq1	B_comp2264_c0_seq2	D_comp3527_c0_seq1	A03_003970890	B03_003970842	D03_003970867	0.938542	0.648334	0.73941	A+	Bradi2g05070.1
A_comp11806_c0_seq1	B_comp3899_c0_seq4	D_comp8353_c0_seq1	A02_002462918	B02_002463030	D02_002462960	5.265	4.6737	6.28762	D+	-
A_comp11838_c0_seq1	B_comp5873_c0_seq5	D_comp5351_c0_seq1	A05_023887774	B05_023887360	D05_023887774	5.48958	6.17545	13.1309	D+	Bradi4g37380.1	nicotinate-nucleotide diphosphorylase (carboxylating) activity (Blast2GO)
A_comp118468_c0_seq1	B_comp23323_c0_seq1	D_comp201760_c0_seq1	A02_037599605	B02_037599538	D02_037599602	2.15727	1.1184	1.31282	A+	Bradi5g14600.1
A_comp11849_c0_seq1	B_comp4501_c0_seq5	D_comp45966_c0_seq1	A05_018962577	B05_018962577	D05_018962577	10.2818	5.05918	6.64011	A+	Bradi4g31820.1
A_comp118497_c0_seq1	B_comp22701_c0_seq1	D_comp99546_c0_seq1	A02_017543610	B02_017543610	D02_017543610	0.329931	0.598877	0.369667	B+	Bradi1g54150.1
A_comp11852_c0_seq1	B_comp8224_c0_seq1	D_comp21545_c0_seq1	A02_010356221	B02_010356221	D02_010356221	9.67837	11.2816	7.31712	D-	Bradi1g21220.1
A_comp118525_c0_seq1	B_comp19326_c0_seq3	D_comp93597_c0_seq1	A02_006764116	B02_006764075	D02_006764116	1.31096	1.43726	0.750331	D-	Bradi1g16680.1
A_comp11859_c0_seq1	B_comp3060_c0_seq2	D_comp11927_c0_seq1	A05_021884523	B05_021884523	D05_021884523	12.9323	10.1253	10.7383	A+	Bradi4g34990.1	protein serine/threonine kinase activity (Blast2GO)
A_comp118624_c0_seq1	B_comp13976_c0_seq1	D_comp48847_c0_seq2	A07_036296642	B07_036296682	D07_036296682	1.36368	1.44094	0.685796	D-	Bradi3g07370.1
A_comp11864_c0_seq1	B_comp2817_c0_seq1	D_comp27846_c0_seq1	A01_026878632	B01_026878632	D01_026878632	6.99835	6.43034	8.58473	D+	Bradi2g31190.1	zinc ion binding (Blast2GO)
A_comp118657_c0_seq1	B_comp16880_c0_seq3	D_comp128634_c0_seq1	A02_031639763	B02_031639757	D02_031642218	1.24371	0.997544	1.57103	D+	Bradi5g08980.1
A_comp11875_c0_seq1	B_comp3672_c1_seq1	D_comp11271_c0_seq1	A05_031748288	B05_031748288	D05_031748288	10.9945	6.91817	7.26215	A+	Bradi1g02930.1
A_comp118794_c0_seq1	B_comp20257_c0_seq1	D_comp374702_c0_seq1	A02_036221458	B02_036221445	D02_036221445	1.70818	1.14469	0.880715	A+	Bradi5g13120.1	glycerophosphodiester phosphodiesterase activity (Blast2GO)
A_comp11890_c0_seq1	B_comp15172_c0_seq1	D_comp75632_c0_seq1	A01_026273497	B01_026273497	D01_026273497	3.51686	9.19998	2.64782	B+	Bradi2g31690.1
A_comp118902_c0_seq3	B_comp13561_c0_seq1	D_comp20331_c1_seq1	A06_004335458	B06_004335573	D06_004335573	0.422564	0.746394	0.426822	B+	-
A_comp11899_c0_seq2	B_comp9464_c0_seq1	D_comp14318_c0_seq1	A02_040040664	B02_040040659	D02_040040664	2.3375	3.18082	3.31458	A-	Bradi5g17230.1
A_comp11899_c0_seq3	B_comp11816_c0_seq1	D_comp22958_c0_seq1	A06_015378962	B06_015378962	D06_015378962	4.20336	4.94576	7.71742	D+	Bradi3g49520.1
A_comp11907_c0_seq1	B_comp5338_c0_seq1	D_comp41295_c0_seq2	A04_038825116	B04_038825269	D04_038825116	5.0192	6.81957	6.43119	A-	Bradi1g74540.1	protein kinase family protein, putative, expressed, subfamily RLCK-VIIa
A_comp119073_c0_seq1	B_comp13704_c0_seq1	D_comp180240_c0_seq1	A07_024648546	B07_024648598	D07_024648517	0.649168	1.03649	0.666227	B+	Bradi1g37760.1	myosin phosphatase activity (Blast2GO)
A_comp11909_c0_seq1	B_comp3653_c0_seq3	D_comp17460_c0_seq1	A05_010178438	B05_010178438	D05_010178438	1.69057	5.31983	1.97472	B+	Bradi4g42520.1
A_comp11914_c0_seq1	B_comp3563_c0_seq1	D_comp2933_c0_seq20	A07_045078422	B07_045078422	D07_045078422	4.91925	3.4107	3.91256	A+	Bradi1g30510.1
A_comp1194488_c0_seq1	B_comp60018_c0_seq1	D_comp494522_c0_seq1	A04_037362920	B04_037362921	D04_037362921	2.34782	2.33869	0.749979	D-	Bradi4g11000.2
A_comp119602_c0_seq1	B_comp10197_c0_seq1	D_comp61832_c0_seq1	A05_030545107	B05_030545100	D05_030545107	1.73127	2.41011	2.66792	A-	Bradi1g04760.1
A_comp119682_c0_seq1	B_comp24847_c0_seq2	D_comp154224_c0_seq1	A07_010340254	B07_010340254	D07_010340258	1.54899	0.528098	1.54012	B-	Bradi4g31460.1
A_comp119780_c0_seq1	B_comp14682_c0_seq2	D_comp9840_c0_seq3	A07_015489763	B07_015489763	D07_015489763	1.73563	0.579241	1.60662	B-	Bradi3g19490.1
A_comp119824_c1_seq1	B_comp25990_c0_seq5	D_comp151634_c0_seq1	A03_022722627	B03_022722627	D03_022722627	1.08626	1.43365	0.975775	B+	Bradi2g50180.1	protein serine/threonine kinase activity (Blast2GO)
A_comp119921_c0_seq1	B_comp9311_c0_seq7	D_comp74273_c1_seq2	A04_039013603	B04_039015125	D04_039013513	1.77953	0.498968	1.67641	B-	Bradi1g74890.1
A_comp12_c2_seq1	B_comp38_c1_seq3	D_comp156_c0_seq1	A07_032853466	B07_032853466	D07_032853466	642.866	484.548	450.47	A+	Bradi1g43950.1
A_comp120_c0_seq1	B_comp37_c0_seq1	D_comp135_c0_seq1	A03_009835842	B03_009835844	D03_009835844	462.054	373.88	811.19	D+	Bradi2g11550.1
A_comp120007_c0_seq1	B_comp10649_c0_seq2	D_comp152041_c0_seq1	A05_020572277	B05_020572266	D05_020572313	3.19938	0.81098	1.70498	A+	Bradi4g33510.1
A_comp12002_c0_seq1	B_comp4800_c0_seq3	D_comp27090_c0_seq1	A06_010998036	B06_011001117	D06_011001117	8.67091	8.41279	7.0976	D-	Bradi3g44530.1
A_comp12011_c1_seq3	B_comp4017_c0_seq1	D_comp9941_c0_seq1	A04_037821806	B04_037821900	D04_037821827	17.8107	10.9118	9.10959	A+	Bradi3g23590.1
A_comp120124_c0_seq1	B_comp23057_c0_seq2	D_comp119844_c0_seq1	A01_042910953	B01_042911081	D01_042911146	0.938156	0.928795	1.20782	D+	Bradi2g16940.1
A_comp120144_c0_seq1	B_comp15869_c0_seq1	D_comp295426_c0_seq1	A05_023296447	B05_023296136	D05_023296504	1.38007	0.80526	1.12	B-	Bradi4g36790.1
A_comp120149_c0_seq1	B_comp4900_c0_seq5	D_comp18182_c0_seq1	A02_035779568	B02_035780042	D02_035780042	2.59664	1.82798	4.2392	D+	Bradi5g12710.1
A_comp120197_c0_seq1	B_comp12930_c0_seq3	D_comp128084_c0_seq1	A01_009411773	B01_009411388	D01_009411814	1.3052	0.905321	0.933214	A+	Bradi3g27640.1	protein kinase family protein, putative, expressed, subfamily RLCK-VIIa
A_comp12020_c0_seq1	B_comp2935_c0_seq1	D_comp12455_c0_seq1	A05_028368987	B05_028368987	D05_028368987	12.7154	7.00405	13.7983	B-	Bradi1g07620.1	CAMK_CAMK_like.4 - CAMK includes calcium/calmodulin depedent protein kinases, expressed, subfamily CAMK_like(CAMK_1)
A_comp120201_c0_seq1	B_comp19771_c0_seq1	D_comp244245_c0_seq1	A06_015689850	B06_015689850	D06_015689850	1.06764	1.374	0.869022	B+	Bradi5g16700.1	hydrogen-exporting ATPase activity, phosphorylative mechanism (Blast2GO)
A_comp12024_c0_seq1	B_comp3521_c0_seq1	D_comp14065_c0_seq1	A05_011851633	B05_011851633	D05_011851633	10.7033	10.9076	8.14211	D-	-
A_comp12029_c1_seq1	B_comp6033_c0_seq2	D_comp19300_c0_seq1	A03_002671498	B03_021949924	D03_002671463	14.7327	2.45333	4.36376	A+	Bradi2g03740.2	sphinganine-1-phosphate aldolase activity (Blast2GO)
A_comp12037_c0_seq1	B_comp4281_c0_seq1	D_comp12072_c0_seq1	A06_021662758	B06_021662758	D06_021662742	9.89194	6.38568	4.72145	A+	Bradi3g53860.1
A_comp120394_c0_seq1	B_comp13250_c0_seq1	D_comp241001_c0_seq1	A07_026887426	B07_026887434	D07_026887426	1.2932	0.914399	0.833773	A+	Bradi3g09790.1
A_comp12047_c0_seq1	B_comp6830_c0_seq1	D_comp46955_c0_seq1	A05_000094179	B01_000287107	D01_000287126	14.4975	6.86516	6.18073	A+	Bradi3g30710.2	ATP-dependent 5'-3' DNA helicase activity (Blast2GO)
A_comp120536_c0_seq1	B_comp16364_c0_seq1	D_comp111270_c0_seq1	A01_031875181	B01_031875181	D01_031875181	1.21745	0.680193	0.564491	A+	Bradi2g27190.1	transcription coactivator activity (Blast2GO)
A_comp120551_c0_seq1	B_comp10045_c0_seq2	D_comp46375_c0_seq1	A02_029266716	B02_029266643	D02_029266694	2.53015	1.91557	2.06706	A+	Bradi5g07250.2
A_comp12057_c0_seq3	B_comp3866_c1_seq3	D_comp11258_c0_seq1	A05_017745176	B05_017760515	D05_017745278	3.57073	4.15928	4.41255	A-	Bradi4g30900.1
A_comp120577_c0_seq1	B_comp12548_c0_seq1	D_comp143419_c0_seq2	A01_031907939	B01_031907939	D04_026055185	1.50422	0.823513	0.764086	A+	-
A_comp12058_c0_seq58	B_comp9570_c0_seq1	D_comp70060_c0_seq1	A05_031971023	B05_031971023	D05_031971023	2.1654	3.00716	3.05499	A-	Bradi1g02600.1
A_comp1207_c0_seq1	B_comp643_c0_seq2	D_comp800_c1_seq1	A05_005250699	B05_005250699	D05_005250699	27.587	38.8325	25.9617	B+	Bradi4g06300.1	antiporter activity (Blast2GO)
A_comp12080_c0_seq1	B_comp2756_c0_seq2	D_comp10174_c1_seq1	A07_003225558	B07_003225494	D07_003225527	14.3892	11.3758	10.0297	A+	Bradi4g36150.1
A_comp120854_c0_seq1	B_comp13793_c0_seq1	D_comp204937_c0_seq1	A04_036126154	B04_036126154	D04_036126177	1.19885	0.709715	0.992896	B-	Bradi1g70920.2
A_comp120864_c1_seq1	B_comp15309_c0_seq2	D_comp45752_c0_seq1	A01_021658085	B01_021658085	D01_021658085	1.03174	1.05152	1.45712	D+	Bradi2g35800.1
A_comp12104_c0_seq1	B_comp3620_c1_seq2	D_comp12563_c0_seq1	A07_002871621	B07_002871621	D07_002871621	5.21675	9.03569	9.49999	A-	Bradi1g49100.1	CMGC_MAPKCMGC_2_ERK.1 - CMGC includes CDA, MAPK, GSK3, and CLKC kinases, expressed, subfamily MAPK(CMGC_2)_ERK
A_comp12107_c0_seq1	B_comp11449_c0_seq1	D_comp45188_c0_seq1	A07_010102489	B07_010102424	D07_010102335	5.99387	1.50286	2.66383	A+	Bradi3g37820.1	NADPH-hemoprotein reductase activity, testosterone 16-alpha-hydroxylase activity (Blast2GO)
A_comp121075_c0_seq1	B_comp14190_c0_seq1	D_comp80258_c0_seq1	A03_003795297	B03_003795405	D03_003794915	1.18252	0.701138	0.821322	A+	Bradi2g42270.1
A_comp1211_c1_seq1	B_comp2014_c0_seq2	D_comp5601_c0_seq1	A03_005158014	B03_005158017	D03_005158017	24.412	11.4287	23.2847	B-	-
A_comp12116_c0_seq1	B_comp9320_c0_seq1	D_comp24087_c0_seq1	A07_036491061	B07_036491061	D07_036491133	2.59108	2.27237	3.26705	D+	Bradi1g46980.2	Encodes a putative serine-arginine rich protein with RRM domain
A_comp1212_c1_seq153	B_comp201_c2_seq6	D_comp920_c0_seq1	A05_031207648	B05_031207648	D05_031207648	90.2162	132.465	102.873	B+	Bradi1g03720.1	ATPase activity, coupled (Blast2GO)
A_comp1212_c1_seq200	B_comp1232_c0_seq2	D_comp7364_c0_seq1	A02_012807561	B07_005582681	D02_012807548	6.5609	15.3115	5.48577	B+	Bradi1g24320.2
A_comp12124_c0_seq1	B_comp3044_c0_seq1	D_comp27349_c0_seq1	A06_018370221	B06_018373013	D06_018369862	2.18088	8.28938	7.25223	A-	Bradi3g53100.1	ATPase activity (Blast2GO)
A_comp12126_c0_seq1	B_comp2344_c0_seq1	D_comp9558_c0_seq1	A01_010546188	B01_010546166	D01_010546188	7.00128	7.21429	5.7899	D-	Bradi3g28430.1	RRM domain containing protein similar to heterogeneous nuclear ribonucleoprotein, putative / hnRNP, [Arabidopsis thaliana] AT4G14300
A_comp12140_c0_seq1	B_comp3268_c0_seq2	D_comp9688_c0_seq1	A07_012343805	B07_012343805	D07_012343805	14.1261	12.2237	15.6766	B-	Bradi3g22380.1
A_comp121491_c0_seq1	B_comp11188_c0_seq1	D_comp71527_c0_seq1	A03_023516485	B03_023516485	D03_023517168	1.56239	2.50594	1.39993	B+	Bradi2g51300.1
A_comp1215_c0_seq1	B_comp1506_c0_seq1	D_comp2369_c0_seq1	A02_018386875	B02_018386875	D02_018386875	50.8226	37.7189	32.9151	A+	-
A_comp121523_c0_seq1	B_comp13514_c0_seq3	D_comp156832_c0_seq1	A01_011753346	B01_011753350	D01_011753350	1.48691	1.24947	1.19167	A+	Bradi3g29100.2
A_comp121575_c0_seq1	B_comp13354_c0_seq2	D_comp76101_c0_seq1	A03_023508620	B03_023508620	D03_023508620	1.55786	0.871742	1.40118	B-	Bradi2g51280.1
A_comp1217_c0_seq1	B_comp795_c0_seq4	D_comp3363_c0_seq1	A07_020523941	B07_020523941	D07_020523941	72.5837	73.0411	52.0285	D-	Bradi3g14960.1	nickel ion binding (Blast2GO)
A_comp121727_c0_seq1	B_comp20092_c0_seq2	D_comp164062_c0_seq1	A02_030354289	B02_030355345	D02_030356304	1.05513	1.55869	1.62174	A-	Bradi5g08230.3	oxoglutarate dehydrogenase (NAD+) activity (Blast2GO)
A_comp121768_c0_seq1	B_comp15310_c0_seq1	D_comp103938_c0_seq1	A06_020649885	B06_020649757	D06_020649859	0.693143	0.782924	1.12678	D+	Bradi3g58070.1
A_comp122051_c0_seq1	B_comp7348_c0_seq1	D_comp46953_c0_seq1	A03_009714657	B03_009714510	D03_009714742	2.02835	3.13756	3.33488	A-	Bradi2g11450.1	acyltransferase activity (Blast2GO)
A_comp1221_c0_seq1	B_comp531_c0_seq4	D_comp648_c0_seq1	A03_016861557	B03_016861688	D03_016861655	7.86093	7.87968	5.19252	D-	Bradi2g43770.1	chitinase activity (Blast2GO)
A_comp1222_c2_seq1	B_comp1484_c0_seq4	D_comp2525_c0_seq1	A06_004985923	B07_003812456	D07_003814987	28.0938	9.24691	10.7409	A+	Bradi1g51040.1
A_comp12227_c0_seq1	B_comp15114_c0_seq4	D_comp41926_c0_seq1	A06_018759755	B06_018759755	D06_018759827	3.25861	2.3276	2.82872	B-	Bradi3g56910.1
A_comp12229_c0_seq1	B_comp4837_c0_seq3	D_comp15192_c0_seq1	A07_022637147	B07_022637221	D07_022637162	7.35282	5.2636	7.90162	B-	Bradi3g12470.1
A_comp122379_c0_seq1	B_comp18643_c0_seq2	D_comp89252_c0_seq1	A01_023917598	B01_023917598	D01_023917598	1.89877	1.64851	1.23452	D-	Bradi2g33900.1
A_comp12242_c0_seq1	B_comp3392_c0_seq1	D_comp19142_c0_seq1	A01_002229055	B01_002232727	D01_002229180	5.15446	5.75013	7.91027	D+	Bradi2g37970.1
A_comp12249_c0_seq1	B_comp5243_c0_seq1	D_comp13543_c0_seq1	A02_041546924	B02_041546908	D02_041546937	6.61515	7.01555	10.2204	D+	Bradi5g18870.1
A_comp12252_c0_seq1	B_comp17377_c0_seq3	D_comp156946_c0_seq1	A06_004618962	B06_004618962	D06_004618962	2.29665	0.438509	0.420137	A+	Bradi3g06400.1
A_comp122586_c0_seq1	B_comp16675_c0_seq3	D_comp128928_c0_seq2	A05_001528304	B05_001528783	D05_001528783	0.54238	0.330673	0.420486	A+	Bradi4g02340.4
A_comp12273_c0_seq1	B_comp14458_c0_seq4	D_comp52827_c0_seq1	A03_025703354	B03_025703199	D03_025703199	5.40053	2.30392	2.30767	A+	Bradi2g54170.4
A_comp122744_c0_seq1	B_comp18974_c0_seq1	D_comp128415_c0_seq1	A03_021376889	B03_021376889	D03_021376889	2.25342	1.16366	1.1464	A+	Bradi2g49700.1	protein kinase family protein, putative, expressed, subfamily Raf
A_comp122776_c0_seq1	B_comp14945_c0_seq1	D_comp75408_c0_seq1	A04_005606404	B04_005606404	D04_005608827	0.576244	0.414168	0.816916	D+	Bradi4g24960.1
A_comp122813_c0_seq1	B_comp19036_c0_seq2	D_comp186045_c0_seq1	A06_020077332	B06_020077332	D06_020071411	0.40999	0.675701	0.325252	B+	Bradi3g58870.1	phosphatidylcholine-sterol O-acyltransferase activity (Blast2GO)
A_comp12290_c0_seq1	B_comp3029_c0_seq5	D_comp11884_c0_seq1	A03_029322491	B03_029322491	D03_029322492	3.78847	0.998213	4.50657	B-	Bradi2g58950.1
A_comp122927_c0_seq1	B_comp13817_c0_seq1	D_comp108805_c0_seq1	A07_032050249	B07_032050208	D07_032050208	1.24808	0.923511	1.48011	B-	Bradi1g43350.1	AGC_PVPK_like_kin82y.2 - AGC kinases include homologs to PKA, PKG and PKC, expressed, subfamily PVPK_like(AGC_8)_kin82y
A_comp122995_c0_seq1	B_comp14393_c0_seq1	D_comp176233_c0_seq1	A04_030564440	B04_030564417	D04_030564418	1.39031	0.40104	0.338044	A+	-
A_comp123_c0_seq1	B_comp47_c1_seq2	D_comp121_c0_seq1	A05_007002272	B05_007003837	D05_007002464	416.859	406.272	491.922	D+	Bradi4g08030.1
A_comp123044_c0_seq1	B_comp30946_c0_seq1	D_comp93096_c0_seq1	A01_035973153	B01_035973153	D01_035973153	1.4866	3.68334	4.53459	A-	Bradi2g24100.1	inorganic diphosphatase activity (Blast2GO)
A_comp123054_c0_seq1	B_comp13648_c1_seq3	D_comp70636_c0_seq1	A04_011397347	B04_011397347	D04_011397347	3.63406	3.72108	4.36094	D+	Bradi4g21150.1
A_comp123056_c0_seq1	B_comp21205_c0_seq2	D_comp148684_c0_seq1	A06_012953086	B06_012953047	D06_012953086	0.73969	0.704832	1.15218	D+	Bradi3g46610.1	ubiquitin-specific protease activity (Blast2GO)
A_comp123060_c0_seq1	B_comp17054_c0_seq2	D_comp72851_c0_seq1	A05_025267915	B05_025267915	D05_025267915	1.56371	0.341965	1.37167	B-	Bradi1g13920.1
A_comp12308_c0_seq1	B_comp3728_c0_seq1	D_comp18188_c0_seq1	A06_001947081	B06_001947081	D06_001947081	7.70903	9.76185	7.01225	B+	Bradi3g03040.1
A_comp123104_c0_seq1	B_comp20036_c0_seq3	D_comp88957_c0_seq1	A07_000527236	B07_000527236	D07_000527236	0.53045	1.05828	0.609321	B+	Bradi1g53190.1
A_comp12315_c0_seq1	B_comp1536_c0_seq4	D_comp15695_c1_seq1	A03_023803381	B03_023801189	D03_023803381	9.17118	6.1662	8.66954	B-	Bradi2g51630.1	aspartic-type endopeptidase activity (Blast2GO)
A_comp12317_c0_seq1	B_comp2056_c2_seq1	D_comp11024_c0_seq8	A04_020246986	B04_020246986	D04_020246986	5.91876	35.9792	5.70465	B+	Bradi4g14940.1
A_comp123197_c0_seq1	B_comp19637_c0_seq1	D_comp101211_c0_seq1	A05_011540892	B05_011540892	D05_011540892	0.972221	1.01947	0.814868	D-	Bradi4g44420.1
A_comp1233_c1_seq1	B_comp639_c0_seq2	D_comp1942_c0_seq1	A02_030735075	B06_005231125	D02_030735052	77.1415	26.3101	88.1837	B-	Bradi5g08480.1
A_comp123328_c0_seq1	B_comp14573_c0_seq2	D_comp219395_c0_seq1	A01_037523396	B01_037523396	D01_037523396	1.42175	1.27846	0.765492	D-	Bradi2g22850.1	Rab GTPase binding (Blast2GO)
A_comp12335_c0_seq1	B_comp6897_c0_seq1	D_comp20221_c0_seq1	A07_009481490	B07_009480845	D07_009481490	14.3839	0.474198	1.1931	A+	Bradi3g38450.1	antiporter activity (Blast2GO)
A_comp1234_c0_seq1	B_comp9239_c0_seq11	D_comp76188_c0_seq1	A07_000227115	B07_000227115	D07_000227115	0.35499	0.77846	0.356677	B+	Bradi1g53560.1	UDP-galactose:glucosylceramide beta-1,4-galactosyltransferase activity (Blast2GO)
A_comp12347_c0_seq1	B_comp4754_c0_seq8	D_comp24064_c0_seq1	A05_000436256	B05_000436006	D05_000436256	2.30278	0.354307	2.24558	B-	Bradi4g00860.1
A_comp12347_c1_seq5	B_comp11321_c0_seq1	D_comp34825_c0_seq8	A05_000433002	B05_000433011	D05_000432994	0.865472	0.472775	0.608234	A+	Bradi4g00860.1
A_comp12347_c1_seq6	B_comp8130_c0_seq1	D_comp85949_c0_seq1	A05_000435366	B05_000435375	D05_000435387	1.00186	2.09872	0.917879	B+	Bradi4g00860.1
A_comp12368_c0_seq1	B_comp3604_c1_seq8	D_comp22035_c0_seq1	A01_019724900	B03_015639131	D03_015639131	3.10963	4.40801	2.41518	B+	Bradi2g14500.1
A_comp12375_c0_seq1	B_comp3955_c2_seq1	D_comp30759_c0_seq1	A01_035650515	B01_035607843	D01_035607903	1.55724	2.32491	2.30058	A-	Bradi2g24430.1	phosphatidylcholine transmembrane transporter activity (Blast2GO)
A_comp12381_c0_seq1	B_comp3090_c0_seq1	D_comp13114_c0_seq1	A01_010444676	B01_010444669	D01_010444668	10.9152	6.43345	6.54259	A+	Bradi3g28340.1	RNA 7-methylguanosine cap binding (Blast2GO)
A_comp12390_c0_seq1	B_comp5410_c0_seq4	D_comp24332_c0_seq1	A07_042030384	B07_042030384	D07_042030384	6.15787	9.49706	10.5843	A-	Bradi1g33310.1	GTPase activity (Blast2GO)
A_comp12391_c0_seq1	B_comp1069_c0_seq3	D_comp8358_c0_seq1	A02_012700662	B02_012700657	D02_012702880	10.3862	11.2963	12.9404	D+	Bradi1g24150.1
A_comp123964_c0_seq1	B_comp16338_c0_seq1	D_comp98274_c0_seq2	A01_043292161	B01_043299251	D01_043292161	1.25452	1.28916	0.626781	D-	Bradi2g16600.1	SUMO ligase activity (Blast2GO)
A_comp124065_c1_seq1	B_comp12553_c0_seq4	D_comp156786_c0_seq2	A05_004658914	B05_004658914	D05_004658994	0.642404	0.468947	0.485966	A+	Bradi4g05550.1	mannose-ethanolamine phosphotransferase activity (Blast2GO)
A_comp12423_c1_seq6	B_comp12841_c0_seq2	D_comp77426_c0_seq1	A07_045832672	B06_002196219	D06_002196219	0.761186	0.873652	2.84346	D+	Bradi1g29520.1	delta24-sterol reductase activity, FAD binding (Blast2GO)
A_comp124256_c0_seq1	B_comp20581_c0_seq1	D_comp165016_c0_seq1	A01_037290976	B01_037290976	D01_037290976	0.807531	1.55966	1.60167	A-	Bradi2g23030.1
A_comp12427_c0_seq1	B_comp3965_c0_seq12	D_comp8586_c0_seq1	A07_041318604	B07_041318596	D07_041318582	8.56394	7.14455	7.38015	A+	Bradi1g33980.1	zinc ion binding (Blast2GO)
A_comp124334_c0_seq1	B_comp20182_c0_seq1	D_comp120184_c0_seq1	A04_029210188	B04_029210207	D04_029210160	1.04836	0.538496	0.886297	B-	-
A_comp124399_c0_seq1	B_comp14933_c0_seq1	D_comp111103_c0_seq2	A05_020872713	B05_020872736	D05_020872631	1.51305	1.22473	0.463424	D-	-
A_comp12442_c0_seq1	B_comp4363_c1_seq2	D_comp12363_c0_seq2	A05_015041002	B05_015041002	D05_015041002	16.654	10.7063	12.3	A+	Bradi4g28310.1	acetyl-CoA C-acyltransferase activity (Blast2GO)
A_comp124422_c0_seq1	B_comp15105_c0_seq1	D_comp138915_c0_seq1	A01_010619720	B01_010619720	D01_010619720	1.77503	1.46196	1.51087	A+	Bradi3g28490.1
A_comp12444_c0_seq1	B_comp13264_c0_seq1	D_comp54272_c0_seq1	A03_000511764	B03_000511766	D03_000511766	5.2284	4.79776	1.87591	D-	Bradi4g38630.1
A_comp12446_c0_seq1	B_comp9896_c0_seq2	D_comp38468_c0_seq1	A05_010014825	B05_010014793	D05_010014825	1.79318	1.31151	1.1135	A+	Bradi4g42240.1
A_comp12448_c0_seq1	B_comp5977_c0_seq2	D_comp22575_c0_seq1	A07_000212503	B07_000211603	D07_000212503	8.62909	7.46106	7.65091	A+	Bradi1g53580.1
A_comp124579_c0_seq1	B_comp21376_c0_seq1	D_comp35833_c0_seq1	A05_000661940	B05_000661940	D05_000661923	1.32753	1.23419	2.29638	D+	Bradi4g01080.1
A_comp12460_c0_seq1	B_comp2835_c0_seq3	D_comp12861_c0_seq1	A05_001259893	B05_001259893	D05_001259893	11.6776	9.6013	11.4386	B-	Bradi4g01920.1	ATP binding (Blast2GO)
A_comp12468_c0_seq1	B_comp6795_c1_seq1	D_comp13092_c0_seq1	A03_027463060	B03_027463060	D03_027463060	2.43295	1.06173	2.22153	B-	Bradi2g56540.2
A_comp12469_c0_seq2	B_comp2464_c1_seq2	D_comp5976_c0_seq1	A04_021411085	B04_021411085	D04_021411085	10.6422	13.0802	12.5641	A-	Bradi4g13940.1	serine-tRNA ligase activity, ATP binding (Blast2GO)
A_comp124744_c0_seq3	B_comp21750_c0_seq2	D_comp292396_c0_seq1	A06_021732702	B06_021732702	D06_021732702	0.380951	0.48662	0.316823	B+	Bradi3g53950.1	zinc ion binding (Blast2GO)
A_comp12478_c0_seq2	B_comp4170_c1_seq5	D_comp15593_c0_seq1	A07_038033590	B07_038033619	D07_038033512	2.28117	4.6623	4.47479	A-	Bradi1g48440.1	aminopeptidase activity (Blast2GO)
A_comp124910_c0_seq1	B_comp19021_c0_seq7	D_comp104060_c0_seq1	A03_007231710	B03_007232260	D03_007231710	0.727461	0.567874	0.613257	A+	Bradi2g08920.2	zinc ion binding (Blast2GO)
A_comp124997_c0_seq2	B_comp16778_c0_seq1	D_comp71429_c0_seq1	A05_009757080	B05_009757080	D05_009757080	0.968619	1.76942	1.1982	B+	Bradi4g41970.2
A_comp124999_c0_seq1	B_comp19020_c0_seq1	D_comp194316_c0_seq1	A03_007973073	B03_007973073	D03_007973073	2.19322	1.65152	2.09559	B-	Bradi2g09720.1
A_comp1250_c1_seq1	B_comp2607_c0_seq1	D_comp4428_c0_seq1	A02_009386332	B04_027950426	D04_027950426	15.3631	22.0511	15.2681	B+	Bradi1g20100.1
A_comp125109_c0_seq1	B_comp17814_c0_seq2	D_comp60184_c0_seq1	A06_017036016	B06_017036016	D06_017036008	0.621028	0.527413	1.42903	D+	Bradi5g18640.1	zf-Dof
A_comp125152_c0_seq1	B_comp3998_c0_seq2	D_comp39483_c0_seq1	A06_006406565	B06_006406418	D06_006406417	26.8717	7.24108	7.36951	A+	Bradi2g51530.1	delta24-sterol reductase activity, FAD binding (Blast2GO)
A_comp125154_c0_seq1	B_comp22931_c0_seq1	D_comp339827_c0_seq1	A07_019526248	B07_019526160	D07_019526505	0.947465	0.582214	0.592578	A+	Bradi3g16120.1	zinc ion binding (Blast2GO)
A_comp1252_c0_seq1	B_comp1005_c0_seq1	D_comp2474_c1_seq1	A06_002589007	B06_002589239	D06_002589941	19.2694	18.5679	10.256	D-	-
A_comp125270_c0_seq1	B_comp28646_c0_seq3	D_comp253746_c0_seq1	A05_029093696	B05_029092077	D05_029092091	1.22514	0.457063	0.318727	A+	Bradi1g06780.1
A_comp125342_c0_seq1	B_comp16272_c0_seq1	D_comp94295_c0_seq1	A02_008636277	B02_008636275	D02_008636302	3.45485	1.95618	4.19868	B-	Bradi1g19160.1
A_comp125342_c0_seq5	B_comp21996_c0_seq1	D_comp359400_c0_seq1	A03_012078115	B03_012077720	D03_012078401	2.6263	0.827695	1.29088	A+	Bradi2g13600.1
A_comp125389_c0_seq1	B_comp17959_c0_seq4	D_comp371563_c0_seq1	A04_031961024	B04_031961918	D04_031961084	1.03466	0.406514	0.539706	A+	Bradi1g66000.1
A_comp12544_c0_seq1	B_comp3739_c0_seq3	D_comp4179_c0_seq1	A07_023719307	B07_023719307	D07_023719267	7.14516	6.58803	21.4746	D+	Bradi1g36950.1
A_comp125600_c0_seq1	B_comp6037_c0_seq4	D_comp111960_c0_seq1	A02_036610250	B02_036610193	D02_036610221	1.87111	0.922493	1.71096	B-	Bradi5g13500.1
A_comp12572_c0_seq1	B_comp6314_c0_seq1	D_comp38760_c0_seq1	A06_012389419	B06_012389226	D06_012389226	7.29871	4.31325	6.40457	B-	Bradi3g45940.1	voltage-gated chloride channel activity (Blast2GO)
A_comp125744_c0_seq1	B_comp13064_c0_seq1	D_comp255089_c0_seq1	A04_037515854	B04_037515854	D04_037517789	1.1902	4.07902	1.10642	B+	Bradi1g72750.1	tubulin-tyrosine ligase activity (Blast2GO)
A_comp125845_c0_seq1	B_comp13813_c0_seq1	D_comp93814_c0_seq1	A02_047044641	B02_047044641	D02_047044528	0.618068	0.614709	1.32771	D+	Bradi5g26520.2	aminopeptidase activity (Blast2GO)
A_comp125905_c0_seq1	B_comp16762_c0_seq1	D_comp50816_c0_seq2	A06_017236029	B06_017236056	D06_017236052	0.936839	0.814573	0.371007	D-	-
A_comp125911_c0_seq1	B_comp9424_c0_seq1	D_comp21389_c0_seq7	A05_011206363	B05_011206363	D05_011206363	0.724792	0.774508	0.470742	D-	Bradi4g30220.1
A_comp125940_c0_seq1	B_comp21170_c0_seq3	D_comp95959_c0_seq1	A03_000298050	B03_000298090	D03_000314791	0.725605	0.517286	0.66729	B-	Bradi2g00630.1
A_comp125961_c0_seq1	B_comp17074_c0_seq2	D_comp97624_c0_seq1	A04_039939466	B04_039942271	D04_039939466	0.895209	0.723257	0.962614	B-	Bradi1g75750.1	U-box, subfamily WD domain, U-Box domain containing protein
A_comp125967_c0_seq1	B_comp14507_c0_seq2	D_comp158681_c0_seq1	A04_003245427	B04_003245418	D04_003247239	1.12053	1.47688	1.0376	B+	Bradi1g10040.1
A_comp126_c0_seq1	B_comp93_c0_seq4	D_comp127_c0_seq1	A04_027228100	B01_030401653	D04_027228235	432.113	207.84	418.368	B-	-
A_comp126043_c0_seq1	B_comp10529_c0_seq2	D_comp100407_c0_seq1	A07_002667223	B07_002667223	D07_002667223	1.18446	2.17226	1.29147	B+	Bradi1g50850.1
A_comp126071_c0_seq1	B_comp30672_c0_seq1	D_comp156938_c0_seq1	A03_015565010	B03_015565010	D03_015565010	1.34981	1.01237	0.914687	A+	Bradi2g42450.1	5S rRNA binding (Blast2GO)
A_comp12610_c0_seq1	B_comp11116_c0_seq1	D_comp18633_c0_seq1	A01_036195116	B01_036195116	D01_036195211	2.28491	1.77198	4.17475	D+	Bradi2g23930.1	ferrous iron binding (Blast2GO)
A_comp12611_c0_seq1	B_comp9091_c0_seq5	D_comp39271_c0_seq1	A05_031819549	B05_031819503	D05_031819496	4.50643	6.00369	7.09174	A-	Bradi1g02810.1	galactokinase activity, ATP binding (Blast2GO)
A_comp126270_c0_seq1	B_comp40189_c0_seq1	D_comp378689_c0_seq1	A02_011324513	B02_011324513	D02_011326214	1.26946	0.574957	0.50543	A+	Bradi1g22500.1	NBS LRR
A_comp126302_c0_seq1	B_comp28109_c0_seq1	D_comp231502_c0_seq1	A06_016736242	B06_016736069	D06_016735992	1.03365	0.55873	0.586326	A+	Bradi3g51120.1
A_comp12632_c0_seq1	B_comp3733_c0_seq3	D_comp9265_c0_seq4	A06_003902448	B06_003902447	D06_003902448	10.3974	12.1973	9.6037	B+	Bradi3g05520.1	protein kinase family protein, putative, expressed, subfamily Raf
A_comp12633_c0_seq1	B_comp11514_c0_seq1	D_comp17039_c0_seq1	A03_022644168	B03_022644417	D03_022644182	3.10478	1.71729	1.80485	A+	Bradi2g50120.1	auxin response factor (ARF)
A_comp12648_c0_seq1	B_comp1570_c0_seq1	D_comp31290_c0_seq1	A05_030929171	B05_030929171	D05_030929171	6.95387	6.45648	3.76397	D-	Bradi1g04120.2	KH domain-containing protein similar to putative KH domain-containing quaking protein, putative [Arabidopsis thaliana] AT1G09660
A_comp126607_c0_seq1	B_comp19850_c0_seq2	D_comp95420_c1_seq1	A01_013287536	B01_013287548	D01_013287465	1.1723	0.922541	1.11791	B-	Bradi3g30400.1
A_comp12664_c0_seq4	B_comp3865_c0_seq2	D_comp16331_c0_seq2	A06_006466363	B06_006466363	D06_006466363	3.49089	2.119	2.04073	A+	Bradi3g08290.1	hydrogen-exporting ATPase activity, phosphorylative mechanism, hydrogen ion transporting ATPase activity, rotational mechanism (Blast2GO)
A_comp12667_c0_seq1	B_comp6051_c0_seq1	D_comp25068_c0_seq1	A03_005844578	B04_029022071	D04_029022071	6.13423	9.56947	5.70146	B+	Bradi1g18160.1
A_comp12687_c0_seq1	B_comp3681_c0_seq1	D_comp13521_c0_seq1	A06_016043118	B06_016043118	D06_016043118	2.62939	1.46252	1.61601	A+	Bradi3g50310.1	serine/threonine-protein kinase, putative, expressed, subfamily CLK(CMGC_5)_CLK2_like
A_comp1269_c0_seq1	B_comp482_c0_seq1	D_comp1119_c0_seq1	A07_000283726	B07_000283726	D07_000283848	26.796	61.3701	30.0489	B+	Bradi1g53470.1
A_comp12692_c0_seq1	B_comp5734_c0_seq3	D_comp19348_c0_seq1	A07_041498875	B07_041498875	D07_041498875	13.9536	10.6197	11.397	A+	Bradi1g33850.1	DNA-directed RNA polymerase activity (Blast2GO)
A_comp12699_c0_seq1	B_comp5601_c0_seq3	D_comp30645_c0_seq1	A05_029127709	B05_029126666	D05_029126876	4.46763	5.0979	9.75941	D+	Bradi1g06700.1
A_comp127_c1_seq1	B_comp69_c1_seq5	D_comp191_c0_seq1	A07_021377017	B07_021377029	D07_021377029	389.762	233.852	173.392	A+	Bradi3g13970.1
A_comp1270_c0_seq1	B_comp799_c0_seq2	D_comp1238_c0_seq1	A05_019259235	B05_019259012	D05_019259022	45.7531	33.6219	50.1718	B-	Bradi4g32190.1
A_comp12709_c0_seq1	B_comp4161_c0_seq2	D_comp20427_c0_seq1	A02_015562072	B02_015562072	D02_015562072	5.8129	4.92277	4.88306	A+	Bradi1g27180.1
A_comp127129_c0_seq1	B_comp12649_c0_seq4	D_comp158010_c0_seq1	A02_038759690	B02_038759357	D02_038759749	1.52217	0.620072	1.2974	B-	Bradi5g15790.1	CAMK_CAMK_like.46 - CAMK includes calcium/calmodulin depedent protein kinases, expressed, subfamily CAMK_like(CAMK_1)
A_comp12713_c0_seq1	B_comp2114_c0_seq1	D_comp11317_c0_seq1	A01_041335972	B01_041335972	D01_041335972	7.15358	8.43416	10.2717	D+	Bradi2g18630.1	voltage-gated anion channel activity (Blast2GO)
A_comp12717_c0_seq1	B_comp6847_c0_seq1	D_comp71613_c0_seq1	A06_020581138	B06_020581138	D06_020581138	6.07613	2.2261	1.64962	A+	Bradi3g58150.1
A_comp12724_c0_seq1	B_comp2195_c0_seq1	D_comp20473_c0_seq1	A06_008087519	B06_008087519	D06_008087394	4.8508	9.68299	4.85338	B+	Bradi3g09890.1	calcium channel activity (Blast2GO)
A_comp12735_c0_seq1	B_comp2510_c0_seq1	D_comp14145_c0_seq1	A05_002482336	B05_002482336	D05_002482336	10.573	7.82108	8.20465	A+	Bradi4g03130.1
A_comp12747_c0_seq1	B_comp3193_c0_seq1	D_comp11409_c0_seq1	A04_031911584	B04_031911584	D04_031911584	10.6453	7.97119	9.55635	B-	Bradi1g65950.2	CDP-diacylglycerol-glycerol-3-phosphate 3-phosphatidyltransferase activity, cardiolipin synthase activity (Blast2GO)
A_comp12752_c0_seq1	B_comp3678_c0_seq2	D_comp27769_c0_seq1	A01_040540154	B01_040540187	D01_040539518	3.27152	1.04529	3.59758	B-	Bradi2g19680.1	cyclic-nucleotide phosphodiesterase activity (Blast2GO)
A_comp12753_c0_seq1	B_comp4764_c0_seq3	D_comp10486_c0_seq1	A07_021539917	B07_021539917	D07_021539917	11.8165	9.63979	8.82635	A+	Bradi3g13740.1	RRM domain containing protein similar to RNA-binding protein, putative, similar to RNA-binding protein, CTC-interacting domain 8, CID8, [Arabidopsis thaliana] AT1G53650
A_comp12755_c0_seq1	B_comp1883_c0_seq2	D_comp9464_c0_seq1	A01_017452218	B01_017452216	D01_017452281	15.2371	14.9503	16.9997	D+	Bradi3g34260.1	glycerol-3-phosphate O-acyltransferase activity (Blast2GO)
A_comp127570_c0_seq1	B_comp30978_c0_seq1	D_comp348144_c0_seq1	A03_004381941	B03_004381941	D03_004381518	0.66285	0.717037	0.344754	D-	Bradi2g04620.1	iron ion binding (Blast2GO)
A_comp127654_c0_seq1	B_comp20108_c0_seq2	D_comp194456_c0_seq1	A07_002706286	B04_009311342	D07_002706316	0.967218	0.544137	0.508898	A+	Bradi1g50950.2	tRNA-specific adenosine deaminase activity (Blast2GO)
A_comp12768_c0_seq1	B_comp2551_c0_seq1	D_comp11796_c0_seq1	A05_021644325	B05_021644163	D05_021644287	11.8717	5.30054	12.7686	B-	Bradi3g41420.1	palmitoyltransferase activity (Blast2GO)
A_comp12771_c1_seq1	B_comp4062_c0_seq2	D_comp10665_c0_seq3	A05_012084626	B05_012084462	D05_012084627	4.32168	7.4916	4.13483	B+	Bradi4g45240.1	RRM domain containing protein similar to RNA recognition motif containing protein, [Oryza sativa] LOC_Os12g01190
A_comp127762_c0_seq1	B_comp11303_c0_seq1	D_comp77343_c0_seq1	A05_010711275	B05_010711275	D05_010711285	1.00039	1.45672	0.937042	B+	Bradi4g43220.1
A_comp12791_c1_seq1	B_comp3588_c1_seq2	D_comp8454_c0_seq1	A02_046655031	B02_046655021	D02_046655021	5.10801	3.91447	10.6245	D+	Bradi5g25970.1
A_comp127913_c0_seq1	B_comp16332_c0_seq2	D_comp51075_c0_seq1	A01_015533431	B01_015536117	D01_015533350	1.36787	0.791394	0.702335	A+	Bradi3g32390.1	tetracycline:hydrogen antiporter activity (Blast2GO)
A_comp12795_c0_seq1	B_comp1091_c0_seq1	D_comp4737_c0_seq1	A01_040386757	B01_040386757	D01_040386757	2.59289	3.19633	11.3786	D+	Bradi2g19830.1	acetylserotonin O-methyltransferase activity (Blast2GO)
A_comp12795_c0_seq2	B_comp1091_c0_seq2	D_comp4737_c0_seq2	A01_040386785	B01_040386784	D01_040386785	1.99045	1.45654	5.66575	D+	Bradi2g19830.1	acetylserotonin O-methyltransferase activity (Blast2GO)
A_comp127964_c0_seq1	B_comp34568_c0_seq1	D_comp516860_c0_seq1	A03_003703614	B03_003703614	D03_003703614	2.12405	2.47073	1.03369	D-	Bradi2g05350.1
A_comp128031_c0_seq1	B_comp26174_c0_seq4	D_comp87344_c0_seq1	A02_017926715	B02_017928832	D02_017926715	1.64418	1.33022	2.73328	D+	Bradi1g54570.1	protein kinase binding (Blast2GO)
A_comp12809_c0_seq1	B_comp14997_c0_seq2	D_comp30431_c0_seq1	A05_008940264	B05_008940757	D05_008937985	2.98372	0.419104	3.31456	B-	Bradi4g40970.1
A_comp1281_c0_seq1	B_comp624_c0_seq2	D_comp866_c0_seq1	A06_012505132	B06_012502094	D06_012505132	47.8269	39.7906	39.2959	A+	Bradi3g46080.1	2-hydroxy-3-oxopropionate reductase activity, 3-hydroxyisobutyrate dehydrogenase activity, phosphogluconate dehydrogenase (decarboxylating) activity (Blast2GO)
A_comp128271_c0_seq1	B_comp10325_c0_seq1	D_comp29752_c0_seq1	A05_015122156	B05_015122156	D05_015122156	2.64753	4.95852	6.11382	A-	Bradi4g28350.1	cysteine-type endopeptidase activity (Blast2GO)
A_comp128389_c0_seq1	B_comp12888_c0_seq1	D_comp58886_c0_seq1	A07_003383002	B07_003383002	D07_003383129	1.43933	0.674328	1.6963	B-	Bradi1g49660.1
A_comp128627_c0_seq1	B_comp1126_c0_seq1	D_comp144258_c0_seq1	A03_024333093	B03_024333093	D03_024333093	0.558189	2.26201	1.06578	B+	Bradi2g52350.1	acetyl-CoA C-acyltransferase activity (Blast2GO)
A_comp12864_c0_seq1	B_comp5622_c1_seq2	D_comp16215_c0_seq1	A05_014681533	B05_014681533	D05_014681533	5.5345	4.073	4.87764	B-	Bradi3g34680.1	iron ion binding (Blast2GO)
A_comp1287_c0_seq1	B_comp438_c0_seq2	D_comp994_c0_seq1	A03_027785361	B03_027785401	D03_027785488	16.9229	22.8163	27.4241	A-	Bradi2g24880.1
A_comp128702_c0_seq1	B_comp17170_c0_seq1	D_comp80966_c0_seq1	A07_043057640	B07_043057640	D07_043057640	1.37111	1.12258	2.04377	D+	Bradi1g32500.2
A_comp128708_c0_seq1	B_comp26170_c0_seq2	D_comp128701_c0_seq1	A03_029771744	B03_029771744	D03_029771744	0.603807	1.03636	1.07976	A-	Bradi2g59490.1	aspartate kinase activity (Blast2GO)
A_comp128742_c0_seq1	B_comp30325_c0_seq1	D_comp309607_c0_seq1	A04_040164760	B04_040164827	D04_040165753	0.984994	0.4529	0.841511	B-	Bradi1g75450.1
A_comp128773_c0_seq1	B_comp11886_c0_seq2	D_comp225988_c0_seq1	A03_027316419	B03_027316496	D03_027322951	1.02894	0.338169	0.895265	B-	Bradi2g56370.1	symporter activity (Blast2GO)
A_comp12884_c0_seq1	B_comp2152_c0_seq1	D_comp3969_c0_seq1	A04_033432988	B04_033432982	D04_033433008	22.6991	10.5576	12.0147	A+	Bradi1g67760.1
A_comp128911_c0_seq1	B_comp22809_c0_seq1	D_comp162781_c0_seq1	A07_020881727	B07_020881727	D07_020881727	1.28363	0.591045	0.675304	A+	Bradi3g14520.2
A_comp128957_c0_seq1	B_comp17169_c0_seq2	D_comp105949_c0_seq1	A02_021174426	B02_021183993	D02_021183683	0.635048	0.666239	0.875856	D+	Bradi1g57380.1
A_comp129_c0_seq1	B_comp61_c0_seq2	D_comp147_c0_seq1	A01_013421655	B01_013421655	D01_013421655	570.734	746.092	591.807	B+	Bradi3g30500.1	aminomethyltransferase activity, glycine dehydrogenase (decarboxylating) activity (Blast2GO)
A_comp129007_c0_seq1	B_comp16206_c0_seq2	D_comp216392_c0_seq1	A04_033314349	B04_033314159	D04_033314314	2.34918	0.531426	1.86082	B-	Bradi1g67600.1
A_comp1291_c0_seq1	B_comp455_c0_seq1	D_comp3043_c0_seq1	A06_015103804	B06_015099096	D06_015099096	61.1413	49.0844	44.2209	A+	Bradi3g49230.1	adenosine kinase activity (Blast2GO)
A_comp129147_c0_seq1	B_comp19431_c0_seq1	D_comp107613_c0_seq1	A05_013537096	B05_013537090	D05_013537096	1.21167	1.24258	1.49742	D+	Bradi4g27130.1	GTPase activity (Blast2GO)
A_comp12918_c0_seq1	B_comp6332_c0_seq1	D_comp17418_c1_seq1	A01_041386807	B01_041386807	D01_041386807	6.86803	3.63341	6.23572	B-	Bradi2g18550.1	ATP binding (Blast2GO)
A_comp129273_c0_seq1	B_comp13651_c0_seq1	D_comp71008_c0_seq1	A02_012168624	B02_012168671	D02_012168671	0.50514	0.935311	1.14021	A-	Bradi1g23490.1	ATP-dependent 3'-5' DNA helicase activity (Blast2GO)
A_comp12928_c0_seq2	B_comp11356_c0_seq2	D_comp95653_c0_seq1	A07_021636064	B07_021636064	D07_021636064	0.545846	1.89101	1.62904	A-	Bradi3g13680.1	hydrogen ion transmembrane transporter activity (Blast2GO)
A_comp129323_c0_seq1	B_comp17335_c0_seq6	D_comp154321_c0_seq2	A01_040627166	B01_040627166	D01_040627164	0.355991	0.987289	0.362153	B+	Bradi2g19600.1
A_comp129326_c0_seq1	B_comp1469_c0_seq18	D_comp3061_c0_seq1	A05_007470574	B05_008831818	D05_008831873	0.37703	4.02079	4.8582	A-	-
A_comp12933_c0_seq9	B_comp7795_c0_seq2	D_comp32721_c0_seq1	A07_003994652	B07_003988393	D07_003986383	2.60351	5.76257	5.25046	A-	Bradi1g51210.1	histone acetyltransferase activity (Blast2GO)
A_comp12935_c0_seq1	B_comp4042_c0_seq1	D_comp7404_c0_seq1	A02_006121155	B02_006121188	D02_006121188	10.4267	10.8107	11.7746	D+	Bradi1g15880.1
A_comp12938_c0_seq1	B_comp3004_c0_seq2	D_comp6079_c0_seq1	A05_026960726	B05_026960726	D05_026960868	9.03855	9.77907	6.74218	D-	Bradi1g15560.1	metalloendopeptidase activity (Blast2GO)
A_comp129398_c0_seq1	B_comp4386_c0_seq1	D_comp57335_c0_seq2	A03_023114598	B03_023114598	D03_023114598	2.78064	2.75129	2.18661	D-	Bradi2g50750.1
A_comp1295_c0_seq1	B_comp595_c0_seq2	D_comp1328_c0_seq1	A01_043947095	B01_043946879	D01_043947052	52.4983	58.9343	70.5362	D+	Bradi2g15730.1	androgen receptor binding, GTPase activity (Blast2GO)
A_comp129568_c0_seq1	B_comp15893_c0_seq1	D_comp71884_c0_seq1	A06_013862505	B06_013862493	D06_013862564	2.04713	2.12257	2.53521	D+	Bradi3g47770.1
A_comp12958_c1_seq1	B_comp8005_c0_seq2	D_comp34343_c0_seq1	A04_027606720	B04_027606720	D04_027606720	7.99948	5.41914	4.81707	A+	Bradi1g61200.1	RRM domain containing protein similar to polypyrimidine tract-binding protein 1, AtPTB1, [Arabidopsis thaliana] AT3G01150
A_comp129628_c0_seq1	B_comp18866_c0_seq6	D_comp150453_c0_seq1	A02_018601367	B02_018605127	D02_018605127	0.758873	1.63788	0.740498	B+	Bradi1g55220.1
A_comp129648_c0_seq1	B_comp28285_c0_seq1	D_comp127402_c0_seq1	A07_005942774	B07_005942908	D07_005942774	1.27109	0.512517	0.707061	A+	-
A_comp129669_c0_seq1	B_comp16817_c0_seq2	D_comp78867_c0_seq1	A07_035080653	B07_035080653	D07_035080653	1.62286	1.13156	1.4921	B-	Bradi1g45820.1
A_comp129671_c0_seq1	B_comp12420_c0_seq1	D_comp121854_c0_seq1	A01_043962138	B01_043961954	D01_043962520	0.937934	0.60469	1.14583	B-	Bradi2g15700.1
A_comp129672_c0_seq1	B_comp17926_c0_seq1	D_comp90550_c0_seq1	A01_019509753	B01_019509753	D01_019509753	0.46466	0.569058	0.851402	D+	-
A_comp129742_c0_seq1	B_comp16576_c0_seq2	D_comp137452_c0_seq2	A05_009840383	B05_009840383	D05_009840383	0.910127	0.875114	0.469894	D-	Bradi4g42050.1
A_comp1298_c0_seq1	B_comp540_c0_seq2	D_comp1028_c0_seq1	A03_002634860	B03_002634860	D03_002634860	25.7161	27.3102	42.866	D+	Bradi2g03680.1	ATP binding (Blast2GO)
A_comp12980_c0_seq1	B_comp4013_c0_seq19	D_comp16862_c1_seq1	A07_037867223	B07_037867231	D07_037867223	9.01257	5.39115	4.52724	A+	Bradi1g48270.1
A_comp129808_c0_seq1	B_comp33578_c0_seq1	D_comp262722_c0_seq1	A01_013754962	B01_013754962	D01_013760658	0.441073	0.447824	0.749659	D+	Bradi3g30790.2
A_comp12984_c0_seq1	B_comp6434_c0_seq1	D_comp18081_c0_seq1	A02_039280427	B02_039280427	D02_039280427	4.11956	4.11592	5.53397	D+	Bradi5g16350.1
A_comp129962_c0_seq1	B_comp32293_c0_seq2	D_comp173043_c0_seq1	A05_032580146	B05_032577859	D05_032580146	0.828014	0.625255	0.848299	B-	Bradi1g01720.1
A_comp13002_c0_seq1	B_comp3945_c0_seq1	D_comp25172_c0_seq1	A07_032843150	B07_032839112	D07_032839112	5.03038	4.43101	2.71726	D-	Bradi1g43940.1	endonuclease activity, ribonuclease activity (Blast2GO)
A_comp13005_c0_seq1	B_comp6198_c0_seq2	D_comp21150_c0_seq1	A06_019664710	B06_019664872	D06_019664724	3.29645	1.44321	1.27944	A+	Bradi3g59440.1
A_comp13008_c0_seq1	B_comp4149_c0_seq3	D_comp12356_c0_seq1	A03_001554845	B03_001554900	D03_001554821	4.77304	6.02087	4.74803	B+	Bradi2g02100.1
A_comp130142_c0_seq1	B_comp19325_c0_seq1	D_comp150697_c0_seq1	A07_016759133	B07_016759133	D07_016759133	0.891079	1.12851	0.792751	B+	Bradi3g18560.1	F-Box
A_comp13016_c0_seq1	B_comp1577_c0_seq2	D_comp12746_c0_seq1	A07_003895343	B07_003895343	D07_003895370	3.3555	3.66358	5.90735	D+	Bradi1g51120.1	cytochrome-c oxidase activity (Blast2GO)
A_comp1302_c0_seq1	B_comp661_c0_seq1	D_comp3670_c0_seq1	A03_009260251	B03_009260251	D03_009260251	16.7097	16.1995	10.9997	D-	Bradi2g11060.1	histone deacetylase activity (Blast2GO)
A_comp13025_c0_seq1	B_comp3459_c0_seq2	D_comp6051_c0_seq1	A02_014198391	B02_014198882	D02_014193865	9.82587	11.7662	11.1847	A-	Bradi1g25790.1	O-acyltransferase activity, acetyltransferase activity (Blast2GO)
A_comp13046_c0_seq1	B_comp4663_c0_seq1	D_comp16085_c0_seq1	A05_019747388	B05_019747388	D05_019748614	3.67602	4.11741	10.9185	D+	Bradi4g32730.1	anion transmembrane transporter activity, antiporter activity (Blast2GO)
A_comp13053_c0_seq1	B_comp6072_c0_seq11	D_comp15761_c0_seq1	A07_035252742	B07_035252746	D07_035252742	11.7579	10.9274	9.7091	D-	Bradi1g45990.1
A_comp1306_c0_seq1	B_comp424_c0_seq2	D_comp1529_c0_seq1	A04_041644414	B04_041644168	D04_041644166	20.5168	35.4205	24.2897	B+	Bradi1g78660.1	4-alpha-hydroxytetrahydrobiopterin dehydratase activity (Blast2GO)
A_comp13065_c0_seq2	B_comp3012_c0_seq1	D_comp8487_c0_seq1	A03_017718181	B03_017718181	D03_017718181	6.65032	4.15436	4.93185	A+	Bradi2g44750.1
A_comp130651_c0_seq1	B_comp5943_c1_seq44	D_comp36184_c0_seq1	A07_045364884	B07_045365806	D07_045365394	1.44645	2.59711	1.31594	B+	Bradi1g30160.1
A_comp13073_c0_seq1	B_comp3527_c0_seq3	D_comp21952_c0_seq1	A05_031401342	B05_031401342	D05_031401342	10.2281	7.3945	7.77262	A+	Bradi1g03490.1	GTPase activity (Blast2GO)
A_comp131_c0_seq1	B_comp44_c0_seq1	D_comp112_c0_seq1	A02_035170196	B02_035170196	D02_035170196	340.923	589.519	393.403	B+	Bradi5g12150.1
A_comp131199_c0_seq1	B_comp20501_c0_seq1	D_comp169952_c0_seq1	A06_016954106	B06_016953114	D06_016952403	1.20414	0.78441	1.05733	B-	Bradi3g51400.1
A_comp131304_c0_seq1	B_comp51846_c0_seq1	D_comp123063_c0_seq1	A03_010070061	B03_010070027	D03_010070061	0.623806	0.485792	1.3652	D+	Bradi2g11740.1	S-adenosylmethionine-dependent methyltransferase activity (Blast2GO)
A_comp13133_c0_seq1	B_comp3488_c0_seq1	D_comp22577_c0_seq1	A02_046344326	B02_046344432	D02_046344765	10.2458	7.96166	10.5256	B-	Bradi5g25500.1
A_comp131353_c0_seq1	B_comp19237_c0_seq1	D_comp54729_c0_seq1	A01_041729616	B01_041729616	D01_041729616	0.383556	0.7569	0.372572	B+	-
A_comp131376_c0_seq1	B_comp19122_c0_seq1	D_comp121739_c0_seq1	A03_002949243	B03_002949243	D03_002949243	1.62019	0.835347	0.761388	A+	Bradi2g04220.1
A_comp13139_c0_seq1	B_comp6439_c0_seq2	D_comp20595_c0_seq1	A05_006069406	B05_006085268	D05_006085268	8.00631	2.86157	7.19633	B-	-
A_comp131537_c0_seq1	B_comp14243_c0_seq1	D_comp79102_c0_seq1	A01_024499167	B01_024499167	D01_024499167	0.673009	0.628286	0.897059	D+	Bradi2g33300.1	metalloendopeptidase activity (Blast2GO)
A_comp13169_c0_seq1	B_comp5360_c0_seq1	D_comp10494_c0_seq1	A05_011873160	B05_011873160	D05_011873160	6.30192	6.76904	9.00024	D+	Bradi4g44920.1
A_comp13174_c0_seq5	B_comp6089_c0_seq8	D_comp27544_c0_seq1	A07_045369896	B07_045369896	D07_045369896	0.52644	0.642566	4.71809	D+	Bradi1g30150.1
A_comp131790_c0_seq1	B_comp18550_c0_seq1	D_comp143216_c0_seq1	A01_032695833	B01_032695800	D01_032695877	0.785271	0.468337	0.477987	A+	-
A_comp131848_c0_seq1	B_comp21696_c0_seq2	D_comp99623_c0_seq1	A06_017680792	B06_017681045	D06_017681035	1.01844	0.762284	1.06511	B-	Bradi3g52200.1	N-acetylglucosaminyldiphosphodolichol N-acetylglucosaminyltransferase activity (Blast2GO)
A_comp131948_c0_seq1	B_comp12749_c0_seq1	D_comp87309_c0_seq1	A06_004757920	B06_004757895	D06_004759636	0.466036	0.665174	0.474727	B+	Bradi3g06580.1
A_comp13199_c0_seq1	B_comp1898_c2_seq1	D_comp23260_c0_seq1	A07_032888177	B07_032888193	D07_032888137	13.1794	16.5129	12.81	B+	Bradi1g43990.1
A_comp13201_c0_seq1	B_comp16421_c0_seq1	D_comp170807_c0_seq1	A07_023833957	B03_010687673	D07_023834303	0.432435	1.15774	0.349242	B+	Bradi2g12350.1
A_comp13212_c0_seq1	B_comp1390_c0_seq4	D_comp6332_c0_seq1	A05_023901730	B05_023901620	D05_023901641	10.2576	8.7235	12.2332	D+	Bradi4g37410.1
A_comp13215_c0_seq1	B_comp4850_c1_seq1	D_comp14265_c0_seq1	A03_002644214	B03_002646102	D03_002644206	10.6627	6.77414	9.76757	B-	Bradi2g39960.1
A_comp132234_c0_seq1	B_comp22549_c0_seq1	D_comp173535_c0_seq1	A07_029523381	B07_029523336	D07_029523827	1.19111	0.70025	0.529146	A+	Bradi1g41840.1
A_comp1323_c0_seq1	B_comp370_c0_seq8	D_comp3344_c0_seq1	A02_039561486	B02_039561428	D02_039561486	107.033	39.8011	105.653	B-	Bradi5g16720.1	galacturonate binding (Blast2GO)
A_comp1324_c0_seq1	B_comp760_c0_seq11	D_comp1602_c0_seq1	A01_039812209	B01_039811257	D01_039812209	20.6585	23.1708	29.0769	D+	Bradi2g20550.1	sulfite reductase (ferredoxin) activity (Blast2GO)
A_comp13248_c0_seq1	B_comp5041_c0_seq1	D_comp14511_c0_seq1	A01_033978031	B01_033978031	D01_033978031	11.8022	9.70549	8.9666	A+	Bradi2g25730.2	molybdenum ion binding (Blast2GO)
A_comp13249_c0_seq1	B_comp2940_c1_seq1	D_comp9149_c0_seq1	A04_036647811	B04_036647800	D04_036647893	10.2182	8.72582	13.3919	D+	Bradi1g71600.1
A_comp132514_c0_seq1	B_comp9715_c0_seq1	D_comp65836_c0_seq1	A03_026834221	B03_026833808	D03_026833808	0.624471	1.64204	1.52285	A-	Bradi2g55700.1
A_comp132546_c0_seq1	B_comp32625_c0_seq1	D_comp185809_c0_seq1	A05_005705258	B05_005705258	D05_005705608	0.835902	1.41891	1.24745	A-	Bradi4g06830.2
A_comp1327_c0_seq1	B_comp532_c0_seq2	D_comp975_c0_seq1	A06_020573199	B06_020573199	D06_020573199	38.4874	53.4187	38.7025	B+	Bradi3g58170.1
A_comp13270_c0_seq1	B_comp3754_c0_seq2	D_comp9081_c0_seq1	A05_027577495	B05_027577495	D05_027577444	14.4566	2.40207	1.69345	A+	Bradi1g08720.1
A_comp13277_c0_seq1	B_comp7720_c0_seq1	D_comp54351_c0_seq1	A01_032979270	B01_032979257	D01_032979253	2.75828	3.12459	4.14637	D+	Bradi2g26410.1
A_comp1329_c0_seq1	B_comp472_c0_seq2	D_comp671_c0_seq1	A01_024479896	B01_024479859	D01_024479858	274.222	38.6509	254.357	B-	Bradi2g33320.2
A_comp13294_c0_seq1	B_comp3111_c0_seq3	D_comp11881_c0_seq1	A05_005298920	B05_005298920	D05_005298920	8.01092	6.28293	8.64424	B-	Bradi4g06330.1	phospholipid:diacylglycerol acyltransferase activity, 1-acylglycerol-3-phosphate O-acyltransferase activity (Blast2GO)
A_comp13302_c0_seq1	B_comp5439_c0_seq1	D_comp32025_c0_seq1	A03_030898595	B03_030898595	D07_007572732	6.02914	3.79404	3.87204	A+	Bradi3g40790.1
A_comp133044_c0_seq1	B_comp6666_c0_seq1	D_comp98345_c0_seq1	A06_021627558	B06_021627422	D06_021627558	2.53012	8.19189	2.37173	B+	Bradi3g53830.1
A_comp133063_c0_seq1	B_comp19356_c0_seq1	D_comp8957_c1_seq1	A02_037437891	B02_037437915	D02_037437915	1.08115	0.735138	0.748569	A+	-
A_comp133085_c0_seq1	B_comp20362_c0_seq2	D_comp78976_c0_seq1	A06_021011462	B06_021011462	D06_021011463	0.889829	0.623685	0.99705	B-	Bradi3g57560.1
A_comp133119_c0_seq1	B_comp17006_c0_seq1	D_comp80392_c0_seq1	A01_002567755	B05_016508450	D01_002567931	0.399954	0.958752	0.332333	B+	-
A_comp133260_c0_seq1	B_comp68261_c0_seq1	D_comp375486_c0_seq1	A04_036276468	B04_036276683	D04_036276454	1.40691	1.29366	0.407213	D-	Bradi1g71110.1
A_comp133266_c0_seq1	B_comp14239_c0_seq1	D_comp81378_c0_seq1	A06_015547378	B06_015545060	D06_015545060	0.762531	0.8116	2.6012	D+	Bradi3g49800.1
A_comp13327_c0_seq1	B_comp5280_c0_seq2	D_comp13397_c0_seq1	A05_022172536	B05_022172536	D05_022172536	11.9988	12.8552	6.2809	D-	Bradi4g35380.1
A_comp133425_c0_seq1	B_comp19657_c0_seq3	D_comp173767_c0_seq1	A01_034705799	B01_034705819	D01_034710745	0.550787	0.365058	0.429771	A+	Bradi2g25260.1	serine-type endopeptidase activity (Blast2GO)
A_comp133526_c0_seq1	B_comp15854_c0_seq1	D_comp39335_c0_seq1	A04_030040907	B04_030040907	D04_030040976	1.04709	1.19194	0.805109	D-	Bradi1g63740.1
A_comp133628_c0_seq1	B_comp20625_c0_seq1	D_comp153729_c0_seq1	A03_024818484	B03_024818484	D03_024818484	0.864362	0.668065	0.783064	B-	Bradi2g53000.1
A_comp13377_c0_seq1	B_comp4264_c0_seq4	D_comp1965_c18_seq68	A02_020396446	B02_020396446	D02_020396446	9.25278	8.49063	6.17631	D-	Bradi1g56780.1	ubiquitin-specific protease activity (Blast2GO)
A_comp133789_c0_seq1	B_comp25272_c0_seq1	D_comp290906_c0_seq1	A03_027808422	B03_027808420	D03_027808422	0.839954	0.885537	0.628676	D-	Bradi2g57010.1	histone methyltransferase activity (Blast2GO)
A_comp133845_c0_seq1	B_comp54741_c0_seq1	D_comp87406_c0_seq1	A06_000928259	B06_000928259	D06_000928259	1.35025	1.00144	4.29242	D+	Bradi3g01470.1	aminoacylase activity, catalase activity (Blast2GO)
A_comp13388_c0_seq1	B_comp325_c0_seq1	D_comp13976_c0_seq1	A01_026940359	B01_026940335	D01_026941632	9.22228	6.77617	8.91753	B-	Bradi2g31120.3
A_comp133985_c0_seq1	B_comp48636_c0_seq1	D_comp148912_c0_seq1	A03_031079870	B03_031084210	D03_031081291	0.99346	2.95622	0.739633	B+	Bradi2g61370.1	guanine/thymine mispair binding, dinucleotide insertion or deletion binding, loop DNA binding, single base insertion or deletion binding (Blast2GO)
A_comp134008_c0_seq1	B_comp10829_c0_seq2	D_comp16758_c0_seq1	A04_031180989	B04_031180989	D04_031180989	2.02512	1.3998	1.41428	A+	Bradi1g64940.2	zinc ion binding (Blast2GO)
A_comp1341258_c0_seq1	B_comp11571_c1_seq12	D_comp255254_c0_seq1	A02_014613133	B02_014613010	D02_014613113	3.03867	1.98601	8.14438	D+	Bradi1g26260.1
A_comp134219_c0_seq1	B_comp12834_c0_seq3	D_comp100205_c0_seq1	A04_030062838	B04_030062838	D04_030062994	1.59797	1.80972	4.17824	D+	Bradi1g63780.1
A_comp13427_c0_seq26	B_comp3382_c0_seq1	D_comp10080_c0_seq1	A02_041715181	B02_041715181	D02_041715181	15.8941	6.40767	15.388	B-	Bradi5g19160.1	mechanically-gated ion channel activity (Blast2GO)
A_comp134376_c0_seq1	B_comp13777_c0_seq1	D_comp156422_c0_seq1	A03_005147266	B03_005147260	D03_005147251	1.40529	1.59235	0.811781	D-	Bradi2g07100.1
A_comp13443_c0_seq2	B_comp5333_c0_seq1	D_comp31717_c0_seq1	A03_006866692	B03_006866864	D03_006866737	3.71895	3.97562	7.32997	D+	Bradi2g08500.1	protein kinase C activity (Blast2GO)
A_comp13443_c0_seq29	B_comp5471_c1_seq3	D_comp31863_c0_seq16	A07_018676218	B07_018673850	D07_018673850	1.57542	4.45684	1.36623	B+	Bradi3g16990.1
A_comp134452_c0_seq1	B_comp15948_c0_seq1	D_comp151762_c0_seq1	A01_037342190	B01_037342190	D01_037341786	0.951744	0.510516	0.315231	A+	Bradi2g22960.1	histone-lysine N-methyltransferase activity (Blast2GO)
A_comp134531_c0_seq1	B_comp15861_c0_seq1	D_comp88563_c0_seq1	A02_008861308	B02_008859819	D02_008861308	1.13962	1.9087	1.31188	B+	Bradi1g19480.1	adenylate kinase activity (Blast2GO)
A_comp13457_c0_seq1	B_comp4091_c0_seq4	D_comp17340_c0_seq1	A03_015151644	B03_015151885	D03_015151888	6.95641	5.67809	6.17238	A+	Bradi2g42060.2
A_comp13460_c0_seq1	B_comp6069_c0_seq1	D_comp21582_c0_seq1	A04_019237358	B04_019237355	D04_019237358	9.52587	12.6468	9.71391	B+	Bradi4g16000.1	RING, subfamily zinc finger, C3HC4 type domain containing protein
A_comp134752_c0_seq1	B_comp7801_c0_seq2	D_comp103299_c0_seq1	A01_041853348	B01_041853348	D01_041853355	1.38637	1.23229	1.74038	D+	Bradi2g18000.2	histone lysine N-methyltransferase activity (H3-K4 specific) (Blast2GO)
A_comp134770_c0_seq1	B_comp20418_c0_seq3	D_comp114151_c0_seq1	A02_041857096	B02_041859033	D02_041857085	2.48179	0.927724	1.26593	A+	Bradi5g21840.1
A_comp13482_c0_seq1	B_comp3572_c0_seq1	D_comp28131_c0_seq1	A07_014001830	B07_014001830	D07_014001830	7.4576	7.29463	2.84629	D-	Bradi3g20810.1	alcohol dehydrogenase activity, zinc-dependent, aldehyde reductase activity, receptor antagonist activity, hydroxymethylfurfural reductase (NADH) activity (Blast2GO)
A_comp13487_c0_seq1	B_comp1663_c0_seq2	D_comp7330_c0_seq1	A03_023107408	B03_023107408	D03_023107408	4.85332	7.95898	7.40431	A-	Bradi2g50720.1
A_comp134937_c0_seq1	B_comp18077_c0_seq1	D_comp63895_c0_seq1	A06_000965642	B06_000965584	D06_000965642	0.48079	0.772578	0.83605	A-	-
A_comp135043_c0_seq1	B_comp10553_c0_seq2	D_comp327778_c0_seq1	A05_032952347	B05_032952209	D05_032952606	1.1361	4.28391	1.48349	B+	Bradi1g01150.1
A_comp135055_c0_seq1	B_comp15857_c0_seq16	D_comp72934_c0_seq1	A01_041719294	B01_041719294	D01_041719294	0.842968	0.650939	0.592024	A+	-
A_comp135106_c0_seq1	B_comp8069_c0_seq4	D_comp179107_c0_seq1	A06_013408989	B06_013409019	D06_013409019	2.51712	3.50681	2.40412	B+	Bradi3g47250.3
A_comp13511_c0_seq1	B_comp5847_c0_seq1	D_comp18958_c0_seq1	A04_032774922	B04_032774922	D04_032774813	9.97726	4.57712	10.71	B-	Bradi1g66940.1
A_comp135191_c0_seq1	B_comp15020_c0_seq1	D_comp42692_c0_seq1	A05_008847577	B05_008847577	D05_008847577	1.14464	1.12875	1.59608	D+	Bradi4g40900.1
A_comp135274_c0_seq1	B_comp13622_c0_seq2	D_comp52437_c0_seq1	A01_000658629	B01_000658685	D01_000658629	1.13191	1.02609	2.17233	D+	Bradi2g39330.1
A_comp135296_c0_seq1	B_comp21931_c0_seq1	D_comp187597_c0_seq1	A06_004611396	B06_004611396	D06_004610530	0.68775	0.436139	0.602206	B-	Bradi3g06390.1
A_comp1353_c1_seq1	B_comp2488_c0_seq1	D_comp20308_c1_seq1	A05_032184595	B05_032184594	D05_032184772	4.79445	7.02772	3.7788	B+	Bradi1g02260.1
A_comp135548_c0_seq1	B_comp32829_c0_seq5	D_comp111440_c0_seq1	A02_038261647	B02_038261647	D02_038261647	0.574139	0.679842	0.507835	B+	Bradi5g15340.1
A_comp135628_c0_seq1	B_comp11173_c0_seq1	D_comp104222_c0_seq1	A05_001245951	B05_001245951	D05_001245001	0.718032	0.889446	0.99959	A-	Bradi4g01900.1	S-adenosylmethionine-dependent methyltransferase activity, protein methyltransferase activity (Blast2GO)
A_comp13571_c0_seq1	B_comp4699_c0_seq1	D_comp13662_c0_seq1	A01_043497436	B01_043497436	D01_043497436	9.25694	9.52235	7.75002	D-	Bradi2g16310.1
A_comp13579_c0_seq1	B_comp2598_c0_seq1	D_comp13752_c0_seq1	A06_005994677	B06_005994669	D06_005994404	4.56961	4.59503	5.60372	D+	Bradi3g07830.1	ATP:ADP antiporter activity (Blast2GO)
A_comp13584_c0_seq1	B_comp6449_c0_seq2	D_comp21725_c0_seq1	A03_010724613	B03_010724613	D03_010724654	7.94855	5.4146	5.50025	A+	Bradi2g12380.1
A_comp136_c0_seq1	B_comp59_c0_seq1	D_comp166_c0_seq1	A07_001640385	B07_001643751	D07_001640385	216.408	246.065	206.78	B+	Bradi1g52020.1	ferredoxin-NADP+ reductase activity (Blast2GO)
A_comp13603_c1_seq3	B_comp5343_c0_seq1	D_comp20876_c0_seq1	A04_034928006	B04_034928805	D04_034928836	3.80312	5.26395	3.35391	B+	Bradi1g69420.2
A_comp1361_c0_seq1	B_comp746_c0_seq1	D_comp1675_c0_seq1	A05_030525375	B05_030525375	D05_030525375	22.3178	30.734	21.9322	B+	Bradi1g04810.1
A_comp136239_c0_seq1	B_comp27762_c0_seq1	D_comp125356_c0_seq1	A06_014102199	B06_014102298	D06_014102332	0.711868	0.520345	0.571452	A+	Bradi3g48060.1
A_comp136450_c0_seq1	B_comp11197_c0_seq2	D_comp100000_c0_seq1	A01_020837956	B01_020838151	D01_020837956	1.75078	0.632533	1.62035	B-	Bradi2g36720.1
A_comp136540_c0_seq1	B_comp15360_c0_seq1	D_comp55607_c0_seq1	A01_035110152	B01_035110152	D01_035110152	1.38627	1.21471	1.63136	D+	Bradi2g24970.1
A_comp136795_c0_seq2	B_comp18744_c0_seq2	D_comp388754_c0_seq1	A03_028732154	B03_028732154	D03_028732443	0.483927	0.395261	0.967079	D+	Bradi2g58110.1	Rab GTPase activator activity (Blast2GO)
A_comp136835_c0_seq3	B_comp46865_c0_seq2	D_comp208029_c0_seq1	A02_022508958	B02_038652232	D02_038652232	0.554939	0.652904	0.960842	D+	Bradi1g58640.1
A_comp136841_c0_seq1	B_comp17562_c0_seq3	D_comp250497_c0_seq1	A01_010621623	B01_010621623	D01_010621623	0.810337	1.28514	0.65651	B+	Bradi3g28490.1
A_comp136859_c0_seq1	B_comp16846_c0_seq2	D_comp119871_c0_seq1	A01_009487549	B01_009487549	D01_009487533	2.76879	1.8356	2.64844	B-	Bradi3g27670.1	Rac GTPase activator activity (Blast2GO)
A_comp13690_c0_seq1	B_comp7954_c0_seq1	D_comp12527_c0_seq1	A03_023468692	B03_023468692	D03_023468692	4.02115	3.06404	8.02082	D+	Bradi2g51240.1
A_comp136958_c0_seq1	B_comp26976_c0_seq1	D_comp186181_c0_seq1	A07_005108912	B07_005108912	D07_005108912	0.940272	0.858671	0.641097	D-	Bradi3g43740.2
A_comp13696_c0_seq1	B_comp3741_c0_seq1	D_comp21628_c0_seq1	A05_004670189	B05_004670114	D05_004670150	6.74531	5.41897	6.2001	B-	Bradi4g05570.1	tryptophan-tRNA ligase activity, ATP binding (Blast2GO)
A_comp136989_c0_seq1	B_comp23746_c0_seq2	D_comp101825_c0_seq1	A02_031089212	B02_031089466	D02_031089466	1.31954	1.04001	1.40881	B-	Bradi5g08670.1
A_comp13705_c0_seq1	B_comp4044_c0_seq1	D_comp16680_c0_seq1	A01_001512501	B01_001512501	D01_001512501	9.14431	8.33014	7.07568	D-	Bradi2g37240.1	[protein-PII] uridylyltransferase activity (Blast2GO)
A_comp13706_c0_seq3	B_comp3267_c1_seq15	D_comp16056_c0_seq1	A06_011383320	B06_011383320	D06_011383320	5.14182	8.16159	5.17483	B+	Bradi3g44960.1	beta-ureidopropionase activity, N-carbamoylputrescine amidase activity (Blast2GO)
A_comp13712_c0_seq1	B_comp5905_c0_seq5	D_comp28432_c0_seq1	A03_030811798	B03_030808957	D03_030811798	6.63344	5.63141	5.4858	A+	Bradi2g61010.1
A_comp13721_c0_seq1	B_comp3089_c1_seq4	D_comp16020_c0_seq1	A03_016018143	B03_016018281	D03_016018159	3.50644	2.53793	2.24746	A+	Bradi2g42950.4
A_comp137254_c0_seq1	B_comp15535_c0_seq5	D_comp193022_c0_seq1	A03_015305653	B03_015305554	D03_015305589	0.460909	0.771711	0.539838	B+	Bradi2g42210.2	ATP-dependent RNA helicase activity (Blast2GO)
A_comp13736_c0_seq1	B_comp3665_c0_seq1	D_comp33522_c0_seq1	A05_011577219	B05_011577219	D05_011577219	1.49531	3.79517	3.32992	A-	Bradi4g44490.1	protein tyrosine phosphatase activity, protein serine/threonine phosphatase activity, protein tyrosine/serine/threonine phosphatase activity (Blast2GO)
A_comp13742_c0_seq2	B_comp5671_c0_seq1	D_comp39077_c0_seq1	A07_041349308	B07_041349308	D07_041349308	6.21826	7.75103	11.744	D+	Bradi1g33950.1
A_comp13745_c1_seq11	B_comp24110_c0_seq4	D_comp38742_c0_seq1	A01_041259059	B01_041259068	D01_041259068	0.37534	2.08349	0.348302	B+	Bradi2g18740.1	calcium-dependent protein serine/threonine phosphatase activity (Blast2GO)
A_comp137496_c0_seq2	B_comp12571_c0_seq1	D_comp101800_c0_seq1	A07_006444963	B07_006444963	D07_006444963	0.422729	0.609552	0.70954	A-	Bradi3g42380.1
A_comp137506_c0_seq1	B_comp53797_c0_seq1	D_comp139804_c0_seq1	A04_035722689	B04_035722534	D04_035722534	0.682513	0.902594	3.37483	D+	Bradi1g70240.1
A_comp137538_c0_seq1	B_comp12481_c0_seq1	D_comp230116_c0_seq1	A06_016873355	B06_016873256	D06_016873536	1.58212	1.53933	0.958741	D-	Bradi3g51300.1
A_comp137617_c0_seq1	B_comp21277_c0_seq2	D_comp125767_c0_seq1	A03_016868607	B03_016868607	D03_016865576	0.667931	0.720403	0.965402	D+	Bradi2g43780.1
A_comp137703_c0_seq1	B_comp19540_c0_seq1	D_comp141707_c0_seq1	A01_014999585	B01_014999497	D01_014999351	1.26388	0.43218	1.12323	B-	Bradi3g32030.1
A_comp137756_c0_seq1	B_comp17261_c0_seq4	D_comp12060_c0_seq6	A07_042274506	B07_042274278	D07_042274487	0.83018	0.817449	0.513941	D-	Bradi4g45340.1	ribonuclease P activity (Blast2GO)
A_comp13783_c0_seq1	B_comp2984_c0_seq1	D_comp7620_c0_seq1	A01_016306355	B01_016306355	D01_016306355	1.596	2.29972	1.17307	B+	Bradi3g33170.1
A_comp13784_c0_seq1	B_comp5073_c0_seq1	D_comp91121_c0_seq1	A03_022110422	B03_022111715	D03_022111715	3.30415	1.2698	3.53922	B-	Bradi2g48810.1
A_comp13786_c0_seq1	B_comp2987_c0_seq6	D_comp17783_c0_seq1	A07_004331245	B07_004331245	D07_004331245	10.6963	11.79	22.237	D+	Bradi1g51570.1
A_comp13790_c0_seq1	B_comp1602_c0_seq1	D_comp17644_c0_seq1	A03_015215565	B03_015215552	D03_015215552	16.3474	16.448	7.43247	D-	Bradi2g42140.1
A_comp13792_c0_seq1	B_comp3494_c0_seq1	D_comp10888_c0_seq1	A05_029423279	B05_029421610	D05_029423279	9.47628	9.76796	8.1297	D-	Bradi1g06390.1
A_comp137997_c0_seq1	B_comp9323_c0_seq2	D_comp120758_c0_seq1	A07_038023444	B07_038023444	D07_038023444	2.32195	2.14778	1.588	D-	Bradi1g48430.1
A_comp138_c0_seq1	B_comp58_c0_seq1	D_comp131_c0_seq1	A02_032527542	B02_032527542	D02_032527542	344.163	353.331	288.511	D-	Bradi5g09650.1	thioredoxin peroxidase activity (Blast2GO)
A_comp138089_c0_seq1	B_comp22424_c0_seq4	D_comp161566_c0_seq1	A04_002472436	B04_002472436	D04_002472436	0.550343	0.489605	0.84901	D+	Bradi1g10990.1
A_comp138113_c0_seq1	B_comp10691_c0_seq1	D_comp80410_c0_seq1	A03_025452350	B03_025452350	D03_025452350	4.3511	3.023	3.12992	A+	Bradi2g53750.1
A_comp13827_c0_seq1	B_comp7082_c0_seq1	D_comp39030_c0_seq1	A05_009321774	B05_009321774	D05_009321774	3.50401	2.01841	3.42777	B-	Bradi4g41550.1	allophanate hydrolase activity, fatty acid amide hydrolase activity, amidase activity (Blast2GO)
A_comp13834_c0_seq1	B_comp3326_c0_seq2	D_comp66734_c0_seq1	A03_031826396	B03_031826396	D03_031826396	6.47236	6.99904	4.21865	D-	Bradi2g38030.2	steroid hormone receptor binding, SUMO ligase activity (Blast2GO)
A_comp138410_c0_seq1	B_comp23877_c0_seq2	D_comp127495_c0_seq1	A05_021231053	B05_021231053	D05_021234456	1.47762	0.925778	1.4747	B-	Bradi4g34220.1	KH domain-containing protein similar to putative KH domain containing protein, [Oryza sativa] LOC_Os09g32300
A_comp138429_c0_seq1	B_comp19042_c0_seq1	D_comp122305_c0_seq1	A03_023140876	B03_023140876	D03_023140876	0.538342	0.388362	0.295809	A+	-
A_comp13846_c0_seq1	B_comp3934_c0_seq1	D_comp13152_c0_seq1	A02_008886096	B02_008886096	D02_008886096	8.72227	8.94407	11.0381	D+	Bradi1g19510.1	RING, subfamily zinc finger, RING-type, putative
A_comp1385_c0_seq1	B_comp2083_c0_seq1	D_comp8198_c0_seq1	A01_010567568	B01_010567490	D01_010567568	10.2956	10.588	6.59385	D-	Bradi3g28450.1
A_comp13851_c0_seq1	B_comp4524_c0_seq1	D_comp11581_c0_seq1	A01_014534284	B01_014534331	D01_014534331	3.40878	3.31285	5.69666	D+	Bradi3g31530.1
A_comp13859_c0_seq1	B_comp3529_c0_seq4	D_comp9343_c0_seq1	A05_015013605	B05_015013607	D05_015013607	3.58829	2.53219	2.9379	A+	Bradi4g28300.1	cysteine desulfurase activity, tRNA sulfurtransferase activity (Blast2GO)
A_comp13860_c0_seq1	B_comp4681_c0_seq1	D_comp42823_c0_seq1	A03_002138904	B03_002138904	D03_002138904	8.84951	8.3278	6.5861	D-	Bradi2g02940.1
A_comp138616_c0_seq1	B_comp23114_c0_seq1	D_comp51751_c0_seq1	A01_024763261	B01_024763255	D01_024763266	0.556167	0.589322	1.49659	D+	-
A_comp13866_c0_seq1	B_comp1666_c0_seq2	D_comp17161_c0_seq1	A05_019059599	B05_019059599	D05_019059599	25.6521	19.5303	20.5932	A+	Bradi4g31960.1	arylformamidase activity, kynurenine-oxoglutarate transaminase activity (Blast2GO)
A_comp13868_c0_seq1	B_comp3054_c0_seq1	D_comp16625_c0_seq1	A06_022300215	B06_022300215	D06_022300215	7.28497	5.25977	7.6413	B-	Bradi3g54710.1	N-acetyltransferase activity (Blast2GO)
A_comp13874_c0_seq1	B_comp2470_c0_seq2	D_comp10490_c0_seq1	A03_006663409	B03_006665673	D03_006665673	9.10632	5.88153	8.83276	B-	Bradi2g08260.1
A_comp1388_c0_seq1	B_comp685_c0_seq1	D_comp1488_c0_seq1	A01_005193734	B01_005193734	D01_005193734	43.0479	49.5138	50.567	A-	Bradi3g24730.1	hydrogen ion transporting ATPase activity, rotational mechanism (Blast2GO)
A_comp13881_c0_seq1	B_comp2617_c0_seq2	D_comp20997_c0_seq2	A01_025410049	B01_025411284	D01_025411284	5.64588	2.11486	2.27505	A+	Bradi2g32540.1	IgE binding (Blast2GO)
A_comp138845_c0_seq1	B_comp10980_c0_seq1	D_comp225635_c0_seq1	A06_021626933	B06_021626915	D06_021626939	2.66016	4.69958	2.44559	B+	Bradi3g53830.1
A_comp138905_c0_seq1	B_comp17081_c0_seq1	D_comp56657_c0_seq1	A03_005660695	B03_005660695	D03_005660443	1.20809	1.22863	1.57667	D+	Bradi2g07330.1	leucine-rich repeat protein kinase, putative, expressed, subfamily LRR-III
A_comp13901_c0_seq1	B_comp1784_c0_seq2	D_comp5243_c0_seq1	A01_000470420	B01_000470389	D01_000470251	25.4371	13.5732	23.2107	B-	Bradi2g39930.1
A_comp13905_c0_seq1	B_comp13892_c0_seq1	D_comp224042_c0_seq1	A01_035997799	B01_035997382	D04_032829520	2.49566	1.47969	1.0401	A+	Bradi2g24090.1	fructose 1,6-bisphosphate 1-phosphatase activity, fructose-2,6-bisphosphate 2-phosphatase activity (Blast2GO)
A_comp13906_c0_seq1	B_comp4451_c0_seq3	D_comp11117_c0_seq1	A07_040614258	B07_040614258	D07_040614258	10.3662	15.6311	16.1283	A-	Bradi1g34700.1	CMGC_MAPKCMGC_2.1 - CMGC includes CDA, MAPK, GSK3, and CLKC kinases, expressed, subfamily MAPK(CMGC_2)
A_comp13910_c0_seq1	B_comp4297_c0_seq1	D_comp12005_c0_seq1	A06_003651188	B06_003651163	D06_003651188	5.42528	5.85467	8.25717	D+	Bradi3g05240.1	aminomethyltransferase activity, glycine dehydrogenase (decarboxylating) activity (Blast2GO)
A_comp139210_c0_seq1	B_comp11443_c0_seq1	D_comp106387_c0_seq1	A03_017357570	B03_017357377	D03_017357377	0.59453	0.415578	0.595417	B-	Bradi2g44260.1
A_comp139264_c0_seq1	B_comp17979_c0_seq1	D_comp93429_c0_seq2	A07_043699118	B07_043699123	D07_043699173	0.636746	1.03703	0.80897	B+	Bradi1g31760.1
A_comp13927_c0_seq1	B_comp5721_c0_seq1	D_comp12708_c0_seq1	A06_000835826	B05_027236882	D05_027236864	7.53427	11.3168	9.80538	A-	Bradi1g09120.1	metal ion transmembrane transporter activity (Blast2GO)
A_comp139365_c0_seq1	B_comp15842_c0_seq4	D_comp141100_c0_seq1	A05_022551501	B05_022551501	D05_022551501	0.657996	1.35445	1.7234	A-	Bradi4g35910.1
A_comp13939_c0_seq1	B_comp5631_c0_seq1	D_comp29792_c0_seq1	A05_012530909	B05_012531204	D05_012530955	7.42802	5.6068	5.77521	A+	Bradi4g08420.1	microtubule motor activity (Blast2GO)
A_comp13945_c0_seq1	B_comp4558_c0_seq1	D_comp18322_c0_seq1	A01_037641598	B01_037641569	D01_037641598	15.6712	10.4513	11.3345	A+	Bradi2g22740.1
A_comp139472_c0_seq1	B_comp48267_c0_seq1	D_comp9247_c0_seq1	A04_040741817	B04_040741741	D04_040741734	2.52487	2.83161	7.11558	D+	Bradi1g77290.2	hydroxymethylglutaryl-CoA synthase activity (Blast2GO)
A_comp13948_c0_seq1	B_comp3180_c0_seq2	D_comp70833_c0_seq1	A02_025197360	B02_025197360	D02_025197360	2.37368	2.06654	0.204333	D-	Bradi1g60840.1	ATPase activity, coupled to transmembrane movement of ions, phosphorylative mechanism (Blast2GO)
A_comp139503_c0_seq1	B_comp16866_c0_seq2	D_comp117151_c0_seq1	A02_010238331	B02_010238317	D02_010238317	0.577851	1.0099	0.922156	A-	Bradi1g21050.1	dihydroneopterin aldolase activity, 2-amino-4-hydroxy-6-hydroxymethyldihydropteridine diphosphokinase activity (Blast2GO)
A_comp13956_c0_seq1	B_comp4170_c0_seq1	D_comp20340_c0_seq1	A02_042081112	B02_042084829	D02_042084771	10.691	8.79948	10.2698	B-	Bradi5g21540.1
A_comp139601_c0_seq1	B_comp14389_c0_seq1	D_comp167752_c0_seq1	A06_003998421	B06_003998421	D06_003998421	0.938444	1.16686	0.787002	B+	-
A_comp139651_c0_seq12	B_comp64648_c0_seq1	D_comp347585_c0_seq1	A04_003916547	B04_003916488	D04_003916926	0.716934	1.37771	0.831168	B+	Bradi4g26860.1
A_comp139702_c0_seq1	B_comp1271_c0_seq1	D_comp35132_c0_seq1	A04_041375119	B04_041375064	D04_041375097	9.4222	18.5919	19.2871	A-	Bradi1g78240.1
A_comp1398_c0_seq1	B_comp1025_c0_seq1	D_comp1518_c1_seq1	A07_019573655	B07_019573644	D07_019573718	17.9125	17.3409	10.0711	D-	Bradi3g16040.1
A_comp13983_c0_seq1	B_comp2851_c0_seq1	D_comp7399_c0_seq1	A05_002564968	B05_002564978	D05_002564968	12.0518	13.1573	16.1665	D+	Bradi4g03230.1	NBS LRR
A_comp139859_c0_seq1	B_comp14220_c0_seq1	D_comp181201_c0_seq1	A05_030980912	B05_030978882	D05_030978882	1.89003	1.22191	1.68628	B-	Bradi1g04000.1	nuclear hormone receptor binding (Blast2GO)
A_comp13986_c0_seq1	B_comp6620_c0_seq1	D_comp56581_c0_seq1	A02_018372450	B02_018372281	D02_018372450	6.42292	2.52558	2.47284	A+	Bradi1g55000.1
A_comp140_c0_seq1	B_comp26_c0_seq1	D_comp72_c0_seq1	A07_017807099	B07_017807099	D07_024017374	718.897	1052.7	658.277	B+	Bradi3g17640.2
A_comp140017_c0_seq1	B_comp29174_c0_seq3	D_comp406266_c0_seq1	A04_000067397	B04_000068289	D04_000068289	4.24961	1.97667	1.64637	A+	Bradi4g38690.1	protein kinase family protein, putative, expressed, subfamily RLCK-IXb
A_comp14012_c1_seq1	B_comp8842_c0_seq1	D_comp60237_c0_seq1	A02_047569736	B02_047569736	D07_022112208	3.07578	5.64601	5.37194	A-	Bradi5g27110.3	F-Box
A_comp14012_c1_seq12	B_comp10089_c0_seq1	D_comp25416_c0_seq2	A05_009501713	B04_005848351	D04_005850101	2.4586	5.31628	2.52488	B+	Bradi4g24740.1	F-Box
A_comp140221_c0_seq1	B_comp60000_c0_seq1	D_comp144000_c0_seq1	A04_017615604	B04_017620200	D04_017620096	0.745157	2.78213	0.979046	B+	-
A_comp140224_c0_seq1	B_comp15798_c0_seq1	D_comp143973_c0_seq1	A03_028915903	B03_028915903	D03_028915903	1.66444	0.853188	0.873235	A+	Bradi2g58420.1
A_comp140284_c0_seq1	B_comp17512_c0_seq1	D_comp111589_c0_seq1	A05_001898511	B05_001898792	D05_031816715	0.747687	0.384806	0.841331	B-	-
A_comp14034_c0_seq1	B_comp3993_c0_seq1	D_comp21044_c0_seq1	A06_018216149	B06_018216149	D06_018216149	17.5019	5.76099	7.72629	A+	Bradi3g52900.3
A_comp14037_c0_seq1	B_comp3183_c0_seq1	D_comp21767_c1_seq1	A05_005565225	B05_005564803	D05_005565225	5.76293	7.23343	5.16027	B+	-
A_comp14058_c0_seq1	B_comp4931_c0_seq2	D_comp12039_c0_seq2	A04_028549848	B04_028549956	D04_028549823	11.5326	11.3791	6.32044	D-	Bradi1g62210.1	protein phosphatase binding (Blast2GO)
A_comp14061_c0_seq1	B_comp2037_c0_seq1	D_comp6172_c0_seq1	A05_031496671	B05_031496671	D05_031496665	3.02326	3.43136	5.13027	D+	Bradi1g03400.1
A_comp14068_c0_seq1	B_comp4461_c0_seq2	D_comp11219_c0_seq1	A07_015150759	B07_015150762	D07_015150762	8.80257	6.17139	10.3162	B-	Bradi3g19740.1	dolichyl-phosphate-mannose-protein mannosyltransferase activity (Blast2GO)
A_comp1409_c0_seq1	B_comp634_c0_seq1	D_comp1093_c0_seq1	A04_031543450	B04_031543454	D04_031543450	43.8468	41.2278	31.9153	D-	Bradi1g65470.1
A_comp140904_c0_seq1	B_comp12336_c0_seq7	D_comp303774_c0_seq1	A03_024604667	B02_041575155	D01_014732296	1.56236	1.29044	0.697309	D-	Bradi3g31700.1
A_comp14092_c0_seq1	B_comp1503_c0_seq1	D_comp21287_c0_seq1	A06_020386443	B06_020386468	D06_020386443	2.0647	1.96035	2.82066	D+	Bradi3g58320.1
A_comp140937_c0_seq1	B_comp27282_c0_seq1	D_comp96541_c0_seq1	A07_021656933	B07_021656933	D07_021656933	0.517434	1.02097	1.04368	A-	Bradi3g13640.1
A_comp140980_c0_seq1	B_comp18380_c0_seq1	D_comp234399_c0_seq1	A05_018392289	B05_018392230	D05_018392289	3.74765	5.82484	2.85133	B+	Bradi4g30310.1
A_comp14101_c0_seq1	B_comp5474_c0_seq1	D_comp26579_c0_seq1	A03_026402795	B03_026402740	D03_026402878	7.65755	2.79236	6.93281	B-	Bradi2g55070.1
A_comp141012_c0_seq1	B_comp9388_c0_seq5	D_comp50643_c0_seq1	A05_023946517	B05_023946517	D05_023946517	0.335765	0.176789	2.02941	D+	Bradi4g37510.1
A_comp14105_c0_seq1	B_comp6140_c0_seq3	D_comp11913_c0_seq1	A03_020143967	B03_020144134	D03_020144596	6.37885	1.35167	54.6908	D+	Bradi2g47210.1
A_comp141071_c0_seq1	B_comp35802_c0_seq2	D_comp242007_c0_seq1	A07_015106857	B07_015106857	D07_015106857	0.384321	0.696378	0.425174	B+	Bradi3g19770.1
A_comp14112_c0_seq1	B_comp473_c0_seq7	D_comp17281_c0_seq1	A07_018378164	B07_018378164	D07_018378164	6.23605	5.01129	5.00509	A+	Bradi3g17280.2	dihydrolipoyllysine-residue acetyltransferase activity (Blast2GO)
A_comp14122_c0_seq1	B_comp1688_c0_seq3	D_comp7102_c0_seq1	A03_025743979	B03_025744189	D03_025743973	4.7303	14.498	4.03988	B+	-
A_comp14123_c0_seq1	B_comp2481_c0_seq29	D_comp36570_c0_seq1	A01_025925302	B01_025925302	D01_025925302	6.75503	2.61655	6.80976	B-	Bradi2g31910.1	sterol-transporting ATPase activity (Blast2GO)
A_comp141276_c0_seq1	B_comp17357_c0_seq1	D_comp172029_c0_seq1	A07_021290896	B07_021290896	D07_021291638	1.95688	1.66479	2.63302	D+	Bradi3g14080.1	Glycosyl transferase (GT), subfamily GT0
A_comp14129_c0_seq1	B_comp701_c0_seq1	D_comp2374_c0_seq3	A06_004125665	B06_004124514	D06_004125668	4.51459	4.9059	6.31301	D+	Bradi3g05800.1
A_comp141341_c0_seq1	B_comp18191_c0_seq7	D_comp99378_c0_seq2	A05_017707045	B05_017707375	D05_017707409	1.99504	0.920917	2.24982	B-	Bradi4g30940.1
A_comp14135_c0_seq1	B_comp7886_c0_seq1	D_comp113332_c0_seq1	A04_008405124	B04_008404896	D04_008404902	1.86247	3.59043	1.73444	B+	Bradi4g22810.1
A_comp1415_c0_seq1	B_comp329_c0_seq1	D_comp1291_c0_seq1	A06_019942422	B06_019942422	D06_019942422	38.6274	29.8117	38.1898	B-	Bradi3g59060.1
A_comp14165_c0_seq1	B_comp3375_c0_seq1	D_comp12774_c0_seq1	A04_004596719	B04_004596737	D04_004596719	3.69539	9.36362	5.80382	B+	Bradi4g25880.1	CAMK_KIN1/SNF1/Nim1_like.31 - CAMK includes calcium/calmodulin depedent protein kinases, expressed, subfamily KIN1/SNF1/Nim1_like(CAMK_2)
A_comp141735_c0_seq1	B_comp19860_c0_seq1	D_comp153279_c0_seq1	A06_023714684	B06_023713812	D06_023714679	0.891015	0.91059	1.56052	D+	Bradi3g56740.1	alpha-glucoside transmembrane transporter activity (Blast2GO)
A_comp14177_c0_seq1	B_comp5010_c0_seq1	D_comp6693_c0_seq1	A06_018049192	B06_018049192	D06_018049192	5.87284	5.2538	7.91883	D+	Bradi3g52690.1	ATP-dependent 5'-3' DNA helicase activity (Blast2GO)
A_comp14179_c0_seq1	B_comp3656_c0_seq8	D_comp14411_c0_seq1	A03_012053665	B03_012053665	D03_012053665	11.4859	13.474	11.4824	B+	Bradi2g13580.1	calcium-dependent ATPase activity (Blast2GO)
A_comp141862_c0_seq1	B_comp20566_c0_seq1	D_comp870357_c0_seq1	A06_018488821	B06_018488821	D06_018488821	0.387256	0.653739	0.413457	B+	Bradi3g53260.1	6-phosphofructokinase activity, diphosphate-fructose-6-phosphate 1-phosphotransferase activity (Blast2GO)
A_comp14189_c0_seq1	B_comp3355_c0_seq1	D_comp40978_c0_seq1	A06_001697362	B06_001697365	D06_001697365	4.12109	6.47039	3.80281	B+	Bradi3g02770.1	RING, subfamily seven in absentia protein family domain containing protein
A_comp14190_c0_seq1	B_comp9533_c0_seq4	D_comp30603_c0_seq1	A01_041789726	B01_041789742	D01_041789724	13.8656	9.25789	9.19667	A+	Bradi2g18130.1	epoxide hydrolase activity (Blast2GO)
A_comp14191_c0_seq3	B_comp3670_c0_seq2	D_comp9937_c0_seq2	A04_018515164	B04_018515144	D04_018515144	1.67946	2.1712	2.21554	A-	Bradi4g16530.1
A_comp14198_c0_seq1	B_comp5535_c0_seq3	D_comp22870_c0_seq1	A01_010981677	B01_010981677	D01_010981677	5.96948	6.60755	5.45126	B+	Bradi3g28770.2
A_comp142_c0_seq1	B_comp467_c0_seq1	D_comp260_c0_seq1	A02_042259371	B02_042259363	D02_042259807	85.7752	22.2552	111.218	B-	Bradi5g21290.1
A_comp14203_c0_seq1	B_comp2877_c0_seq3	D_comp14612_c0_seq2	A01_013662988	B01_013662285	D01_013662285	17.1417	15.7123	10.8251	D-	Bradi3g30710.1	ATP-dependent 5'-3' DNA helicase activity (Blast2GO)
A_comp14204_c0_seq1	B_comp6348_c0_seq2	D_comp38964_c0_seq1	A02_012177796	B02_012177796	D02_012177796	6.48333	4.83722	6.08288	B-	Bradi1g23500.1
A_comp14206_c0_seq1	B_comp5270_c0_seq2	D_comp11009_c0_seq1	A02_024559702	B02_024559702	D02_024559702	6.98283	5.46631	5.79803	A+	Bradi1g60270.1
A_comp14218_c0_seq1	B_comp2691_c0_seq1	D_comp7319_c0_seq1	A05_013863945	B05_013863945	D05_013863945	10.2952	3.42607	10.8571	B-	Bradi4g27370.1
A_comp14221_c0_seq1	B_comp2303_c0_seq1	D_comp14585_c0_seq1	A06_001180473	B06_001180474	D06_001180473	3.64534	7.40032	8.93212	A-	Bradi3g01960.1	poly(A) binding, double-stranded DNA binding, single-stranded DNA binding, zinc ion binding (Blast2GO)
A_comp142304_c0_seq1	B_comp4431_c0_seq3	D_comp768928_c0_seq1	A01_013400780	B01_013400704	D01_013401131	6.3158	3.62219	2.949	A+	Bradi3g30470.1
A_comp14243_c0_seq1	B_comp3546_c0_seq1	D_comp11135_c0_seq2	A05_009305315	B05_009305318	D05_009305318	8.12974	5.36899	5.04655	A+	Bradi4g41530.1
A_comp14272_c0_seq1	B_comp5354_c0_seq1	D_comp30406_c0_seq1	A01_016407527	B01_016407527	D01_016407527	7.75805	5.94815	5.67099	A+	Bradi3g47760.1	protein serine/threonine kinase activity (Blast2GO)
A_comp142841_c0_seq1	B_comp26204_c0_seq2	D_comp414999_c0_seq1	A05_018774142	B05_018774006	D05_018774102	0.828653	0.47204	0.449922	A+	Bradi4g31690.1
A_comp142848_c0_seq1	B_comp21515_c0_seq1	D_comp287214_c0_seq1	A05_011084136	B05_011084136	D03_010601123	0.982784	0.985515	0.424035	D-	Bradi4g43810.1
A_comp142977_c0_seq1	B_comp19609_c0_seq1	D_comp116691_c0_seq1	A05_026724419	B05_026724419	D05_026724419	0.500533	0.561466	1.78182	D+	Bradi1g15300.1
A_comp143_c0_seq115	B_comp11338_c0_seq4	D_comp53118_c0_seq19	A02_045565511	B07_042045009	D06_003055523	1.16343	0.497876	0.674598	A+	Bradi1g33300.1
A_comp143079_c0_seq1	B_comp23115_c0_seq1	D_comp110745_c0_seq1	A04_002138391	B04_002137805	D04_002138391	1.01778	0.511939	0.597188	A+	Bradi1g11280.1
A_comp143109_c0_seq1	B_comp12986_c0_seq6	D_comp58131_c0_seq1	A02_047107638	B02_047108051	D02_047107412	3.40273	0.86355	4.22258	B-	Bradi5g26610.1
A_comp143170_c0_seq1	B_comp41649_c0_seq1	D_comp324318_c0_seq1	A06_020556863	B06_020556853	D06_020555053	0.625883	0.427185	0.445677	A+	Bradi3g58190.1
A_comp143183_c0_seq1	B_comp17565_c0_seq3	D_comp173982_c0_seq1	A03_021826819	B03_021823373	D03_021832206	0.568688	0.967391	0.851218	A-	Bradi2g49180.1	ATP-dependent polydeoxyribonucleotide 5'-hydroxyl-kinase activity (Blast2GO)
A_comp143206_c0_seq1	B_comp15916_c0_seq2	D_comp37056_c0_seq1	A03_028822551	B03_028822551	D03_028822551	0.922429	1.00433	1.75231	D+	Bradi2g23190.1
A_comp14322_c0_seq1	B_comp3440_c0_seq2	D_comp19908_c0_seq1	A07_011954061	B07_011953972	D07_011954061	9.42194	12.0285	9.80288	B+	Bradi3g22660.1	palmitoyl-CoA oxidase activity, pristanoyl-CoA oxidase activity (Blast2GO)
A_comp143241_c0_seq1	B_comp16157_c0_seq6	D_comp92683_c0_seq1	A03_010591596	B03_010591596	D03_010591596	0.844366	0.995317	0.98141	A-	Bradi2g12250.1
A_comp1433_c0_seq1	B_comp560_c0_seq1	D_comp1069_c0_seq1	A02_008706359	B02_008706535	D02_008706297	32.0768	24.3592	26.139	A+	Bradi1g19250.1
A_comp143343_c0_seq1	B_comp27555_c0_seq2	D_comp75080_c0_seq1	A06_021712378	B06_021712333	D06_021712333	0.956607	0.505933	0.999047	B-	-
A_comp143433_c0_seq1	B_comp15856_c0_seq2	D_comp115913_c0_seq1	A03_018971433	B03_018971433	D03_018971433	0.937256	0.777193	0.952978	B-	Bradi2g45960.1
A_comp14347_c0_seq1	B_comp6076_c0_seq1	D_comp14340_c0_seq1	A06_018780917	B06_018780917	D06_018780599	8.1039	7.61341	5.77508	D-	Bradi3g56930.2	GTPase activity (Blast2GO)
A_comp143482_c0_seq4	B_comp7545_c0_seq4	D_comp143397_c0_seq1	A02_040716375	B02_040718243	D02_040716375	0.795308	0.427275	0.422496	A+	Bradi5g18090.1
A_comp14351_c0_seq1	B_comp4049_c0_seq3	D_comp13118_c0_seq1	A04_028666846	B04_028666829	D04_028666846	7.64921	5.93871	6.36599	A+	Bradi1g62330.1	GTPase activity (Blast2GO)
A_comp143533_c0_seq1	B_comp22563_c0_seq1	D_comp290453_c0_seq1	A01_013643457	B01_013643362	D01_013643934	0.59476	0.674956	0.395605	D-	Bradi3g30680.1
A_comp14356_c0_seq1	B_comp5189_c0_seq3	D_comp53398_c0_seq1	A02_046461368	B02_046461368	D02_046461368	3.44292	2.06608	3.91278	B-	Bradi5g25720.1	adenylate kinase activity (Blast2GO)
A_comp1436_c0_seq1	B_comp704_c0_seq2	D_comp1626_c0_seq1	A06_023430433	B06_023430429	D06_023430433	27.9467	23.5721	24.4135	A+	Bradi3g56280.1
A_comp143615_c0_seq1	B_comp10668_c0_seq2	D_comp173802_c0_seq1	A05_002716498	B05_002716498	D05_002716498	0.858873	0.781935	1.34299	D+	Bradi4g03400.1
A_comp143617_c0_seq1	B_comp2613_c0_seq3	D_comp359726_c0_seq1	A05_032760888	B05_032758642	D05_032759077	0.863438	0.906851	2.05947	D+	Bradi1g01460.1	pantoate-beta-alanine ligase activity (Blast2GO)
A_comp14362_c0_seq1	B_comp4912_c1_seq4	D_comp15509_c0_seq1	A02_044152132	B04_008551970	D02_044152854	8.11459	3.83442	8.5607	B-	Bradi5g22130.1
A_comp143685_c0_seq1	B_comp19743_c0_seq1	D_comp75087_c0_seq1	A05_025812084	B05_025812084	D05_025812084	0.871236	1.02151	1.46806	D+	Bradi1g14400.1	ubiquitin-protein ligase activity, nucleoside-triphosphatase activity (Blast2GO)
A_comp143690_c0_seq1	B_comp20302_c1_seq1	D_comp255530_c0_seq1	A06_000830724	B06_000830721	D06_000830715	1.25363	0.88855	1.17059	B-	Bradi3g01300.1
A_comp143829_c0_seq1	B_comp23911_c0_seq3	D_comp43424_c0_seq1	A01_040687367	B01_040687386	D01_040687386	0.581187	1.2503	1.46251	A-	Bradi2g19500.1
A_comp14394_c0_seq1	B_comp4102_c1_seq3	D_comp20218_c0_seq2	A07_035275508	B07_035279536	D07_035279536	3.79098	2.98846	3.24554	A+	Bradi1g46000.1
A_comp143957_c0_seq1	B_comp19497_c0_seq3	D_comp139806_c0_seq1	A02_011135746	B02_011135578	D02_011135736	0.993732	0.70831	0.927799	B-	Bradi1g22200.2	leucine-rich repeat protein kinase, putative, expressed, subfamily LRR-XV
A_comp144082_c0_seq1	B_comp973_c1_seq2	D_comp113710_c0_seq1	A04_036257996	B04_036257996	D04_036257996	1.15207	0.585865	1.08701	B-	Bradi1g71070.1
A_comp144157_c0_seq1	B_comp9184_c0_seq2	D_comp45041_c0_seq1	A05_013160788	B05_013159957	D05_013160210	1.20971	1.06644	0.689574	D-	Bradi4g08920.1
A_comp14417_c1_seq11	B_comp4897_c0_seq1	D_comp15471_c0_seq1	A01_021266065	B01_021266113	D01_021262321	0.27775	0.0200947	5.97989	D+	-
A_comp14417_c1_seq4	B_comp8739_c0_seq1	D_comp29005_c0_seq1	A03_003749110	B03_003768566	D03_003749110	1.06361	2.53155	2.6417	A-	-
A_comp14418_c0_seq1	B_comp4248_c0_seq2	D_comp11281_c0_seq1	A02_043867875	B02_043868190	D02_043868190	6.73472	3.98755	4.36817	A+	Bradi5g19320.1	single-stranded DNA binding, mRNA 3'-UTR binding (Blast2GO)
A_comp1443_c0_seq1	B_comp807_c0_seq6	D_comp1764_c0_seq1	A04_041216749	B04_041216749	D04_041216749	53.5813	65.0048	56.6661	B+	Bradi1g78040.4	protein tyrosine phosphatase activity, AMP-activated protein kinase activity, protein serine/threonine phosphatase activity, protein tyrosine/serine/threonine phosphatase activity (Blast2GO)
A_comp1444_c0_seq1	B_comp275_c0_seq1	D_comp1095_c1_seq1	A05_031627864	B05_031627864	D05_031627854	62.2119	79.809	68.7742	B+	Bradi1g03180.1	ATP-dependent RNA helicase activity (Blast2GO)
A_comp14440_c0_seq1	B_comp4543_c0_seq1	D_comp31149_c0_seq1	A01_019927643	B01_019927643	D01_019927643	9.28221	10.2944	6.93623	D-	Bradi2g14310.1	CK1_CaseinKinase_1.3 - CK1 includes the casein kinase 1 kinases, expressed, subfamily CaseinKinase_1
A_comp14442_c0_seq1	B_comp4742_c0_seq2	D_comp37178_c0_seq1	A03_023557553	B03_023557553	D03_023557553	6.73452	8.01215	6.34789	B+	Bradi2g51370.1	CK1_CaseinKinase_1a.7 - CK1 includes the casein kinase 1 kinases, expressed, subfamily CaseinKinase_1a
A_comp14454_c0_seq1	B_comp4411_c0_seq1	D_comp14704_c0_seq1	A07_035696143	B07_035696143	D07_035696143	10.0623	11.1647	9.24623	B+	Bradi1g46230.3	nuclear hormone receptor binding (Blast2GO)
A_comp14459_c0_seq1	B_comp2547_c0_seq2	D_comp9431_c1_seq1	A05_023005983	B05_023005977	D05_023005818	3.76993	4.14507	6.58187	D+	Bradi4g36420.1
A_comp14471_c0_seq1	B_comp3165_c0_seq2	D_comp7456_c0_seq1	A01_022582030	B01_022582030	D01_022582009	20.4427	15.728	14.9768	A+	Bradi2g35180.1	RING, subfamily zinc finger (C3HC4-type RING finger) family protein
A_comp14474_c0_seq1	B_comp3816_c0_seq1	D_comp25759_c0_seq1	A06_006264270	B06_006264270	D06_006264466	8.33015	9.50095	7.65748	B+	Bradi3g08060.1	histone lysine N-methyltransferase activity (H3-K9 specific), histone lysine N-methyltransferase activity (H3-K27 specific) (Blast2GO)
A_comp14485_c0_seq1	B_comp3744_c0_seq1	D_comp44477_c0_seq1	A06_023648323	B06_023648323	D06_023648323	21.0218	11.1374	11.3987	A+	Bradi3g56630.1
A_comp144859_c0_seq1	B_comp12785_c0_seq2	D_comp161582_c0_seq1	A04_028745907	B04_028745907	D04_028745907	0.844562	0.58455	0.541555	A+	Bradi1g62440.1
A_comp14487_c0_seq1	B_comp4316_c0_seq2	D_comp9611_c0_seq1	A05_021857989	B05_021857980	D05_021857989	4.71579	4.24499	5.38791	D+	Bradi4g34940.1
A_comp14495_c0_seq1	B_comp3006_c0_seq1	D_comp12428_c0_seq1	A07_023935344	B07_023935373	D07_023935344	7.3252	8.0608	5.76076	D-	Bradi1g37180.1
A_comp144988_c0_seq1	B_comp24097_c0_seq1	D_comp60541_c0_seq1	A01_010542422	B01_010542422	D01_010542421	1.08559	3.12878	0.952772	B+	Bradi3g28420.1
A_comp14501_c0_seq1	B_comp1208_c0_seq1	D_comp8076_c0_seq1	A02_038689059	B02_038688935	D02_038688930	16.4616	4.33484	7.33202	A+	Bradi5g15710.1	L-allo-threonine aldolase activity (Blast2GO)
A_comp14503_c0_seq1	B_comp3860_c0_seq1	D_comp11542_c0_seq1	A06_012337270	B06_012337270	D06_012337270	14.4885	9.11433	10.572	A+	Bradi3g45870.2	motor activity (Blast2GO)
A_comp14506_c0_seq1	B_comp5563_c0_seq1	D_comp15493_c0_seq1	A04_038377654	B04_038377654	D04_038377628	7.36258	6.28438	6.32097	A+	Bradi1g74000.1	aspartic-type endopeptidase activity (Blast2GO)
A_comp14509_c0_seq2	B_comp8575_c0_seq1	D_comp23766_c1_seq1	A07_047103829	B07_047103829	D07_047103829	1.26932	2.97285	1.44814	B+	Bradi1g28510.1
A_comp145091_c0_seq1	B_comp24828_c0_seq7	D_comp168339_c0_seq1	A02_006850659	B02_006850659	D02_006850659	0.960319	1.15811	0.843495	B+	Bradi1g16840.1	zinc ion binding (Blast2GO)
A_comp145135_c0_seq1	B_comp24347_c0_seq1	D_comp114311_c0_seq2	A02_041775365	B02_041775311	D02_041775294	1.00265	0.999244	0.551708	D-	Bradi5g19190.1
A_comp14531_c0_seq1	B_comp6623_c0_seq1	D_comp13135_c0_seq1	A03_019601914	B03_019601914	D03_019601914	2.30249	2.1835	3.00315	D+	Bradi2g46590.1
A_comp14534_c0_seq1	B_comp3606_c0_seq2	D_comp30240_c0_seq1	A05_026553720	B05_026553720	D05_026553720	8.74915	10.4486	7.5923	B+	Bradi1g15070.1	protein disulfide oxidoreductase activity (Blast2GO)
A_comp14535_c0_seq3	B_comp4775_c0_seq8	D_comp12221_c0_seq3	A03_020652807	B03_020652807	D03_020652807	3.66273	3.4837	4.69275	D+	Bradi2g47670.1	voltage-gated chloride channel activity (Blast2GO)
A_comp145371_c0_seq1	B_comp2235_c0_seq2	D_comp79740_c0_seq1	A07_041525578	B07_041525578	D07_041525483	6.17631	5.0182	18.9043	D+	Bradi1g33830.1
A_comp145429_c0_seq1	B_comp5332_c0_seq5	D_comp20186_c0_seq1	A05_031661026	B05_031660848	D05_031663182	2.47748	5.15954	4.86764	A-	Bradi1g03120.1	4-nitrophenylphosphatase activity (Blast2GO)
A_comp145642_c0_seq1	B_comp9514_c0_seq2	D_comp259425_c0_seq1	A06_016779591	B03_021380196	D03_021380403	5.44593	4.70227	6.87829	D+	Bradi2g49690.1
A_comp145661_c0_seq1	B_comp55633_c0_seq1	D_comp73505_c0_seq1	A06_010955661	B06_010955770	D06_010955700	1.50001	0.541583	1.66231	B-	-
A_comp145797_c0_seq1	B_comp36914_c0_seq1	D_comp1075845_c0_seq1	A05_004030018	B06_004582654	D06_004571218	0.702561	0.448803	0.758174	B-	Bradi3g06300.1
A_comp145926_c0_seq1	B_comp32344_c0_seq1	D_comp148474_c0_seq1	A05_030063519	B05_030063519	D05_030063519	1.01254	0.533203	0.870845	B-	Bradi1g05390.1	RING, subfamily zinc finger (C3HC4-type RING finger) family protein
A_comp145938_c0_seq1	B_comp10612_c0_seq1	D_comp307838_c0_seq1	A07_035200245	B07_009918033	D07_035200253	0.596369	2.19936	0.542572	B+	Bradi1g45930.1
A_comp14595_c0_seq1	B_comp6705_c0_seq1	D_comp26485_c0_seq1	A05_003499916	B05_003499916	D05_003499916	7.5824	6.38986	6.33127	A+	Bradi4g04270.1	U-box, subfamily Similar to Os SPL11 (spotted leaf 11)
A_comp146_c0_seq1	B_comp67_c0_seq1	D_comp168_c0_seq1	A03_008995870	B03_008995870	D03_008995870	355.584	430.37	359.522	B+	Bradi2g10770.1
A_comp14608_c0_seq1	B_comp6539_c0_seq1	D_comp16294_c0_seq1	A05_001312893	B05_001312893	D05_001312893	6.61102	4.93463	6.19331	B-	Bradi4g02000.2	ATP-dependent RNA helicase activity (Blast2GO)
A_comp14610_c0_seq1	B_comp1907_c0_seq1	D_comp13730_c0_seq1	A02_042761467	B02_042761467	D02_042761467	5.87299	53.3084	9.38854	B+	Bradi5g20620.1
A_comp146142_c0_seq1	B_comp23414_c0_seq1	D_comp203879_c0_seq1	A05_024329660	B05_024329660	D05_024329660	0.746799	1.03374	0.668669	B+	Bradi4g37960.1	phosphoinositide 5-phosphatase activity (Blast2GO)
A_comp14615_c0_seq1	B_comp6421_c0_seq5	D_comp81900_c0_seq1	A07_003243588	B07_003243588	D07_003243588	6.76638	10.9668	7.38006	B+	Bradi1g49490.1	RING, subfamily zinc RING finger protein, putative
A_comp1462_c0_seq1	B_comp308_c0_seq5	D_comp1015_c0_seq2	A06_004233807	B06_004233807	D06_004233807	38.1401	27.3726	28.2319	A+	Bradi3g05950.1
A_comp146208_c0_seq1	B_comp10451_c0_seq1	D_comp73137_c0_seq1	A05_017150621	B05_017147496	D05_017150621	1.01713	0.674078	0.969455	B-	Bradi4g31500.1
A_comp146212_c0_seq1	B_comp18303_c0_seq1	D_comp144920_c0_seq1	A06_018878954	B06_018878954	D07_039719334	1.59234	0.530068	1.92885	B-	-
A_comp1463_c0_seq1	B_comp545_c1_seq2	D_comp1248_c0_seq1	A07_011017777	B07_011017778	D07_011017778	29.7072	33.8808	35.4365	A-	Bradi2g15740.1	malic enzyme activity, malate dehydrogenase (NADP+) activity, L-malate dehydrogenase activity (Blast2GO)
A_comp14640_c0_seq1	B_comp3196_c0_seq1	D_comp10167_c1_seq1	A07_032389602	B07_032389602	D07_032389602	3.03355	2.93509	2.32032	D-	Bradi1g43610.1
A_comp146612_c0_seq1	B_comp22564_c0_seq3	D_comp125341_c0_seq1	A07_037959339	B07_037959339	D07_037959386	0.620619	0.708565	0.890744	D+	Bradi1g48350.1	zinc ion binding (Blast2GO)
A_comp14680_c1_seq1	B_comp1865_c0_seq1	D_comp5799_c0_seq1	A01_011618948	B01_011618808	D01_011618733	8.62572	9.26325	13.116	D+	Bradi3g29010.1
A_comp14697_c0_seq1	B_comp5880_c0_seq3	D_comp23822_c0_seq1	A03_003604741	B03_003604741	D03_003604741	4.37418	4.66399	2.9701	D-	Bradi2g05530.1	AGC_AGC_other_NDRh_TRCd.1 - AGC kinases include homologs to PKA, PKG and PKC, expressed, subfamily AGC_other_NDRh_TRCd
A_comp14709_c0_seq1	B_comp8691_c0_seq2	D_comp5366_c0_seq1	A05_027122639	B05_027122639	D05_027122639	9.5108	1.36324	10.2981	B-	Bradi1g15730.1
A_comp147239_c0_seq4	B_comp21854_c0_seq3	D_comp269557_c0_seq1	A06_006971787	B06_006971787	D06_006971787	0.412569	0.702685	0.380296	B+	Bradi3g08880.1	protein serine/threonine kinase activity (Blast2GO)
A_comp147278_c0_seq1	B_comp20487_c0_seq1	D_comp136597_c0_seq1	A05_014871082	B05_014871082	D05_014871082	0.864561	1.02262	1.13828	A-	Bradi4g28180.1
A_comp147283_c0_seq1	B_comp16489_c0_seq1	D_comp78326_c0_seq1	A02_014551881	B02_014551911	D02_014551911	0.93972	0.880527	1.38068	D+	Bradi1g26200.1
A_comp147356_c0_seq1	B_comp12876_c0_seq1	D_comp46337_c0_seq1	A06_004198393	B06_004198688	D06_004199025	3.29949	5.41087	2.97322	B+	Bradi3g05910.1
A_comp147375_c0_seq1	B_comp17070_c0_seq1	D_comp126515_c0_seq1	A01_012036061	B01_012036061	D01_012036061	1.1516	1.09327	1.32413	D+	Bradi3g29280.1
A_comp147474_c0_seq1	B_comp16307_c0_seq1	D_comp68228_c0_seq1	A04_030770714	B04_030771021	D04_030770910	0.331338	0.502054	1.33381	D+	Bradi1g64490.1
A_comp147513_c0_seq1	B_comp20850_c0_seq1	D_comp156742_c0_seq1	A07_032492062	B07_032483282	D07_032492062	1.5758	0.885182	1.41278	B-	Bradi1g43700.1
A_comp14753_c0_seq1	B_comp3558_c0_seq5	D_comp12570_c0_seq1	A02_008488350	B01_032369579	D01_032372195	6.3269	5.92426	7.28119	D+	Bradi2g26770.1	phospholipase A2 inhibitor activity, phosphatidylinositol-4,5-bisphosphate binding (Blast2GO)
A_comp147633_c0_seq1	B_comp11071_c0_seq1	D_comp47057_c0_seq1	A06_013792087	B06_013792176	D06_013792197	1.21582	1.70265	1.09947	B+	Bradi3g47670.1
A_comp147704_c0_seq4	B_comp12645_c0_seq1	D_comp105201_c0_seq1	A01_014995481	B01_014995455	D01_014995486	0.58945	0.77421	1.33605	D+	Bradi1g60930.1
A_comp147719_c0_seq1	B_comp24043_c0_seq6	D_comp47970_c0_seq1	A03_023318091	B03_023318091	D03_023318091	1.41976	0.619587	0.603804	A+	Bradi2g51060.1
A_comp147728_c0_seq1	B_comp11053_c0_seq1	D_comp110724_c0_seq1	A06_006406722	B06_006406429	D07_010218103	0.701037	0.488315	1.06405	D+	Bradi3g37690.1	D-arabinono-1,4-lactone oxidase activity, FAD binding, delta24-sterol reductase activity (Blast2GO)
A_comp147791_c0_seq1	B_comp21956_c0_seq1	D_comp67045_c0_seq1	A01_018196999	B01_018197816	D01_018197015	0.735532	0.601638	1.85798	D+	Bradi3g35070.1
A_comp147943_c0_seq1	B_comp33554_c0_seq1	D_comp182141_c0_seq1	A04_031481458	B04_031482315	D04_031483518	0.902366	0.605589	0.566155	A+	Bradi1g65390.1	zinc ion binding (Blast2GO)
A_comp14813_c0_seq3	B_comp4759_c0_seq2	D_comp14757_c0_seq3	A05_032359976	B05_032359976	D05_032359976	4.92168	4.05222	4.61546	B-	Bradi1g02020.1	nucleoside-triphosphatase activity (Blast2GO)
A_comp14819_c0_seq1	B_comp4381_c0_seq1	D_comp5872_c0_seq1	A03_002287458	B03_002287589	D03_002287557	6.75546	9.58668	6.5762	B+	Bradi2g03180.2	ubiquitin-protein ligase activity (Blast2GO)
A_comp148202_c0_seq1	B_comp21896_c0_seq2	D_comp210446_c0_seq1	A01_018726846	B01_018726821	D01_018726910	0.679493	0.642922	1.26361	D+	Bradi3g35640.1
A_comp14822_c0_seq1	B_comp3010_c0_seq6	D_comp15372_c0_seq2	A07_007666971	B07_007666727	D07_007666727	7.41455	2.07509	7.6673	B-	Bradi3g40660.1
A_comp148322_c0_seq1	B_comp23470_c0_seq1	D_comp295255_c0_seq1	A03_000765190	B03_000765248	D03_000765290	0.629716	1.60343	0.526462	B+	-
A_comp14846_c0_seq1	B_comp3772_c0_seq2	D_comp10740_c0_seq1	A03_007259488	B03_007259491	D03_007259491	11.507	15.7356	11.1645	B+	Bradi2g08960.1	GTP binding (Blast2GO)
A_comp14853_c0_seq1	B_comp7367_c0_seq1	D_comp17273_c0_seq1	A02_017874022	B02_017877403	D02_017874022	8.09059	4.66866	7.26538	B-	Bradi1g54510.1
A_comp148591_c0_seq1	B_comp23728_c0_seq1	D_comp246565_c0_seq1	A01_024250111	B01_024250118	D01_024248210	0.556817	0.776456	0.634684	B+	Bradi2g33490.1
A_comp14871_c0_seq1	B_comp4210_c1_seq1	D_comp34213_c0_seq1	A03_009175180	B03_009175180	D03_009175180	6.46758	5.9827	4.50741	D-	-
A_comp149_c0_seq1	B_comp853_c0_seq1	D_comp386_c0_seq1	A02_042259363	B02_042259371	D02_042259371	119.654	111.638	40.7299	D-	Bradi5g21290.1
A_comp1490_c0_seq2	B_comp3122_c0_seq3	D_comp4444_c0_seq1	A07_024245614	B07_024245889	D07_024245820	4.05051	3.49619	0.524601	D-	Bradi1g37410.1	dehydrin-3
A_comp14905_c0_seq1	B_comp4074_c0_seq1	D_comp14747_c0_seq1	A06_021230742	B06_021230742	D06_021230742	13.2885	13.0567	10.5395	D-	Bradi3g60050.1
A_comp14927_c0_seq1	B_comp13027_c0_seq6	D_comp139994_c0_seq1	A03_011971006	B03_011971006	D03_011971006	0.953009	0.668733	0.620761	A+	-
A_comp14929_c0_seq1	B_comp2210_c0_seq1	D_comp17965_c0_seq1	A04_007366853	B04_007366853	D04_007366853	11.9721	19.2727	12.241	B+	Bradi4g23620.3	alcohol dehydrogenase (NADP+) activity (Blast2GO)
A_comp149525_c0_seq1	B_comp61613_c0_seq3	D_comp202275_c0_seq1	A01_014019676	B01_014021894	D01_014022323	1.64534	0.750251	0.373454	A+	Bradi3g31100.1	methionine-tRNA ligase activity, ATP binding (Blast2GO)
A_comp149526_c0_seq1	B_comp14698_c0_seq4	D_comp209757_c0_seq1	A07_042215723	B07_042215748	D07_042215755	6.99131	2.17936	8.66713	B-	Bradi1g33050.1	myosin heavy chain binding (Blast2GO)
A_comp14954_c0_seq1	B_comp3916_c0_seq1	D_comp12021_c0_seq1	A03_027478199	B03_027477986	D03_027477638	13.7296	12.851	8.44105	D-	Bradi2g56560.1
A_comp1496_c0_seq1	B_comp949_c0_seq1	D_comp3270_c0_seq1	A03_026475808	B03_026475954	D03_026475798	45.2887	42.7263	31.3619	D-	Bradi2g55200.1
A_comp14963_c0_seq1	B_comp25114_c0_seq3	D_comp8476_c0_seq1	A05_004707542	B05_004707710	D05_004707677	1.2072	0.754228	1.39074	B-	Bradi4g05660.1	glutathione disulfide oxidoreductase activity (Blast2GO)
A_comp14969_c1_seq1	B_comp3898_c0_seq1	D_comp13992_c0_seq1	A05_008674482	B05_008667641	D05_008674482	3.40149	6.76403	7.46462	A-	Bradi4g40600.1	protein tyrosine phosphatase activity, protein tyrosine/serine/threonine phosphatase activity, polynucleotide 5'-phosphatase activity (Blast2GO)
A_comp149784_c0_seq1	B_comp28715_c0_seq2	D_comp89091_c0_seq1	A07_013059747	B07_013059925	D07_013059919	0.897088	0.432057	1.00267	B-	Bradi1g09870.1
A_comp149891_c0_seq1	B_comp20160_c0_seq2	D_comp20592_c0_seq1	A04_008121303	B04_008121303	D04_008121303	0.856735	0.478277	0.933371	B-	Bradi4g23080.1	F-Box
A_comp149937_c0_seq1	B_comp16650_c0_seq2	D_comp124796_c0_seq1	A04_041492151	B04_041494824	D04_041492151	0.724946	0.636391	1.08157	D+	Bradi1g78430.1
A_comp149947_c0_seq1	B_comp27391_c0_seq2	D_comp128128_c0_seq1	A05_015430896	B05_015430878	D05_015430856	0.642475	0.445338	0.474926	A+	Bradi4g28690.1
A_comp149950_c0_seq1	B_comp20057_c0_seq1	D_comp211421_c0_seq1	A03_021490657	B03_021490447	D03_021490447	1.21205	1.00818	0.585203	D-	Bradi2g49570.1
A_comp150265_c0_seq1	B_comp6249_c0_seq1	D_comp96267_c0_seq1	A07_036087883	B07_036087883	D07_036087883	1.57023	1.49356	1.15998	D-	Bradi1g46590.1
A_comp150333_c0_seq2	B_comp14461_c0_seq3	D_comp61724_c0_seq1	A02_017141313	B02_017140988	D02_017140988	0.530246	0.705537	1.53717	D+	Bradi1g53790.1	nucleoside-triphosphatase activity (Blast2GO)
A_comp150381_c0_seq1	B_comp13733_c0_seq2	D_comp145149_c0_seq1	A04_013380636	B04_013380778	D04_013380778	1.17113	1.07873	0.78894	D-	Bradi4g19600.1	leucine-rich repeat protein kinase, putative, expressed, subfamily LRR-IX
A_comp1504_c0_seq1	B_comp591_c0_seq1	D_comp2328_c0_seq1	A02_000557088	B02_000557088	D02_000557088	41.8429	35.8929	43.8443	B-	Bradi5g00610.1	cystathionine beta-synthase activity (Blast2GO)
A_comp150412_c0_seq1	B_comp15603_c0_seq2	D_comp152740_c0_seq1	A01_024753806	B01_024753806	D01_024749141	1.02201	0.534036	0.544624	A+	Bradi2g33090.1
A_comp150615_c0_seq1	B_comp21509_c0_seq1	D_comp68763_c0_seq2	A04_031175366	B04_031175382	D04_031175382	1.29083	1.2565	0.84084	D-	Bradi1g64930.1
A_comp15073_c0_seq1	B_comp4242_c0_seq2	D_comp39814_c0_seq1	A03_031683468	B01_001553328	D01_001553328	3.39219	1.69645	2.17876	A+	Bradi2g37340.1	inorganic diphosphatase activity (Blast2GO)
A_comp150778_c0_seq1	B_comp35811_c0_seq1	D_comp154759_c0_seq1	A06_024110212	B06_024110381	D06_024110212	0.493351	2.25879	0.630753	B+	Bradi3g60790.2
A_comp15079_c0_seq1	B_comp4763_c0_seq3	D_comp15637_c0_seq1	A07_002949347	B07_002949536	D07_002949342	7.58699	5.94374	5.55891	A+	Bradi1g49180.1
A_comp150818_c0_seq1	B_comp31228_c0_seq1	D_comp281498_c0_seq1	A05_019109602	B05_019109608	D05_019109608	4.79104	1.715	2.44544	A+	Bradi4g32020.1	inorganic phosphate transmembrane transporter activity, phosphate carrier activity, phosphate:hydrogen symporter activity (Blast2GO)
A_comp15085_c0_seq1	B_comp6094_c0_seq2	D_comp20892_c0_seq1	A04_030325446	B04_030325477	D04_030325245	6.81524	6.83715	4.72187	D-	Bradi1g64040.1	AMP-activated protein kinase activity (Blast2GO)
A_comp15091_c0_seq1	B_comp8571_c0_seq3	D_comp16721_c0_seq1	A03_011638945	B03_011638948	D03_011638963	8.12099	3.0087	2.96137	A+	Bradi2g13200.1
A_comp15098_c0_seq1	B_comp2920_c0_seq1	D_comp14766_c0_seq1	A01_029676222	B01_029678606	D01_029676222	11.3466	15.6355	10.4362	B+	Bradi2g28890.1	Ran GTPase binding (Blast2GO)
A_comp1510_c0_seq1	B_comp998_c0_seq1	D_comp6589_c0_seq1	A02_039433206	B02_039433187	D02_039433136	48.1959	12.9588	17.088	A+	-
A_comp15101_c0_seq1	B_comp4654_c0_seq1	D_comp23410_c0_seq1	A07_004704925	B07_004704901	D07_004704888	2.51328	4.90122	2.66465	B+	Bradi3g44100.1
A_comp15104_c0_seq1	B_comp4488_c0_seq5	D_comp23443_c0_seq1	A01_021087308	B07_029398549	D07_029398548	5.15969	2.52368	2.86902	A+	Bradi2g36470.1	CMGC_MAPKCMGC_2.6 - CMGC includes CDA, MAPK, GSK3, and CLKC kinases, expressed, subfamily MAPK(CMGC_2)
A_comp15119_c0_seq1	B_comp5982_c0_seq3	D_comp21401_c0_seq2	A01_036837967	B01_036837903	D01_036837942	4.47285	7.10285	4.02219	B+	Bradi2g23500.1
A_comp15141_c0_seq1	B_comp5200_c0_seq1	D_comp14577_c0_seq1	A02_043059597	B02_043059597	D02_043059951	11.2721	7.16072	6.58382	A+	Bradi5g20280.1
A_comp151602_c0_seq1	B_comp17665_c0_seq1	D_comp156666_c0_seq1	A06_017565983	B06_017565964	D06_017565946	1.41955	0.542636	1.60688	B-	Bradi3g52080.1
A_comp15166_c0_seq1	B_comp5312_c0_seq7	D_comp30995_c0_seq1	A05_022217358	B05_022217298	D05_022217357	4.52925	3.67093	3.34311	A+	Bradi4g35460.1	protein serine/threonine kinase activity, ion channel activity (Blast2GO)
A_comp15170_c0_seq1	B_comp5175_c0_seq1	D_comp10647_c0_seq1	A03_002883648	B03_002883648	D03_002883922	7.4286	12.0122	12.7027	A-	Bradi2g04110.1
A_comp15171_c0_seq2	B_comp7366_c0_seq1	D_comp27514_c0_seq1	A01_018733271	B01_018733271	D01_018733271	1.76316	4.52311	4.35862	A-	Bradi3g35650.1	RRM domain containing protein similar to RNA recognition motif (RRM)-containing protein, [Arabidopsis thaliana] AT5G04600
A_comp15181_c0_seq1	B_comp3473_c0_seq1	D_comp11666_c0_seq1	A03_000261094	B03_000261094	D03_000261094	4.17368	4.2589	6.57842	D+	Bradi2g00550.1	iron ion binding (Blast2GO)
A_comp15184_c0_seq1	B_comp4206_c0_seq1	D_comp19240_c0_seq2	A07_007158619	B07_007158619	D07_007158619	12.347	13.6526	10.2162	D-	Bradi3g41370.1
A_comp15190_c0_seq1	B_comp14075_c0_seq1	D_comp116838_c0_seq1	A01_009399982	B01_009400078	D01_009400317	6.7011	6.73423	3.26651	D-	Bradi3g27610.1
A_comp151989_c0_seq1	B_comp18308_c0_seq1	D_comp453329_c0_seq1	A04_040849870	B04_040849870	D04_040849025	4.74339	3.13079	2.12958	A+	Bradi1g77450.1	serine-type peptidase activity (Blast2GO)
A_comp151992_c0_seq1	B_comp18319_c0_seq1	D_comp63330_c0_seq1	A07_010521263	B07_010521267	D07_010521263	1.30748	1.61878	2.09683	D+	Bradi3g37450.1
A_comp15206_c0_seq1	B_comp5185_c0_seq1	D_comp17180_c0_seq1	A04_028651310	B04_028651310	D04_028651310	7.03286	7.8737	6.34426	B+	Bradi1g62320.1	ATP-dependent 3'-5' DNA helicase activity (Blast2GO)
A_comp152079_c0_seq1	B_comp20481_c0_seq1	D_comp58469_c0_seq1	A04_031266813	B04_031266866	D04_031266847	0.847925	1.60342	0.773261	B+	Bradi1g65080.1
A_comp15208_c0_seq1	B_comp5118_c0_seq1	D_comp21748_c0_seq1	A03_019050743	B03_019050743	D03_019050743	7.63569	4.31995	7.37146	B-	Bradi2g46030.1
A_comp15209_c0_seq1	B_comp8452_c0_seq1	D_comp16025_c0_seq1	A06_009555760	B06_009555760	D06_009555760	5.05405	2.88843	5.06443	B-	Bradi3g11130.1	diaminopimelate decarboxylase activity (Blast2GO)
A_comp15212_c0_seq1	B_comp4273_c0_seq2	D_comp27302_c0_seq1	A07_008712091	B07_008712211	D07_008712082	3.52222	3.18338	4.98243	D+	Bradi3g39480.1
A_comp152204_c0_seq1	B_comp17344_c0_seq2	D_comp40955_c0_seq1	A02_012658953	B02_012664425	D02_012664425	2.08801	1.53843	3.64454	D+	Bradi1g04690.1	copper ion binding (Blast2GO)
A_comp152213_c0_seq3	B_comp21084_c0_seq6	D_comp201116_c0_seq1	A04_003329436	B04_003329436	D04_003329436	0.62709	0.539583	1.18916	D+	Bradi1g09920.1
A_comp15223_c0_seq2	B_comp3696_c0_seq5	D_comp14089_c0_seq2	A06_008903636	B06_008903636	D06_008903636	4.75339	6.42234	6.55557	A-	Bradi3g10690.1
A_comp152296_c0_seq2	B_comp9066_c0_seq1	D_comp253770_c0_seq1	A01_009374101	B01_009373845	D01_009373845	0.628898	0.651656	1.92525	D+	Bradi3g27570.1	GTPase activity (Blast2GO)
A_comp152325_c0_seq1	B_comp22474_c1_seq1	D_comp413794_c0_seq1	A03_003265248	B03_003265236	D03_003265588	1.0849	0.912484	0.497562	D-	Bradi2g05830.1
A_comp152514_c0_seq1	B_comp18922_c0_seq2	D_comp66990_c0_seq1	A03_003624730	B03_003625094	D03_003625094	0.79894	0.651611	0.911804	B-	Bradi2g05490.1
A_comp15287_c0_seq2	B_comp11131_c0_seq2	D_comp156471_c0_seq1	A04_026077437	B04_026077437	D04_026077437	2.13274	1.1961	1.01377	A+	Bradi4g04850.1
A_comp152878_c0_seq1	B_comp22695_c0_seq3	D_comp58112_c0_seq1	A01_016569743	B01_016570127	D01_016569590	0.898568	0.626115	0.902472	B-	Bradi3g33420.1
A_comp152950_c0_seq1	B_comp13138_c0_seq1	D_comp74476_c1_seq1	A02_039014977	B02_039014982	D02_039014960	0.695592	0.314775	0.774851	B-	Bradi5g16070.1
A_comp152972_c0_seq1	B_comp55870_c0_seq1	D_comp18811_c0_seq1	A03_003872942	B03_003873001	D03_003872951	2.04037	0.736768	1.88239	B-	-
A_comp153_c0_seq1	B_comp53_c1_seq1	D_comp174_c0_seq1	A05_006995353	B05_006995239	D05_006995482	511.598	262.135	520.723	B-	Bradi4g08020.1
A_comp153035_c0_seq1	B_comp12790_c0_seq2	D_comp92315_c0_seq1	A01_002095246	B01_002095200	D01_002095246	1.32787	1.13104	2.35842	D+	-
A_comp15309_c0_seq4	B_comp7042_c0_seq3	D_comp33361_c0_seq4	A03_022497669	B03_022497669	D03_022497669	7.15756	4.57465	4.44926	A+	Bradi2g49900.1	GTPase activity (Blast2GO)
A_comp1531_c0_seq1	B_comp730_c0_seq1	D_comp1543_c0_seq1	A02_008024495	B02_008024495	D02_008024497	29.5935	21.8581	20.386	A+	Bradi1g18340.2	copper ion transmembrane transporter activity (Blast2GO)
A_comp153204_c0_seq1	B_comp18336_c0_seq1	D_comp80218_c0_seq1	A05_006645517	B05_006645517	D05_006645517	1.26582	1.20546	0.895329	D-	Bradi4g07760.1	protein kinase activity (Blast2GO)
A_comp153265_c0_seq1	B_comp20586_c0_seq3	D_comp111187_c0_seq1	A07_023288692	B07_023288692	D07_023288071	1.66067	0.485743	0.798	A+	Bradi1g36650.1	zinc ion binding, alcohol dehydrogenase activity (Blast2GO)
A_comp15327_c0_seq1	B_comp5160_c0_seq2	D_comp16999_c0_seq1	A03_025325031	B03_025325114	D03_025325226	1.05429	3.61762	4.21573	A-	Bradi2g53580.1
A_comp15328_c0_seq1	B_comp4121_c0_seq1	D_comp31719_c0_seq1	A06_011405087	B06_011405087	D06_011405087	7.53263	8.17178	4.17984	D-	Bradi3g44990.1
A_comp1535_c0_seq1	B_comp1818_c1_seq8	D_comp9777_c0_seq1	A05_005662252	B05_005662249	D05_005662044	10.772	6.88039	6.93727	A+	Bradi4g06740.1
A_comp15360_c1_seq1	B_comp4590_c0_seq2	D_comp34442_c0_seq1	A01_034624048	B01_034624050	D01_034623840	12.3868	7.5922	7.42822	A+	Bradi2g25320.1	leucine-rich repeat protein kinase, putative, expressed, subfamily LRR-Xa
A_comp15372_c0_seq1	B_comp2473_c0_seq1	D_comp31884_c0_seq1	A01_016391099	B01_016391099	D01_016391099	6.26878	7.59312	5.67373	B+	Bradi3g33240.1
A_comp15396_c0_seq1	B_comp6371_c0_seq2	D_comp9472_c0_seq1	A06_014406442	B06_014406147	D06_014406442	9.33392	18.3072	19.5306	A-	Bradi3g48490.1	adenosylmethionine decarboxylase activity (Blast2GO)
A_comp154_c0_seq1	B_comp76_c1_seq6	D_comp416_c0_seq1	A02_022303453	B02_022303453	D05_029388191	296.153	283.038	338.267	D+	Bradi1g58480.1	glycolate oxidase activity (Blast2GO)
A_comp15408_c0_seq1	B_comp2556_c0_seq4	D_comp8349_c0_seq1	A05_018092076	B05_018092103	D05_018092126	21.6206	25.6795	19.3156	B+	Bradi4g30570.1	beta-tubulin binding, single-stranded DNA binding, actin filament binding (Blast2GO)
A_comp154156_c0_seq1	B_comp17967_c0_seq1	D_comp116549_c0_seq1	A01_037888283	B01_037888322	D01_037888174	1.21014	0.998785	2.59807	D+	Bradi2g22480.1
A_comp15426_c0_seq1	B_comp3177_c0_seq7	D_comp12590_c0_seq1	A07_013343141	B07_013343213	D07_013343141	1.42266	1.74197	3.99066	D+	Bradi3g21370.3
A_comp154295_c0_seq1	B_comp12712_c0_seq1	D_comp64671_c0_seq1	A04_037574297	B04_037574070	D04_037574070	1.99828	1.56102	1.28971	A+	Bradi1g72870.1
A_comp154335_c0_seq1	B_comp18945_c0_seq5	D_comp97689_c0_seq1	A05_022981369	B05_022981369	D05_022981448	0.943051	0.74077	0.975965	B-	Bradi4g36380.1	exodeoxyribonuclease activity, producing 5'-phosphomonoesters (Blast2GO)
A_comp15437_c0_seq7	B_comp6011_c0_seq4	D_comp10619_c0_seq1	A06_017269194	B06_017269231	D06_017269194	1.57405	2.35774	2.11022	A-	Bradi3g51760.2
A_comp154412_c0_seq1	B_comp20933_c0_seq5	D_comp116959_c0_seq1	A02_008986215	B02_008985685	D02_008985695	0.674738	0.569873	1.41173	D+	Bradi1g19630.1
A_comp1545_c0_seq1	B_comp4178_c1_seq3	D_comp1041_c2_seq1	A01_018139252	B01_018139252	D01_018139252	5.41386	5.39769	4.04738	D-	Bradi3g34990.1	AMP-activated protein kinase activity, protein tyrosine/serine/threonine phosphatase activity (Blast2GO)
A_comp1545_c1_seq1	B_comp442_c0_seq1	D_comp1041_c1_seq2	A01_018135161	B01_018135519	D01_018135198	73.273	47.6629	41.4311	A+	Bradi3g34980.1	zinc ion binding (Blast2GO)
A_comp15453_c0_seq1	B_comp8773_c0_seq3	D_comp39283_c0_seq1	A05_026190275	B05_026190275	D05_026190275	5.93035	4.21219	6.03739	B-	Bradi1g14780.1
A_comp154642_c0_seq1	B_comp22492_c0_seq1	D_comp250060_c0_seq1	A06_018136345	B06_018136345	D06_018136458	1.45409	0.930747	0.947285	A+	Bradi3g52800.1	U-box, subfamily armadillo/beta-catenin repeat family protein / U-box domain-containing family protein
A_comp154694_c0_seq1	B_comp8208_c0_seq7	D_comp125299_c0_seq1	A06_012626604	B06_012625528	D06_012625528	0.561684	0.56893	0.286174	D-	Bradi3g46220.1	nucleoside diphosphate kinase activity, ATP binding, GTP binding (Blast2GO)
A_comp154824_c0_seq1	B_comp25505_c0_seq3	D_comp126634_c0_seq1	A07_045019915	B07_045019915	D07_045019915	0.952409	0.617162	1.01518	B-	Bradi1g30580.1	microtubule-severing ATPase activity (Blast2GO)
A_comp15491_c0_seq1	B_comp8379_c0_seq1	D_comp35203_c0_seq1	A03_026652604	B03_026652612	D03_026652602	1.54376	1.32867	1.07798	D-	Bradi2g55410.1
A_comp15495_c1_seq1	B_comp8597_c0_seq1	D_comp49777_c0_seq1	A07_003591582	B07_003591551	D07_003591551	1.11556	1.15639	1.61318	D+	Bradi1g49890.1
A_comp155145_c0_seq1	B_comp17259_c0_seq1	D_comp129795_c0_seq1	A01_015214915	B01_015214901	D01_015214894	0.491721	0.488629	0.79382	D+	Bradi3g32180.1
A_comp15543_c0_seq1	B_comp3979_c0_seq1	D_comp8953_c0_seq1	A07_006202246	B07_006202246	D07_006202246	12.1415	9.98906	10.0296	A+	Bradi3g42870.1
A_comp1555_c0_seq1	B_comp791_c0_seq2	D_comp274_c0_seq1	A06_004281385	B06_004281385	D06_004281385	36.5007	50.1275	36.8646	B+	Bradi3g06010.1
A_comp15555_c0_seq1	B_comp6981_c1_seq2	D_comp957_c0_seq1	A05_027779852	B05_027780041	D05_027779787	3.69338	0.735655	3.94014	B-	Bradi1g08410.1
A_comp155652_c0_seq1	B_comp13406_c0_seq2	D_comp62361_c0_seq1	A06_007452346	B06_007452346	D06_007452346	1.37118	0.843611	0.953966	A+	Bradi3g09320.1
A_comp155881_c0_seq1	B_comp25580_c0_seq1	D_comp99729_c0_seq1	A05_026108130	B05_026108264	D05_026112743	1.11333	0.671068	1.33757	B-	Bradi1g14670.1	5S rRNA binding (Blast2GO)
A_comp15596_c0_seq1	B_comp6387_c0_seq2	D_comp16869_c0_seq1	A03_029617825	B03_029617825	D03_029617825	4.5904	7.23935	7.65014	A-	Bradi2g59270.1
A_comp156_c0_seq1	B_comp13_c0_seq1	D_comp60_c0_seq1	A02_012281747	B02_012281747	D02_012281747	438.151	667.817	547.509	B+	Bradi1g23610.1
A_comp156028_c0_seq2	B_comp10962_c0_seq6	D_comp230049_c0_seq1	A07_041977118	B07_041977118	D07_041977118	0.596202	1.0347	0.923804	A-	Bradi1g33400.1
A_comp15607_c0_seq1	B_comp8513_c0_seq1	D_comp14388_c0_seq1	A03_007995927	B03_007995927	D03_007995927	6.82411	8.86517	6.17796	B+	Bradi2g09740.1
A_comp156231_c0_seq1	B_comp20075_c0_seq1	D_comp167303_c0_seq1	A06_017600131	B06_017599838	D06_017600486	0.857426	0.788542	1.01333	D+	Bradi3g52110.1	protein serine/threonine phosphatase activity (Blast2GO)
A_comp15639_c0_seq1	B_comp8162_c0_seq1	D_comp16817_c0_seq1	A07_022318238	B07_022318238	D07_022318238	7.9238	6.9256	8.28191	B-	Bradi3g12830.2	ATPase activity (Blast2GO)
A_comp15649_c0_seq1	B_comp2266_c0_seq1	D_comp21888_c0_seq1	A03_031162162	B03_031162179	D03_031162162	5.16816	3.1809	3.36017	A+	Bradi2g61480.1
A_comp15657_c0_seq1	B_comp6306_c0_seq2	D_comp19808_c0_seq1	A03_024639162	B03_024639162	D03_024639162	10.25	7.5134	8.1709	A+	Bradi2g52770.1	ATPase activity, coupled (Blast2GO)
A_comp15668_c0_seq2	B_comp12983_c0_seq1	D_comp62725_c0_seq1	A05_026447658	B05_026447684	D05_026447672	2.09832	3.91025	2.20136	B+	Bradi1g14980.5	glycerophosphodiester phosphodiesterase activity (Blast2GO)
A_comp156743_c0_seq1	B_comp38081_c0_seq3	D_comp161508_c0_seq1	A01_040654506	B01_040656362	D01_040656362	1.19564	0.490099	0.643468	A+	Bradi2g19560.1	microtubule-severing ATPase activity (Blast2GO)
A_comp156779_c0_seq1	B_comp15138_c0_seq3	D_comp83641_c0_seq1	A05_011817395	B05_011817399	D05_011817395	0.763473	0.392807	0.824978	B-	Bradi4g44820.1
A_comp156783_c0_seq1	B_comp13588_c0_seq4	D_comp287627_c0_seq1	A07_021610930	B07_030298516	D07_030298516	1.78034	0.679863	0.719312	A+	Bradi3g13710.1	nucleoside-triphosphatase activity (Blast2GO)
A_comp156800_c0_seq1	B_comp11824_c0_seq1	D_comp86974_c0_seq1	A01_023600150	B01_023600105	D01_023600157	1.20103	1.54287	1.19226	B+	Bradi1g54670.1	actin-dependent ATPase activity (Blast2GO)
A_comp15681_c0_seq1	B_comp3352_c0_seq2	D_comp25778_c0_seq1	A07_006067095	B07_006067130	D07_006067130	10.8053	12.7832	9.76443	B+	Bradi3g43090.1
A_comp156835_c0_seq1	B_comp16847_c0_seq1	D_comp147657_c0_seq1	A01_003215339	B01_003215339	D01_003215365	1.07356	1.62626	1.15304	B+	Bradi3g23130.1
A_comp15687_c0_seq1	B_comp1961_c0_seq2	D_comp37614_c0_seq1	A06_023704115	B06_023704115	D06_023704219	4.797	5.63647	5.91375	A-	Bradi3g56720.1
A_comp15687_c0_seq3	B_comp10572_c0_seq3	D_comp18339_c0_seq1	A07_046093824	B07_046093824	D07_046093824	5.65812	5.74781	7.29505	D+	Bradi1g29340.1
A_comp156889_c0_seq2	B_comp23436_c0_seq1	D_comp111002_c0_seq1	A05_017785705	B05_017802390	D05_017785705	0.98681	1.05173	1.57727	D+	-
A_comp156920_c0_seq1	B_comp14925_c0_seq1	D_comp136405_c0_seq1	A01_020380032	B01_020380032	D01_020379889	1.0306	0.953072	0.648584	D-	Bradi2g15350.1
A_comp156932_c0_seq1	B_comp23459_c0_seq3	D_comp172427_c0_seq1	A02_015358209	B02_015357854	D02_015358212	0.940323	1.01611	0.719861	D-	Bradi1g26980.1	zinc ion binding (Blast2GO)
A_comp15714_c0_seq1	B_comp6808_c0_seq2	D_comp31058_c0_seq1	A07_017163254	B07_017163205	D07_017163254	4.21275	1.4201	1.17294	A+	Bradi3g18210.1
A_comp15716_c1_seq1	B_comp4846_c0_seq1	D_comp15251_c2_seq1	A02_041127999	B02_041128071	D02_006276469	6.16062	6.76247	4.23781	D-	-
A_comp157174_c0_seq1	B_comp9491_c0_seq1	D_comp134147_c0_seq1	A05_028145836	B05_028147338	D05_028145859	0.601645	1.18762	0.718465	B+	Bradi1g07880.1	rDNA binding (Blast2GO)
A_comp1572_c0_seq1	B_comp829_c0_seq2	D_comp2372_c0_seq1	A04_040073491	B04_040074014	D04_040073491	54.4798	46.7312	41.7067	A+	-
A_comp15720_c0_seq1	B_comp2306_c0_seq1	D_comp24758_c0_seq1	A03_019874613	B03_019874603	D03_019874603	16.7324	12.7909	13.3472	A+	Bradi2g46850.1
A_comp15731_c0_seq1	B_comp2700_c0_seq1	D_comp13507_c0_seq1	A05_015778658	B05_015778549	D05_015778604	15.6194	18.0589	13.4311	B+	Bradi4g29010.1
A_comp157344_c0_seq2	B_comp35006_c0_seq1	D_comp201702_c0_seq1	A02_004137332	B02_004325422	D02_004137332	0.411206	0.616854	1.896	D+	Bradi5g03580.1
A_comp15746_c1_seq1	B_comp4144_c0_seq4	D_comp11440_c1_seq45	A02_040118355	B02_040118354	D02_040118354	4.94349	4.96	3.61631	D-	Bradi5g17270.2	RRM domain containing protein similar to expressed RNA recognition motif containing protein, [Oryza sativa] LOC_Os04g45930
A_comp15747_c0_seq1	B_comp5261_c0_seq2	D_comp102828_c0_seq1	A01_037281055	B01_037281515	D01_037281515	3.34416	3.53816	4.65404	D+	Bradi2g23040.1	ATPase activity, coupled (Blast2GO)
A_comp157521_c0_seq3	B_comp41702_c0_seq1	D_comp665293_c0_seq1	A05_016965624	B05_016965690	D05_016965623	0.7546	0.575643	0.379734	D-	Bradi4g29930.1	TKL_IRAK_DUF26-lg.2 - DUF26 kinases have homology to DUF26 containing loci, expressed, subfamily DUF26-Ig
A_comp157557_c0_seq1	B_comp21641_c0_seq1	D_comp188213_c0_seq1	A05_021800195	B05_021800195	D05_021801388	1.0923	1.18408	2.31784	D+	Bradi4g34880.1	phosphatidylinositol binding, phosphatidylinositol-4,5-bisphosphate binding, phosphatidylinositol-3,4,5-triphosphate binding, small GTPase binding, phosphatidylinositol-3,4-bisphosphate binding, zinc ion binding, Rho GTPase activator activity (Blast2GO)
A_comp157627_c0_seq1	B_comp14180_c0_seq1	D_comp81505_c0_seq1	A06_013972852	B06_013972931	D06_013972852	1.31029	1.33674	2.12814	D+	-
A_comp157641_c0_seq1	B_comp32817_c0_seq1	D_comp70286_c0_seq1	A04_032075639	B04_032075637	D04_032075311	2.91651	1.11627	1.13888	A+	Bradi1g66160.1	CrRLK1L
A_comp1578_c0_seq1	B_comp2116_c0_seq1	D_comp2411_c0_seq1	A06_021220981	B06_021220981	D06_021220981	7.86659	18.2429	8.12706	B+	Bradi4g31220.1	ATPase activity (Blast2GO)
A_comp157913_c0_seq1	B_comp15268_c0_seq2	D_comp114146_c0_seq1	A02_040014755	B02_040012132	D02_040014755	0.758047	0.605179	1.56713	D+	Bradi5g17190.1
A_comp158019_c0_seq1	B_comp9633_c0_seq1	D_comp111458_c0_seq1	A05_031891233	B05_031891233	D05_031891193	1.27366	1.46338	3.10844	D+	Bradi1g02720.2
A_comp15804_c0_seq1	B_comp6791_c0_seq1	D_comp456992_c0_seq1	A02_045944807	B02_045944826	D02_045944802	2.83231	7.93847	2.286	B+	Bradi3g10040.1
A_comp15820_c0_seq1	B_comp459_c0_seq2	D_comp44228_c0_seq1	A03_018424190	B03_018424190	D03_018424190	147.284	58.4757	138.005	B-	Bradi2g45450.1	protein kinase family protein, putative, expressed, subfamily Other
A_comp15829_c0_seq1	B_comp5717_c0_seq10	D_comp65043_c1_seq1	A05_033272408	B05_033272514	D05_033273818	3.74699	5.25722	4.27109	B+	-
A_comp15835_c0_seq1	B_comp6232_c0_seq1	D_comp15825_c0_seq1	A02_036610967	B02_036610967	D02_036610967	5.67395	8.68875	6.2173	B+	Bradi5g13500.1
A_comp15843_c0_seq1	B_comp6062_c0_seq1	D_comp27543_c0_seq1	A07_023551809	B07_023551787	D07_023551787	13.5404	5.62971	6.11958	A+	Bradi1g36830.1
A_comp15854_c0_seq1	B_comp9873_c0_seq1	D_comp56854_c0_seq1	A04_004558545	B04_004559115	D04_004558589	6.07838	4.29212	4.72036	A+	Bradi4g25930.1	sterol 14-demethylase activity (Blast2GO)
A_comp158562_c0_seq1	B_comp18863_c0_seq1	D_comp269135_c0_seq1	A05_030329085	B05_030329096	D05_030329085	1.44629	0.776855	0.886564	A+	Bradi1g05100.2
A_comp159_c0_seq1	B_comp75_c0_seq2	D_comp150_c0_seq1	A05_008785068	B05_008785068	D05_008785068	441.158	315.141	314.952	A+	Bradi4g40780.1
A_comp1591_c0_seq1	B_comp842_c0_seq2	D_comp4075_c0_seq1	A05_024255526	B05_024255526	D05_024245123	68.0343	43.2049	39.3909	A+	Bradi4g37860.2
A_comp15915_c1_seq1	B_comp19615_c0_seq4	D_comp307499_c0_seq1	A05_007318230	B05_007318129	D05_007318146	0.701748	1.75485	1.92611	A-	Bradi4g38860.1
A_comp15926_c0_seq6	B_comp16514_c1_seq1	D_comp179380_c0_seq1	A07_036005576	B07_036005476	D07_036005572	1.60196	1.06748	1.12923	A+	Bradi1g46500.1	protein kinase family protein, putative, expressed, subfamily RLCK-VIIa
A_comp15926_c1_seq2	B_comp2875_c0_seq1	D_comp45101_c0_seq1	A02_010689621	B02_010689621	D02_010689619	2.30688	1.23771	2.35253	B-	Bradi1g21610.1	protein kinase family protein, putative, expressed, subfamily RLCK-VIIa
A_comp159383_c0_seq1	B_comp15457_c0_seq1	D_comp5409_c0_seq24	A02_002468556	B02_002468612	D02_002467886	1.38317	1.33825	1.01233	D-	Bradi5g02350.1
A_comp15942_c0_seq1	B_comp3409_c0_seq1	D_comp19759_c0_seq1	A01_041194539	B01_041194539	D01_041194539	8.14168	6.23655	8.15956	B-	Bradi2g18880.1
A_comp159528_c0_seq1	B_comp21238_c0_seq1	D_comp99627_c0_seq1	A01_042193237	B01_042193231	D01_042193476	1.41503	0.849318	1.37727	B-	Bradi2g17620.1	threonine synthase activity (Blast2GO)
A_comp159558_c0_seq1	B_comp47129_c0_seq1	D_comp26629_c0_seq1	A07_023826009	B07_023825984	D07_023826011	0.45219	0.387777	0.886188	D+	Bradi1g37030.1	glucuronosyltransferase activity (Blast2GO)
A_comp159620_c0_seq1	B_comp14648_c0_seq1	D_comp116767_c0_seq1	A07_040085146	B07_040084332	D07_040085071	1.31529	0.899699	0.981584	A+	Bradi1g35350.1	protein kinase family protein, putative, expressed, subfamily Raf
A_comp159694_c0_seq1	B_comp18967_c0_seq2	D_comp105812_c0_seq1	A04_007730366	B04_007730259	D04_007730497	1.17399	1.64586	1.12998	B+	Bradi4g23280.1
A_comp159725_c0_seq1	B_comp22970_c0_seq2	D_comp139357_c0_seq1	A03_023320045	B03_023320045	D03_023324257	0.866	0.60151	0.84794	B-	Bradi2g51070.1	ATPase activity, coupled (Blast2GO)
A_comp15973_c0_seq1	B_comp3751_c0_seq1	D_comp17794_c0_seq1	A05_004289625	B05_004289662	D05_004289662	9.96723	3.33276	9.79642	B-	Bradi4g05210.1
A_comp159769_c0_seq1	B_comp20893_c0_seq1	D_comp203970_c0_seq1	A04_004618617	B04_004618617	D04_004618617	0.711496	0.935054	0.517531	B+	Bradi4g44420.1
A_comp15978_c0_seq1	B_comp5473_c0_seq1	D_comp18785_c0_seq1	A02_020091101	B05_029639148	D05_029639188	5.20705	4.75636	3.91739	D-	Bradi1g06070.1	BTB
A_comp159794_c0_seq1	B_comp20580_c0_seq2	D_comp97405_c0_seq1	A06_022641820	B06_022641858	D06_022642021	1.29495	2.06248	1.4673	B+	Bradi3g55090.1
A_comp15984_c0_seq1	B_comp4007_c0_seq10	D_comp16420_c0_seq1	A07_040261465	B07_040261465	D07_040261465	4.33056	4.45445	5.41323	D+	Bradi1g35110.1	microtubule-severing ATPase activity (Blast2GO)
A_comp159868_c0_seq1	B_comp20134_c0_seq3	D_comp196635_c0_seq1	A02_033433385	B02_033433156	D02_033433385	1.38718	1.07509	2.00602	D+	Bradi5g10590.1
A_comp1600_c0_seq1	B_comp940_c0_seq1	D_comp1785_c0_seq1	A05_027006502	B05_027006502	D05_027006502	66.298	85.8346	62.4044	B+	-
A_comp160064_c0_seq1	B_comp28517_c0_seq2	D_comp220109_c0_seq1	A02_044533375	B02_044533375	D02_044532097	1.63928	1.90861	1.11335	D-	Bradi5g22730.1	zinc ion binding (Blast2GO)
A_comp16016_c0_seq1	B_comp4300_c0_seq1	D_comp13642_c0_seq1	A06_014356277	B06_014356277	D06_014356277	8.76554	7.2072	7.25915	A+	Bradi3g48410.1
A_comp16018_c0_seq1	B_comp6047_c0_seq1	D_comp15947_c0_seq1	A06_019087230	B06_019087236	D06_019087237	5.56778	6.8732	5.4334	B+	Bradi3g57300.1
A_comp160257_c0_seq1	B_comp32456_c0_seq1	D_comp38763_c0_seq1	A02_034863499	B02_034863530	D02_034863426	0.721573	0.477918	1.20616	D+	Bradi5g11820.1
A_comp16028_c0_seq1	B_comp5837_c0_seq1	D_comp24561_c0_seq1	A04_001570386	B04_001570386	D04_001570386	7.8415	4.58988	6.8655	B-	Bradi1g11980.1
A_comp16036_c0_seq2	B_comp7088_c1_seq1	D_comp22147_c0_seq2	A06_019717790	B06_019717790	D06_019717790	2.45839	5.60403	3.10125	B+	Bradi3g59350.1	C-4 methylsterol oxidase activity (Blast2GO)
A_comp16039_c0_seq1	B_comp3813_c0_seq3	D_comp26225_c0_seq1	A02_042738488	B02_042738488	D02_042738488	5.22183	5.17139	2.63181	D-	Bradi5g20690.1	ATPase activity, coupled to transmembrane movement of substances (Blast2GO)
A_comp16048_c0_seq1	B_comp8857_c0_seq1	D_comp12369_c0_seq1	A07_020237371	B07_020237753	D07_020237753	3.70851	1.61052	3.44817	B-	Bradi3g15300.1	small conjugating protein ligase activity (Blast2GO)
A_comp1605_c1_seq1	B_comp1695_c0_seq1	D_comp1316_c0_seq1	A07_027674263	B07_027675850	D07_027674263	28.3105	61.9821	49.7731	A-	Bradi1g40150.1
A_comp16052_c0_seq1	B_comp5225_c0_seq1	D_comp14529_c0_seq1	A02_026230158	B02_026230153	D02_026230153	5.05721	5.97585	5.33786	B+	Bradi5g05190.1	zinc ion transmembrane transporter activity (Blast2GO)
A_comp160609_c0_seq1	B_comp28611_c0_seq9	D_comp122657_c0_seq1	A02_005078283	B02_005079527	D02_005077744	0.745126	0.565938	0.548703	A+	-
A_comp16073_c0_seq1	B_comp3815_c0_seq2	D_comp38188_c0_seq1	A06_009254687	B06_009254687	D06_009254687	7.47	3.31331	3.24136	A+	Bradi3g10980.1
A_comp160778_c0_seq1	B_comp17601_c0_seq4	D_comp124916_c0_seq1	A02_007213577	B02_007213634	D02_007213634	1.46299	0.822556	1.32438	B-	Bradi1g17390.1
A_comp16079_c0_seq1	B_comp3534_c0_seq6	D_comp6482_c0_seq4	A02_025334200	B02_025334200	D02_025334199	5.90148	5.97739	8.49928	D+	Bradi1g60960.1	nucleoside-triphosphatase activity (Blast2GO)
A_comp161045_c0_seq1	B_comp21281_c0_seq1	D_comp196748_c0_seq1	A03_012092905	B03_012092905	D03_012097987	0.583552	0.732573	0.745334	A-	Bradi2g13630.1
A_comp161047_c0_seq1	B_comp17335_c0_seq8	D_comp177026_c0_seq1	A03_000282310	B03_000281979	D03_000282401	1.01619	0.989601	0.563555	D-	Bradi2g00610.1
A_comp161106_c0_seq1	B_comp33762_c0_seq1	D_comp77503_c0_seq1	A04_007543614	B04_007543614	D04_007543614	0.837357	0.584137	0.720999	B-	Bradi4g23410.1
A_comp16111_c0_seq1	B_comp4455_c0_seq2	D_comp35861_c0_seq1	A02_017692330	B02_017692330	D02_017692330	6.34319	4.63942	7.34535	B-	Bradi1g54300.5
A_comp161324_c0_seq1	B_comp3650_c0_seq11	D_comp84115_c0_seq1	A05_020875528	B05_020877475	D05_020877475	1.33483	1.89801	2.04515	A-	Bradi4g33840.1
A_comp16159_c0_seq1	B_comp5791_c0_seq1	D_comp35310_c0_seq1	A06_022502820	B06_022502820	D06_022502820	5.38912	1.62048	4.98214	B-	Bradi3g54910.1
A_comp162063_c0_seq1	B_comp16311_c0_seq1	D_comp68818_c0_seq1	A07_037191236	B07_037191236	D07_037191236	0.963341	0.87639	1.53106	D+	Bradi1g47570.1	protein kinase family protein, putative, expressed, subfamily Raf
A_comp162089_c0_seq1	B_comp16665_c0_seq4	D_comp77366_c0_seq1	A02_039390440	B02_039392230	D02_039390240	1.14428	1.04801	0.627535	D-	Bradi5g16490.1
A_comp162126_c0_seq1	B_comp13166_c0_seq2	D_comp149686_c0_seq1	A02_002399498	B02_002399815	D02_002399815	0.60481	0.66227	1.42064	D+	Bradi5g02280.1
A_comp16226_c0_seq1	B_comp3973_c0_seq1	D_comp13900_c0_seq1	A06_018321999	B06_018321999	D06_018321999	9.60447	8.99186	7.76402	D-	Bradi3g53050.1
A_comp16233_c0_seq1	B_comp3598_c0_seq2	D_comp26418_c0_seq1	A01_030620846	B01_030620846	D01_030620846	4.08151	3.88936	2.00893	D-	Bradi2g28040.2
A_comp16233_c0_seq2	B_comp3598_c0_seq4	D_comp26418_c0_seq6	A01_030621067	B01_030621067	D01_030621079	5.26534	5.54979	1.70009	D-	Bradi2g28040.3
A_comp162400_c0_seq1	B_comp25190_c0_seq1	D_comp173558_c0_seq1	A02_019155767	B02_019155767	D02_019155768	0.894307	0.418624	0.98558	B-	Bradi1g55670.1
A_comp16254_c0_seq1	B_comp5364_c0_seq1	D_comp18111_c0_seq1	A01_027034456	B01_027028179	D01_027034456	7.81115	10.7645	7.40297	B+	Bradi2g31100.1
A_comp16255_c0_seq1	B_comp4409_c1_seq3	D_comp6746_c0_seq1	A06_016840346	B06_016840346	D06_016839943	6.05764	6.68881	7.66134	D+	-
A_comp162669_c0_seq1	B_comp32570_c0_seq1	D_comp219513_c0_seq1	A05_017353361	B05_017353361	D05_017354800	0.741012	0.421482	0.626675	B-	Bradi4g31280.1
A_comp16275_c0_seq1	B_comp4634_c0_seq1	D_comp51479_c0_seq1	A02_039575133	B02_039575133	D02_039575133	5.9537	2.17623	2.3707	A+	Bradi5g16730.1
A_comp162750_c0_seq1	B_comp28115_c0_seq5	D_comp400606_c0_seq1	A07_003691886	B07_003691915	D07_003692056	0.399481	1.49217	0.476249	B+	Bradi1g50020.1
A_comp1628_c0_seq1	B_comp492_c0_seq1	D_comp1084_c0_seq1	A03_024617908	B03_024617908	D03_024617908	32.6084	42.6335	44.2967	A-	Bradi2g52730.1
A_comp16281_c0_seq1	B_comp7234_c0_seq2	D_comp14893_c0_seq1	A07_005296079	B07_005296079	D07_005296079	5.8176	6.16519	12.2503	D+	Bradi3g43640.1	ryanodine-sensitive calcium-release channel activity (Blast2GO)
A_comp1629_c0_seq1	B_comp1094_c0_seq1	D_comp1339_c0_seq1	A05_029095864	B05_029095864	D05_029095864	30.2899	22.9171	29.5259	B-	Bradi1g06770.1
A_comp162983_c0_seq1	B_comp16562_c0_seq2	D_comp153417_c0_seq1	A04_011813258	B04_011813207	D04_011813276	0.891356	0.473398	0.805855	B-	Bradi4g40040.2	RRM domain containing protein similar to RNA recognition motif containing protein, [Sorghum bicolor] Sb08g007220
A_comp16306_c0_seq1	B_comp7515_c0_seq1	D_comp35157_c0_seq1	A07_020822120	B07_020822120	D07_020822120	8.66845	12.2837	7.56959	B+	Bradi3g14640.1	RRM domain containing protein similar to RNA recognition motif (RRM)-containing protein, [Arabidopsis thaliana] AT5G54580
A_comp16311_c0_seq1	B_comp6135_c0_seq2	D_comp21560_c0_seq1	A04_036459124	B04_036459124	D04_036459124	5.6583	0.976014	5.27398	B-	Bradi1g71370.1	glucose transmembrane transporter activity, galactose transmembrane transporter activity, sugar:hydrogen symporter activity, fructose transmembrane transporter activity, mannose transmembrane transporter activity (Blast2GO)
A_comp16354_c0_seq1	B_comp8253_c0_seq2	D_comp14789_c0_seq1	A03_028296857	B03_028296856	D03_028296857	2.69659	0.660808	2.31725	B-	-
A_comp16355_c0_seq1	B_comp3848_c0_seq3	D_comp17163_c0_seq1	A05_021063754	B05_021063745	D05_021063745	10.5739	11.0085	6.18938	D-	Bradi4g34050.1	zinc ion binding (Blast2GO)
A_comp16359_c0_seq1	B_comp8094_c0_seq2	D_comp30511_c0_seq1	A07_023860246	B07_023860246	D07_023860255	8.64742	8.92151	5.14018	D-	Bradi1g20380.1	3'-phosphoadenosine 5'-phosphosulfate transmembrane transporter activity, UDP-galactose transmembrane transporter activity (Blast2GO)
A_comp16389_c0_seq1	B_comp3114_c0_seq1	D_comp7578_c0_seq1	A02_007171105	B02_007171102	D02_007171112	16.3636	16.2986	13.28	D-	Bradi1g17340.1	phosphoribosyl-AMP cyclohydrolase activity, phosphoribosyl-ATP diphosphatase activity (Blast2GO)
A_comp16392_c0_seq1	B_comp8361_c0_seq1	D_comp17871_c0_seq1	A03_031419621	B03_031419700	D03_031419689	1.32595	2.16875	1.29347	B+	Bradi2g61960.1	ATP-dependent RNA helicase activity (Blast2GO)
A_comp164055_c0_seq1	B_comp18079_c0_seq2	D_comp87144_c0_seq1	A05_006642750	B05_006642696	D05_006642706	1.14776	0.624093	0.637278	A+	Bradi4g07760.1	protein kinase activity (Blast2GO)
A_comp164083_c0_seq1	B_comp27757_c0_seq5	D_comp38716_c0_seq1	A03_017078537	B03_017078537	D03_017078542	1.43065	1.50842	2.3037	D+	Bradi2g43980.3	microtubule-severing ATPase activity (Blast2GO)
A_comp164117_c0_seq1	B_comp19907_c0_seq2	D_comp170789_c0_seq1	A07_033834820	B07_033834942	D07_033835084	0.676222	1.25227	0.94544	B+	Bradi1g44740.1	U-box, subfamily Similar to Os SPL11 (spotted leaf 11)
A_comp16415_c0_seq3	B_comp4366_c0_seq1	D_comp74508_c0_seq1	A07_033707378	B07_033707378	D07_033707378	2.30123	0.927256	1.10223	A+	Bradi1g44560.1
A_comp16417_c0_seq1	B_comp5478_c0_seq1	D_comp17848_c0_seq1	A07_008035600	B07_008035600	D07_008035600	7.9849	7.7978	6.66862	D-	Bradi3g40240.1
A_comp164206_c0_seq1	B_comp2271_c0_seq5	D_comp126713_c0_seq1	A07_040786147	B07_040786262	D07_040786147	1.10983	1.65624	1.03864	B+	Bradi1g34540.1
A_comp16423_c0_seq1	B_comp1215_c0_seq1	D_comp21348_c0_seq1	A05_004511676	B05_004519794	D05_004513465	6.52551	0.928815	6.00784	B-	Bradi4g05450.4
A_comp16424_c0_seq1	B_comp3732_c0_seq2	D_comp14260_c0_seq1	A02_007908423	B01_020448555	D01_020448555	7.47699	5.20101	6.85714	B-	Bradi1g18160.1
A_comp16426_c0_seq1	B_comp4766_c0_seq1	D_comp21604_c0_seq1	A05_013065729	B05_013065729	D05_013065729	9.72059	9.52628	8.4837	D-	Bradi4g08870.1	endonuclease activity (Blast2GO)
A_comp16444_c0_seq1	B_comp5507_c0_seq3	D_comp12060_c0_seq1	A03_031870613	B03_031870613	D05_012172438	7.70182	3.68936	4.04871	A+	Bradi2g62790.1	leucine-rich repeat protein kinase, putative, expressed, subfamily LRR-VIII-1
A_comp164442_c0_seq1	B_comp26613_c0_seq1	D_comp163822_c0_seq1	A05_009439539	B05_009439539	D05_009435321	0.585806	0.877312	0.64936	B+	Bradi4g41720.1
A_comp1646_c0_seq2	B_comp440_c0_seq4	D_comp1362_c0_seq3	A07_011483174	B07_011483174	D07_011483174	15.4524	45.3827	44.1236	A-	Bradi3g36600.2
A_comp16464_c0_seq1	B_comp8976_c0_seq1	D_comp254882_c0_seq1	A05_011842840	B05_011842840	D05_011842840	0.883007	1.39024	1.31764	A-	Bradi4g44860.1
A_comp16465_c0_seq1	B_comp3636_c0_seq1	D_comp8695_c0_seq1	A01_011730931	B01_011730903	D01_011730913	10.8019	7.52307	10.3026	B-	Bradi3g29060.1
A_comp1647_c0_seq1	B_comp1428_c0_seq1	D_comp2376_c0_seq1	A03_008102360	B03_008102360	D03_008102360	35.3171	9.27947	9.94547	A+	Bradi2g09910.1	thioredoxin peroxidase activity (Blast2GO)
A_comp16479_c0_seq1	B_comp5323_c0_seq3	D_comp13922_c0_seq1	A07_045208545	B07_045208545	D07_045208545	8.06403	7.25627	11.4855	D+	Bradi1g30330.1	RING, subfamily zinc finger, C3HC4 type domain containing protein
A_comp16489_c0_seq1	B_comp6499_c0_seq1	D_comp17165_c0_seq1	A07_047083778	B07_047083778	D07_047083778	7.35653	9.61047	7.88396	B+	Bradi1g28530.1	phosphoinositide 5-phosphatase activity (Blast2GO)
A_comp1649_c0_seq1	B_comp676_c0_seq1	D_comp1371_c0_seq1	A05_008746448	B05_008746439	D05_008746448	10.4496	10.1746	14.1957	D+	Bradi4g40720.1
A_comp16492_c0_seq1	B_comp2964_c0_seq1	D_comp15731_c0_seq1	A02_029257086	B02_029257086	D02_029257086	9.0859	11.4491	8.7518	B+	Bradi5g07240.1
A_comp16510_c0_seq1	B_comp4842_c0_seq1	D_comp18673_c0_seq1	A02_008758342	B02_008758389	D02_008758408	8.11104	6.59297	6.16484	A+	Bradi1g19340.1
A_comp165257_c0_seq1	B_comp22409_c0_seq1	D_comp182720_c0_seq1	A06_019343437	B06_019343437	D06_019344689	2.98715	2.12878	2.29081	A+	Bradi3g59820.1	two-component sensor activity (Blast2GO)
A_comp16528_c0_seq1	B_comp8064_c0_seq1	D_comp36331_c0_seq1	A01_003593194	B01_003593194	D01_003593194	6.26678	8.07822	6.46487	B+	Bradi3g23310.1
A_comp165294_c0_seq1	B_comp20364_c0_seq1	D_comp103742_c0_seq1	A03_013679702	B03_013679731	D03_013679731	1.33565	1.19337	1.57825	D+	Bradi2g40770.1	amine receptor activity (Blast2GO)
A_comp165298_c0_seq1	B_comp5522_c0_seq1	D_comp257535_c0_seq1	A02_046075536	B02_046075142	D02_046075128	0.555361	0.35404	0.620122	B-	Bradi5g23310.1
A_comp165307_c0_seq1	B_comp18420_c0_seq1	D_comp100283_c0_seq1	A07_031064747	B07_031064759	D07_031064747	1.15261	1.20576	0.976498	D-	Bradi1g42770.1
A_comp165413_c0_seq1	B_comp22066_c0_seq2	D_comp268761_c0_seq1	A06_007586598	B06_007586598	D06_007586646	0.891632	0.416779	0.871558	B-	-
A_comp165511_c0_seq1	B_comp15795_c1_seq2	D_comp106057_c0_seq1	A03_003128920	B03_003128879	D03_003128870	0.767236	1.81153	0.860646	B+	Bradi2g05960.1
A_comp16571_c0_seq1	B_comp4024_c0_seq2	D_comp11066_c0_seq1	A05_005300077	B05_005299975	D05_005300038	6.13339	8.31817	7.64205	A-	Bradi4g06340.1
A_comp165727_c0_seq1	B_comp21887_c0_seq1	D_comp211243_c0_seq1	A06_002719877	B06_002719850	D06_002719877	0.829939	0.395076	0.402867	A+	Bradi3g04020.3	RING, subfamily zinc finger (C3HC4-type RING finger) family protein
A_comp16576_c0_seq1	B_comp8591_c0_seq1	D_comp30337_c0_seq1	A03_025892060	B03_025891954	D03_025891976	5.96664	8.7981	6.63739	B+	Bradi2g54320.1
A_comp16582_c1_seq1	B_comp6483_c0_seq1	D_comp39134_c0_seq1	A05_002139691	B05_002139691	D05_002139900	5.74578	3.85622	3.54489	A+	Bradi4g02900.1	protein kinase family protein, putative, expressed, subfamily Raf
A_comp16590_c0_seq1	B_comp18435_c0_seq1	D_comp12573_c0_seq1	A02_011999183	B02_011999282	D02_011999183	1.84161	0.782765	1.73717	B-	Bradi1g23330.1
A_comp16595_c0_seq1	B_comp6940_c0_seq1	D_comp18948_c1_seq1	A04_008575418	B04_008572910	D04_008572910	9.29984	7.46365	8.99108	B-	Bradi4g22760.1	STE_MEKK_ste11_MAP3K.20 - STE kinases include homologs to sterile 7, sterile 11 and sterile 20 from yeast, expressed, subfamily MEKK_ste11_MAP3K
A_comp16597_c0_seq1	B_comp5995_c0_seq4	D_comp12903_c0_seq1	A03_018094850	B03_018094850	D03_018094850	3.86696	2.97017	4.09003	B-	Bradi2g45140.1	ATP:ADP antiporter activity (Blast2GO)
A_comp165985_c0_seq1	B_comp12489_c0_seq1	D_comp50219_c0_seq1	A03_011083390	B03_011083392	D03_011083211	2.13976	3.20909	3.13521	A-	Bradi2g12710.3	RRM domain containing protein similar to RRM containing putative AtKinesin-13A/Kinesin-13A, [Oryza sativa] LOC_Os05g06280
A_comp166020_c0_seq1	B_comp29373_c0_seq3	D_comp126839_c0_seq1	A02_006727560	B02_006727719	D02_006727718	1.11635	0.720111	1.45139	B-	Bradi1g16630.1	protein serine/threonine phosphatase activity (Blast2GO)
A_comp16603_c0_seq1	B_comp7758_c1_seq2	D_comp46461_c0_seq1	A07_039569227	B07_039569199	D07_039569245	7.51808	7.3509	5.74275	D-	Bradi1g35760.1
A_comp16603_c1_seq1	B_comp6464_c0_seq5	D_comp22435_c0_seq1	A06_018476010	B06_018476010	D06_018476009	4.0439	3.18855	4.11443	B-	Bradi3g53250.1
A_comp16604_c0_seq1	B_comp3901_c0_seq2	D_comp6000_c0_seq1	A01_008713806	B01_008713806	D01_008713806	4.87042	5.60034	10.9091	D+	Bradi3g27090.1
A_comp166197_c0_seq1	B_comp12604_c0_seq4	D_comp213069_c0_seq1	A07_040665794	B07_040665777	D07_040665794	0.865679	0.477652	0.57552	A+	Bradi1g34660.1	antiporter activity (Blast2GO)
A_comp166206_c0_seq1	B_comp15362_c0_seq1	D_comp157217_c0_seq1	A06_003799212	B06_003799212	D06_003799212	0.720664	1.26042	0.83656	B+	Bradi3g05390.1	nickel ion binding (Blast2GO)
A_comp16622_c0_seq1	B_comp3120_c0_seq1	D_comp16035_c0_seq1	A07_006906823	B07_006906814	D07_006906823	8.72498	11.7343	11.2116	A-	Bradi3g41680.1	RING, subfamily zinc finger, C3HC4 type domain containing protein
A_comp16625_c0_seq1	B_comp8114_c0_seq11	D_comp33507_c0_seq1	A07_006853999	B07_006853799	D07_006853999	5.73291	3.49229	4.99833	B-	Bradi3g41760.1	RING, subfamily IBR domain containing, RING finger protein, putative
A_comp16649_c0_seq1	B_comp5449_c0_seq1	D_comp10611_c1_seq1	A05_003961469	B05_003961469	D05_003961469	6.94433	10.9527	6.34293	B+	Bradi4g04850.1
A_comp166550_c0_seq1	B_comp4599_c0_seq5	D_comp199728_c0_seq1	A02_043587798	B02_043587833	D02_043587798	0.958247	0.448652	0.41725	A+	Bradi5g19620.1
A_comp1666_c1_seq1	B_comp2198_c0_seq2	D_comp3080_c0_seq1	A05_008933050	B05_008933149	D05_008933155	47.0588	34.7741	29.6773	A+	Bradi4g40960.1	histone deacetylase activity (H3-K14 specific) (Blast2GO)
A_comp16662_c1_seq1	B_comp5262_c0_seq1	D_comp19506_c0_seq1	A03_031247864	B03_031247864	D03_031247864	5.11	4.84231	6.99248	D+	Bradi2g61640.1
A_comp16684_c0_seq1	B_comp6917_c0_seq1	D_comp22963_c0_seq1	A02_025992984	B02_025992984	D02_025992984	8.11693	7.59045	6.71837	D-	Bradi5g05060.1	ATP-dependent helicase activity (Blast2GO)
A_comp1670_c0_seq1	B_comp449_c0_seq1	D_comp1378_c0_seq1	A01_015250367	B01_015250014	D01_015250014	33.6263	33.6107	28.1133	D-	Bradi3g32210.1	D-glucose transmembrane transporter activity (Blast2GO)
A_comp167127_c0_seq1	B_comp16580_c0_seq1	D_comp220095_c0_seq1	A07_006868159	B07_006868159	D07_006868159	0.570927	1.1925	0.788239	B+	Bradi3g41740.2	protein kinase family protein, putative, expressed, subfamily RLCK-VIII
A_comp167178_c0_seq2	B_comp15804_c0_seq1	D_comp90190_c0_seq1	A01_011931754	B01_011931769	D01_011931754	0.929547	1.31753	1.02491	B+	Bradi3g29260.1
A_comp1673_c0_seq1	B_comp385_c0_seq1	D_comp1185_c0_seq1	A04_038847599	B04_038847545	D04_038847667	28.1875	40.1097	28.0897	B+	Bradi1g74580.1	ATP-dependent RNA helicase activity (Blast2GO)
A_comp16736_c0_seq1	B_comp2828_c0_seq2	D_comp12109_c0_seq1	A05_022237313	B05_022237432	D05_022237313	9.58336	7.17157	5.95212	A+	Bradi4g35490.1	ATP-dependent RNA helicase activity (Blast2GO)
A_comp167703_c0_seq1	B_comp23288_c0_seq2	D_comp168738_c0_seq1	A03_031729687	B03_031729531	D03_031729206	0.417135	0.841643	0.737129	A-	Bradi2g62540.1	PGP-like phosphoglycoprotein auxin transporter
A_comp16772_c0_seq1	B_comp4940_c0_seq2	D_comp25613_c0_seq1	A02_032903576	B02_032905732	D02_032903579	7.02656	7.36214	5.332	D-	Bradi5g10100.2	ribonuclease P activity (Blast2GO)
A_comp16796_c0_seq1	B_comp3595_c0_seq2	D_comp10828_c0_seq1	A07_021932753	B07_021932753	D07_021932753	6.49829	7.77275	6.86889	B+	Bradi3g13410.3
A_comp168_c0_seq1	B_comp96_c0_seq2	D_comp186_c1_seq1	A07_016381628	B07_016381629	D07_016381629	281.977	295.15	362.747	D+	Bradi3g18820.1
A_comp16801_c0_seq1	B_comp2873_c0_seq2	D_comp29628_c0_seq1	A07_047119781	B07_047119797	D07_047119936	3.1136	1.91737	2.64493	B-	Bradi1g28490.1
A_comp16810_c0_seq1	B_comp4741_c0_seq5	D_comp9682_c0_seq1	A07_005726755	B07_005725973	D07_005725948	4.35269	3.36576	4.18196	B-	Bradi3g43310.1	double-stranded DNA binding, DNA secondary structure binding, single-stranded DNA binding (Blast2GO)
A_comp168175_c0_seq1	B_comp13614_c0_seq2	D_comp74937_c0_seq1	A05_022873918	B05_022873918	D05_022873918	1.00269	0.9239	1.26205	D+	Bradi4g36250.1
A_comp168211_c0_seq1	B_comp18999_c0_seq1	D_comp80088_c0_seq1	A02_042002150	B02_042002150	D02_042002276	2.29324	3.59745	2.83762	B+	Bradi5g21660.1
A_comp16826_c0_seq1	B_comp6613_c0_seq4	D_comp16735_c0_seq1	A01_010788583	B01_010788584	D01_010788584	4.70528	3.2601	5.24645	B-	Bradi3g28610.1
A_comp168316_c0_seq1	B_comp5700_c0_seq1	D_comp25655_c0_seq1	A05_022770529	B05_022770533	D05_022770533	0.872572	0.709369	3.95801	D+	Bradi4g36150.1
A_comp16855_c0_seq1	B_comp2396_c0_seq1	D_comp11384_c0_seq1	A06_000152565	B06_000152565	D06_000152565	5.78656	8.57213	6.59904	B+	Bradi3g00400.1	ion channel activity (Blast2GO)
A_comp1686_c0_seq1	B_comp1095_c0_seq9	D_comp1906_c0_seq1	A07_014961559	B07_014961559	D07_014961559	33.4856	8.21156	33.2796	B-	Bradi3g19850.3	adenylate kinase activity (Blast2GO)
A_comp16869_c0_seq1	B_comp6170_c0_seq1	D_comp32532_c1_seq1	A02_045743864	B02_045743864	D02_045743864	8.10398	3.34253	3.34101	A+	Bradi5g23810.2
A_comp168821_c0_seq1	B_comp25941_c0_seq1	D_comp453452_c0_seq1	A02_045300232	B02_045300250	D02_045300758	0.836828	0.771514	0.481527	D-	-
A_comp168834_c0_seq1	B_comp11589_c0_seq1	D_comp161337_c0_seq1	A05_008605824	B05_008605824	D05_008605910	0.829379	0.539115	0.930626	B-	Bradi4g40500.1
A_comp169064_c0_seq8	B_comp26716_c0_seq2	D_comp269747_c0_seq1	A06_000441909	B06_000441907	D06_000441909	0.768603	0.691159	0.402656	D-	Bradi3g00810.1
A_comp16915_c0_seq1	B_comp3843_c1_seq1	D_comp8023_c0_seq5	A02_041261491	B02_041261491	D02_041261491	9.20945	5.27001	5.52197	A+	Bradi5g18630.1
A_comp169222_c0_seq1	B_comp11727_c0_seq1	D_comp133944_c0_seq1	A02_013888397	B02_013888424	D02_013888424	1.56817	3.7803	1.54187	B+	Bradi1g25330.1
A_comp16925_c0_seq1	B_comp6067_c0_seq2	D_comp23922_c0_seq1	A03_008735211	B03_008735211	D03_008735211	8.2306	8.97216	6.96412	D-	Bradi2g10540.2	protein serine/threonine kinase activity (Blast2GO)
A_comp169295_c0_seq1	B_comp16434_c0_seq1	D_comp185791_c0_seq1	A04_033145236	B04_033145222	D04_033145236	0.590115	1.00707	0.789133	B+	Bradi1g67400.1
A_comp16952_c0_seq1	B_comp10005_c0_seq1	D_comp9915_c0_seq1	A05_011825285	B05_011825285	D05_011825285	1.44946	1.23229	1.74719	D+	Bradi4g44830.1
A_comp16961_c0_seq1	B_comp9661_c0_seq1	D_comp51648_c1_seq1	A02_029843690	B02_029843690	D02_029843690	3.61286	2.44847	2.49378	A+	Bradi5g07790.1	RING, subfamily RING-H2 finger protein, putative
A_comp169679_c0_seq1	B_comp13928_c0_seq1	D_comp47805_c0_seq1	A06_016116924	B06_016116880	D06_016116911	0.5996	2.57219	0.984622	B+	Bradi4g16780.1
A_comp169754_c0_seq1	B_comp4304_c0_seq1	D_comp59428_c0_seq2	A03_027306263	B03_027306268	D03_027306263	14.2047	28.4703	18.006	B+	Bradi2g56350.1
A_comp16998_c0_seq1	B_comp5335_c0_seq3	D_comp18828_c0_seq1	A02_010775302	B02_010780945	D02_010775210	7.16192	3.20189	7.3179	B-	Bradi1g21750.2
A_comp17000_c0_seq2	B_comp3778_c0_seq1	D_comp7289_c0_seq1	A06_020091364	B06_020091349	D06_020091331	5.49283	12.2456	14.4333	A-	Bradi3g58830.1	phospholipase A2 inhibitor activity, phosphatidylinositol-4,5-bisphosphate binding (Blast2GO)
A_comp170083_c0_seq1	B_comp23431_c0_seq1	D_comp77065_c0_seq1	A04_037531469	B04_037530424	D04_037530426	0.884314	1.00368	0.707137	D-	Bradi1g72770.1
A_comp17012_c0_seq1	B_comp1566_c1_seq2	D_comp6116_c0_seq1	A01_013737143	B01_013737028	D01_013737380	4.27676	11.0556	4.99268	B+	Bradi3g30770.1	pectin methylesterase Inhibitor (PMEI)
A_comp170288_c0_seq1	B_comp26874_c0_seq3	D_comp137162_c0_seq1	A01_041286841	B01_041287128	D01_041286452	1.14658	0.498819	0.513	A+	Bradi2g18710.1	ubiquitin-protein ligase activity (Blast2GO)
A_comp1703415_c0_seq1	B_comp51565_c0_seq1	D_comp229994_c0_seq1	A01_015518630	B07_045484880	D01_015518583	1.73526	3.72569	3.79425	A-	Bradi3g32380.1	nucleoside-triphosphatase activity, ligand-dependent nuclear receptor transcription coactivator activity (Blast2GO)
A_comp17056_c0_seq1	B_comp4712_c1_seq5	D_comp37224_c0_seq1	A07_043631639	B07_043631639	D07_043631639	2.64001	1.61877	1.9941	A+	Bradi1g31820.1
A_comp170609_c0_seq1	B_comp6532_c0_seq1	D_comp47213_c0_seq1	A04_017974246	B04_017974267	D04_017974262	3.83369	5.3164	3.45599	B+	Bradi4g16990.1
A_comp170657_c0_seq1	B_comp24687_c0_seq1	D_comp89683_c0_seq1	A07_014356828	B07_014353929	D07_014356828	1.21894	2.05159	1.98508	A-	Bradi3g20440.1
A_comp170722_c0_seq1	B_comp17196_c0_seq1	D_comp209709_c0_seq1	A01_000273737	B01_000273737	D01_000244038	0.372385	0.660509	0.338216	B+	Bradi2g39520.1
A_comp17077_c1_seq7	B_comp16054_c0_seq1	D_comp74175_c0_seq1	A04_020587960	B04_020587960	D04_020587960	2.30286	2.26472	1.93428	D-	Bradi4g14650.1	ATP-dependent 5'-3' DNA helicase activity (Blast2GO)
A_comp170801_c0_seq1	B_comp29242_c0_seq2	D_comp330229_c0_seq1	A01_026271286	B01_026271286	D01_026271292	1.24817	3.32316	1.24431	B+	Bradi2g31690.1
A_comp170850_c0_seq1	B_comp12827_c0_seq1	D_comp60982_c0_seq1	A03_011085692	B03_011085692	D03_011085692	0.978945	1.10988	2.30152	D+	-
A_comp171266_c0_seq1	B_comp26242_c0_seq1	D_comp493611_c0_seq1	A07_019374771	B07_019374773	D07_019374774	1.03178	0.969457	0.631576	D-	Bradi3g16270.1
A_comp1717_c0_seq1	B_comp477_c3_seq1	D_comp976_c0_seq1	A04_018604030	B04_018604030	D04_018603882	31.8933	6.69953	28.9722	B-	Bradi4g16480.1
A_comp17174_c0_seq1	B_comp2514_c0_seq2	D_comp9183_c0_seq1	A07_021694024	B07_021693677	D07_021694024	10.4279	6.68746	10.614	B-	Bradi3g13600.1	ribokinase activity (Blast2GO)
A_comp171824_c0_seq2	B_comp38142_c0_seq1	D_comp99320_c0_seq1	A02_039768475	B02_039768475	D02_039768475	0.42875	0.991171	0.980365	A-	Bradi5g16970.1
A_comp17183_c0_seq1	B_comp5917_c0_seq1	D_comp21998_c0_seq1	A06_005252684	B06_005252684	D06_005252684	4.84036	4.83681	4.21958	D-	Bradi3g07090.2
A_comp171937_c0_seq1	B_comp22141_c0_seq1	D_comp183106_c0_seq1	A05_030336327	B05_030336327	D05_030336327	0.48617	1.00289	1.05141	A-	Bradi1g05090.1	WAK receptor-like protein kinase, expressed, subfamily WAK/LRK10L-1
A_comp17196_c0_seq1	B_comp7904_c0_seq1	D_comp40398_c0_seq2	A01_014985131	B01_014985110	D01_014985110	4.46688	4.56009	3.72795	D-	Bradi3g32010.1
A_comp172_c0_seq1	B_comp132_c0_seq2	D_comp183_c0_seq1	A05_021056244	B04_038255525	D04_038257855	138.245	221.531	239.612	A-	Bradi1g73770.1	ribulose-phosphate 3-epimerase activity, allulose 6-phosphate 3-epimerase activity (Blast2GO)
A_comp1721_c0_seq1	B_comp18_c0_seq1	D_comp234_c0_seq1	A02_030366840	B02_030366932	D07_004684401	26.6772	14.003	12.4677	A+	Bradi5g08240.1	ATPase activity, coupled to transmembrane movement of ions, phosphorylative mechanism (Blast2GO)
A_comp17211_c0_seq1	B_comp3126_c0_seq1	D_comp9859_c0_seq1	A05_030848512	B05_030848518	D05_030848526	5.02047	8.05058	6.05005	B+	-
A_comp17224_c0_seq1	B_comp4572_c2_seq2	D_comp32561_c0_seq1	A03_026796716	B03_026796348	D03_026796390	5.74986	3.5925	6.84344	B-	Bradi2g55630.1
A_comp172266_c0_seq1	B_comp20536_c0_seq2	D_comp167111_c0_seq1	A04_003728641	B04_003728264	D04_003728264	0.401312	0.39844	0.730694	D+	Bradi1g09370.1
A_comp1723_c0_seq1	B_comp1062_c0_seq2	D_comp5395_c0_seq1	A05_010727799	B05_010726088	D05_010727799	22.6984	20.9213	12.1556	D-	Bradi4g43250.1
A_comp17248_c0_seq1	B_comp6744_c0_seq1	D_comp20099_c0_seq1	A06_003057428	B06_003057228	D06_003057432	2.61309	3.75948	3.31202	A-	Bradi3g04470.1
A_comp1725_c0_seq2	B_comp392_c0_seq1	D_comp0_c0_seq1	A01_002729981	B01_002729981	D01_007858402	36.1494	80.6766	4628.48	D+	Bradi3g22740.1	sterol 24-C-methyltransferase activity (Blast2GO)
A_comp172535_c0_seq1	B_comp18330_c0_seq1	D_comp143754_c0_seq1	A03_029748095	B03_029747960	D03_029747960	0.699683	0.812357	0.808202	A-	Bradi2g59460.1
A_comp17271_c1_seq1	B_comp4090_c0_seq6	D_comp9512_c0_seq1	A07_003783617	B07_003784223	D07_003783617	4.77832	10.9268	5.03755	B+	Bradi1g51000.1	STE_MEK_ste7_MAP2K.8 - STE kinases include homologs to sterile 7, sterile 11 and sterile 20 from yeast, expressed, subfamily MEK_ste7_MAP2K
A_comp17281_c0_seq1	B_comp5875_c0_seq1	D_comp28883_c0_seq1	A02_042516921	B02_042516921	D02_042516921	5.87923	6.2941	4.86209	D-	Bradi5g20920.1
A_comp172914_c0_seq1	B_comp28372_c0_seq1	D_comp62199_c0_seq1	A05_004779287	B05_004779228	D05_004779287	8.75473	9.25015	2.91053	D-	Bradi4g05740.1
A_comp172931_c0_seq1	B_comp24486_c0_seq1	D_comp63093_c0_seq1	A03_021793205	B03_021795083	D03_021795083	0.420757	1.6775	1.5361	A-	Bradi2g49220.1
A_comp17302_c0_seq1	B_comp5765_c0_seq7	D_comp20134_c0_seq1	A05_010908145	B05_010908145	D05_010908145	3.12625	2.65608	2.52905	A+	Bradi4g43520.2
A_comp17310_c0_seq1	B_comp9371_c0_seq2	D_comp20049_c0_seq1	A01_014572731	B01_014572731	D01_014572731	7.27856	6.37258	6.21551	A+	Bradi3g31570.3	iron ion binding (Blast2GO)
A_comp1732_c0_seq1	B_comp1539_c0_seq1	D_comp15142_c0_seq1	A05_009529214	B05_009529214	D05_009529214	6.31624	7.54467	6.25543	B+	Bradi4g41870.1	protein kinase family protein, putative, expressed, subfamily Raf
A_comp17325_c0_seq1	B_comp7172_c0_seq1	D_comp31757_c0_seq1	A07_006206749	B07_006206749	D07_006206749	6.3196	6.52834	5.28256	D-	Bradi3g42860.1
A_comp173280_c0_seq1	B_comp14707_c0_seq1	D_comp114159_c0_seq1	A07_024064076	B07_024064076	D07_024064076	0.904829	1.535	1.3577	A-	Bradi1g37290.2	histone lysine N-methyltransferase activity (H3-K9 specific), histone lysine N-methyltransferase activity (H3-K27 specific) (Blast2GO)
A_comp17339_c0_seq1	B_comp4562_c0_seq1	D_comp41479_c0_seq1	A01_039457665	B01_039456124	D01_039456108	7.34835	11.3941	7.21705	B+	Bradi2g21050.1	ATP binding (Blast2GO)
A_comp17342_c0_seq2	B_comp6345_c0_seq4	D_comp30531_c0_seq3	A02_008311526	B02_008311526	D02_008311526	2.50212	3.78729	2.53882	B+	Bradi1g18760.1	RING, subfamily zinc finger, RING-type, putative
A_comp17344_c0_seq1	B_comp1874_c0_seq1	D_comp23977_c0_seq1	A06_015461266	B06_015461196	D06_015461247	3.20408	5.14037	3.65274	B+	Bradi3g49680.2	ATP-dependent RNA helicase activity (Blast2GO)
A_comp173595_c0_seq1	B_comp24292_c0_seq1	D_comp186440_c0_seq1	A06_020869717	B06_020869729	D06_020869729	1.21619	1.60811	0.981912	B+	Bradi3g57740.1	STE_MEKK_ste11_MAP3K.19 - STE kinases include homologs to sterile 7, sterile 11 and sterile 20 from yeast, expressed, subfamily MEKK_ste11_MAP3K
A_comp173687_c0_seq1	B_comp19023_c0_seq1	D_comp163285_c0_seq1	A03_017894809	B03_017894797	D03_017894809	2.42825	1.65849	1.27207	A+	Bradi2g44910.1	protein kinase family protein, putative, expressed, subfamily Raf
A_comp17383_c0_seq1	B_comp2287_c0_seq4	D_comp7351_c0_seq1	A03_026035686	B03_026035537	D03_026035668	13.9837	10.2	11.0494	A+	Bradi2g54580.1
A_comp173967_c0_seq1	B_comp17927_c0_seq2	D_comp107744_c0_seq1	A05_014650242	B05_014650334	D05_014650334	0.9513	1.08999	1.45655	D+	Bradi4g27940.1
A_comp17399_c0_seq1	B_comp4465_c0_seq2	D_comp11814_c0_seq1	A03_023470489	B03_023470489	D03_023469565	4.73173	3.99496	4.84608	B-	-
A_comp174023_c0_seq1	B_comp10100_c0_seq1	D_comp135096_c0_seq1	A02_043808842	B02_043808788	D02_043808842	2.18785	0.995377	1.86352	B-	Bradi5g19410.1	protein serine/threonine phosphatase activity (Blast2GO)
A_comp174123_c0_seq1	B_comp18886_c0_seq1	D_comp125289_c0_seq1	A03_004925881	B03_004925881	D03_004925001	0.426497	0.645609	0.49543	B+	Bradi5g19470.1
A_comp174138_c0_seq1	B_comp28482_c0_seq1	D_comp133135_c0_seq1	A06_014386566	B06_014386566	D06_014386566	0.829345	0.611622	0.479344	A+	-
A_comp1746_c0_seq1	B_comp723_c0_seq1	D_comp1780_c1_seq1	A01_038166062	B01_038166062	D01_038166062	32.126	29.7088	16.5334	D-	Bradi2g22210.1	protein kinase family protein, putative, expressed, subfamily CMGC_other
A_comp1747_c0_seq1	B_comp483_c0_seq2	D_comp1954_c0_seq1	A02_016857497	B02_016857507	D02_016857459	96.6054	38.9173	29.5026	A+	Bradi1g28340.1
A_comp17475_c0_seq1	B_comp13104_c0_seq1	D_comp11465_c0_seq1	A05_004711636	B05_004711408	D05_004711635	0.211838	0.632389	0.275813	B+	Bradi4g05640.1	glutathione disulfide oxidoreductase activity (Blast2GO)
A_comp174902_c0_seq1	B_comp16473_c0_seq1	D_comp106350_c0_seq1	A03_020862111	B03_020862083	D03_020862111	1.83097	2.25413	1.6119	B+	Bradi2g47920.1
A_comp174936_c0_seq1	B_comp28356_c0_seq1	D_comp138988_c0_seq1	A04_034358079	B04_034358079	D04_034355412	0.578374	0.439041	0.614491	B-	Bradi1g68760.1
A_comp175128_c0_seq1	B_comp20830_c0_seq1	D_comp151972_c0_seq1	A02_010060516	B02_010060516	D02_010060516	1.27053	0.535164	1.38949	B-	Bradi1g20870.1	glycolate oxidase activity (Blast2GO)
A_comp17513_c0_seq1	B_comp7350_c0_seq1	D_comp21360_c0_seq1	A04_028400203	B04_028400203	D04_028400170	1.16322	2.04988	1.02009	B+	Bradi1g62020.1	zinc ion binding (Blast2GO)
A_comp17513_c0_seq2	B_comp7350_c0_seq2	D_comp21360_c0_seq4	A04_028400928	B04_028400928	D04_028400983	1.45432	2.59712	1.49722	B+	Bradi1g62020.1	zinc ion binding (Blast2GO)
A_comp1754_c0_seq1	B_comp867_c0_seq1	D_comp1082_c0_seq1	A04_003634420	B04_003633856	D04_003633856	43.5311	39.6332	54.2646	D+	Bradi1g09540.1
A_comp175564_c0_seq1	B_comp16242_c0_seq1	D_comp145955_c0_seq1	A05_029570061	B05_029570048	D05_029570089	0.769513	0.680642	2.91378	D+	Bradi1g06200.1	ATP binding (Blast2GO)
A_comp1756_c0_seq1	B_comp975_c0_seq1	D_comp2048_c0_seq1	A01_043648812	B01_043648812	D01_043648797	55.4405	40.2474	39.3403	A+	Bradi2g16160.1	aspartic-type endopeptidase activity (Blast2GO)
A_comp175710_c0_seq1	B_comp22410_c0_seq4	D_comp243383_c0_seq1	A07_032375514	B07_032375514	D07_032375514	0.827213	0.793296	0.604228	D-	Bradi1g43590.1	RING, subfamily PHD-finger family protein
A_comp175760_c0_seq1	B_comp25588_c0_seq2	D_comp137715_c0_seq1	A05_014105004	B05_014105088	D05_014105053	0.782377	0.529035	0.870094	B-	Bradi4g27590.1	RING, subfamily zinc finger (C3HC4-type RING finger) family protein
A_comp17577_c0_seq1	B_comp4464_c0_seq2	D_comp33459_c0_seq1	A06_017916906	B06_017916472	D06_017916906	4.98809	3.7255	4.88073	B-	Bradi1g33320.2
A_comp17597_c0_seq1	B_comp4739_c0_seq2	D_comp12073_c0_seq1	A07_030234822	B07_030234822	D07_030233524	7.98927	7.39001	6.29592	D-	Bradi1g42260.1
A_comp17607_c0_seq2	B_comp1188_c0_seq1	D_comp18818_c0_seq1	A07_040585770	B03_000271490	D07_040584908	3.27664	8.10771	7.94944	A-	Bradi1g34740.1
A_comp17621_c0_seq1	B_comp5395_c0_seq2	D_comp14868_c0_seq1	A02_008794286	B02_008794297	D02_008794286	8.95683	5.0751	5.57947	A+	Bradi1g19390.1	BTB
A_comp17640_c0_seq1	B_comp8286_c0_seq2	D_comp38354_c0_seq1	A02_017582125	B02_017586094	D02_017581996	4.95543	7.90257	4.94781	B+	Bradi1g54200.1	dolichyl-diphosphooligosaccharide-protein glycotransferase activity (Blast2GO)
A_comp17662_c0_seq1	B_comp7262_c0_seq1	D_comp16286_c0_seq1	A07_034438560	B07_034438560	D07_034438560	6.40542	9.2918	5.67281	B+	Bradi1g45240.1	Putative Hva22 protein
A_comp17684_c0_seq1	B_comp5953_c0_seq1	D_comp18239_c0_seq1	A05_005354213	B05_005354213	D05_005354213	6.54518	9.33908	6.3102	B+	Bradi4g06390.1	motor activity (Blast2GO)
A_comp17688_c0_seq1	B_comp2954_c0_seq1	D_comp13287_c0_seq1	A02_010497730	B02_010497730	D02_010497730	7.48291	8.13418	8.5962	A-	Bradi1g21400.1	zinc ion binding (Blast2GO)
A_comp176909_c0_seq1	B_comp25704_c0_seq3	D_comp255119_c0_seq1	A02_045429659	B02_045439281	D02_045429655	3.52805	1.25789	1.02925	A+	Bradi5g24210.1
A_comp1770_c0_seq1	B_comp1460_c0_seq1	D_comp4825_c0_seq2	A02_023101523	B02_023101610	D02_023101610	16.3434	16.3707	3.69462	D-	Bradi1g07780.1
A_comp177037_c0_seq1	B_comp20482_c0_seq1	D_comp116064_c0_seq1	A02_030303582	B02_030303692	D02_030303582	1.00454	1.31994	1.01457	B+	Bradi5g08180.1
A_comp177067_c0_seq1	B_comp16181_c0_seq4	D_comp223460_c0_seq1	A07_037177556	B07_037177497	D07_037177901	0.562234	1.04546	0.870378	A-	Bradi5g24690.1
A_comp177069_c0_seq1	B_comp23343_c0_seq3	D_comp117407_c0_seq1	A02_007314164	B02_007314161	D02_007312488	1.60406	1.4341	0.873436	D-	Bradi1g17500.1
A_comp17710_c0_seq1	B_comp6865_c0_seq1	D_comp27677_c0_seq1	A04_039225682	B04_039225682	D04_039225682	3.57356	6.85961	6.21932	A-	Bradi1g76820.1	metal ion transmembrane transporter activity (Blast2GO)
A_comp17711_c0_seq1	B_comp12844_c0_seq1	D_comp43990_c0_seq1	A05_017492315	B05_017492315	D05_017492315	11.7699	5.37345	11.4483	B-	Bradi4g31150.2
A_comp17720_c0_seq1	B_comp8237_c0_seq1	D_comp19671_c0_seq1	A03_008447666	B03_008447666	D03_008447666	5.80139	4.54708	5.26747	B-	Bradi2g10270.1	ATP binding (Blast2GO)
A_comp177224_c0_seq1	B_comp18163_c0_seq3	D_comp7160_c0_seq1	A07_021968999	B07_021968999	D07_021969023	0.365562	0.378756	0.549501	D+	-
A_comp17724_c0_seq1	B_comp2778_c0_seq6	D_comp18261_c0_seq1	A04_001908053	B04_001902619	D04_001908053	6.72609	4.83562	6.46493	B-	Bradi1g11500.1	GTPase activity, motor activity (Blast2GO)
A_comp17728_c0_seq1	B_comp9487_c0_seq1	D_comp24039_c0_seq1	A03_023296515	B03_023296515	D03_023296515	9.48396	5.13042	10.0033	B-	Bradi2g51030.1	BTB
A_comp1773_c1_seq1	B_comp3694_c0_seq1	D_comp12108_c0_seq1	A07_045381764	B07_045381769	D07_045381764	31.3572	63.6894	52.9404	A-	Bradi1g30130.1	ATPase activity, coupled (Blast2GO)
A_comp177378_c0_seq1	B_comp19188_c0_seq1	D_comp201930_c0_seq1	A07_000580706	B07_000580706	D07_000580706	0.998573	0.591042	0.744384	A+	Bradi1g53140.1	BTB
A_comp17738_c0_seq1	B_comp3084_c0_seq5	D_comp28306_c0_seq2	A06_020682404	B05_008308723	D06_020682404	7.20871	6.04766	3.05027	D-	Bradi3g58000.1	estradiol 17-beta-dehydrogenase activity, 3(or 17)beta-hydroxysteroid dehydrogenase activity (Blast2GO)
A_comp17741_c0_seq1	B_comp1213_c0_seq2	D_comp76433_c0_seq1	A05_031978785	B05_031978844	D05_031978785	4.92777	1.1744	4.02833	B-	Bradi1g02590.1	ferrous iron binding (Blast2GO)
A_comp177555_c0_seq1	B_comp932_c1_seq1	D_comp115772_c0_seq1	A05_028749409	B05_028749573	D05_028749567	0.424458	0.650958	0.580246	A-	-
A_comp17757_c0_seq1	B_comp4069_c0_seq4	D_comp23881_c0_seq1	A05_020255474	B05_020255455	D05_020255541	7.30601	8.43699	5.22556	D-	Bradi4g33130.1	RING, subfamily zinc finger (C3HC4-type RING finger) family protein
A_comp17758_c0_seq1	B_comp7282_c0_seq1	D_comp34169_c0_seq1	A06_019022084	B06_019026755	D06_019022130	3.66068	2.17706	3.32534	B-	Bradi3g57240.1	minus-end directed microfilament motor activity, actin-dependent ATPase activity, calcium-dependent ATPase activity (Blast2GO)
A_comp17761_c0_seq1	B_comp8610_c0_seq1	D_comp25334_c0_seq1	A02_044959146	B02_044959146	D02_044959146	4.13488	3.97652	1.04615	D-	Bradi5g24890.1	inositol pentakisphosphate 2-kinase activity, ATP binding (Blast2GO)
A_comp17767_c0_seq1	B_comp4362_c0_seq1	D_comp47810_c0_seq1	A01_014370836	B04_040853835	D01_014370914	6.04057	6.23741	7.6377	D+	Bradi1g77460.1
A_comp17782_c0_seq1	B_comp986_c0_seq1	D_comp9985_c0_seq1	A01_023881483	B01_023881497	D01_023880638	12.2454	16.3867	12.3424	B+	Bradi2g33930.1
A_comp17785_c0_seq1	B_comp3795_c0_seq3	D_comp16827_c0_seq1	A02_043968490	B02_043968505	D02_043968450	7.25074	8.89981	8.57588	A-	Bradi5g21900.1	histidinol-phosphatase activity (Blast2GO)
A_comp17788_c0_seq1	B_comp3855_c0_seq3	D_comp15030_c0_seq1	A01_040186983	B01_040188475	D01_040187019	10.3105	10.5346	7.27394	D-	Bradi2g20150.1
A_comp17789_c0_seq2	B_comp6832_c0_seq1	D_comp13881_c0_seq1	A07_046908038	B07_046908038	D07_046908027	6.57503	9.19736	6.95148	B+	Bradi3g18520.1	DNA-directed RNA polymerase activity (Blast2GO)
A_comp17792_c0_seq1	B_comp2594_c0_seq1	D_comp8345_c0_seq1	A04_037136003	B04_037136003	D04_037136003	2.82963	2.01934	15.4099	D+	Bradi1g72320.1
A_comp177985_c0_seq1	B_comp23374_c0_seq1	D_comp67692_c0_seq1	A01_010515158	B01_010541869	D01_010541869	1.16597	2.34876	1.2843	B+	Bradi3g28410.1	proton-dependent oligopeptide secondary active transmembrane transporter activity (Blast2GO)
A_comp17801_c0_seq1	B_comp3976_c0_seq2	D_comp24309_c0_seq1	A02_015004944	B02_015004944	D02_015004944	12.3293	8.18976	12.1479	B-	Bradi1g26690.1	protein serine/threonine phosphatase activity (Blast2GO)
A_comp178144_c0_seq1	B_comp23570_c0_seq4	D_comp379947_c0_seq1	A02_044060709	B02_044060714	D02_044060718	0.375548	0.670666	0.642259	A-	Bradi5g22020.1
A_comp17816_c0_seq2	B_comp23852_c0_seq1	D_comp309079_c0_seq1	A04_003824293	B04_003824293	D04_003834098	2.82623	9.72858	3.02437	B+	Bradi1g11680.1	iron ion binding, lipoxygenase activity (Blast2GO)
A_comp17821_c0_seq3	B_comp5320_c0_seq1	D_comp21634_c0_seq1	A02_017125184	B04_007336295	D04_007336759	3.14114	3.52879	6.19309	D+	Bradi2g57100.1
A_comp17823_c0_seq1	B_comp11099_c0_seq1	D_comp94399_c0_seq1	A07_045882008	B07_045882022	D07_045882007	2.49742	0.828958	2.74117	B-	Bradi1g29460.1
A_comp178263_c0_seq1	B_comp21273_c0_seq2	D_comp323150_c0_seq1	A02_034718248	B02_034718226	D02_034718237	1.04398	0.411327	0.566424	A+	Bradi5g11640.1	glutamate decarboxylase activity (Blast2GO)
A_comp17844_c0_seq1	B_comp6244_c0_seq1	D_comp24822_c0_seq1	A05_017662765	B05_017662765	D05_017662765	5.2957	5.85864	5.44125	B+	Bradi4g31010.1
A_comp17860_c0_seq1	B_comp4138_c0_seq2	D_comp15719_c0_seq1	A02_044982738	B02_044982783	D02_044982783	6.66646	8.2064	5.88779	B+	Bradi5g24850.2
A_comp17871_c0_seq1	B_comp7550_c0_seq1	D_comp22611_c0_seq1	A03_001647286	B03_001643657	D03_001645535	7.19141	2.77445	3.5362	A+	Bradi2g02000.1
A_comp17883_c0_seq1	B_comp5066_c0_seq3	D_comp10788_c0_seq1	A02_010769296	B02_010769296	D02_010769296	7.49976	6.21863	7.29113	B-	Bradi1g21740.1	DNA-dependent ATPase activity (Blast2GO)
A_comp179052_c0_seq1	B_comp14572_c0_seq2	D_comp129904_c0_seq1	A02_011392102	B02_011392102	D02_011393467	0.843425	0.792148	1.23534	D+	Bradi1g22590.1
A_comp17927_c0_seq1	B_comp2272_c0_seq1	D_comp11594_c0_seq1	A03_003689167	B03_003689164	D03_003689170	4.67134	4.17328	5.98726	D+	Bradi2g05390.1	ATP-dependent RNA helicase activity (Blast2GO)
A_comp179335_c0_seq1	B_comp25210_c0_seq1	D_comp260156_c0_seq1	A03_024881367	B03_024881367	D03_024878013	0.734794	0.569991	0.487585	A+	Bradi2g53060.1
A_comp179546_c0_seq1	B_comp12460_c0_seq1	D_comp131484_c0_seq1	A03_029652473	B03_029652473	D03_029652473	1.25711	0.826429	1.47924	B-	Bradi2g59330.1	protein-cysteine S-palmitoleyltransferase activity (Blast2GO)
A_comp17963_c0_seq1	B_comp6292_c0_seq4	D_comp21846_c0_seq1	A01_019904453	B01_019904453	D01_019904453	4.79725	3.79717	3.67668	A+	Bradi2g14340.1	ATP-dependent DNA helicase activity (Blast2GO)
A_comp180100_c0_seq1	B_comp12808_c0_seq3	D_comp131997_c0_seq1	A02_012502185	B02_012502185	D02_012502185	0.726722	0.366573	0.804641	B-	Bradi1g23910.1	sugar:hydrogen symporter activity (Blast2GO)
A_comp18038_c0_seq1	B_comp14469_c0_seq2	D_comp126658_c0_seq1	A03_023063198	B03_023063478	D03_023063219	8.97265	1.10001	7.08142	B-	-
A_comp180419_c0_seq1	B_comp17240_c0_seq1	D_comp132812_c0_seq1	A05_013414251	B05_013414250	D05_013414433	0.583226	0.56856	0.362139	D-	-
A_comp180438_c0_seq1	B_comp26807_c0_seq1	D_comp194423_c0_seq1	A04_037362918	B04_037362948	D04_037362940	1.11859	0.495903	0.554621	A+	Bradi4g11000.1
A_comp18062_c1_seq1	B_comp2660_c0_seq2	D_comp10017_c0_seq1	A05_008494198	B05_008494198	D05_008494079	5.79517	6.86617	7.54675	A-	Bradi4g40380.1
A_comp180627_c0_seq1	B_comp32755_c0_seq3	D_comp193782_c0_seq1	A01_036217058	B01_036216434	D01_036215264	0.668173	0.5314	0.979363	D+	Bradi2g23900.1	GTPase activity (Blast2GO)
A_comp18068_c0_seq1	B_comp6461_c0_seq2	D_comp30467_c0_seq1	A01_033837166	B01_033837204	D01_033837174	4.85586	3.17845	2.74372	A+	Bradi2g25830.1
A_comp18077_c0_seq2	B_comp5368_c0_seq6	D_comp23419_c0_seq1	A07_037723239	B07_037723239	D07_037723239	4.40882	6.27163	4.50561	B+	Bradi1g48140.1	RRM domain containing protein similar to zinc finger (CCCH-type) family protein / RNA recognition motif (RRM)-containing protein, [Arabidopsis thaliana] AT1G07360
A_comp180782_c0_seq1	B_comp10413_c0_seq1	D_comp56686_c0_seq1	A02_046411564	B02_046411564	D02_046411564	3.932	2.15285	57.023	D+	Bradi5g25640.1
A_comp180798_c0_seq1	B_comp18717_c0_seq8	D_comp604869_c0_seq1	A03_031732780	B03_031732780	D03_031732780	0.64272	0.848821	0.650653	B+	Bradi2g62540.1	PGP-like phosphoglycoprotein auxin transporter
A_comp180865_c0_seq1	B_comp2765_c0_seq1	D_comp88043_c0_seq1	A04_035530156	B04_035530179	D04_035530113	0.654266	0.814547	0.869135	A-	Bradi1g69990.1	acid phosphatase activity (Blast2GO)
A_comp18090_c0_seq1	B_comp4118_c0_seq2	D_comp16556_c0_seq1	A04_031966681	B04_031966681	D04_031966681	6.34372	7.72046	6.71954	B+	Bradi1g66010.1
A_comp180941_c0_seq1	B_comp19551_c0_seq1	D_comp72455_c0_seq1	A04_039329547	B04_039329591	D04_039329588	1.28252	0.881518	1.17476	B-	Bradi1g76680.1
A_comp18096_c0_seq1	B_comp7454_c0_seq2	D_comp66771_c0_seq1	A03_026082121	B03_026082121	D03_026082138	8.20035	1.66225	7.34602	B-	Bradi2g54630.1
A_comp181080_c0_seq1	B_comp22108_c0_seq2	D_comp98421_c0_seq1	A03_026837610	B03_026837519	D03_026837343	0.74356	0.444096	0.874609	B-	Bradi2g55710.1
A_comp18109_c0_seq1	B_comp3536_c0_seq2	D_comp27217_c0_seq1	A07_023414655	B07_023414646	D07_023414656	8.21416	7.91542	6.63655	D-	Bradi1g36760.1
A_comp181168_c0_seq1	B_comp14242_c0_seq3	D_comp75767_c0_seq1	A07_030383857	B07_030383857	D07_030383857	1.20786	1.65414	1.52641	A-	Bradi2g00870.1
A_comp181177_c0_seq1	B_comp11041_c0_seq2	D_comp111053_c0_seq1	A05_016551949	B05_016551949	D05_016551817	0.721885	0.89512	0.379231	D-	Bradi4g29660.1	phosphatidylinositol-3,4,5-trisphosphate 5-phosphatase activity, phosphatidylinositol-4,5-bisphosphate 5-phosphatase activity, inositol-polyphosphate 5-phosphatase activity (Blast2GO)
A_comp18119_c0_seq1	B_comp726_c0_seq1	D_comp25591_c0_seq1	A07_022036625	B07_022037198	D07_022037031	4.72768	6.62257	6.48701	A-	Bradi3g13250.1
A_comp18137_c0_seq1	B_comp4040_c0_seq2	D_comp19384_c0_seq15	A04_032958394	B04_032958394	D04_032958394	6.26005	6.48256	3.36184	D-	Bradi1g67200.1
A_comp181431_c0_seq1	B_comp38559_c0_seq2	D_comp50410_c0_seq1	A05_029960069	B05_029960079	D05_029960079	8.72663	0.863698	2.14993	A+	Bradi1g05530.1
A_comp181443_c0_seq1	B_comp21962_c0_seq1	D_comp406229_c0_seq1	A07_017259953	B07_017261377	D07_017261157	0.50572	0.519685	0.302351	D-	Bradi3g18080.1
A_comp18150_c0_seq1	B_comp4950_c1_seq1	D_comp17786_c0_seq1	A04_035856492	B04_035856439	D04_035856439	4.00681	1.6896	4.02363	B-	Bradi1g70450.1
A_comp181559_c0_seq1	B_comp29264_c0_seq1	D_comp62804_c0_seq1	A05_008223924	B05_008223924	D05_008223924	1.27069	0.686191	0.619169	A+	Bradi4g40020.1	zinc ion binding (Blast2GO)
A_comp181642_c0_seq1	B_comp16761_c0_seq1	D_comp127898_c0_seq1	A03_002622505	B03_002622533	D03_002622534	1.9909	1.51053	1.36447	A+	Bradi2g03650.1
A_comp18165_c0_seq1	B_comp6700_c0_seq1	D_comp26576_c0_seq1	A03_005517347	B03_005517347	D03_005513841	4.28021	3.88152	3.59752	A+	Bradi2g06650.1	RRM domain containing protein similar to putative RNA binding protein, [Arabidopsis thaliana] AT1G32790
A_comp18166_c0_seq1	B_comp6074_c0_seq1	D_comp19330_c0_seq1	A02_036527541	B05_020044441	D03_002239735	6.97692	4.54774	7.15553	B-	Bradi2g03120.1
A_comp181714_c0_seq1	B_comp17163_c0_seq1	D_comp211136_c0_seq1	A05_000498422	B05_000498371	D04_000792159	8.67567	10.7817	27.1116	D+	Bradi4g00940.1	RRM domain containing protein similar to glycine-rich RNA binding protein 7, GR-RBP7, [Arabidopsis thaliana] AT2G21660
A_comp1820_c0_seq1	B_comp863_c0_seq1	D_comp1871_c0_seq1	A04_025194942	B04_025194957	D04_025194957	94.5118	75.224	100.09	B-	Bradi4g10920.1
A_comp18203_c0_seq1	B_comp5984_c0_seq2	D_comp18366_c0_seq1	A02_036875327	B02_036875327	D02_036875349	6.40761	8.96347	6.69033	B+	Bradi5g13890.1	F-Box
A_comp18215_c0_seq1	B_comp16734_c0_seq2	D_comp146630_c0_seq1	A04_041597095	B04_041600582	D04_041597095	1.31722	2.09299	1.75905	A-	Bradi1g78560.1	palmitoyl-CoA hydrolase activity (Blast2GO)
A_comp1824_c0_seq1	B_comp2564_c0_seq2	D_comp27698_c0_seq1	A04_036011935	B04_036012093	D04_036012059	17.1389	5.95054	6.02474	A+	Bradi1g70780.1
A_comp18257_c0_seq1	B_comp2441_c0_seq2	D_comp15936_c0_seq1	A05_027332821	B05_027332821	D05_027332821	12.0172	9.50466	21.2478	D+	Bradi1g09030.1	sulfate adenylyltransferase (ATP) activity, ATP binding (Blast2GO)
A_comp1826_c0_seq1	B_comp1038_c0_seq1	D_comp1880_c0_seq1	A06_014120127	B06_014120127	D06_014120127	26.2738	32.577	28.3333	B+	Bradi3g48080.2	iron ion binding, 4-hydroxy-3-methylbut-2-en-1-yl diphosphate synthase activity (Blast2GO)
A_comp18264_c0_seq1	B_comp7922_c0_seq1	D_comp19169_c0_seq1	A02_032387054	B02_032387054	D02_032387036	4.22844	4.36495	2.25915	D-	Bradi5g09490.1
A_comp18268_c0_seq2	B_comp1721_c1_seq17	D_comp20047_c0_seq1	A02_033079622	B02_033079622	D02_047746964	8.7891	6.84713	7.222	A+	Bradi5g10300.1	CAMK_CAMK_like.45 - CAMK includes calcium/calmodulin depedent protein kinases, expressed, subfamily CAMK_like(CAMK_1)
A_comp18269_c0_seq1	B_comp5773_c0_seq1	D_comp21281_c0_seq1	A05_016431042	B05_016432983	D05_016432983	6.17891	5.10803	6.64624	B-	Bradi4g29590.1
A_comp18287_c0_seq38	B_comp24958_c0_seq2	D_comp153382_c0_seq1	A03_011340203	B03_011340203	D03_011340690	1.6055	0.958925	1.41741	B-	Bradi2g12950.1	ATP-dependent DNA helicase activity (Blast2GO)
A_comp182958_c0_seq1	B_comp873_c0_seq5	D_comp90164_c0_seq1	A04_002467836	B04_002467836	D04_002464167	0.883892	0.697972	0.952826	B-	Bradi1g11010.1	histone-lysine N-methyltransferase activity (Blast2GO)
A_comp1830_c0_seq1	B_comp1040_c0_seq1	D_comp3055_c0_seq1	A06_021782894	B06_021782894	D06_021782894	22.3782	16.6881	23.4093	B-	Bradi3g54020.1	aminopeptidase activity, metalloexopeptidase activity (Blast2GO)
A_comp18305_c0_seq1	B_comp3607_c0_seq9	D_comp17082_c0_seq1	A07_016509430	B07_016509340	D07_016509519	0.660809	0.39348	1.20741	D+	Bradi3g18730.1
A_comp18306_c0_seq1	B_comp3658_c0_seq3	D_comp14677_c1_seq1	A02_008702443	B02_008702332	D02_008702402	6.00754	9.18924	10.0494	A-	Bradi1g19240.1	metalloendopeptidase activity (Blast2GO)
A_comp18309_c0_seq1	B_comp4945_c0_seq1	D_comp69736_c0_seq1	A05_005462475	B05_005463644	D05_005462435	2.24957	3.80941	3.16584	A-	Bradi4g06510.2	actin monomer binding, actin filament binding, zinc ion binding (Blast2GO)
A_comp183394_c0_seq1	B_comp21865_c0_seq2	D_comp138630_c0_seq1	A01_042522516	B01_042522516	D01_042522516	0.906839	0.756035	0.470127	D-	Bradi2g17220.1
A_comp18358_c0_seq1	B_comp4714_c0_seq2	D_comp14627_c0_seq1	A04_028216082	B04_028216077	D04_028216116	5.80812	6.33466	8.10778	D+	Bradi1g61820.2
A_comp18362_c0_seq1	B_comp4226_c0_seq1	D_comp18751_c0_seq1	A01_041222799	B01_041222799	D01_041222799	5.95516	6.75279	5.87133	B+	Bradi2g18810.1
A_comp183685_c0_seq1	B_comp9981_c0_seq1	D_comp62616_c0_seq1	A07_040974792	B07_040974674	D06_002223823	1.45893	0.995157	1.26439	B-	Bradi1g34340.1	auxin response factor (ARF)
A_comp183786_c0_seq1	B_comp21797_c0_seq1	D_comp135228_c0_seq1	A03_024182946	B03_024182988	D03_024183019	0.750136	0.690024	1.45048	D+	Bradi2g20820.1
A_comp183935_c0_seq1	B_comp16842_c0_seq1	D_comp136454_c0_seq1	A01_042498565	B01_042498473	D01_042498462	0.92232	0.563187	0.950814	B-	Bradi2g17250.1
A_comp184_c0_seq1	B_comp87_c0_seq1	D_comp140_c0_seq1	A02_013522747	B02_013522747	D02_013522696	186.102	344.496	301.174	A-	Bradi1g24980.1	ubiquinol-cytochrome-c reductase activity (Blast2GO)
A_comp18405_c0_seq1	B_comp5788_c0_seq1	D_comp11534_c0_seq33	A01_012702616	B01_012702616	D01_012702723	8.70315	8.11625	5.04319	D-	Bradi3g29880.1	nucleoside-triphosphatase activity (Blast2GO)
A_comp184055_c0_seq1	B_comp9334_c0_seq2	D_comp108352_c0_seq1	A05_001305996	B05_025283009	D05_001305557	1.58042	0.591392	1.34373	B-	Bradi4g01990.1
A_comp18412_c0_seq1	B_comp4812_c0_seq1	D_comp18317_c0_seq1	A01_022993126	B01_022993126	D01_022993126	7.12342	6.46366	5.93265	A+	Bradi2g34820.1	HECT, subfamily HECT-domain domain containing protein
A_comp18414_c0_seq1	B_comp6577_c0_seq1	D_comp28609_c0_seq1	A03_023338157	B03_023338157	D03_023338157	8.65844	6.8631	6.10052	A+	Bradi2g51080.1
A_comp18429_c0_seq1	B_comp6141_c0_seq2	D_comp20841_c0_seq1	A06_013757932	B06_013757946	D06_013757933	13.8266	10.8124	15.5184	B-	Bradi3g47640.1
A_comp184329_c0_seq1	B_comp27971_c0_seq2	D_comp10809_c0_seq1	A04_039983972	B04_039983370	D04_039983583	1.61535	4.13556	0.808575	B+	Bradi1g75670.1
A_comp18437_c0_seq1	B_comp2625_c1_seq1	D_comp2758_c0_seq1	A03_010276190	B03_010276190	D03_010276190	4.15232	0.777066	4.77137	B-	Bradi2g11940.1
A_comp18453_c0_seq1	B_comp5695_c0_seq1	D_comp15551_c0_seq1	A03_026786611	B03_026787084	D03_026788492	9.31207	7.30793	6.04572	A+	Bradi2g55600.3
A_comp184556_c0_seq1	B_comp34651_c0_seq1	D_comp263520_c0_seq1	A01_036748900	B01_036748696	D01_036748898	20.8372	1.22378	0.644712	A+	Bradi2g23560.1
A_comp18458_c0_seq1	B_comp8375_c0_seq2	D_comp20267_c0_seq1	A01_042445442	B01_042445442	D01_042445442	4.53722	1.98134	4.79637	B-	Bradi2g17330.4	thiol oxidase activity, protein disulfide oxidoreductase activity, protein disulfide isomerase activity (Blast2GO)
A_comp184633_c0_seq1	B_comp24604_c0_seq1	D_comp180710_c0_seq1	A02_006634719	B02_006634719	D02_006634704	3.0099	1.06466	2.19052	B-	Bradi1g16480.1	protein kinase family protein, putative, expressed, subfamily RLCK-VIIa
A_comp18472_c0_seq1	B_comp1588_c2_seq1	D_comp15438_c0_seq1	A01_009868283	B01_009868841	D01_009868283	4.7223	2.29307	3.87284	B-	Bradi3g27900.1	RING, subfamily zinc finger (C3HC4-type RING finger) family protein
A_comp18478_c0_seq1	B_comp12301_c0_seq1	D_comp69711_c0_seq1	A04_009645685	B04_009645675	D04_009645727	3.82194	1.32209	1.31245	A+	Bradi4g22120.1	DNA-directed RNA polymerase activity (Blast2GO)
A_comp18485_c0_seq2	B_comp11347_c0_seq12	D_comp61668_c0_seq4	A04_010241811	B04_010241840	D04_010241763	1.96259	0.871734	1.05961	A+	Bradi4g21800.1	histone-lysine N-methyltransferase activity (Blast2GO)
A_comp184853_c0_seq1	B_comp31815_c0_seq2	D_comp174079_c0_seq1	A06_013759690	B06_013759313	D06_013759690	0.932744	0.70144	1.22862	D+	-
A_comp18486_c0_seq1	B_comp5820_c0_seq1	D_comp18740_c0_seq1	A01_015196798	B01_015196808	D01_015196798	5.95912	5.89728	6.80014	D+	Bradi3g32150.1
A_comp1851_c0_seq1	B_comp1259_c0_seq1	D_comp1963_c0_seq1	A03_028881277	B03_028877807	D03_028877807	22.87	21.9485	19.3632	D-	Bradi2g58380.1	PGP-like phosphoglycoprotein auxin transporter
A_comp185121_c0_seq1	B_comp22111_c0_seq2	D_comp133241_c0_seq1	A02_009661580	B02_009661555	D02_009661754	3.28044	1.3305	3.23795	B-	Bradi1g20460.1
A_comp1852_c0_seq1	B_comp278_c0_seq5	D_comp2015_c0_seq2	A01_036763210	B01_036763210	D01_036763202	29.7602	16.5075	29.7718	B-	Bradi2g23540.1
A_comp18522_c1_seq1	B_comp7277_c0_seq1	D_comp29854_c0_seq1	A06_017611636	B06_017611635	D06_017613738	4.94699	5.13808	5.97109	D+	Bradi3g52130.1
A_comp18531_c0_seq1	B_comp6362_c0_seq5	D_comp33333_c0_seq1	A06_013488482	B06_013488449	D06_013488482	4.91967	4.27104	6.16303	D+	Bradi3g47370.1	protein kinase family protein, putative, expressed, subfamily NimA_NEK_like
A_comp18534_c0_seq1	B_comp5147_c0_seq1	D_comp14319_c0_seq1	A05_014151429	B05_014151429	D05_014151429	3.76721	5.59129	5.27208	A-	Bradi4g27610.1
A_comp18538_c0_seq1	B_comp7021_c0_seq1	D_comp26573_c0_seq1	A01_014288863	B01_014288863	D01_014288863	5.4423	3.67466	4.11022	A+	Bradi3g31370.1
A_comp18543_c0_seq1	B_comp3482_c0_seq2	D_comp14510_c0_seq1	A02_010989751	B02_010989627	D02_010989734	3.06989	4.07625	4.88947	A-	Bradi1g22020.1	P-P-bond-hydrolysis-driven protein transmembrane transporter activity (Blast2GO)
A_comp18546_c0_seq1	B_comp7459_c0_seq2	D_comp21243_c0_seq1	A03_000542910	B03_000541537	D03_000542910	5.18495	5.39664	3.37048	D-	Bradi2g00860.2
A_comp185573_c0_seq1	B_comp8670_c0_seq3	D_comp68654_c0_seq1	A02_041571076	B02_041571012	D02_041570977	2.27467	0.921922	1.85697	B-	Bradi2g48740.1	serine-type endopeptidase activity (Blast2GO)
A_comp18567_c0_seq2	B_comp4525_c0_seq5	D_comp19761_c0_seq1	A01_034158719	B01_034158719	D01_034158719	5.07826	2.74288	5.13418	B-	Bradi2g25610.1
A_comp1860_c0_seq1	B_comp665_c0_seq1	D_comp342_c0_seq1	A05_032376674	B05_032385257	D05_032376648	1.0686	3.21088	11.2445	D+	Bradi1g01980.1	poly(ADP-ribose) glycohydrolase activity (Blast2GO)
A_comp186031_c0_seq1	B_comp15233_c0_seq1	D_comp139509_c0_seq2	A05_016481195	B05_016481486	D05_016481449	0.567302	0.986604	0.716348	B+	Bradi4g29630.1	malonyl-CoA decarboxylase activity (Blast2GO)
A_comp186244_c0_seq1	B_comp16791_c0_seq1	D_comp201795_c0_seq1	A04_026584609	B04_026584609	D04_026584609	0.844205	1.5019	0.964347	B+	Bradi4g09810.1
A_comp18639_c1_seq1	B_comp5983_c1_seq4	D_comp31544_c1_seq1	A03_018844381	B03_018844381	D03_018844381	4.43496	5.69508	5.74165	A-	Bradi2g45820.1
A_comp18661_c0_seq1	B_comp5822_c0_seq7	D_comp17321_c0_seq2	A07_044713201	B07_044713201	D07_044713201	2.33601	4.75147	2.64029	B+	-
A_comp18667_c0_seq1	B_comp5281_c0_seq3	D_comp50374_c0_seq1	A06_019567243	B06_019566927	D06_019567571	4.63332	4.35491	5.61174	D+	-
A_comp18667_c0_seq2	B_comp5281_c0_seq1	D_comp20401_c0_seq1	A06_019579076	B06_019579076	D06_019579076	4.18833	3.54753	4.3377	B-	-
A_comp1867_c0_seq1	B_comp2302_c0_seq3	D_comp1669_c0_seq1	A06_001496722	B06_001496722	D06_001496722	24.9901	24.365	10.1623	D-	Bradi3g02490.1
A_comp18671_c0_seq1	B_comp46054_c0_seq3	D_comp268626_c0_seq1	A02_009437555	B02_009437555	D02_009437583	6.2001	0.619742	0.719741	A+	Bradi1g20180.1
A_comp18689_c0_seq1	B_comp3569_c0_seq1	D_comp11363_c0_seq1	A02_041929413	B02_041929413	D02_041929413	10.222	8.93912	8.39842	A+	Bradi5g21740.1	motor activity (Blast2GO)
A_comp18703_c0_seq1	B_comp9356_c0_seq1	D_comp30101_c0_seq1	A02_002252032	B02_002252032	D02_002252010	1.96413	4.23796	5.70928	A-	Bradi5g02160.1
A_comp18720_c0_seq1	B_comp5058_c0_seq1	D_comp24148_c0_seq1	A05_008623465	B05_008623396	D05_008623396	5.40739	5.63024	3.86649	D-	Bradi4g40530.1	GTP binding (Blast2GO)
A_comp187212_c0_seq1	B_comp15183_c0_seq1	D_comp128493_c0_seq1	A03_005740978	B03_005741016	D03_005741016	0.465959	0.797659	0.66073	A-	Bradi2g07380.1
A_comp18726_c0_seq1	B_comp7171_c0_seq1	D_comp27033_c0_seq1	A01_032226006	B01_032226061	D01_032226006	6.58943	5.545	5.66278	A+	Bradi1g56980.1	glucocorticoid receptor binding (Blast2GO)
A_comp18741_c0_seq1	B_comp3895_c0_seq2	D_comp14075_c0_seq1	A01_017291410	B01_017291421	D01_017291421	4.09736	4.10001	3.41084	D-	Bradi3g34100.1
A_comp18742_c0_seq1	B_comp6201_c0_seq1	D_comp14224_c0_seq1	A02_031585343	B02_031585343	D02_031585343	5.4118	5.85331	3.35469	D-	Bradi5g08910.1
A_comp18746_c0_seq1	B_comp4025_c0_seq1	D_comp13515_c0_seq1	A03_004341457	B03_004341431	D03_004341431	7.52847	10.8074	8.42003	B+	Bradi1g08020.1	protein kinase C binding (Blast2GO)
A_comp18760_c0_seq1	B_comp7103_c0_seq3	D_comp14194_c0_seq1	A06_012122459	B06_012122459	D06_012122470	5.19903	3.89234	4.89842	B-	Bradi3g45590.1	transcription corepressor activity, transcription coactivator activity, zinc ion binding (Blast2GO)
A_comp187601_c0_seq1	B_comp6943_c0_seq1	D_comp68976_c0_seq2	A05_001346167	B05_001344426	D05_001344768	0.819147	0.919756	0.578796	D-	Bradi4g02060.1
A_comp187610_c0_seq1	B_comp17176_c0_seq2	D_comp194248_c0_seq1	A07_045015241	B07_045015711	D07_045014871	0.844004	1.57003	1.43334	A-	Bradi1g30590.1	hydrogen:amino acid symporter activity, L-histidine transmembrane transporter activity, glycine transmembrane transporter activity, L-glutamine transmembrane transporter activity, L-alanine transmembrane transporter activity, L-asparagine transmembrane transporter activity (Blast2GO)
A_comp187684_c0_seq1	B_comp17183_c0_seq2	D_comp35762_c0_seq1	A07_020239095	B07_020240967	D07_020240967	0.784003	0.735938	1.37952	D+	Bradi3g15290.1
A_comp187917_c0_seq1	B_comp7156_c2_seq2	D_comp357085_c0_seq1	A02_008139492	B02_008146490	D02_008143395	0.59815	0.615239	0.462989	D-	Bradi1g18510.1
A_comp18797_c0_seq1	B_comp5710_c0_seq1	D_comp8516_c0_seq1	A05_009398444	B05_009398445	D05_009398444	6.00912	9.79178	7.39723	B+	Bradi4g41680.1	2,4-dienoyl-CoA reductase (NADPH) activity (Blast2GO)
A_comp18800_c0_seq1	B_comp11517_c0_seq1	D_comp29018_c0_seq1	A04_030633438	B04_030633438	D04_030633438	3.35595	3.42258	2.88891	D-	Bradi1g64360.1
A_comp18806_c0_seq1	B_comp8625_c0_seq1	D_comp16262_c0_seq1	A01_008127806	B01_008128144	D01_008128060	8.42515	6.61867	8.85355	B-	Bradi3g26660.1	procollagen-proline 4-dioxygenase activity (Blast2GO)
A_comp1881_c0_seq1	B_comp552_c0_seq1	D_comp2045_c0_seq1	A05_003874494	B05_003874490	D05_003874490	49.7765	50.7214	37.0848	D-	Bradi4g04710.1	cytochrome-c oxidase activity (Blast2GO)
A_comp18826_c0_seq3	B_comp6541_c0_seq1	D_comp6611_c0_seq9	A05_007422242	B05_007422242	D05_007422242	1.39001	2.14138	1.56069	B+	Bradi4g39040.3	RING, subfamily copine, putative
A_comp18831_c0_seq1	B_comp3108_c0_seq5	D_comp11651_c0_seq1	A02_034766656	B02_034766656	D02_034766656	2.83541	3.04977	0.972531	D-	Bradi5g11670.1
A_comp18836_c0_seq1	B_comp4704_c0_seq6	D_comp31733_c0_seq1	A02_045551682	B02_045551895	D02_045551831	0.821986	2.15911	1.35062	B+	-
A_comp18873_c0_seq1	B_comp3476_c0_seq2	D_comp12197_c0_seq1	A05_003974686	B05_003974695	D05_003980685	6.61684	6.325	7.80594	D+	Bradi4g04870.1	nitrogenase activity (Blast2GO)
A_comp188763_c0_seq1	B_comp16853_c0_seq4	D_comp285435_c0_seq1	A05_010451495	B05_010451297	D05_010452055	0.626683	1.79454	0.416455	B+	-
A_comp18883_c0_seq1	B_comp3412_c0_seq1	D_comp12475_c0_seq1	A05_010663434	B05_010663492	D05_010663434	13.5733	7.91849	13.1205	B-	Bradi4g43130.1	acetyl-CoA C-acetyltransferase activity (Blast2GO)
A_comp1889_c0_seq1	B_comp801_c0_seq1	D_comp6239_c0_seq1	A06_013191627	B06_013190785	D06_013190791	30.8277	38.8616	36.9104	A-	Bradi3g46960.1	glucocorticoid receptor binding, diacylglycerol-activated phospholipid-dependent protein kinase C inhibitor activity (Blast2GO)
A_comp18906_c0_seq1	B_comp2518_c0_seq1	D_comp23979_c0_seq6	A01_010450947	B01_010450947	D01_010451076	4.41348	1.93554	2.4405	A+	Bradi3g28350.1
A_comp18921_c0_seq3	B_comp5139_c0_seq4	D_comp18211_c0_seq2	A03_027136238	B03_027136238	D03_027136238	3.7046	4.19274	5.05212	D+	Bradi2g56130.1
A_comp18922_c0_seq3	B_comp7969_c0_seq3	D_comp19421_c0_seq2	A02_015666775	B02_015666737	D02_015666775	5.80974	4.82029	5.86328	B-	Bradi1g27310.1	ATPase activity, coupled to movement of substances (Blast2GO)
A_comp18935_c0_seq1	B_comp5210_c1_seq4	D_comp22316_c0_seq4	A01_019566779	B01_019565519	D01_019565519	4.39497	5.50984	5.23055	A-	Bradi2g14740.1	protein serine/threonine phosphatase activity (Blast2GO)
A_comp18936_c0_seq1	B_comp3269_c0_seq2	D_comp23305_c0_seq1	A06_012257699	B06_012257699	D06_012257438	4.06234	2.62014	4.12794	B-	Bradi3g45770.1
A_comp18937_c0_seq1	B_comp4197_c0_seq2	D_comp51258_c0_seq1	A07_037987377	B07_037987310	D07_037987359	11.4879	11.3556	7.60606	D-	Bradi1g48370.2	Caffeoyl-CoA 3-O-methyltransferase (CCoAOMT)
A_comp18942_c0_seq1	B_comp6621_c0_seq2	D_comp6086_c0_seq1	A04_035974625	B04_035974625	D04_035974625	3.54786	3.60812	4.55131	D+	Bradi1g70690.1	casein kinase II subunit alpha-2, putative, expressed, subfamily CK2(CMGC_4)
A_comp18943_c0_seq1	B_comp9446_c0_seq1	D_comp36134_c0_seq1	A06_004424803	B06_004424803	D06_004424753	7.52178	4.55262	4.97474	A+	Bradi3g06140.1
A_comp189570_c0_seq2	B_comp77223_c0_seq1	D_comp303071_c0_seq1	A07_035637055	B07_035637055	D07_035637055	1.5445	1.53905	0.772754	D-	Bradi1g46220.1	phosphatidylinositol-4,5-bisphosphate 5-phosphatase activity (Blast2GO)
A_comp18965_c0_seq1	B_comp3523_c0_seq3	D_comp28688_c0_seq1	A01_001293460	B01_001293460	D01_001293460	5.58622	5.71763	10.7158	D+	Bradi2g38470.1
A_comp18970_c0_seq1	B_comp4922_c0_seq3	D_comp21788_c0_seq1	A07_001451211	B07_001451187	D07_001451228	8.12373	7.48536	6.16701	D-	Bradi1g52280.1	RRM domain containing protein similar to Arabidopsis MEL2-like protein 5 (AML5), [Arabidopsis thaliana] AT1G29400
A_comp18974_c1_seq1	B_comp8427_c0_seq1	D_comp39945_c0_seq1	A02_029077952	B02_029077932	D02_029077959	5.5201	5.3362	4.24635	D-	Bradi5g07090.1	RRM domain containing protein similar to RRM containing protein, nuclear transport factor 2-like, [Oryza sativa] LOC_Os04g30430
A_comp18979_c0_seq1	B_comp4622_c0_seq1	D_comp21956_c0_seq1	A01_016482285	B01_016482285	D01_016482285	7.51018	5.76904	5.82878	A+	Bradi3g33350.1	small conjugating protein ligase activity (Blast2GO)
A_comp18980_c0_seq1	B_comp4996_c0_seq1	D_comp32800_c0_seq1	A05_004689973	B05_004689973	D05_004689801	5.03842	5.82417	4.55722	B+	Bradi4g05600.1	microtubule binding (Blast2GO)
A_comp18986_c0_seq1	B_comp11291_c0_seq2	D_comp50768_c0_seq1	A04_022246990	B04_022245328	D04_022246990	16.5836	5.7516	12.5926	B-	-
A_comp19008_c0_seq1	B_comp4375_c0_seq1	D_comp20823_c0_seq1	A01_014376345	B01_014376363	D01_014376255	3.21791	4.13164	2.44202	B+	Bradi3g31460.1	RING, subfamily pollen ankyrin, putative
A_comp19012_c1_seq1	B_comp3599_c0_seq4	D_comp20343_c0_seq1	A01_035378096	B01_035378256	D01_035378205	4.65071	0.962495	5.14541	B-	Bradi2g24690.1	RRM domain containing protein similar to RNA recognition motif (RRM)-containing protein, [Arabidopsis thaliana] AT4G10110
A_comp1903_c0_seq1	B_comp594_c0_seq1	D_comp1252_c0_seq1	A07_011193575	B07_011193568	D07_011193575	33.8811	36.7238	42.3968	D+	Bradi3g36920.1
A_comp19037_c0_seq1	B_comp4990_c0_seq2	D_comp17286_c0_seq1	A01_034603315	B01_034603256	D01_034603315	9.92991	9.62034	6.31946	D-	Bradi2g25350.1
A_comp190378_c0_seq1	B_comp30718_c0_seq1	D_comp269104_c0_seq1	A04_029482925	B04_029482891	D04_029482975	0.780511	0.636711	0.535298	A+	Bradi1g63200.1	leucine-rich repeat protein kinase, putative, expressed, subfamily LRR-VIIa
A_comp190706_c0_seq1	B_comp14292_c0_seq1	D_comp11831_c0_seq1	A04_036507768	B04_036507768	D04_036507833	1.21517	1.81046	1.40773	B+	Bradi1g71450.4
A_comp19090_c0_seq1	B_comp3173_c0_seq1	D_comp12326_c0_seq1	A03_031100535	B03_031100643	D03_031100524	7.56148	5.36899	5.80253	A+	Bradi2g61400.1	phosphatidylserine decarboxylase activity (Blast2GO)
A_comp19094_c0_seq1	B_comp5293_c0_seq6	D_comp27192_c0_seq1	A01_013074498	B01_013075847	D01_013074498	7.20684	5.82707	6.8599	B-	Bradi3g30250.1	hydrogen-exporting ATPase activity, phosphorylative mechanism (Blast2GO)
A_comp190979_c0_seq1	B_comp29107_c0_seq2	D_comp152155_c0_seq1	A04_037364004	B04_037364002	D04_037364098	1.52084	1.19589	0.418344	D-	Bradi1g72570.1
A_comp19099_c0_seq1	B_comp5259_c0_seq2	D_comp23784_c0_seq1	A01_042627888	B01_042629351	D01_042627888	8.90906	3.75432	9.33482	B-	Bradi2g17090.1	GTPase activity, motor activity (Blast2GO)
A_comp19104_c0_seq1	B_comp8430_c0_seq1	D_comp25153_c0_seq1	A03_022883876	B05_030373700	D03_022884368	2.63744	7.30856	6.71591	A-	Bradi1g05050.1	diacylglycerol cholinephosphotransferase activity (Blast2GO)
A_comp191075_c0_seq1	B_comp19877_c0_seq4	D_comp180040_c0_seq1	A06_008084100	B06_008084194	D06_008084655	0.682014	0.399274	0.489804	A+	Bradi3g09880.1	single-stranded DNA binding (Blast2GO)
A_comp191082_c0_seq1	B_comp13534_c0_seq1	D_comp102051_c0_seq1	A07_039719880	B07_039719862	D07_039719880	1.43095	1.82944	2.72658	D+	-
A_comp19115_c0_seq1	B_comp3923_c0_seq1	D_comp36977_c0_seq1	A02_036873130	B02_036873130	D02_036873130	3.96043	3.60194	3.32143	A+	Bradi5g13880.1
A_comp191226_c0_seq1	B_comp5851_c0_seq1	D_comp24957_c0_seq1	A01_040903511	B01_040903511	D01_040903511	1.84254	2.77882	2.94314	A-	Bradi2g19280.1
A_comp19134_c0_seq1	B_comp4841_c0_seq1	D_comp12028_c0_seq1	A02_029753155	B02_029753206	D02_029753162	6.17541	2.674	6.07859	B-	Bradi5g07710.1	GTPase activity (Blast2GO)
A_comp191495_c0_seq1	B_comp20365_c0_seq1	D_comp50179_c0_seq1	A01_031314282	B01_031314282	D01_031314282	0.52228	0.64087	1.37153	D+	Bradi2g27700.1	ATP binding (Blast2GO)
A_comp191541_c0_seq1	B_comp18623_c0_seq1	D_comp40279_c0_seq1	A02_036783947	B02_036785198	D02_036785198	2.33499	2.5888	3.08368	D+	Bradi5g13730.1
A_comp19159_c0_seq1	B_comp658_c0_seq1	D_comp22385_c0_seq1	A04_006521839	B04_006521839	D04_006521839	7.61458	4.64027	5.1424	A+	Bradi4g24180.1	RRM domain containing protein similar to RNA recognition motif containing protein, [Oryza sativa] LOC_Os11g07490
A_comp19182_c0_seq139	B_comp7181_c0_seq2	D_comp108523_c0_seq1	A05_033261313	B05_033261314	D05_033261313	2.44371	4.08136	2.6053	B+	Bradi1g00570.1
A_comp1919_c0_seq1	B_comp115_c0_seq1	D_comp2355_c0_seq1	A07_014886697	B07_014886697	D07_014886697	27.5314	20.9197	28.4923	B-	Bradi3g19920.1
A_comp192021_c0_seq1	B_comp21793_c0_seq1	D_comp424639_c0_seq1	A07_017253275	B07_017253275	D07_017253275	0.657198	0.591871	0.450554	D-	Bradi3g18080.1
A_comp19204_c0_seq1	B_comp2789_c0_seq2	D_comp14426_c0_seq1	A04_029657771	B04_029657771	D04_029657771	12.6306	13.2363	7.43335	D-	Bradi1g63410.1	hydroxyacylglutathione hydrolase activity, zinc ion binding (Blast2GO)
A_comp1921_c0_seq1	B_comp2354_c0_seq7	D_comp5273_c0_seq1	A01_019148019	B01_019151195	D01_019151199	5.02616	7.43182	7.88038	A-	Bradi3g36120.1
A_comp19215_c0_seq1	B_comp6187_c0_seq2	D_comp28692_c0_seq1	A01_016698751	B01_016698751	D01_016698751	4.05092	5.31597	3.86909	B+	Bradi3g33600.1	KH domain-containing protein similar to protein containing K-homology (KH) RNA-binding modules, [Arabidopsis thaliana] AT4G26000
A_comp192224_c0_seq1	B_comp13182_c1_seq2	D_comp213574_c0_seq1	A01_037113569	B01_037113556	D01_037113592	0.437268	0.36098	0.647582	D+	Bradi2g23210.1
A_comp19230_c0_seq1	B_comp6354_c0_seq1	D_comp15998_c0_seq1	A04_029199073	B04_029199073	D04_029196958	3.81441	8.38733	4.89418	B+	Bradi1g62930.1
A_comp192332_c0_seq1	B_comp12441_c0_seq1	D_comp106083_c0_seq1	A05_028211486	B05_028211496	D05_028211496	1.28498	1.17516	1.95538	D+	Bradi1g07770.1
A_comp19235_c0_seq1	B_comp6190_c0_seq3	D_comp20120_c0_seq1	A03_012745524	B03_012745524	D03_012745524	7.98303	7.46227	6.06963	D-	Bradi2g40170.1	cytochrome-c oxidase activity (Blast2GO)
A_comp19236_c0_seq1	B_comp13949_c0_seq1	D_comp85423_c0_seq1	A01_022615602	B03_010985209	D03_010985212	2.86328	0.721868	0.62505	A+	Bradi2g12650.1	NF-kappaB-inducing kinase activity, myosin phosphatase activity (Blast2GO)
A_comp19242_c0_seq1	B_comp5885_c1_seq1	D_comp16439_c0_seq1	A06_019595765	B06_019595765	D07_034057434	6.66675	5.3454	4.83975	A+	Bradi3g59540.3
A_comp192664_c0_seq1	B_comp21352_c0_seq1	D_comp231475_c0_seq1	A01_015450381	B01_015450378	D01_015450378	1.92907	1.24674	1.03268	A+	Bradi3g32300.1
A_comp19267_c0_seq2	B_comp4960_c0_seq1	D_comp25644_c0_seq2	A05_018915649	B05_018915649	D05_018915649	5.42927	11.0109	4.63981	B+	Bradi4g31800.1	ATPase activity, coupled (Blast2GO)
A_comp1927443_c0_seq1	B_comp36187_c0_seq1	D_comp212837_c0_seq1	A02_029773044	B02_029772473	D02_029772437	0.803986	0.675753	1.68055	D+	Bradi5g07720.1
A_comp19278_c0_seq1	B_comp5797_c0_seq6	D_comp83359_c0_seq1	A02_026405225	B02_026405225	D02_026397383	3.78232	2.12396	1.88986	A+	Bradi3g37720.1
A_comp192814_c0_seq1	B_comp5943_c1_seq5	D_comp55233_c0_seq3	A03_031808983	B03_031809006	D03_031809006	0.516818	0.696417	1.04012	D+	Bradi2g62670.1	leucine-rich repeat protein kinase, putative, expressed, subfamily LRR-Ic
A_comp19288_c0_seq1	B_comp5763_c0_seq1	D_comp16570_c0_seq1	A05_001473024	B05_001473024	D05_001473024	10.2481	9.14718	8.88175	A+	Bradi4g02260.1
A_comp192884_c0_seq1	B_comp22220_c0_seq1	D_comp92113_c0_seq1	A05_021623003	B05_021623003	D05_021623003	0.466627	0.585279	0.940177	D+	Bradi3g41370.1
A_comp192906_c0_seq1	B_comp24838_c0_seq1	D_comp157127_c0_seq1	A02_027152675	B02_027152675	D02_027152675	0.460716	0.656945	0.377545	B+	Bradi3g43540.1	U-box, subfamily Similar to Os SPL11 (spotted leaf 11)
A_comp19293_c0_seq2	B_comp4608_c0_seq8	D_comp17933_c0_seq1	A04_024510013	B04_024510013	D04_024510013	3.80989	3.59041	4.88543	D+	Bradi4g11510.1
A_comp193033_c0_seq1	B_comp8595_c0_seq2	D_comp97468_c0_seq1	A07_045768727	B07_045768696	D07_045768727	0.839477	1.25588	1.33221	A-	Bradi1g29610.1
A_comp19309_c0_seq1	B_comp4174_c0_seq1	D_comp33516_c0_seq1	A01_002242507	B01_002242507	D01_002242507	4.00674	4.52935	6.49544	D+	Bradi2g37980.1
A_comp19319_c0_seq1	B_comp4589_c0_seq2	D_comp22456_c0_seq1	A01_022607008	B01_022607008	D01_022607008	8.8097	5.7724	8.80906	B-	Bradi2g35170.1
A_comp19329_c0_seq1	B_comp3827_c0_seq3	D_comp16038_c0_seq1	A04_033419490	B04_033419490	D04_033419490	5.14156	5.33576	8.02458	D+	Bradi1g67750.1
A_comp19335_c0_seq1	B_comp7976_c0_seq1	D_comp26581_c0_seq1	A01_020905746	B01_020905746	D01_020905746	5.07574	4.02419	5.17354	B-	Bradi2g36650.1
A_comp193400_c0_seq1	B_comp6263_c0_seq1	D_comp209990_c0_seq1	A02_011705305	B02_011705305	D02_011705305	0.953314	3.47666	0.810614	B+	Bradi1g22930.1
A_comp19362_c0_seq3	B_comp2856_c0_seq1	D_comp4125_c0_seq1	A02_032832561	B02_032832614	D02_032832616	18.0594	16.856	52.1106	D+	Bradi5g10030.1
A_comp19364_c0_seq1	B_comp11850_c0_seq1	D_comp51117_c0_seq1	A05_017490775	B05_017490807	D05_017490773	11.6636	6.4727	6.51361	A+	Bradi4g31150.2
A_comp19387_c0_seq1	B_comp5441_c0_seq1	D_comp20904_c0_seq1	A02_012546149	B02_012546194	D02_012546149	6.88658	7.95529	10.1626	D+	Bradi1g23970.1	STE_PAK_Ste20_Slob_Wnk.2 - STE kinases include homologs to sterile 7, sterile 11 and sterile 20 from yeast, expressed, subfamily PAK_Ste20_Slob_Wnk
A_comp1939_c0_seq1	B_comp759_c0_seq1	D_comp2008_c0_seq1	A05_001899843	B05_001899843	D05_001899307	23.4062	12.9708	23.3507	B-	Bradi4g02630.1
A_comp19399_c0_seq1	B_comp5318_c0_seq1	D_comp15035_c0_seq2	A03_022629065	B03_022629090	D03_022629085	3.51286	3.68886	2.33809	D-	Bradi2g50080.1	zinc ion binding (Blast2GO)
A_comp194_c0_seq1	B_comp82_c0_seq1	D_comp195_c0_seq1	A02_014680340	B02_014680369	D02_014680369	369.467	501.794	352.629	B+	Bradi1g26350.1	hydrogen ion transporting ATPase activity, rotational mechanism (Blast2GO)
A_comp19400_c0_seq1	B_comp7487_c0_seq1	D_comp66319_c0_seq1	A02_046616980	B02_046616980	D02_046616964	0.674855	1.23992	1.05888	A-	Bradi5g25910.1
A_comp19408_c0_seq1	B_comp21665_c0_seq3	D_comp116056_c0_seq1	A06_003277730	B07_042611041	D07_042611457	6.32205	1.31184	2.76373	A+	Bradi1g32840.1	copper ion binding (Blast2GO)
A_comp19411_c0_seq1	B_comp4518_c0_seq1	D_comp11204_c0_seq1	A06_001394986	B06_001395007	D06_001394991	4.81453	10.8926	3.37813	B+	Bradi3g02340.1	bile acid transmembrane transporter activity (Blast2GO)
A_comp19412_c0_seq1	B_comp4635_c0_seq2	D_comp16809_c0_seq1	A07_002542366	B07_002535237	D07_002542335	4.00043	4.54264	9.23372	D+	Bradi1g50630.1
A_comp19429_c0_seq1	B_comp10814_c0_seq1	D_comp28851_c0_seq2	A05_016134904	B05_016134810	D05_016134904	1.87849	1.0294	1.69608	B-	Bradi4g29320.1
A_comp1943_c0_seq1	B_comp890_c0_seq4	D_comp4104_c0_seq1	A01_010450082	B01_010450082	D01_010450082	37.4965	44.1787	49.0887	A-	Bradi1g02510.1
A_comp194331_c0_seq1	B_comp15573_c2_seq1	D_comp161821_c0_seq1	A06_003907760	B06_003905910	D06_003905939	0.897492	0.91538	0.323372	D-	Bradi3g05530.1
A_comp194587_c0_seq1	B_comp17168_c0_seq1	D_comp115942_c0_seq1	A06_010150013	B06_010150013	D06_010150013	1.0429	1.40513	1.01206	B+	Bradi3g11590.1	dihydrodipicolinate reductase activity (Blast2GO)
A_comp194618_c0_seq2	B_comp37812_c0_seq1	D_comp185154_c0_seq1	A01_019623622	B01_019623624	D01_019623624	1.00276	0.760673	1.07178	B-	Bradi2g14680.1
A_comp194624_c0_seq1	B_comp16511_c0_seq2	D_comp80922_c0_seq1	A03_030388822	B03_030388822	D03_030388822	1.03011	1.28302	0.928374	B+	Bradi2g60450.1	fructokinase activity, glucokinase activity, mannokinase activity (Blast2GO)
A_comp194662_c0_seq1	B_comp15705_c0_seq1	D_comp84343_c0_seq1	A03_011078992	B03_011078992	D03_011078992	1.09844	1.38427	1.5876	A-	Bradi2g12710.3	RRM domain containing protein similar to RRM containing putative AtKinesin-13A/Kinesin-13A, [Oryza sativa] LOC_Os05g06280
A_comp19469_c1_seq1	B_comp4889_c0_seq3	D_comp20383_c0_seq1	A05_024699146	B05_024699146	D05_024699146	4.71799	7.38246	7.13989	A-	Bradi1g13450.1	ubiquitin-protein ligase activity (Blast2GO)
A_comp194690_c0_seq1	B_comp32258_c0_seq1	D_comp108518_c0_seq1	A01_024898150	B01_024898145	D01_024898106	0.598025	0.941306	0.909266	A-	Bradi2g32950.1
A_comp194691_c0_seq1	B_comp17068_c0_seq1	D_comp26866_c0_seq1	A02_036976648	B02_036976548	D02_036976646	0.86933	0.825094	1.74691	D+	Bradi5g13990.1
A_comp194835_c0_seq1	B_comp16656_c0_seq2	D_comp54113_c0_seq1	A02_007972540	B02_007972405	D02_007972289	1.06133	0.423951	1.14344	B-	Bradi1g18250.1
A_comp194849_c0_seq1	B_comp21414_c0_seq1	D_comp88946_c0_seq1	A06_013673298	B06_013673297	D06_013673298	0.627566	0.807518	1.95045	D+	-
A_comp194907_c0_seq1	B_comp12394_c0_seq1	D_comp123859_c0_seq1	A04_029732293	B04_029731949	D04_029731949	0.803574	1.62726	1.79798	A-	Bradi1g63500.1	protein serine/threonine kinase activity (Blast2GO)
A_comp194933_c0_seq1	B_comp10837_c0_seq2	D_comp322848_c0_seq1	A02_039711770	B02_039711719	D02_039711966	0.616928	0.990181	0.815659	A-	Bradi5g16900.1
A_comp1951_c0_seq1	B_comp522_c0_seq4	D_comp2007_c0_seq1	A04_039001549	B04_039001549	D04_039001549	47.6258	41.9592	68.4758	D+	Bradi1g74860.1
A_comp195194_c0_seq1	B_comp30965_c0_seq2	D_comp698283_c0_seq1	A07_019563077	B07_019563077	D07_019563247	0.493254	0.702877	0.704919	A-	Bradi3g16060.1
A_comp19525_c0_seq1	B_comp4452_c1_seq1	D_comp14743_c0_seq1	A02_046324661	B02_046324661	D04_028491026	5.94613	6.14158	4.94627	D-	Bradi5g25450.1	F-Box
A_comp19532_c0_seq1	B_comp4703_c0_seq2	D_comp68625_c0_seq1	A01_000288529	B01_000288529	D01_000288042	8.98	5.19891	8.34177	B-	Bradi2g39590.2	ATP-dependent 5'-3' DNA helicase activity (Blast2GO)
A_comp1955_c0_seq1	B_comp426_c0_seq1	D_comp986_c0_seq1	A06_015785278	B06_015785278	D06_015785278	32.7971	43.1728	32.0377	B+	Bradi3g50060.1
A_comp19553_c1_seq1	B_comp4278_c0_seq4	D_comp13614_c0_seq1	A03_001714510	B03_001714510	D03_001714510	3.0356	2.80336	4.05383	D+	Bradi2g01840.1	ubiquitin-protein ligase activity, SUMO ligase activity (Blast2GO)
A_comp19553_c1_seq2	B_comp4278_c0_seq1	D_comp13614_c0_seq2	A03_001714518	B03_001715499	D03_001714518	3.17007	2.86568	4.26361	D+	Bradi2g01840.1	ubiquitin-protein ligase activity, SUMO ligase activity (Blast2GO)
A_comp19559_c0_seq1	B_comp5021_c0_seq1	D_comp50862_c0_seq1	A07_006318678	B07_006318688	D07_006318678	5.01356	3.4624	3.49174	A+	Bradi3g42670.1	ATPase activity, coupled (Blast2GO)
A_comp19563_c0_seq1	B_comp5614_c0_seq1	D_comp22169_c0_seq1	A04_033410354	B04_033410354	D04_033410354	8.34312	5.11741	8.78253	B-	Bradi1g67740.1
A_comp19569_c0_seq1	B_comp3520_c0_seq1	D_comp13187_c0_seq1	A02_015683442	B02_015683442	D02_015683356	6.51551	4.64111	3.74508	A+	-
A_comp19571_c0_seq1	B_comp5434_c0_seq2	D_comp18440_c0_seq1	A05_005716558	B05_005716558	D05_005716558	5.85637	7.56604	6.84027	A-	Bradi4g06850.1
A_comp19576_c0_seq1	B_comp5798_c0_seq1	D_comp19225_c0_seq1	A05_027084229	B05_027084145	D05_027084223	4.01574	4.33646	5.83042	D+	Bradi1g15710.1
A_comp19578_c0_seq1	B_comp5173_c0_seq1	D_comp21036_c0_seq1	A06_013067003	B06_013067003	D06_013067003	13.4579	18.5203	13.6053	B+	Bradi3g46800.1	protein phosphatase inhibitor activity (Blast2GO)
A_comp195840_c0_seq1	B_comp22497_c0_seq1	D_comp213149_c0_seq1	A06_013012110	B03_025948534	D06_013012059	0.670009	0.534641	0.910156	D+	-
A_comp19600_c0_seq1	B_comp2648_c0_seq6	D_comp4750_c0_seq2	A02_012289397	B02_012289397	D02_012289397	5.17322	3.519	5.00884	B-	Bradi1g23630.1	ISG15 ligase activity, ubiquitin-protein ligase activity (Blast2GO)
A_comp19601_c0_seq1	B_comp3480_c1_seq6	D_comp27445_c0_seq1	A07_040489040	B01_034305098	D07_040489471	3.12819	5.44743	2.99196	B+	Bradi1g34890.2
A_comp196227_c0_seq2	B_comp16999_c0_seq1	D_comp158250_c0_seq1	A03_019789668	B03_019789669	D03_019789576	0.523958	1.72061	1.52545	A-	Bradi2g46760.1
A_comp1963_c0_seq1	B_comp1719_c0_seq1	D_comp6872_c0_seq1	A04_030176054	B04_030176053	D04_030176054	15.5398	12.0688	15.9522	B-	Bradi1g63860.1	protein kinase C binding, nucleotidase activity, nucleoside-triphosphatase activity (Blast2GO)
A_comp19645_c0_seq1	B_comp2906_c0_seq1	D_comp11365_c0_seq1	A05_007474235	B05_007474185	D05_007474235	4.04307	7.55148	7.54023	A-	Bradi4g39100.1
A_comp1965_c0_seq1	B_comp1032_c0_seq1	D_comp2281_c0_seq1	A02_038426066	B02_038426066	D02_038426066	15.6067	2.63361	16.384	B-	Bradi5g15520.1
A_comp19672_c0_seq1	B_comp6072_c0_seq10	D_comp38200_c0_seq1	A01_026289268	B01_026289606	D01_026289262	5.28366	5.11173	6.63512	D+	Bradi3g14140.1	Aux/LAX- Like Auxin Importer
A_comp19674_c0_seq1	B_comp242_c0_seq21	D_comp563_c1_seq4	A04_029848134	B04_029848134	D04_029847835	9.86457	7.3218	6.11349	A+	-
A_comp19694_c0_seq1	B_comp1317_c1_seq11	D_comp16567_c0_seq2	A02_009476395	B02_009476332	D02_009476332	6.37754	4.83122	12.754	D+	Bradi2g36770.1
A_comp19694_c0_seq3	B_comp1317_c1_seq4	D_comp16567_c0_seq1	A01_020774934	B01_020774934	D01_020774934	11.9418	6.23342	14.0694	B-	Bradi2g36770.1
A_comp197058_c0_seq1	B_comp20505_c0_seq2	D_comp94991_c0_seq1	A01_014290132	B01_014290037	D01_014290121	0.732385	0.674784	1.78325	D+	Bradi3g31380.1
A_comp19730_c0_seq1	B_comp6543_c0_seq1	D_comp23470_c0_seq6	A04_034422032	B04_034422032	D04_034419957	4.91105	3.7549	3.71769	A+	Bradi1g68880.1	Ran GTPase binding (Blast2GO)
A_comp1974_c0_seq1	B_comp900_c0_seq1	D_comp1693_c0_seq1	A06_016061868	B06_016061741	D06_016061868	32.7904	32.9561	23.9561	D-	Bradi3g50330.1
A_comp19741_c0_seq1	B_comp5500_c0_seq1	D_comp30129_c0_seq1	A05_006903667	B05_006905390	D05_006905399	4.65196	7.40733	4.69864	B+	-
A_comp19742_c0_seq1	B_comp3429_c0_seq1	D_comp18150_c0_seq1	A04_033118933	B04_033118933	D04_033119009	6.10106	8.37385	6.4059	B+	Bradi1g67380.1	RNA 7-methylguanosine cap binding (Blast2GO)
A_comp19752_c0_seq3	B_comp6288_c0_seq2	D_comp43262_c0_seq1	A04_006516261	B04_006516261	D04_006511497	3.8238	5.19239	3.85433	B+	Bradi4g24190.2	microtubule-severing ATPase activity (Blast2GO)
A_comp19754_c0_seq1	B_comp5823_c0_seq1	D_comp18139_c0_seq1	A04_041140437	B04_041140432	D04_041140432	3.75499	0.859086	3.15364	B-	Bradi1g77940.1	motor activity (Blast2GO)
A_comp19761_c0_seq2	B_comp6290_c0_seq3	D_comp21782_c0_seq1	A07_001203789	B07_001203751	D07_001203751	2.09141	0.459574	0.798958	A+	Bradi1g52570.1
A_comp19770_c0_seq1	B_comp1961_c2_seq1	D_comp36149_c0_seq1	A06_017779016	B06_017779016	D06_017779016	11.3469	9.2357	9.80235	A+	Bradi3g52340.2
A_comp197834_c0_seq1	B_comp33131_c0_seq1	D_comp495769_c0_seq1	A01_034619957	B01_034620010	D01_034621845	0.901529	1.94301	0.718728	B+	Bradi2g25330.1
A_comp1979_c0_seq1	B_comp461_c0_seq1	D_comp1326_c0_seq1	A02_046718382	B02_046718382	D02_046718382	26.9497	15.6372	30.9894	B-	Bradi5g26060.1	protein disulfide oxidoreductase activity, protein disulfide isomerase activity (Blast2GO)
A_comp19793_c0_seq1	B_comp6147_c0_seq2	D_comp19066_c0_seq1	A05_026779183	B05_026779183	D05_026779183	7.45649	4.76855	4.92346	A+	Bradi1g15370.2	lysine-tRNA ligase activity, ATP binding (Blast2GO)
A_comp19803_c0_seq1	B_comp3568_c0_seq1	D_comp10761_c0_seq1	A03_020522007	B03_020522007	D03_020522007	7.70271	8.18349	10.2888	D+	Bradi2g47530.3
A_comp19830_c0_seq1	B_comp2496_c0_seq2	D_comp18135_c0_seq1	A04_003174423	B04_003174400	D04_003174436	8.36155	6.36038	7.60727	B-	Bradi1g10120.1
A_comp198346_c0_seq1	B_comp19290_c0_seq1	D_comp353250_c0_seq1	A03_014046977	B03_014046977	D03_014046977	0.495754	0.948714	0.567699	B+	-
A_comp19872_c0_seq1	B_comp5442_c0_seq1	D_comp27231_c0_seq1	A06_005421869	B06_005421869	D06_005421869	6.29604	8.45076	6.42649	B+	Bradi3g07290.1
A_comp198765_c0_seq1	B_comp25051_c0_seq1	D_comp116121_c0_seq1	A01_030712497	B01_030712617	D01_030712479	0.828573	0.480821	0.439205	A+	Bradi2g27990.1
A_comp198849_c0_seq1	B_comp16827_c0_seq1	D_comp76908_c0_seq1	A03_022828010	B03_022828343	D03_022828112	0.46998	0.806535	4.06481	D+	Bradi2g50320.1
A_comp198860_c0_seq1	B_comp16887_c0_seq1	D_comp144280_c0_seq1	A04_035349791	B04_035349803	D04_035349804	0.584651	0.50534	0.907795	D+	Bradi1g69830.1
A_comp198988_c0_seq1	B_comp26020_c0_seq3	D_comp241845_c0_seq1	A02_037838665	B02_037838665	D02_037838677	1.19715	0.616471	1.35406	B-	-
A_comp199123_c0_seq1	B_comp16276_c0_seq2	D_comp150298_c0_seq1	A04_005692056	B04_005692056	D04_005692054	1.91792	3.13759	2.85924	A-	Bradi4g24910.1
A_comp199179_c0_seq1	B_comp17071_c0_seq3	D_comp117501_c0_seq1	A03_021439292	B03_021439292	D03_021435976	1.63579	4.043	1.72664	B+	Bradi2g49630.1
A_comp19926_c0_seq1	B_comp5000_c0_seq1	D_comp15214_c0_seq1	A06_021880587	B06_021880589	D06_021880586	9.65913	5.0234	5.98704	A+	-
A_comp19929_c0_seq1	B_comp12435_c0_seq2	D_comp48265_c0_seq1	A06_022844734	B06_022844746	D06_022846325	2.7782	2.88112	1.72721	D-	Bradi3g55390.1	actin filament binding (Blast2GO)
A_comp1994_c0_seq1	B_comp574_c0_seq1	D_comp969_c0_seq1	A04_028573986	B04_028573992	D04_028573992	23.1325	24.4347	14.4794	D-	Bradi1g62240.1
A_comp19941_c0_seq1	B_comp5498_c0_seq4	D_comp5184_c1_seq1	A07_032863444	B07_032866236	D07_032863415	6.52035	2.68988	7.2305	B-	Bradi1g43970.1	proton-dependent oligopeptide secondary active transmembrane transporter activity (Blast2GO)
A_comp19947_c0_seq1	B_comp4707_c0_seq1	D_comp14764_c0_seq1	A07_007335483	B07_007335483	D07_007335483	8.41396	10.8573	8.84359	B+	Bradi3g41150.1
A_comp19955_c0_seq2	B_comp4440_c0_seq10	D_comp37045_c0_seq1	A03_028351248	B03_028351248	D03_028351248	8.39049	10.4715	8.2858	B+	Bradi2g57660.1
A_comp199569_c0_seq1	B_comp31744_c0_seq1	D_comp183843_c0_seq1	A06_002832411	B06_002832411	D06_002832411	0.687039	0.456637	0.544637	A+	Bradi3g04150.1
A_comp1996_c0_seq1	B_comp1060_c0_seq3	D_comp2027_c0_seq1	A01_001546765	B01_001546765	D01_001546765	13.7188	21.9815	23.3518	A-	Bradi2g37310.1	protein tyrosine kinase activity (Blast2GO)
A_comp199754_c0_seq1	B_comp34815_c0_seq5	D_comp258852_c0_seq1	A02_047810744	B02_047809833	D02_047807095	0.761182	0.627787	1.03376	D+	Bradi5g27520.1
A_comp199766_c0_seq1	B_comp57169_c0_seq1	D_comp108887_c0_seq1	A07_013873355	B07_013873973	D07_013874357	0.976475	1.71325	0.835981	B+	Bradi3g20950.1
A_comp19978_c0_seq1	B_comp5045_c0_seq3	D_comp94016_c0_seq1	A04_021705047	B04_021705047	D04_021705047	1.91158	0.565134	2.14127	B-	-
A_comp199930_c0_seq1	B_comp48116_c0_seq1	D_comp203167_c0_seq1	A06_003591730	B06_003591730	D06_003591730	1.27384	0.773009	1.20626	B-	Bradi3g05170.1
A_comp19995_c0_seq4	B_comp4911_c0_seq2	D_comp17316_c0_seq2	A02_006831595	B02_006832760	D02_006831594	6.29474	9.27756	5.33462	B+	Bradi1g16810.1	protein serine/threonine phosphatase activity (Blast2GO)
A_comp200_c0_seq1	B_comp91_c0_seq4	D_comp206_c0_seq1	A02_023339448	B02_023339448	D02_023339448	753.968	644.903	662.506	A+	Bradi1g59220.1	alanine transaminase activity (Blast2GO)
A_comp20004_c0_seq1	B_comp5971_c0_seq1	D_comp25321_c0_seq1	A01_032015822	B01_032015827	D01_032015608	3.38774	4.36192	3.61296	B+	Bradi2g27110.1	RRM domain containing protein similar to RNA recognition motif (RRM)-containing protein
A_comp200167_c0_seq1	B_comp21098_c0_seq1	D_comp331789_c0_seq1	A05_025063633	B05_025063465	D05_025063995	0.409614	0.977951	0.458977	B+	Bradi1g13750.1
A_comp200231_c0_seq1	B_comp13418_c0_seq4	D_comp173998_c0_seq1	A01_012752430	B01_012752430	D01_012752430	1.44744	0.944536	1.08933	A+	Bradi3g29920.1
A_comp20028_c0_seq1	B_comp15682_c0_seq1	D_comp202316_c0_seq1	A01_040298168	B01_040298171	D01_040298193	6.63721	2.79029	2.25129	A+	Bradi2g19980.3	aminopeptidase activity (Blast2GO)
A_comp200343_c0_seq1	B_comp53047_c0_seq1	D_comp229116_c0_seq1	A03_009792736	B03_009792996	D03_009792893	0.633588	0.425663	0.677851	B-	Bradi2g11510.1
A_comp200464_c0_seq1	B_comp16589_c0_seq1	D_comp125244_c0_seq1	A03_022092935	B03_022092910	D03_022092970	0.417248	0.838404	0.820131	A-	Bradi2g48840.1
A_comp20051_c0_seq1	B_comp2980_c0_seq1	D_comp3746_c0_seq1	A02_045153921	B02_045153921	D02_045153680	2.76339	2.17585	1.36411	D-	Bradi5g24630.1	ATP binding (Blast2GO)
A_comp200638_c0_seq1	B_comp56195_c0_seq1	D_comp727583_c0_seq1	A01_000693303	B05_011658897	D01_000693916	1.11013	4.4957	4.76913	A-	Bradi2g39390.1	NBS LRR
A_comp20067_c0_seq1	B_comp2997_c0_seq2	D_comp23733_c0_seq1	A02_046122499	B02_046122510	D02_046122577	4.57218	4.36143	3.49118	D-	Bradi5g23210.1	peptide alpha-N-acetyltransferase activity (Blast2GO)
A_comp200744_c0_seq1	B_comp27617_c0_seq1	D_comp411864_c0_seq1	A07_001408346	B07_001408351	D07_001408375	0.521973	1.00749	0.856019	A-	Bradi3g39140.1
A_comp20078_c0_seq1	B_comp7279_c0_seq1	D_comp26229_c0_seq1	A03_026613160	B03_026613160	D03_026613160	7.53716	9.60128	6.32706	B+	Bradi2g55340.1	Aux/LAX- Like Auxin Importer, syntenic to Sb03g040320, Os01g63770
A_comp20080_c0_seq1	B_comp3423_c0_seq1	D_comp13126_c0_seq1	A05_003769467	B05_003769467	D05_003769467	3.64647	6.1235	5.42053	A-	Bradi4g04560.1
A_comp20084_c0_seq3	B_comp12621_c0_seq1	D_comp132245_c0_seq1	A06_023050800	B06_023052273	D06_023052273	0.469711	1.38536	1.25449	A-	Bradi3g55690.1
A_comp20092_c0_seq1	B_comp5910_c0_seq9	D_comp29406_c0_seq1	A05_005990500	B05_005990500	D05_005990500	4.55811	7.37965	3.87267	B+	-
A_comp20106_c0_seq1	B_comp8799_c0_seq1	D_comp88518_c0_seq1	A04_028628380	B04_028628452	D04_028628432	6.84853	2.65194	2.53512	A+	Bradi1g62310.1
A_comp2012_c0_seq1	B_comp2567_c0_seq1	D_comp45816_c0_seq1	A05_033284415	B05_033284415	D05_033284415	14.0467	1.57818	2.17565	A+	-
A_comp20161_c0_seq1	B_comp177_c0_seq6	D_comp4892_c1_seq1	A05_029499217	B05_029499217	D05_029499217	5.78529	3.51097	6.46051	B-	-
A_comp20162_c0_seq1	B_comp5728_c0_seq2	D_comp34975_c0_seq1	A06_020423887	B06_020423946	D06_020423950	2.57574	1.64983	1.40973	A+	Bradi3g58280.1
A_comp20167_c0_seq1	B_comp10344_c0_seq4	D_comp34422_c0_seq12	A07_040686535	B07_040686565	D07_040686535	3.76227	0.753932	0.937988	A+	Bradi1g34650.1
A_comp2019_c0_seq1	B_comp974_c0_seq1	D_comp3231_c0_seq1	A02_014743780	B02_014743940	D02_014743940	45.6344	56.8673	59.7615	A-	Bradi1g26400.1	beta-tubulin binding, microtubule binding (Blast2GO)
A_comp20194_c0_seq1	B_comp6139_c0_seq3	D_comp22530_c0_seq1	A07_020058700	B07_020058700	D07_020061392	4.70308	6.35227	5.03558	B+	Bradi3g15410.1	histone lysine N-methyltransferase activity (H3-K4 specific), histone lysine N-methyltransferase activity (H3-K36 specific) (Blast2GO)
A_comp201986_c0_seq1	B_comp20822_c0_seq1	D_comp203593_c0_seq1	A01_012471756	B01_012471754	D01_012471799	1.09774	0.796135	2.91962	D+	Bradi3g29620.1
A_comp20211_c0_seq1	B_comp1065_c1_seq19	D_comp16527_c0_seq1	A02_046402127	B02_046402127	D02_046402127	7.28662	6.98711	9.97576	D+	Bradi5g25610.1	S-methyl-5-thioribose kinase activity (Blast2GO)
A_comp20217_c0_seq1	B_comp10283_c0_seq1	D_comp37886_c0_seq1	A04_031308653	B04_031308653	D04_031308653	6.81367	2.49072	1.9823	A+	Bradi1g65140.2	[acyl-carrier-protein] S-malonyltransferase activity (Blast2GO)
A_comp20227_c0_seq1	B_comp5471_c0_seq1	D_comp22310_c0_seq1	A03_029345308	B03_029345308	D03_029345308	6.97286	5.28108	5.35591	A+	Bradi2g58980.1	GTPase activity, motor activity (Blast2GO)
A_comp20242_c0_seq1	B_comp6145_c0_seq1	D_comp21574_c0_seq1	A01_017655043	B01_017655043	D01_017655043	5.92895	5.83277	6.78918	D+	Bradi3g34500.1
A_comp20264_c0_seq1	B_comp6496_c0_seq1	D_comp21945_c0_seq1	A01_017603866	B01_017603866	D01_017603866	5.58115	5.78662	5.00357	D-	Bradi3g34450.1
A_comp20269_c0_seq1	B_comp5488_c0_seq2	D_comp20272_c1_seq1	A05_005783431	B05_005783431	D05_005784033	3.21509	2.45253	0.853409	D-	Bradi4g06940.1
A_comp2027_c0_seq1	B_comp937_c0_seq1	D_comp1481_c0_seq1	A06_003629483	B06_003629483	D06_003629279	50.86	40.0887	39.593	A+	Bradi3g05220.1	ADP binding, ATP binding (Blast2GO)
A_comp20272_c0_seq1	B_comp4142_c0_seq3	D_comp11336_c0_seq1	A05_021384855	B05_021384855	D05_021384855	9.86605	7.9011	7.95614	A+	Bradi4g34420.1
A_comp202784_c0_seq1	B_comp19112_c0_seq3	D_comp94779_c0_seq1	A07_010846548	B07_010846470	D07_010846569	0.937921	1.2682	1.08494	B+	Bradi3g37260.1
A_comp20290_c0_seq1	B_comp7255_c0_seq1	D_comp33080_c0_seq1	A01_043250008	B01_043250008	D01_043250008	6.02028	3.83418	5.87022	B-	Bradi2g16630.1
A_comp202990_c0_seq1	B_comp25985_c0_seq1	D_comp142728_c0_seq1	A07_006286389	B07_006286389	D07_006286389	0.41505	0.814987	0.545809	B+	-
A_comp203_c0_seq1	B_comp125_c0_seq4	D_comp149_c1_seq1	A01_042116690	B01_042116690	D01_042116690	358.586	418.728	563.804	D+	Bradi2g17680.1	C-methyltransferase activity, S-adenosylmethionine-dependent methyltransferase activity, O-methyltransferase activity (Blast2GO)
A_comp20334_c0_seq1	B_comp6887_c0_seq3	D_comp47325_c0_seq1	A04_040534669	B04_040534678	D04_040534661	4.09937	4.50231	3.91334	B+	Bradi1g77080.1	CAMK_CAMK_like_ULKh_APGy.2 - CAMK includes calcium/calmodulin depedent protein kinases, expressed, subfamily CAMK_like(CAMK_1)_ULKh_APGy
A_comp203503_c0_seq1	B_comp31377_c0_seq2	D_comp212829_c0_seq1	A07_030448844	B07_030448724	D07_030449619	3.48948	1.24388	1.26631	A+	Bradi1g42390.1	antiporter activity (Blast2GO)
A_comp20354_c0_seq1	B_comp4925_c0_seq1	D_comp24052_c0_seq1	A03_016766812	B03_016765489	D03_016766812	12.5704	12.7399	9.3353	D-	Bradi2g43690.1	pyridoxine 4-dehydrogenase activity (Blast2GO)
A_comp203678_c0_seq1	B_comp18743_c0_seq4	D_comp346160_c0_seq1	A07_041359300	B07_041359300	D07_041359571	0.518559	0.693639	0.763291	A-	Bradi1g33940.1
A_comp203730_c0_seq1	B_comp30204_c0_seq2	D_comp324139_c0_seq1	A01_033408192	B01_033408192	D01_033408321	0.485482	1.55752	0.558826	B+	Bradi2g26160.1
A_comp203740_c0_seq1	B_comp27021_c0_seq1	D_comp284888_c0_seq1	A03_027813581	B03_027813591	D03_027813581	0.819759	0.931602	0.664661	D-	Bradi2g57010.3	histone methyltransferase activity (Blast2GO)
A_comp203859_c0_seq1	B_comp21199_c0_seq2	D_comp210485_c0_seq1	A02_042291536	B02_042291536	D04_019941062	0.825229	0.678305	0.630019	A+	Bradi5g21210.1
A_comp20387_c0_seq1	B_comp6277_c0_seq1	D_comp24951_c0_seq1	A06_019828239	B06_019828241	D06_019828217	4.39562	3.41912	4.69004	B-	Bradi3g59220.1	RING, subfamily zinc finger, C3HC4 type domain containing protein
A_comp20392_c0_seq1	B_comp7321_c0_seq1	D_comp13191_c0_seq1	A06_014571125	B06_014569439	D06_014569439	4.84244	2.40627	2.27725	A+	Bradi3g48680.1	UDP-glucuronic acid transmembrane transporter activity, UDP-N-acetylglucosamine transmembrane transporter activity, GDP-mannose transmembrane transporter activity, UDP-glucose transmembrane transporter activity, UDP-xylose transmembrane transporter activity, UDP-galactose transmembrane transporter activity, GDP-fucose transmembrane transporter activity (Blast2GO)
A_comp20395_c0_seq1	B_comp12721_c0_seq1	D_comp64094_c0_seq1	A05_024069401	B05_024069401	D05_024069401	0.689916	1.1698	1.11123	A-	Bradi4g37650.1
A_comp204189_c0_seq1	B_comp23565_c0_seq1	D_comp138789_c0_seq1	A06_006767535	B06_006767653	D06_006767535	0.807242	0.676825	0.920453	B-	Bradi3g08590.1
A_comp20425_c0_seq1	B_comp7189_c0_seq9	D_comp12975_c0_seq2	A05_024645752	B05_024645752	D05_024645752	1.94256	1.88472	1.59733	D-	Bradi4g38310.1	serine/threonine-protein kinase, putative, expressed, subfamily CLK(CMGC_5)_CLK2_like
A_comp20425_c0_seq2	B_comp7189_c0_seq12	D_comp12975_c0_seq1	A05_024645651	B05_024645651	D05_024645218	1.46724	1.24147	1.24224	A+	Bradi4g38310.1	serine/threonine-protein kinase, putative, expressed, subfamily CLK(CMGC_5)_CLK2_like
A_comp20429_c0_seq1	B_comp6999_c0_seq1	D_comp95575_c0_seq1	A04_001587491	B04_001587538	D04_001587505	2.61268	2.66615	2.23795	D-	Bradi1g11950.1
A_comp20431_c0_seq1	B_comp5329_c0_seq1	D_comp23676_c0_seq1	A06_016672605	B06_016672605	D06_016672605	4.0829	2.73942	2.97757	A+	Bradi3g51060.1	iron ion transmembrane transporter activity (Blast2GO)
A_comp2044_c1_seq4	B_comp748_c0_seq8	D_comp3753_c0_seq1	A01_036000980	B07_003679249	D07_003679338	21.1642	21.6859	37.3234	D+	Bradi1g49990.1	centromeric DNA binding (Blast2GO)
A_comp20464_c0_seq1	B_comp4538_c0_seq2	D_comp14775_c0_seq1	A04_033019359	B04_033019438	D04_033019348	7.9069	8.88578	7.43166	B+	Bradi1g67280.1	RING, subfamily RING finger protein, putative
A_comp20471_c0_seq1	B_comp6618_c0_seq2	D_comp13012_c0_seq1	A02_008614191	B02_008613983	D02_008614176	4.00647	5.51317	4.22474	B+	Bradi1g19120.1
A_comp204823_c0_seq1	B_comp19007_c0_seq4	D_comp373647_c0_seq1	A01_023334553	B01_023334228	D01_023335818	1.53629	0.528062	0.760081	A+	Bradi2g34460.1	actin-dependent ATPase activity (Blast2GO)
A_comp20497_c0_seq1	B_comp10450_c0_seq2	D_comp27598_c0_seq1	A03_020936033	B03_020935901	D03_020935241	11.9101	3.05239	10.3377	B-	Bradi2g47980.4	hydrogen-exporting ATPase activity, phosphorylative mechanism, hydrogen ion transporting ATPase activity, rotational mechanism (Blast2GO)
A_comp205004_c0_seq1	B_comp22496_c0_seq1	D_comp94036_c0_seq1	A07_005894735	B07_005894640	D07_005894775	0.631717	0.634621	0.83866	D+	Bradi3g43230.1
A_comp20507_c0_seq1	B_comp7466_c1_seq2	D_comp14773_c0_seq1	A02_006039874	B02_006039874	D02_006039863	13.536	5.44224	3.23056	A+	Bradi1g15800.1	aldehyde oxidase activity, FAD binding, molybdenum ion binding, xanthine oxidase activity, xanthine dehydrogenase activity, iron ion binding (Blast2GO)
A_comp20518_c0_seq1	B_comp6379_c0_seq1	D_comp28668_c0_seq1	A02_005719015	B02_005724062	D02_005719190	2.52829	1.1078	2.12818	B-	Bradi5g04550.1	protein disulfide oxidoreductase activity (Blast2GO)
A_comp20520_c0_seq1	B_comp727_c0_seq1	D_comp30613_c0_seq1	A03_020841809	B03_020841768	D03_020841777	3.19778	4.04025	4.21768	A-	Bradi2g47880.1	succinate:fumarate antiporter activity (Blast2GO)
A_comp20532_c0_seq1	B_comp5565_c0_seq1	D_comp34249_c0_seq1	A03_017135158	B03_017135129	D03_017135129	4.23763	4.12351	2.90772	D-	Bradi2g44040.1	plus-end-directed microtubule motor activity (Blast2GO)
A_comp20559_c0_seq1	B_comp3435_c0_seq3	D_comp11386_c0_seq1	A02_036649727	B02_036649786	D02_036649786	3.48197	7.65036	3.98564	B+	Bradi5g13580.1
A_comp20561_c0_seq1	B_comp7300_c0_seq3	D_comp23668_c0_seq1	A06_004479784	B06_004479786	D06_004479786	4.02692	3.12313	2.74966	A+	Bradi3g06210.1	ATPase activity, coupled to transmembrane movement of substances (Blast2GO)
A_comp20565_c0_seq1	B_comp5832_c0_seq8	D_comp9361_c0_seq1	A01_005316439	B01_005316439	D01_005316417	3.52284	2.14897	3.35011	B-	Bradi3g24750.1	pectin methylesterase (PME)
A_comp20593_c3_seq4	B_comp9885_c0_seq1	D_comp38175_c0_seq1	A04_037144320	B04_037144321	D04_037143876	1.61706	1.62538	3.7524	D+	Bradi1g72350.1
A_comp20593_c4_seq1	B_comp6879_c0_seq1	D_comp27166_c0_seq1	A03_027668104	B03_027668104	D03_027669086	4.45341	3.65468	6.55009	D+	Bradi2g56810.1
A_comp20602_c0_seq1	B_comp3700_c0_seq2	D_comp24254_c0_seq1	A07_044064660	B07_044064660	D07_044064660	6.7947	5.97458	9.74502	D+	Bradi1g31380.1
A_comp20617_c0_seq1	B_comp6646_c0_seq1	D_comp26243_c0_seq1	A05_000521433	B05_000521433	D05_000521433	6.02241	5.13007	5.43946	A+	Bradi4g00980.1	RING, subfamily zinc finger (C3HC4-type RING finger) family protein
A_comp206198_c0_seq1	B_comp21574_c0_seq1	D_comp378340_c0_seq1	A01_016599801	B01_016599801	D01_016599963	0.769991	0.561218	0.402503	A+	Bradi3g33470.1	ATPase activity (Blast2GO)
A_comp206223_c0_seq1	B_comp6308_c0_seq1	D_comp174923_c0_seq1	A01_030590084	B01_030590084	D01_030590084	0.583597	1.14747	0.563498	B+	Bradi1g03950.1
A_comp20636_c0_seq1	B_comp6095_c0_seq1	D_comp31016_c0_seq1	A01_036068048	B01_036068047	D01_036068047	7.5388	5.05101	5.01887	A+	Bradi2g24030.1
A_comp20644_c0_seq1	B_comp121_c0_seq1	D_comp15968_c0_seq1	A07_033100305	B07_033100305	D07_033100305	5.29227	4.54471	5.11493	B-	Bradi1g44050.1
A_comp20695_c0_seq4	B_comp2992_c1_seq1	D_comp27687_c0_seq3	A07_007151526	B07_007151272	D07_007151272	0.224928	0.799175	0.326124	B+	Bradi3g41380.1
A_comp20717_c0_seq1	B_comp1060_c0_seq4	D_comp7803_c1_seq1	A02_025366956	B02_025366956	D02_025366956	7.39937	9.6332	9.51912	A-	Bradi1g61000.2	nucleoside-triphosphatase activity (Blast2GO)
A_comp20734_c0_seq1	B_comp5274_c0_seq1	D_comp28635_c0_seq1	A02_012052053	B02_012052053	D02_012052053	3.80868	3.55616	2.34314	D-	Bradi1g23400.1
A_comp207476_c0_seq1	B_comp19541_c0_seq10	D_comp132070_c0_seq1	A02_042228983	B02_042228311	D02_042228658	0.92557	0.786489	1.49612	D+	Bradi5g21330.1	protein kinase family protein, putative, expressed, subfamily Raf
A_comp20759_c0_seq1	B_comp3673_c0_seq6	D_comp23882_c0_seq1	A03_014507786	B03_014507786	D03_014507786	7.22391	5.99991	6.10081	A+	Bradi2g41610.1	CTPase activity (Blast2GO)
A_comp20763_c0_seq1	B_comp14921_c0_seq7	D_comp28125_c0_seq1	A01_019981443	B01_019981443	D01_019981443	7.26604	4.40114	8.22013	B-	Bradi2g14220.1
A_comp207753_c0_seq1	B_comp46686_c0_seq1	D_comp832385_c0_seq1	A03_015925096	B03_015925096	D03_015925182	2.5724	2.21986	1.52647	D-	Bradi1g02480.1
A_comp20784_c0_seq1	B_comp6127_c0_seq2	D_comp75352_c0_seq1	A03_003417834	B03_003417834	D03_003417834	2.12713	2.00055	1.54913	D-	Bradi2g05700.2
A_comp2080_c0_seq1	B_comp1138_c0_seq2	D_comp2734_c0_seq1	A06_019998615	B06_019998591	D06_019998299	21.6078	11.8571	23.2087	B-	Bradi3g58980.1
A_comp208100_c0_seq1	B_comp13237_c0_seq3	D_comp42553_c0_seq3	A06_003869626	B06_003869542	D06_003869532	0.960868	1.48028	1.41976	A-	Bradi3g05500.1
A_comp20832_c0_seq1	B_comp7541_c0_seq1	D_comp37086_c0_seq1	A05_016211153	B05_016210444	D05_016212578	6.69297	8.34651	6.01596	B+	Bradi4g29410.1
A_comp208465_c0_seq1	B_comp20036_c0_seq2	D_comp323343_c0_seq1	A07_000525803	B07_000525803	D07_000525803	0.473033	0.842338	0.347724	B+	Bradi1g53190.1
A_comp208468_c0_seq1	B_comp29802_c0_seq1	D_comp188660_c0_seq1	A05_030450201	B05_030450430	D05_030450300	0.621605	0.5034	1.21079	D+	Bradi1g04930.1
A_comp208480_c0_seq1	B_comp15931_c0_seq2	D_comp226441_c0_seq1	A02_042273173	B02_042273415	D02_042273074	1.87521	1.4957	3.07375	D+	Bradi5g21250.1
A_comp208486_c0_seq1	B_comp8775_c0_seq1	D_comp374417_c0_seq1	A06_006224649	B06_006224644	D04_003802961	0.521624	1.16781	0.528024	B+	Bradi1g37650.1
A_comp208540_c0_seq1	B_comp14537_c0_seq6	D_comp229800_c0_seq1	A03_000791377	B03_000791377	D03_000791377	1.05384	0.602364	0.635984	A+	-
A_comp208582_c0_seq1	B_comp39919_c0_seq3	D_comp245175_c0_seq1	A07_024633715	B07_024633716	D07_024630083	0.738161	0.55174	1.37277	D+	Bradi1g37750.1	ergosterol O-acyltransferase activity, diacylglycerol O-acyltransferase activity, 2-acylglycerol O-acyltransferase activity (Blast2GO)
A_comp20883_c0_seq1	B_comp4087_c0_seq3	D_comp20312_c0_seq1	A01_001692998	B01_001692998	D01_001692998	7.63406	3.92572	7.55569	B-	Bradi2g37460.1
A_comp20888_c0_seq1	B_comp8039_c0_seq1	D_comp34857_c0_seq1	A06_013916527	B06_013916508	D06_013916536	5.62369	4.15497	6.20922	B-	Bradi3g47840.1	estradiol 17-beta-dehydrogenase activity, testosterone 17-beta-dehydrogenase (NADP+) activity (Blast2GO)
A_comp2090_c0_seq1	B_comp856_c0_seq2	D_comp2749_c0_seq1	A05_010529469	B05_010529511	D05_010529511	71.2184	23.7304	25.9465	A+	Bradi4g42980.1
A_comp20946_c0_seq1	B_comp2696_c0_seq2	D_comp18492_c0_seq2	A02_037708198	B02_037708198	D02_037708198	5.81642	6.452	4.55411	D-	Bradi5g14720.1	Hydroxycinnamoyl-CoA:shikimate/quinate hydroxycinnamoyltransferase (HCT (CST/CQT))
A_comp21005_c0_seq1	B_comp5584_c0_seq3	D_comp15350_c0_seq1	A05_031858034	B05_031858034	D05_031858034	7.34223	5.69262	6.88476	B-	Bradi1g02760.1
A_comp21009_c0_seq1	B_comp3455_c0_seq3	D_comp5542_c2_seq2	A01_032012977	B01_032012977	D04_029550109	2.89809	1.82632	2.6205	B-	Bradi2g27130.1	translation release factor activity, codon specific (Blast2GO)
A_comp21038_c0_seq1	B_comp4627_c0_seq4	D_comp30844_c0_seq1	A01_039952432	B01_039952431	D01_039952432	6.9119	5.10704	4.75871	A+	Bradi2g20410.1
A_comp21038_c0_seq2	B_comp12032_c0_seq1	D_comp48062_c0_seq1	A03_023697204	B03_023697218	D03_023697156	2.76162	3.58541	2.84857	B+	Bradi2g51520.1
A_comp21052_c0_seq1	B_comp2406_c0_seq4	D_comp34570_c0_seq1	A05_016769605	B05_016769518	D05_016769518	10.6555	8.49881	5.77366	D-	Bradi4g29770.1	Cinnamyl alcohol dehydrogenase (CAD)
A_comp210538_c0_seq1	B_comp8579_c0_seq1	D_comp348544_c0_seq1	A06_020700512	B06_020700236	D06_020700512	0.974814	0.486323	0.56963	A+	-
A_comp21062_c0_seq1	B_comp1253_c0_seq1	D_comp8290_c0_seq1	A07_037592227	B07_037592227	D07_037592227	7.5585	5.41785	5.44849	A+	Bradi1g47970.2
A_comp21081_c0_seq1	B_comp3674_c0_seq3	D_comp24360_c0_seq1	A01_020064819	B01_020064819	D01_020064819	3.76301	2.50477	3.59024	B-	-
A_comp21106_c0_seq1	B_comp9027_c0_seq1	D_comp28575_c0_seq1	A02_045934657	B02_045934239	D02_045934308	2.46562	1.41756	1.09397	A+	Bradi5g23510.1
A_comp21115_c0_seq1	B_comp6391_c0_seq1	D_comp18258_c0_seq1	A02_026196780	B02_026196801	D02_026196707	7.41935	6.44376	6.28704	A+	Bradi5g05160.1
A_comp21118_c0_seq1	B_comp4244_c0_seq1	D_comp15241_c0_seq1	A06_019797668	B06_019797894	D06_019797662	4.91008	4.92226	4.24897	D-	Bradi3g59250.1
A_comp2112_c0_seq1	B_comp754_c0_seq1	D_comp3663_c0_seq1	A06_005181897	B06_005182031	D06_005183064	23.1561	23.5196	15.9926	D-	Bradi3g07000.1	iron ion binding, lipoxygenase activity (Blast2GO)
A_comp21122_c0_seq1	B_comp14834_c0_seq1	D_comp32410_c0_seq1	A02_017358344	B02_017358196	D02_017358346	1.26105	1.41022	0.831778	D-	Bradi3g47450.1
A_comp211522_c0_seq1	B_comp39632_c0_seq1	D_comp257653_c0_seq1	A03_016676559	B03_016676713	D03_016677248	0.738483	0.42631	0.49635	A+	Bradi2g43620.1
A_comp21166_c0_seq1	B_comp3245_c0_seq1	D_comp16197_c0_seq1	A06_017619355	B06_017619421	D06_017619374	6.3739	10.5183	7.64555	B+	Bradi3g52140.1	exopeptidase activity, metallopeptidase activity (Blast2GO)
A_comp211820_c0_seq1	B_comp43998_c0_seq1	D_comp153512_c0_seq1	A03_015787902	B03_015787902	D03_015787902	2.03119	3.8978	1.41571	B+	Bradi2g42720.1	phosphatase activity (Blast2GO)
A_comp21184_c0_seq3	B_comp2609_c0_seq10	D_comp16336_c0_seq2	A04_041602531	B04_041602531	D04_041602531	6.83848	7.38985	8.75682	D+	Bradi1g78570.1
A_comp21194_c0_seq1	B_comp3066_c0_seq1	D_comp25766_c0_seq1	A06_020449455	B06_020449521	D06_020449481	7.91003	5.57646	5.4007	A+	Bradi3g58240.1
A_comp212017_c0_seq1	B_comp23559_c0_seq1	D_comp408647_c0_seq1	A03_008215713	B03_008215713	D03_008215713	0.670417	1.09098	0.353301	B+	-
A_comp21202_c0_seq1	B_comp5232_c0_seq4	D_comp22664_c0_seq1	A04_013260485	B04_013260485	D04_013260485	6.11687	3.87129	3.68809	A+	Bradi4g19670.1
A_comp212022_c0_seq1	B_comp41388_c0_seq1	D_comp322375_c0_seq1	A03_028273640	B03_028273641	D03_028273640	0.511063	0.482436	0.795897	D+	-
A_comp212130_c0_seq1	B_comp3765_c0_seq1	D_comp113372_c0_seq1	A07_015974965	B07_015974956	D07_015974965	0.384709	0.381722	0.504503	D+	-
A_comp21223_c0_seq1	B_comp5206_c1_seq1	D_comp14961_c0_seq1	A02_012757663	B02_012757642	D02_012757663	7.76017	5.99273	6.29891	A+	Bradi1g24260.1	olfactory receptor binding (Blast2GO)
A_comp212270_c0_seq1	B_comp11691_c0_seq15	D_comp169423_c0_seq1	A07_000374571	B07_000374563	D07_000374571	0.750587	0.683809	0.923388	D+	Bradi1g53350.1
A_comp21235_c0_seq1	B_comp8669_c0_seq1	D_comp74267_c0_seq1	A06_016407828	B06_016407828	D06_016407990	4.50243	7.95195	5.67298	B+	Bradi3g50810.1	glucosyltransferase activity, phosphatase activity (Blast2GO)
A_comp21243_c0_seq1	B_comp4392_c0_seq1	D_comp14401_c0_seq1	A07_031821782	B07_031821847	D07_031821782	5.43536	7.7088	5.71683	B+	Bradi1g43240.1
A_comp21250_c0_seq1	B_comp6004_c0_seq1	D_comp13276_c0_seq1	A06_022959016	B06_022959066	D06_022959016	7.51006	6.71539	5.05297	D-	Bradi3g55540.1
A_comp212600_c0_seq1	B_comp13708_c0_seq2	D_comp69914_c0_seq1	A02_040572129	B02_040572244	D02_040572132	2.03371	2.37246	4.82142	D+	Bradi5g17880.1
A_comp21267_c0_seq1	B_comp9877_c0_seq1	D_comp148020_c0_seq1	A03_001687487	B03_001687447	D03_001687447	40.4246	10.8777	4.71634	A+	Bradi2g01910.1	trypsin inhibitor activity, chymotrypsin inhibitor activity, plasmin inhibitor activity (Blast2GO)
A_comp21308_c0_seq1	B_comp6487_c0_seq1	D_comp28540_c0_seq1	A05_030844737	B05_030844785	D05_030844785	5.13287	4.50763	6.21723	D+	Bradi1g04240.1	RRM domain containing protein similar to RNA recognition motif (RRM)-containing protein, [Arabidopsis thaliana] AT2G14870
A_comp21314_c1_seq63	B_comp14666_c0_seq3	D_comp139154_c0_seq1	A03_031578027	B03_031577679	D03_031576920	2.33695	1.14664	1.23658	A+	Bradi2g62270.1	protein phosphatase binding (Blast2GO)
A_comp21316_c0_seq1	B_comp4449_c0_seq1	D_comp11784_c0_seq1	A03_014304735	B03_014304735	D03_014304735	6.81561	9.84678	7.23661	B+	Bradi2g41480.1	ATP binding (Blast2GO)
A_comp21323_c0_seq1	B_comp4077_c0_seq1	D_comp15435_c0_seq1	A04_037270910	B04_037270840	D04_037270840	8.34316	6.85481	7.10241	A+	Bradi1g72470.1
A_comp21350_c0_seq1	B_comp6392_c0_seq3	D_comp25035_c0_seq1	A07_041272722	B07_041272685	D07_041272714	4.65118	4.99324	3.36808	D-	Bradi1g34070.1	anthranilate synthase activity (Blast2GO)
A_comp21391_c0_seq1	B_comp7385_c0_seq6	D_comp36893_c0_seq1	A02_011003081	B02_011003131	D02_011003132	2.6685	2.91973	3.79467	D+	Bradi1g22050.1	6-phosphogluconolactonase activity (Blast2GO)
A_comp214_c0_seq1	B_comp49_c0_seq3	D_comp180_c0_seq1	A01_043128484	B01_043128484	D01_043128484	295.639	271.504	457.705	D+	Bradi2g16810.1
A_comp2140_c0_seq1	B_comp1135_c0_seq3	D_comp2566_c0_seq1	A06_002072438	B06_002072438	D06_002072438	17.2709	19.1671	8.82977	D-	Bradi3g03210.1	protein N-acetylglucosaminyltransferase activity (Blast2GO)
A_comp21407_c0_seq1	B_comp4260_c0_seq2	D_comp23939_c0_seq1	A04_003731574	B04_003731574	D04_003731574	3.62475	3.44694	4.24941	D+	Bradi1g09360.1
A_comp21446_c0_seq1	B_comp3684_c0_seq1	D_comp23614_c0_seq1	A07_042672344	B07_042672343	D07_042672344	7.8674	9.42134	10.7651	A-	-
A_comp214617_c0_seq1	B_comp12224_c0_seq1	D_comp55910_c0_seq1	A07_001347306	B07_001347320	D07_001348209	0.980966	0.646156	0.626372	A+	Bradi1g52480.1
A_comp21488_c0_seq1	B_comp7708_c0_seq3	D_comp23560_c0_seq1	A07_038807947	B07_038807948	D07_038807950	6.98561	5.97888	7.07132	B-	Bradi1g36460.1
A_comp21504_c0_seq1	B_comp4398_c0_seq1	D_comp20396_c0_seq1	A04_039775031	B04_039775096	D04_039774952	3.8003	4.56453	3.82512	B+	Bradi1g75980.1
A_comp2152_c0_seq1	B_comp638_c0_seq1	D_comp1307_c0_seq1	A01_034834331	B01_034834405	D01_034834405	29.1907	31.7019	42.7579	D+	Bradi2g25130.1
A_comp21524_c0_seq1	B_comp7630_c0_seq2	D_comp15813_c0_seq1	A05_002927757	B05_002927757	D05_002927757	4.61788	2.56346	4.34565	B-	Bradi4g03680.1
A_comp21547_c0_seq1	B_comp4356_c1_seq2	D_comp16313_c0_seq1	A04_037656756	B04_037656756	D04_037656756	9.38918	10.6099	8.40442	B+	Bradi1g72980.1	GTP binding (Blast2GO)
A_comp21549_c0_seq1	B_comp6221_c0_seq1	D_comp12765_c0_seq1	A06_023610287	B06_023610287	D06_023610287	7.05244	6.44617	3.91047	D-	Bradi3g56560.1	Rac GTPase activator activity (Blast2GO)
A_comp21555_c0_seq1	B_comp5833_c0_seq1	D_comp31312_c0_seq1	A02_016961915	B02_016962092	D02_016962171	5.19778	5.17892	3.70897	D-	Bradi1g28440.1
A_comp21561_c0_seq1	B_comp11193_c0_seq1	D_comp413408_c0_seq1	A01_032379333	B01_032379333	D01_032379333	4.17443	3.64777	1.3769	D-	Bradi2g26760.1	phospholipase A2 inhibitor activity (Blast2GO)
A_comp2157_c0_seq1	B_comp1619_c0_seq1	D_comp2171_c0_seq1	A01_035051819	B01_035051819	D01_035051819	13.8934	20.5773	15.5952	B+	Bradi2g25030.1	protein serine/threonine phosphatase activity (Blast2GO)
A_comp2159_c0_seq1	B_comp2530_c0_seq1	D_comp12602_c0_seq1	A02_017732714	B02_017732781	D02_017732781	4.14387	9.814	5.46949	B+	Bradi1g54350.1	phosphogluconate dehydrogenase (decarboxylating) activity (Blast2GO)
A_comp21600_c0_seq1	B_comp7731_c0_seq1	D_comp41697_c0_seq1	A02_011632241	B02_011632241	D02_011632241	5.0753	6.71234	4.58372	B+	Bradi1g22850.1	aspartic-type endopeptidase activity (Blast2GO)
A_comp216347_c0_seq1	B_comp16277_c0_seq6	D_comp206599_c0_seq1	A04_000600190	B04_000600383	D04_000600213	0.649147	1.37974	0.641865	B+	Bradi1g13050.1
A_comp2164_c0_seq1	B_comp880_c0_seq3	D_comp1974_c0_seq1	A01_017446462	B01_017446462	D01_017446462	23.8233	24.1366	29.7338	D+	Bradi3g34250.2	NAD+ ADP-ribosyltransferase activity (Blast2GO)
A_comp21641_c0_seq1	B_comp5660_c0_seq4	D_comp87036_c0_seq1	A01_000592925	B01_000590938	D01_000592956	1.85668	1.6892	0.925096	D-	Bradi2g40110.1	RING, subfamily zinc finger (C3HC4-type RING finger) family protein
A_comp21643_c0_seq1	B_comp1128_c1_seq1	D_comp11524_c0_seq1	A02_011249550	B02_011249487	D02_011249509	4.64023	4.61779	7.38565	D+	Bradi1g22410.1
A_comp21645_c0_seq1	B_comp7855_c0_seq5	D_comp27557_c0_seq1	A02_007815809	B03_010176220	D02_007809547	6.42355	3.00234	6.85803	B-	Bradi1g17950.1
A_comp216607_c0_seq1	B_comp26730_c0_seq1	D_comp93788_c0_seq1	A01_034406655	B01_034406655	D01_034406655	0.551749	0.775474	3.34896	D+	Bradi2g25430.1	proton-dependent oligopeptide secondary active transmembrane transporter activity (Blast2GO)
A_comp2167_c0_seq1	B_comp7044_c0_seq1	D_comp4444_c0_seq3	A04_013576498	B04_013576520	D04_013576498	8.31332	0.913489	0.295578	A+	Bradi3g51200.1
A_comp216851_c0_seq1	B_comp8264_c0_seq1	D_comp41845_c0_seq1	A05_009110197	B05_009110185	D05_009110092	3.01978	0.280371	0.794223	A+	Bradi4g41260.1	iron ion binding (Blast2GO)
A_comp217304_c0_seq1	B_comp20915_c0_seq1	D_comp318544_c0_seq1	A04_034226746	B04_034226777	D04_034226765	0.701016	0.46456	0.442755	A+	Bradi1g68600.1
A_comp217368_c0_seq1	B_comp22323_c0_seq10	D_comp155836_c0_seq1	A05_018160374	B05_018160374	D05_018160330	0.536193	0.607922	0.90159	D+	Bradi4g30520.1	zinc ion binding (Blast2GO)
A_comp21740_c0_seq1	B_comp10209_c0_seq1	D_comp167621_c0_seq1	A03_000395492	B03_000395549	D03_000395492	1.35084	2.38541	0.962405	B+	Bradi2g00670.1	protein kinase family protein, putative, expressed, subfamily Raf
A_comp21742_c0_seq1	B_comp2285_c0_seq1	D_comp11895_c0_seq1	A04_029900665	B04_029900665	D04_029900665	6.01148	10.4381	11.0491	A-	Bradi1g63640.1	arsenate reductase (glutaredoxin) activity, thioredoxin-disulfide reductase activity (Blast2GO)
A_comp21743_c0_seq1	B_comp3016_c0_seq1	D_comp16780_c0_seq1	A05_006638007	B05_006638007	D05_006638034	14.2157	6.65556	14.372	B-	Bradi4g07740.1
A_comp217458_c0_seq1	B_comp10788_c0_seq5	D_comp28029_c0_seq1	A07_020510032	B07_020479243	D07_020509939	1.17343	0.595594	1.48326	B-	Bradi3g15040.1
A_comp21758_c0_seq3	B_comp2077_c0_seq1	D_comp8885_c0_seq2	A06_016743912	B06_016743912	D06_016743912	2.75282	1.93621	1.81454	A+	Bradi3g51130.1	L-tyrosine transmembrane transporter activity, hydrogen:amino acid symporter activity, L-proline transmembrane transporter activity, L-isoleucine transmembrane transporter activity, glycine transmembrane transporter activity, L-glutamine transmembrane transporter activity, L-alanine transmembrane transporter activity (Blast2GO)
A_comp217597_c0_seq1	B_comp19299_c0_seq1	D_comp72944_c0_seq1	A04_035930367	B04_035930367	D04_035930219	0.542186	0.889857	0.687146	B+	Bradi1g70610.1
A_comp217711_c0_seq1	B_comp9438_c0_seq1	D_comp29624_c0_seq1	A04_004588080	B04_004588298	D04_004587983	2.86589	2.72105	4.54261	D+	Bradi4g25900.1	BTB
A_comp217903_c0_seq1	B_comp28648_c0_seq1	D_comp125355_c0_seq1	A03_008437647	B03_008439941	D03_008437636	1.00797	0.759913	0.633475	A+	Bradi2g10250.1
A_comp21795_c0_seq1	B_comp5884_c0_seq1	D_comp45789_c1_seq1	A07_016546549	B07_016546548	D07_016546540	6.4242	6.16435	3.10275	D-	Bradi3g18700.1
A_comp21810_c0_seq1	B_comp5275_c0_seq1	D_comp12596_c0_seq1	A01_041319124	B01_041319590	D01_041318958	3.52059	1.95218	3.16809	B-	Bradi2g18650.1	poly(U) binding (Blast2GO)
A_comp21814_c0_seq1	B_comp5677_c0_seq1	D_comp15710_c0_seq1	A05_015985257	B05_015985257	D05_015985257	5.73015	4.6569	4.81243	A+	Bradi4g29210.1	sphingosine N-acyltransferase activity (Blast2GO)
A_comp21817_c0_seq1	B_comp7094_c0_seq1	D_comp42758_c0_seq1	A06_007139107	B06_007139099	D06_007139107	1.4923	2.49279	1.57008	B+	-
A_comp2182_c1_seq1	B_comp1063_c0_seq2	D_comp1468_c0_seq25	A06_001014213	B06_001012930	D06_001014213	11.8623	16.4504	11.2735	B+	Bradi3g01630.1
A_comp21824_c0_seq1	B_comp3869_c0_seq3	D_comp12561_c0_seq1	A06_005767245	B06_005767245	D06_005767245	4.07748	3.03994	4.25089	B-	Bradi3g07640.5
A_comp21824_c0_seq3	B_comp3869_c0_seq1	D_comp12561_c0_seq2	A06_005767316	B06_005767316	D06_005767311	4.2378	3.23663	4.47671	B-	Bradi3g07640.3
A_comp21825_c0_seq1	B_comp8348_c0_seq1	D_comp16695_c0_seq1	A07_004986474	B07_004986474	D07_004984186	3.60422	4.57718	4.53005	A-	Bradi3g43790.1
A_comp2184_c0_seq1	B_comp2187_c0_seq1	D_comp3296_c0_seq1	A05_010072685	B05_010072685	D05_010072685	27.4814	23.9304	43.9762	D+	Bradi4g42320.1
A_comp21844_c0_seq1	B_comp4410_c0_seq1	D_comp23652_c0_seq1	A05_001861340	B05_001861932	D05_001861335	5.67755	13.5271	5.88834	B+	-
A_comp218530_c0_seq1	B_comp49906_c0_seq1	D_comp459201_c0_seq1	A04_030333372	B04_030333536	D04_030333372	2.06157	0.896551	0.526192	A+	Bradi1g64050.1
A_comp21875_c0_seq1	B_comp8353_c0_seq1	D_comp26655_c0_seq1	A04_035316907	B04_035316907	D04_035316907	4.75712	5.89032	4.20272	B+	Bradi1g69780.1
A_comp21883_c0_seq1	B_comp1285_c0_seq1	D_comp160620_c0_seq1	A05_027684354	B05_027684354	D05_027684354	5.3175	38.003	7.63511	B+	-
A_comp21900_c0_seq2	B_comp2089_c0_seq1	D_comp26394_c0_seq1	A05_026184603	B05_026184612	D05_026184603	4.53262	5.61639	4.60933	B+	Bradi1g14770.1	BTB
A_comp21901_c0_seq1	B_comp5311_c0_seq1	D_comp22834_c0_seq1	A07_008317266	B07_008317266	D07_008317266	1.43521	0.744525	1.2737	B-	Bradi3g39920.1	RNA methyltransferase activity (Blast2GO)
A_comp21903_c0_seq1	B_comp3647_c0_seq1	D_comp22043_c0_seq1	A06_014198894	B06_014198894	D06_014198894	4.46349	4.57155	3.64999	D-	Bradi3g48220.1
A_comp21912_c0_seq1	B_comp4965_c0_seq1	D_comp20346_c0_seq1	A02_003713799	B02_003713799	D02_003713799	5.65959	6.08673	4.11234	D-	Bradi5g03220.1
A_comp2192_c0_seq1	B_comp770_c0_seq1	D_comp3011_c0_seq1	A07_016114895	B07_016114895	D07_016114895	38.4367	16.9988	38.7609	B-	Bradi3g19060.1	hydrogen ion transporting ATPase activity, rotational mechanism (Blast2GO)
A_comp21943_c0_seq1	B_comp3574_c0_seq1	D_comp30675_c0_seq1	A07_040564769	B07_040564686	D07_040564534	3.89574	2.83375	2.74396	A+	Bradi1g34790.1	prephenate dehydrogenase (NADP+) activity (Blast2GO)
A_comp219518_c0_seq1	B_comp21798_c0_seq1	D_comp134313_c0_seq1	A05_025015077	B05_025015077	D05_025015180	0.908345	1.79953	1.15872	B+	Bradi1g13680.1
A_comp21953_c0_seq1	B_comp5510_c0_seq1	D_comp19060_c0_seq1	A05_002697521	B05_002697521	D05_002697521	6.47298	3.93099	5.99285	B-	Bradi4g03360.1
A_comp2197_c0_seq1	B_comp701_c0_seq5	D_comp2374_c0_seq1	A02_037599510	B06_014376844	D02_037599711	11.388	14.8486	11.0366	B+	Bradi5g14600.1
A_comp21984_c0_seq1	B_comp9207_c0_seq4	D_comp76567_c0_seq1	A05_020918630	B05_020917704	D05_020917704	1.36588	7.90435	0.949624	B+	Bradi4g33890.1
A_comp2200_c1_seq1	B_comp484_c0_seq1	D_comp1747_c0_seq1	A06_020423444	B06_020423444	D06_020423444	24.8048	16.3344	27.1051	B-	Bradi3g58290.1
A_comp220119_c0_seq1	B_comp28266_c0_seq1	D_comp313280_c0_seq1	A04_031834508	B04_031833016	D04_031834787	1.53726	0.454162	0.606807	A+	Bradi1g65840.1
A_comp22012_c0_seq1	B_comp14371_c0_seq1	D_comp211679_c0_seq1	A02_046984386	B02_046983350	D02_046984386	3.70929	0.798119	0.893042	A+	Bradi5g26410.1	allantoinase activity, zinc ion binding (Blast2GO)
A_comp220236_c0_seq1	B_comp9468_c0_seq7	D_comp301851_c0_seq1	A02_034997122	B02_034997281	D02_034997083	0.557319	0.664311	0.985889	D+	-
A_comp22026_c0_seq1	B_comp6771_c0_seq1	D_comp34558_c0_seq1	A06_000636431	B06_000636441	D06_000636441	3.47173	3.65143	5.818	D+	Bradi3g01080.1	microtubule binding (Blast2GO)
A_comp22045_c0_seq1	B_comp6130_c0_seq2	D_comp12255_c0_seq1	A04_014439331	B04_014439331	D04_014439331	6.78573	6.11381	8.85532	D+	Bradi4g18870.2
A_comp22047_c0_seq1	B_comp8907_c0_seq4	D_comp28442_c0_seq1	A04_031700182	B04_031700271	D04_031700140	2.90791	3.06015	4.11525	D+	Bradi1g65660.1
A_comp220924_c0_seq1	B_comp34054_c0_seq1	D_comp892514_c0_seq1	A06_019880205	B06_019880297	D06_019880613	1.13201	0.988477	0.641245	D-	-
A_comp221_c0_seq1	B_comp97_c0_seq1	D_comp257_c0_seq1	A06_023421458	B06_023421449	D06_023421458	288.61	343.462	246.291	B+	Bradi3g56270.1	hydrogen ion transmembrane transporter activity (Blast2GO)
A_comp22109_c0_seq1	B_comp5850_c0_seq1	D_comp18315_c0_seq1	A04_004365134	B04_004365134	D04_004365134	4.50646	0.636367	4.74344	B-	Bradi4g43990.1
A_comp22128_c0_seq2	B_comp4734_c0_seq1	D_comp18683_c0_seq1	A01_007631726	B01_007631726	D01_007631726	3.78377	4.84343	5.14024	A-	Bradi3g26160.1	F-Box
A_comp221346_c0_seq1	B_comp23963_c0_seq1	D_comp181657_c0_seq1	A06_022868105	B06_022868142	D06_022868105	0.504295	0.701063	0.711289	A-	Bradi3g55430.1
A_comp221756_c0_seq1	B_comp20623_c0_seq2	D_comp159118_c0_seq1	A05_018273106	B05_018273102	D05_018272880	2.36322	0.702207	1.97738	B-	Bradi4g30380.1	CAMK_KIN1/SNF1/Nim1_like.33 - CAMK includes calcium/calmodulin depedent protein kinases, expressed, subfamily KIN1/SNF1/Nim1_like(CAMK_2)
A_comp22181_c0_seq1	B_comp6627_c0_seq1	D_comp79902_c0_seq1	A02_010388311	B02_010388311	D02_010388311	5.71749	2.20842	6.54886	B-	Bradi1g21260.1
A_comp221839_c0_seq1	B_comp24789_c0_seq1	D_comp212779_c0_seq1	A03_008307804	B03_008307804	D03_008306594	0.660727	0.900566	0.524621	B+	Bradi2g10130.1
A_comp22203_c0_seq1	B_comp5154_c0_seq6	D_comp14707_c0_seq3	A05_029978249	B05_029978249	D05_029978249	3.77547	2.48625	2.25478	A+	-
A_comp222146_c0_seq1	B_comp10634_c0_seq1	D_comp185863_c0_seq1	A05_001304743	B05_001304714	D05_001304723	0.509971	0.895622	1.13785	A-	Bradi4g01990.1
A_comp2222_c0_seq1	B_comp1519_c0_seq1	D_comp2761_c0_seq1	A07_006268474	B07_006268474	D07_006268474	26.0898	15.4294	25.2993	B-	Bradi3g42730.1	protein tyrosine phosphatase activity (Blast2GO)
A_comp22232_c0_seq2	B_comp4448_c0_seq5	D_comp36080_c0_seq1	A04_003936442	B04_003936442	D04_003936442	3.74151	3.9959	4.86206	D+	Bradi4g26810.1	protein kinase family protein, putative, expressed, subfamily RLCK-V
A_comp22234_c0_seq1	B_comp3641_c0_seq1	D_comp30680_c1_seq1	A07_007054569	B07_007054569	D07_007054569	5.94684	4.86398	4.37594	A+	Bradi3g41490.1
A_comp22239_c0_seq1	B_comp4315_c3_seq81	D_comp21078_c0_seq1	A05_017599308	B05_017599972	D05_017599972	6.15583	3.75705	6.09542	B-	Bradi4g31060.1	alcohol O-acyltransferase activity, O-acetyltransferase activity (Blast2GO)
A_comp222436_c0_seq1	B_comp21645_c0_seq2	D_comp156584_c0_seq1	A06_001887848	B06_001887848	D06_001888520	0.56714	0.437804	0.575334	B-	Bradi3g02970.1	RING, subfamily zinc finger (C3HC4-type RING finger) family protein
A_comp222549_c0_seq1	B_comp33608_c0_seq1	D_comp499745_c0_seq1	A03_006585934	B03_006585934	D03_006585934	0.425553	0.744935	0.494882	B+	-
A_comp22256_c0_seq1	B_comp11614_c0_seq1	D_comp56043_c0_seq1	A04_024705608	B04_024705608	D04_024705608	3.21713	1.4419	3.29458	B-	Bradi4g11330.1	triacylglycerol lipase activity (Blast2GO)
A_comp222572_c0_seq1	B_comp19291_c0_seq1	D_comp99877_c0_seq1	A04_032281624	B04_032281624	D04_032281624	1.07843	2.34622	1.09585	B+	Bradi1g66390.1	RRM domain containing protein similar to RNA recognition motif (RRM)-containing protein, [Arabidopsis thaliana] AT2G37510
A_comp222732_c0_seq1	B_comp26359_c0_seq1	D_comp116998_c0_seq1	A03_028525942	B03_028525875	D03_028525942	0.872474	0.588021	0.952026	B-	Bradi2g57880.1
A_comp22299_c0_seq1	B_comp5555_c1_seq1	D_comp10623_c0_seq1	A02_007885213	B02_007885213	D02_007885217	4.60158	5.42339	4.39015	B+	Bradi1g18110.1	actin filament binding (Blast2GO)
A_comp2230_c0_seq1	B_comp579_c0_seq1	D_comp1179_c0_seq1	A04_003493720	B04_003493720	D04_003493720	24.8447	28.1024	37.9403	D+	Bradi1g09730.1	cysteine-type endopeptidase activity (Blast2GO)
A_comp22308_c0_seq1	B_comp8078_c0_seq1	D_comp49310_c0_seq1	A05_033001600	B05_033001106	D05_033001080	3.69163	1.42292	1.70174	A+	Bradi1g01050.1
A_comp223124_c0_seq1	B_comp21249_c0_seq1	D_comp243314_c0_seq1	A04_035233245	B04_035233245	D04_035233245	0.652474	1.61332	0.777825	B+	-
A_comp22316_c0_seq1	B_comp9176_c0_seq1	D_comp16449_c0_seq2	A06_005351466	B06_005351466	D06_005351849	1.60079	2.03113	2.1563	A-	Bradi3g07230.1
A_comp223260_c0_seq1	B_comp25605_c0_seq1	D_comp80321_c0_seq1	A07_044351474	B07_044351471	D07_044351347	0.667591	0.64294	0.954355	D+	Bradi1g31110.1
A_comp22332_c0_seq1	B_comp8468_c1_seq1	D_comp34982_c0_seq1	A06_013912446	B06_013912446	D06_013912446	3.39474	4.17204	3.31633	B+	Bradi3g47830.1
A_comp22334_c0_seq1	B_comp4831_c0_seq6	D_comp26064_c0_seq1	A03_001691279	B03_001691981	D03_001691310	0.468741	1.21789	1.18859	A-	Bradi2g01890.1
A_comp22336_c0_seq1	B_comp12024_c0_seq1	D_comp50688_c0_seq1	A05_011886075	B05_011886075	D05_011886075	5.93233	3.38023	4.93966	B-	Bradi4g44960.1
A_comp223414_c0_seq1	B_comp14314_c0_seq4	D_comp109240_c0_seq1	A07_036552449	B07_036554940	D07_036552449	1.1646	1.00364	1.93018	D+	Bradi1g47050.1	ATPase activity (Blast2GO)
A_comp223442_c0_seq1	B_comp15799_c0_seq2	D_comp123006_c0_seq1	A05_020617807	B05_020617807	D05_020617807	2.06104	0.448653	2.69735	B-	Bradi4g33550.1	high affinity sodium:dicarboxylate symporter activity (Blast2GO)
A_comp223460_c0_seq1	B_comp30798_c0_seq1	D_comp268987_c0_seq1	A05_012797354	B05_012797355	D05_012797355	1.62651	0.615867	0.447795	A+	-
A_comp223491_c0_seq1	B_comp17588_c0_seq2	D_comp95617_c0_seq1	A07_011742867	B07_011742867	D07_011742867	1.44511	1.6996	2.33655	D+	Bradi3g36390.1
A_comp223611_c0_seq1	B_comp16998_c0_seq1	D_comp156761_c0_seq1	A03_020514756	B03_020514756	D03_020514756	0.928853	0.466747	1.14364	B-	Bradi2g47520.1
A_comp22363_c0_seq1	B_comp6018_c0_seq1	D_comp28414_c0_seq1	A04_035117263	B04_035116224	D04_035116224	4.63048	6.0367	5.08012	B+	Bradi1g69520.1	protein serine/threonine phosphatase activity (Blast2GO)
A_comp22367_c0_seq1	B_comp7132_c0_seq1	D_comp18170_c0_seq1	A04_029282272	B04_029282272	D04_029282272	8.1448	11.2022	7.41896	B+	Bradi1g63020.1	aspartate ammonia-lyase activity, fumarate hydratase activity (Blast2GO)
A_comp22422_c0_seq1	B_comp6842_c0_seq3	D_comp29978_c0_seq1	A06_022460745	B06_022460745	D06_022460745	3.58511	2.01149	3.52784	B-	Bradi3g54850.1
A_comp22434_c0_seq1	B_comp4386_c1_seq1	D_comp13517_c0_seq5	A05_024338582	B05_024338582	D05_024336942	5.2401	3.49013	3.31152	A+	Bradi4g37990.1	molybdenum ion binding (Blast2GO)
A_comp22437_c0_seq1	B_comp9390_c0_seq1	D_comp18354_c0_seq1	A06_004805898	B06_004805960	D06_004805932	2.51499	2.64037	8.16483	D+	Bradi3g06630.2	gamma-tubulin binding (Blast2GO)
A_comp224526_c0_seq1	B_comp27542_c0_seq2	D_comp132220_c0_seq1	A06_005386649	B06_005386717	D06_005386724	0.587403	0.873841	0.830676	A-	Bradi2g54860.3	ligand-dependent nuclear receptor transcription coactivator activity (Blast2GO)
A_comp22457_c0_seq1	B_comp6586_c0_seq2	D_comp39270_c0_seq1	A07_006778113	B07_006778113	D07_006778113	3.24952	3.64475	6.84386	D+	Bradi3g41880.1	ion channel activity, ubiquitin-protein ligase activity, ATP binding (Blast2GO)
A_comp224575_c0_seq1	B_comp20509_c0_seq2	D_comp91169_c0_seq1	A02_009814493	B02_009814493	D02_009814493	1.59353	0.824896	1.61393	B-	Bradi1g20670.1
A_comp224696_c0_seq1	B_comp28777_c0_seq2	D_comp175061_c0_seq1	A03_001956961	B03_001956787	D03_001957272	1.10853	0.703198	1.24083	B-	Bradi2g02760.1
A_comp22478_c0_seq1	B_comp2056_c0_seq2	D_comp22669_c0_seq1	A07_035196754	B07_035196950	D07_035196958	4.05954	2.38411	2.9854	A+	Bradi3g38080.1	sterol esterase activity, acylglycerol lipase activity (Blast2GO)
A_comp2249_c0_seq1	B_comp1072_c0_seq1	D_comp1710_c0_seq1	A01_034928527	B01_034924138	D01_034928527	29.6182	29.0306	23.445	D-	Bradi2g25100.1
A_comp225233_c0_seq1	B_comp8639_c0_seq3	D_comp400869_c0_seq1	A06_014852365	B06_014852365	D06_014852365	25.7691	0.154966	0.443371	A+	Bradi3g48930.2
A_comp22532_c0_seq1	B_comp5938_c0_seq1	D_comp35533_c0_seq1	A02_047517196	B02_047517196	D02_047517196	7.48692	4.36868	4.81323	A+	Bradi5g27050.2
A_comp225335_c0_seq1	B_comp36124_c0_seq1	D_comp295824_c0_seq1	A04_035647234	B04_035647175	D04_035647375	0.464812	1.43535	2.03791	A-	Bradi4g28500.2	P-P-bond-hydrolysis-driven protein transmembrane transporter activity (Blast2GO)
A_comp225348_c0_seq1	B_comp26416_c0_seq1	D_comp303653_c0_seq1	A01_037974662	B01_037974662	D01_037974662	0.400276	1.05224	0.342455	B+	Bradi2g22390.1
A_comp22535_c0_seq1	B_comp5193_c0_seq3	D_comp39043_c0_seq1	A03_031827085	B03_031827293	D03_031827085	7.60134	8.59474	4.92748	D-	Bradi2g62700.1
A_comp2254_c0_seq1	B_comp622_c0_seq1	D_comp1640_c0_seq1	A04_040556790	B04_040556617	D04_040556833	27.8501	18.7023	31.1926	B-	Bradi1g77100.1	transcription coactivator activity (Blast2GO)
A_comp22544_c0_seq1	B_comp4211_c0_seq1	D_comp8966_c0_seq1	A02_039450703	B02_039450819	D02_039450672	5.54242	13.9325	5.78918	B+	Bradi5g16550.1	procollagen-proline 4-dioxygenase activity (Blast2GO)
A_comp22551_c0_seq1	B_comp6420_c0_seq1	D_comp106405_c0_seq3	A03_000017166	B03_000017156	D03_000016974	2.79909	1.04691	1.09203	A+	Bradi2g00220.1
A_comp22558_c0_seq1	B_comp3496_c0_seq4	D_comp23415_c0_seq1	A01_027097010	B01_027097010	D01_027097010	10.0201	3.95638	10.0585	B-	Bradi2g31070.4
A_comp2260_c0_seq1	B_comp817_c0_seq1	D_comp2109_c0_seq1	A04_001319451	B04_001319451	D04_001319451	36.3717	38.9879	32.3537	D-	Bradi1g12230.1
A_comp22662_c0_seq1	B_comp13232_c0_seq1	D_comp18887_c0_seq1	A03_021082463	B03_021082462	D03_021082419	4.74497	2.31991	4.37345	B-	Bradi2g48190.1
A_comp22687_c0_seq1	B_comp5507_c0_seq9	D_comp70942_c0_seq1	A05_033303149	B05_033303358	D04_040837126	1.55366	1.89095	1.84405	A-	Bradi1g77420.1
A_comp22688_c0_seq1	B_comp2225_c0_seq1	D_comp17700_c0_seq1	A03_002115126	B03_002115126	D03_002115126	2.10463	6.34248	2.36313	B+	Bradi2g02890.1
A_comp22695_c0_seq1	B_comp4328_c0_seq1	D_comp50768_c0_seq3	A05_008418254	B05_008418254	D05_008418254	4.2864	7.89095	3.94078	B+	Bradi4g40290.1
A_comp227076_c0_seq1	B_comp20874_c0_seq1	D_comp85169_c0_seq1	A02_001910227	B02_001910363	D03_004745898	0.442258	1.04843	0.869563	A-	Bradi5g01890.1
A_comp2271_c0_seq1	B_comp527_c0_seq1	D_comp1205_c0_seq1	A05_023870396	B05_023869617	D05_023870434	57.7591	49.2343	54.2493	B-	Bradi4g37350.1	UTP:glucose-1-phosphate uridylyltransferase activity (Blast2GO)
A_comp22725_c0_seq1	B_comp5190_c0_seq1	D_comp15474_c0_seq1	A05_012799880	B05_012799881	D05_012799899	14.2612	8.01465	5.79734	A+	Bradi4g08640.1
A_comp22791_c0_seq1	B_comp9109_c0_seq1	D_comp36445_c0_seq1	A03_016464338	B03_016464346	D03_016464338	1.44967	2.11929	1.69032	B+	Bradi2g43370.1
A_comp22793_c0_seq1	B_comp5432_c0_seq2	D_comp30032_c0_seq1	A05_004668943	B05_004668899	D05_004668940	2.73245	2.25649	2.36169	A+	Bradi4g05560.1
A_comp22799_c0_seq1	B_comp7326_c0_seq1	D_comp28456_c0_seq1	A03_003723059	B03_003723059	D03_003723059	5.55659	2.43794	2.08422	A+	Bradi2g05310.1
A_comp2280_c1_seq1	B_comp533_c0_seq2	D_comp1447_c0_seq1	A04_002222318	B04_002221992	D04_002222318	9.32483	37.9119	37.3378	A-	Bradi1g11150.1
A_comp22806_c0_seq1	B_comp12459_c0_seq2	D_comp23689_c0_seq1	A01_016434778	B01_016434778	D01_016434778	1.74449	1.71733	3.5817	D+	Bradi3g33290.1
A_comp22807_c0_seq1	B_comp8890_c0_seq1	D_comp90182_c0_seq3	A06_007454310	B03_017800196	D03_017800745	0.0798055	0.886359	0.830834	A-	Bradi3g09330.1
A_comp22823_c0_seq1	B_comp7810_c0_seq16	D_comp10122_c0_seq1	A03_021896882	B03_021896899	D03_021896901	2.17674	2.55506	4.72467	D+	Bradi2g49060.1
A_comp228616_c0_seq1	B_comp20006_c0_seq1	D_comp425746_c0_seq1	A03_024340020	B03_024340020	D03_024339534	0.628153	0.383174	0.371476	A+	Bradi2g52360.1
A_comp22877_c0_seq1	B_comp5090_c0_seq2	D_comp27891_c0_seq3	A05_002744886	B05_002744886	D05_002744886	6.20639	3.67254	3.93527	A+	Bradi4g03420.1	L-ascorbate:sodium symporter activity (Blast2GO)
A_comp2288_c0_seq1	B_comp841_c0_seq1	D_comp1429_c0_seq1	A04_009365914	B04_009365955	D04_009365955	11.9108	9.38159	8.8302	A+	Bradi4g22230.1	pyruvate kinase activity, potassium ion binding (Blast2GO)
A_comp228859_c0_seq1	B_comp7842_c0_seq1	D_comp21147_c0_seq1	A07_002688581	B07_002688596	D07_002688401	0.784224	1.07255	5.32298	D+	Bradi1g50900.1
A_comp22887_c0_seq6	B_comp8478_c0_seq2	D_comp38121_c1_seq1	A06_021834352	B06_021834352	D06_021834352	2.77414	4.7333	4.56541	A-	Bradi3g54120.1	3',5'-cyclic-GMP phosphodiesterase activity, 3',5'-cyclic-AMP phosphodiesterase activity (Blast2GO)
A_comp22891_c0_seq1	B_comp8251_c0_seq2	D_comp43661_c0_seq1	A07_041295202	B07_041295221	D07_041295202	4.90007	3.28993	3.18827	A+	Bradi1g34000.1	zinc ion binding (Blast2GO)
A_comp228997_c0_seq1	B_comp71687_c0_seq1	D_comp324500_c0_seq1	A05_001277338	B03_000039170	D03_000039172	3.77408	1.21698	1.96303	A+	Bradi4g01950.1
A_comp22904_c0_seq1	B_comp7102_c0_seq1	D_comp41798_c0_seq1	A07_019692098	B07_019692098	D07_019692098	2.28076	4.35507	2.61612	B+	Bradi3g15880.1	Putative AP2-like protein
A_comp22905_c0_seq1	B_comp2467_c0_seq2	D_comp15356_c0_seq1	A01_040069836	B01_040069846	D01_040069834	3.76437	1.48768	5.31979	B-	Bradi2g20300.1
A_comp229162_c0_seq1	B_comp16647_c0_seq1	D_comp78150_c0_seq1	A06_022608256	B06_022608649	D06_022608801	1.71551	0.948709	1.50219	B-	Bradi3g55040.1	acyltransferase activity (Blast2GO)
A_comp2292_c0_seq1	B_comp1929_c0_seq1	D_comp4370_c0_seq1	A02_015377983	B02_015377983	D02_015377956	24.3234	32.8705	25.4765	B+	Bradi1g27010.1	GTPase activity (Blast2GO)
A_comp22921_c0_seq1	B_comp4344_c0_seq1	D_comp10139_c0_seq6	A03_020765457	B03_020765457	D03_020765457	6.79981	7.09358	4.80842	D-	Bradi2g47800.1
A_comp22921_c0_seq2	B_comp7351_c0_seq3	D_comp30174_c0_seq2	A03_011006452	B03_011007542	D03_011007542	1.91678	0.593305	1.94919	B-	Bradi2g41330.1
A_comp22929_c0_seq1	B_comp7246_c0_seq1	D_comp26542_c0_seq1	A03_024913523	B03_024913523	D03_024913523	3.76934	4.63654	4.87139	A-	Bradi2g53100.3	nuclear hormone receptor binding, zinc ion binding (Blast2GO)
A_comp22944_c0_seq1	B_comp13026_c0_seq1	D_comp23104_c0_seq1	A04_014115923	B04_014115923	D04_014115923	5.77001	2.84917	5.55704	B-	Bradi4g19070.1	KDEL sequence binding, HDEL sequence binding (Blast2GO)
A_comp22955_c0_seq1	B_comp4302_c0_seq1	D_comp18300_c0_seq1	A01_000665414	B01_000665414	D01_000665414	5.76038	7.79601	5.47963	B+	Bradi2g39310.1	aldo-keto reductase activity, cytochrome-b5 reductase activity, NAD(P)H oxidase activity, NADPH-hemoprotein reductase activity, L-lactate dehydrogenase (cytochrome) activity, stearoyl-CoA 9-desaturase activity (Blast2GO)
A_comp2296_c0_seq1	B_comp1804_c1_seq3	D_comp4961_c0_seq1	A02_045299772	B02_045299772	D02_045299772	24.0461	21.5887	12.4082	D-	Bradi5g24410.2
A_comp2297_c0_seq1	B_comp1053_c0_seq2	D_comp2623_c0_seq1	A06_009202090	B06_009202090	D06_009202090	35.4658	6.02265	32.3536	B-	Bradi3g10940.1
A_comp22970_c0_seq1	B_comp4541_c0_seq2	D_comp29052_c0_seq1	A06_001319119	B06_001318762	D06_001319119	1.75848	2.92028	2.73183	A-	Bradi3g02230.1
A_comp22990_c0_seq1	B_comp5926_c0_seq3	D_comp36620_c0_seq1	A04_000676184	B04_000676979	D04_000676232	6.65237	5.10534	5.11808	A+	Bradi1g12910.1	ATPase activity (Blast2GO)
A_comp22991_c0_seq1	B_comp5436_c0_seq5	D_comp18499_c0_seq1	A07_001294835	B07_001294835	D07_001294835	4.44975	5.94328	4.59631	B+	Bradi1g52520.1
A_comp22994_c0_seq1	B_comp8583_c0_seq2	D_comp81360_c0_seq1	A07_021487111	B07_021487111	D07_021487111	2.7772	3.07046	1.30055	D-	Bradi3g13790.1	RRM domain containing protein similar to 33 kDa ribonucleoprotein, chloroplast, putative / RNA-binding protein cp33, [Arabidopsis thaliana] AT1G01080
A_comp22996_c0_seq1	B_comp12889_c0_seq1	D_comp103698_c0_seq1	A05_029321538	B05_029321538	D05_029321538	1.90555	0.813321	0.656633	A+	Bradi1g06540.1	ferredoxin-NADP+ reductase activity (Blast2GO)
A_comp22997_c0_seq1	B_comp7573_c0_seq6	D_comp24702_c0_seq1	A02_014099293	B02_014111714	D02_014099293	10.1226	5.35972	9.39744	B-	Bradi1g25650.1
A_comp23007_c0_seq1	B_comp6747_c0_seq4	D_comp23204_c0_seq3	A01_043234694	B01_043234694	D01_043234694	3.93098	3.34689	3.80125	B-	Bradi2g16650.1
A_comp23008_c0_seq1	B_comp4545_c0_seq1	D_comp22544_c0_seq1	A03_026885621	B03_026885624	D03_026885624	5.88683	4.24133	4.50603	A+	Bradi2g55810.1
A_comp23020_c0_seq1	B_comp4438_c0_seq2	D_comp39455_c0_seq1	A02_001404338	B02_001404617	D02_001404128	1.0983	1.03661	1.666	D+	Bradi5g01440.1
A_comp23050_c1_seq1	B_comp5552_c0_seq1	D_comp43892_c0_seq1	A04_002237588	B04_002237827	D04_002237588	4.36083	6.91445	7.26694	A-	Bradi1g11130.1
A_comp23076_c0_seq1	B_comp9577_c0_seq4	D_comp31159_c0_seq1	A04_007020600	B04_007022235	D04_007021324	5.95776	9.33568	6.6693	B+	Bradi4g02420.1	ATPase activity, coupled (Blast2GO)
A_comp23082_c1_seq1	B_comp7409_c0_seq2	D_comp57723_c0_seq1	A05_025787931	B05_025787951	D05_025787931	1.15716	1.52429	3.0902	D+	Bradi1g14370.1	phosphatidylinositol-3,5-bisphosphate 5-phosphatase activity, phosphatidylinositol-4,5-bisphosphate 5-phosphatase activity, inositol-polyphosphate 5-phosphatase activity (Blast2GO)
A_comp23084_c0_seq1	B_comp6128_c0_seq1	D_comp12780_c0_seq1	A05_015576943	B05_015576975	D05_015576957	4.42774	2.39664	2.73591	A+	Bradi4g28800.1
A_comp23096_c0_seq1	B_comp6158_c0_seq2	D_comp25221_c0_seq1	A02_018293347	B02_018293347	D02_018293347	8.25756	6.77377	8.18166	B-	Bradi1g54940.2	aminobutyraldehyde dehydrogenase activity, aldehyde dehydrogenase [NAD(P)+] activity, methylmalonate-semialdehyde dehydrogenase (acylating) activity, aldehyde dehydrogenase (NAD) activity, succinate-semialdehyde dehydrogenase [NAD(P)+] activity, malonate-semialdehyde dehydrogenase (acetylating) activity, 3-chloroallyl aldehyde dehydrogenase activity (Blast2GO)
A_comp23107_c0_seq1	B_comp14510_c0_seq3	D_comp28055_c0_seq1	A03_019786638	B03_019786638	D03_019786638	1.62739	1.09967	1.51081	B-	-
A_comp23142_c0_seq1	B_comp5258_c0_seq5	D_comp65661_c0_seq1	A04_021331017	B04_021331017	D04_021330121	2.46584	1.73645	2.02185	A+	Bradi4g14000.1	leucine-rich repeat protein kinase, putative, expressed, subfamily LRR-II
A_comp23163_c0_seq1	B_comp12194_c0_seq5	D_comp3598_c0_seq7	A04_017889396	B04_017889396	D04_017889396	6.5892	3.73719	3.27149	A+	Bradi4g17020.1	ion channel activity (Blast2GO)
A_comp23167_c0_seq1	B_comp8815_c0_seq13	D_comp32891_c0_seq1	A01_026637263	B01_026638338	D01_026637250	5.56094	5.27877	13.737	D+	Bradi2g31490.1	CrRLK1L
A_comp23202_c0_seq1	B_comp3497_c0_seq9	D_comp20313_c0_seq1	A02_022040388	B02_022040341	D02_022040354	9.64219	4.19885	9.20202	B-	-
A_comp23212_c0_seq1	B_comp7609_c0_seq1	D_comp20467_c0_seq1	A06_002816024	B06_002816009	D06_002816009	4.1715	3.41144	4.42887	B-	Bradi3g04140.3
A_comp232160_c0_seq1	B_comp28868_c0_seq1	D_comp378070_c0_seq1	A07_022288033	B07_022287959	D07_022288016	0.472024	1.06833	0.673586	B+	Bradi3g12860.4	RING, subfamily zinc finger, C3HC4 type domain containing protein
A_comp232215_c0_seq1	B_comp31208_c0_seq1	D_comp274398_c0_seq1	A04_036144658	B04_036144674	D04_036143967	0.539185	0.558765	0.377088	D-	Bradi1g70940.1
A_comp23230_c0_seq1	B_comp3123_c0_seq1	D_comp73943_c0_seq1	A03_007877776	B03_007877614	D03_007877732	5.80113	7.80348	5.04228	B+	Bradi2g09580.1
A_comp232449_c0_seq1	B_comp14996_c0_seq2	D_comp130141_c0_seq1	A02_004867086	B02_004867086	D02_004867086	0.678311	0.65357	0.528709	D-	Bradi5g03850.1
A_comp23252_c0_seq1	B_comp6491_c0_seq3	D_comp30740_c0_seq1	A05_022278687	B05_022278687	D05_022278687	6.101	3.1285	3.38853	A+	Bradi4g35540.1	arsenite transmembrane-transporting ATPase activity (Blast2GO)
A_comp232523_c0_seq1	B_comp22493_c0_seq1	D_comp160511_c0_seq1	A06_014573895	B06_014573909	D06_014573918	0.560633	0.689324	0.317466	D-	-
A_comp23257_c0_seq1	B_comp6224_c0_seq1	D_comp23994_c0_seq1	A04_004497779	B04_004497779	D04_004492901	1.63449	1.86852	1.41289	B+	-
A_comp232594_c0_seq1	B_comp26622_c0_seq2	D_comp230152_c0_seq1	A04_040076174	B04_040076278	D04_040076174	0.419959	0.911949	0.531171	B+	Bradi1g75560.1	S-adenosylmethionine-dependent methyltransferase activity, actin filament binding (Blast2GO)
A_comp23268_c0_seq1	B_comp6480_c0_seq1	D_comp10640_c1_seq1	A03_006861555	B03_006861555	D03_006861555	3.60494	4.51704	4.41778	A-	Bradi2g08470.1
A_comp232693_c0_seq1	B_comp17908_c0_seq2	D_comp772245_c0_seq1	A04_034592886	B04_034592886	D04_034593163	0.64645	0.710265	0.368807	D-	Bradi1g69060.1
A_comp2327_c0_seq1	B_comp1078_c0_seq3	D_comp3370_c0_seq1	A07_014072366	B07_014072367	D07_014072213	18.5148	9.14393	18.3673	B-	Bradi3g20720.1
A_comp232755_c0_seq1	B_comp25338_c0_seq2	D_comp168259_c0_seq1	A07_013693385	B07_013693385	D07_013693385	0.897705	0.684813	1.02608	B-	Bradi3g21110.1	F-Box
A_comp23276_c0_seq1	B_comp6657_c0_seq1	D_comp27454_c0_seq1	A01_033805941	B01_033805938	D01_033805951	2.45701	4.25261	4.29083	A-	Bradi2g25860.1
A_comp23294_c0_seq1	B_comp4705_c0_seq1	D_comp23769_c0_seq1	A07_005621952	B07_005621952	D07_005621952	2.9046	1.83412	3.07141	B-	Bradi3g43370.1	5-amino-6-(5-phosphoribosylamino)uracil reductase activity, diaminohydroxyphosphoribosylaminopyrimidine deaminase activity, zinc ion binding (Blast2GO)
A_comp2331_c0_seq1	B_comp789_c0_seq1	D_comp2818_c0_seq1	A07_034399257	B07_034399257	D07_034399257	28.9212	19.862	22.0138	A+	Bradi1g45200.1	nitrate transmembrane transporter activity, cation channel activity (Blast2GO)
A_comp23328_c0_seq2	B_comp5972_c0_seq1	D_comp27499_c0_seq1	A05_016407283	B05_016407283	D05_016407283	3.67382	4.39039	4.45441	A-	Bradi4g29560.1	DNA-dependent ATPase activity, histone lysine N-methyltransferase activity (H3-K4 specific) (Blast2GO)
A_comp23340_c0_seq1	B_comp5769_c0_seq1	D_comp24606_c0_seq1	A07_008824087	B07_008824058	D07_008824091	3.84824	3.88958	4.56531	D+	Bradi3g39280.1	DNA-directed DNA polymerase activity (Blast2GO)
A_comp2341_c0_seq1	B_comp912_c0_seq1	D_comp1806_c0_seq1	A03_029211471	B03_029211472	D03_029211472	42.6008	31.892	45.7023	B-	Bradi2g58830.1	SUMO ligase activity, inorganic diphosphatase activity (Blast2GO)
A_comp23410_c0_seq1	B_comp12527_c0_seq5	D_comp75152_c0_seq1	A03_029851881	B03_029851856	D03_029851981	6.76688	4.09421	5.00679	A+	Bradi2g59610.1
A_comp234286_c0_seq1	B_comp18182_c0_seq1	D_comp201520_c0_seq1	A02_008469170	B02_008469193	D02_008468334	0.42736	0.511235	0.877281	D+	Bradi1g18970.1	ubiquitin-protein ligase activity (Blast2GO)
A_comp23434_c0_seq1	B_comp3793_c0_seq2	D_comp33432_c0_seq1	A05_032653885	B05_032653885	D05_032653885	4.07578	5.01301	1.90495	D-	Bradi1g01630.1	protein tyrosine phosphatase activity (Blast2GO)
A_comp23445_c0_seq1	B_comp5440_c0_seq1	D_comp20201_c0_seq1	A01_021709565	B01_021709565	D01_021709565	7.68996	9.1081	6.93387	B+	Bradi2g35740.1	ATP-dependent DNA helicase activity (Blast2GO)
A_comp23463_c0_seq1	B_comp1503_c1_seq1	D_comp12047_c0_seq1	A01_042897933	B01_042898618	D01_042897811	7.38174	4.31073	8.1534	B-	Bradi2g16960.1	ISG15 ligase activity, ubiquitin-protein ligase activity, SUMO ligase activity (Blast2GO)
A_comp23474_c0_seq1	B_comp3984_c0_seq1	D_comp30394_c0_seq3	A06_006780877	B06_006775346	D06_006775834	2.24728	0.372475	0.330517	A+	Bradi3g08610.1	zinc ion binding (Blast2GO)
A_comp23481_c0_seq1	B_comp5069_c0_seq2	D_comp171644_c0_seq1	A07_003274723	B07_003274734	D07_003274812	4.18838	1.43023	3.59117	B-	Bradi1g49540.1
A_comp23484_c0_seq1	B_comp7632_c0_seq2	D_comp22271_c0_seq1	A02_025112976	B02_025112976	D02_025112976	4.90537	3.85269	4.76738	B-	-
A_comp234909_c0_seq1	B_comp23663_c0_seq2	D_comp141386_c0_seq1	A02_023479921	B02_023479897	D02_023479919	0.570433	1.15562	0.610182	B+	-
A_comp23491_c0_seq1	B_comp15675_c0_seq3	D_comp48847_c0_seq1	A05_032195381	B05_032201445	D05_032201445	1.57313	0.475212	1.63618	B-	Bradi1g02240.1	CTPase activity (Blast2GO)
A_comp234918_c0_seq1	B_comp28096_c0_seq1	D_comp161217_c0_seq1	A02_046906909	B02_046906871	D02_046906932	0.727981	0.496364	0.795663	B-	Bradi5g26310.1	ubiquitin-protein ligase activity (Blast2GO)
A_comp235045_c0_seq1	B_comp31320_c0_seq2	D_comp177363_c0_seq1	A03_026281116	B03_026281269	D03_026281292	1.27891	0.749263	0.779751	A+	Bradi2g54890.1	bile acid transmembrane transporter activity (Blast2GO)
A_comp23519_c0_seq1	B_comp5952_c0_seq1	D_comp61744_c0_seq1	A06_023630045	B06_023630038	D06_023630038	6.62003	4.06952	4.25499	A+	Bradi3g56600.1
A_comp23525_c0_seq1	B_comp6714_c0_seq1	D_comp19923_c0_seq1	A05_030311288	B05_030311234	D05_030311356	3.7681	1.37987	3.78665	B-	-
A_comp23535_c0_seq1	B_comp6600_c0_seq2	D_comp24187_c0_seq1	A02_009040171	B02_009040251	D02_009040171	3.73344	1.89942	4.55303	B-	Bradi1g19670.1
A_comp2357_c0_seq1	B_comp1276_c0_seq1	D_comp3028_c0_seq1	A05_007384809	B05_007384809	D05_007384809	17.6144	8.70049	17.4209	B-	Bradi4g38980.1	histidine-tRNA ligase activity, ATP binding (Blast2GO)
A_comp23574_c0_seq1	B_comp5557_c0_seq1	D_comp15930_c0_seq1	A04_038308059	B04_038308059	D04_038308970	7.80838	12.2246	12.4694	A-	Bradi1g73870.1	NF-kappaB-inducing kinase activity, myosin phosphatase activity (Blast2GO)
A_comp23578_c0_seq1	B_comp3453_c0_seq1	D_comp18506_c0_seq1	A02_029309489	B02_029309489	D02_029309489	5.51985	8.6548	5.62627	B+	Bradi5g07310.1
A_comp23582_c0_seq1	B_comp1872_c0_seq1	D_comp30058_c0_seq1	A02_019147075	B02_019147124	D02_019147005	6.3113	4.80806	5.01259	A+	Bradi1g55650.1
A_comp23594_c0_seq1	B_comp5889_c0_seq1	D_comp26195_c0_seq1	A04_034052352	B04_034052352	D04_034052352	19.0451	9.93262	11.7992	A+	Bradi1g68460.1	ATPase activity, coupled (Blast2GO)
A_comp23603_c0_seq1	B_comp6968_c0_seq3	D_comp26169_c0_seq1	A06_010667175	B06_010667175	D06_010667175	6.63701	6.82278	5.48442	D-	Bradi3g44350.2
A_comp23608_c0_seq1	B_comp10404_c0_seq1	D_comp35004_c0_seq1	A02_042575316	B02_042575316	D02_042574200	2.40262	1.21342	1.13545	A+	Bradi5g20860.1
A_comp23675_c0_seq1	B_comp12186_c1_seq1	D_comp9099_c0_seq1	A01_039475531	B01_039475515	D01_039475531	4.68734	4.83448	3.72877	D-	Bradi2g21030.1	protein-lysine N-methyltransferase activity (Blast2GO)
A_comp23691_c0_seq1	B_comp16938_c0_seq1	D_comp159017_c0_seq1	A01_002950737	B01_002950737	D01_002950737	0.335088	2.03936	0.574128	B+	Bradi3g22920.1
A_comp2370_c0_seq1	B_comp1531_c0_seq5	D_comp6969_c0_seq1	A04_013626203	B04_013626250	D04_013626203	28.9814	27.6024	19.1468	D-	Bradi4g19500.1
A_comp23706_c0_seq1	B_comp5836_c0_seq1	D_comp32716_c0_seq1	A01_004486502	B01_004486516	D01_004486502	8.35371	10.4161	10.0172	A-	Bradi3g24210.1
A_comp2371_c0_seq1	B_comp1110_c0_seq8	D_comp3795_c0_seq1	A05_026299570	B05_026299575	D05_026299570	16.6043	13.3671	16.6043	B-	Bradi1g14860.1
A_comp237241_c0_seq1	B_comp30034_c0_seq1	D_comp332421_c0_seq1	A02_004858824	B02_004859087	D02_004859237	0.633	0.78382	0.573179	B+	Bradi5g03840.1
A_comp23764_c0_seq1	B_comp10623_c0_seq2	D_comp26134_c0_seq1	A03_030027730	B03_030027412	D03_030027765	5.82959	3.67624	6.1565	B-	Bradi2g59920.1
A_comp23788_c0_seq1	B_comp5165_c0_seq2	D_comp8391_c0_seq1	A05_028129456	B05_026348326	D05_028129445	4.10622	6.50787	6.94157	A-	Bradi1g14900.1	steroid 17-alpha-monooxygenase activity (Blast2GO)
A_comp23802_c0_seq1	B_comp6852_c0_seq2	D_comp22923_c0_seq1	A04_012500275	B04_012500275	D04_012500275	5.93928	4.11841	5.51045	B-	Bradi4g20210.2
A_comp23803_c0_seq1	B_comp5248_c0_seq1	D_comp19195_c0_seq1	A03_015313568	B03_015313568	D03_015313568	3.41659	4.77582	3.64338	B+	Bradi2g42220.1
A_comp23804_c0_seq1	B_comp10796_c0_seq1	D_comp65091_c0_seq1	A01_021610919	B01_021610919	D01_021610915	2.02283	1.01347	0.950861	A+	Bradi2g35840.1
A_comp238060_c0_seq1	B_comp36682_c0_seq2	D_comp304676_c0_seq1	A04_021773852	B04_021773853	D04_021773852	2.30059	0.433953	1.06982	A+	Bradi4g13670.1
A_comp23808_c0_seq2	B_comp3514_c0_seq1	D_comp58338_c0_seq1	A06_008803546	B06_008803515	D06_008803546	2.17455	2.74929	2.71751	A-	Bradi3g10610.1
A_comp238148_c0_seq1	B_comp26146_c0_seq1	D_comp124861_c0_seq1	A01_034369559	B01_034369559	D01_034369559	1.17165	3.99655	5.63866	A-	Bradi2g25460.1	proton-dependent oligopeptide secondary active transmembrane transporter activity (Blast2GO)
A_comp238167_c0_seq1	B_comp25491_c0_seq5	D_comp59799_c0_seq1	A01_017168653	B01_017168587	D01_017169028	0.690514	1.47271	0.665558	B+	-
A_comp23818_c0_seq1	B_comp7238_c0_seq1	D_comp16043_c0_seq1	A04_002803819	B04_002803819	D04_002803819	3.64322	4.54249	4.47122	A-	Bradi1g10590.1	cytochrome-c oxidase activity (Blast2GO)
A_comp238181_c0_seq1	B_comp12802_c0_seq2	D_comp111674_c0_seq1	A06_015494895	B06_015494895	D06_015494895	0.833916	0.398104	1.00526	B-	Bradi3g49730.1
A_comp23822_c1_seq1	B_comp7576_c0_seq1	D_comp44579_c0_seq1	A04_029688114	B04_029688004	D04_029688114	3.5938	4.51906	4.37767	A-	Bradi1g63470.1
A_comp23826_c0_seq1	B_comp5492_c0_seq1	D_comp24609_c0_seq1	A03_026504247	B03_026504247	D03_026504247	7.1526	3.26241	3.92228	A+	Bradi2g55240.2
A_comp238265_c0_seq1	B_comp18997_c0_seq1	D_comp316347_c0_seq1	A07_029723772	B07_029723772	D07_029721806	0.540127	0.458016	0.956894	D+	Bradi1g41980.1	bidentate ribonuclease III activity (Blast2GO)
A_comp23827_c0_seq1	B_comp8901_c0_seq2	D_comp31652_c0_seq1	A03_002925795	B03_002925820	D03_002925856	3.96674	3.8522	2.61029	D-	Bradi2g04190.1
A_comp238314_c0_seq1	B_comp31962_c0_seq3	D_comp163952_c0_seq1	A01_035895533	B01_035895533	D01_035895533	0.604206	0.423625	0.625	B-	-
A_comp23848_c0_seq1	B_comp10832_c0_seq2	D_comp63621_c0_seq1	A05_028046343	B05_028046323	D05_028046351	1.99921	0.981345	2.13464	B-	Bradi1g08040.1	mechanically-gated ion channel activity (Blast2GO)
A_comp23850_c0_seq1	B_comp3002_c0_seq1	D_comp72738_c0_seq1	A03_023346797	B03_023345722	D03_023346797	5.20712	3.04713	2.77616	A+	Bradi2g51110.1	lipoate synthase activity (Blast2GO)
A_comp2386_c0_seq1	B_comp588_c0_seq1	D_comp1052_c0_seq1	A05_020985991	B05_020986396	D05_020985991	30.884	49.6536	31.8044	B+	Bradi4g33940.1
A_comp23865_c0_seq1	B_comp5046_c0_seq1	D_comp24904_c0_seq1	A04_032096908	B04_032096846	D04_032096908	6.55758	3.89598	4.31829	A+	Bradi1g66170.1
A_comp238852_c0_seq1	B_comp27400_c0_seq2	D_comp121552_c0_seq1	A05_020182318	B05_020182318	D05_020182318	0.582537	1.06094	0.895275	A-	Bradi4g33010.1
A_comp238941_c0_seq1	B_comp31762_c0_seq1	D_comp168789_c0_seq2	A04_038363159	B04_038363103	D04_038365191	0.835331	1.42441	0.84001	B+	Bradi1g73960.1	ribonuclease P activity (Blast2GO)
A_comp23915_c0_seq1	B_comp5569_c0_seq1	D_comp31352_c0_seq1	A07_001099767	B07_001099746	D07_001099767	7.24034	7.84657	6.86932	B+	Bradi1g52680.1	phospholipase A2 activity, ubiquitin-protein ligase activity, beta-2 adrenergic receptor binding (Blast2GO)
A_comp23920_c0_seq1	B_comp3413_c0_seq1	D_comp17104_c0_seq1	A02_030401390	B02_030401390	D02_030401390	6.88812	8.33655	8.5966	A-	Bradi5g08260.1
A_comp23926_c0_seq1	B_comp5921_c0_seq1	D_comp14042_c0_seq1	A03_029400960	B03_029400984	D03_029400984	7.63934	9.27146	7.2548	B+	Bradi2g59080.1
A_comp2395_c0_seq1	B_comp547_c0_seq1	D_comp2135_c0_seq1	A01_043148407	B01_043148407	D01_043148407	29.8083	30.173	25.5816	D-	Bradi2g16770.1	ISG15 ligase activity, ubiquitin-protein ligase activity (Blast2GO)
A_comp23960_c0_seq1	B_comp6106_c0_seq1	D_comp17820_c0_seq1	A07_008627722	B07_008627722	D07_008627722	8.4359	6.52545	8.9215	B-	Bradi3g39600.1
A_comp239602_c0_seq1	B_comp13588_c0_seq2	D_comp73716_c0_seq1	A02_041417334	B02_041417370	D02_041417347	0.888822	0.95502	1.22379	D+	Bradi5g18770.1
A_comp23965_c0_seq1	B_comp9160_c0_seq2	D_comp51749_c0_seq1	A05_027925398	B05_027925519	D05_027925519	2.51418	2.6957	3.00511	D+	Bradi1g08240.1	leucine-rich repeat protein kinase, putative, expressed, subfamily LRR-XV
A_comp2397_c0_seq1	B_comp1018_c0_seq2	D_comp1428_c0_seq1	A07_021525671	B07_021525671	D07_021525676	28.6358	34.9271	29.3659	B+	Bradi3g13750.1
A_comp23971_c0_seq1	B_comp19579_c0_seq1	D_comp33585_c0_seq1	A06_000248925	B06_000248925	D06_000248955	1.13155	1.49923	1.53262	A-	Bradi3g43050.1	DNA-directed RNA polymerase activity (Blast2GO)
A_comp23971_c0_seq14	B_comp9302_c0_seq2	D_comp29837_c0_seq1	A05_007118339	B05_007128402	D05_007128402	5.19473	6.28462	6.38116	A-	Bradi4g08140.1
A_comp24007_c0_seq1	B_comp7792_c0_seq2	D_comp23667_c0_seq1	A04_029768625	B04_029768625	D04_029768767	3.74432	1.65206	1.0471	A+	Bradi1g63550.1	leucine-rich repeat protein kinase, putative, expressed, subfamily LRR-VIII-1
A_comp240094_c0_seq1	B_comp46052_c0_seq1	D_comp109322_c0_seq1	A07_042924926	B07_042924546	D07_042924317	0.587816	0.561774	1.13748	D+	Bradi1g32620.1
A_comp24012_c0_seq1	B_comp8757_c0_seq1	D_comp15862_c0_seq3	A05_032470122	B05_032470122	D05_032470122	1.97378	4.84472	2.32046	B+	-
A_comp240121_c0_seq1	B_comp18183_c0_seq2	D_comp193304_c0_seq1	A05_011164862	B05_011166636	D05_011165583	0.731782	0.491738	0.651101	B-	Bradi4g43870.1
A_comp24019_c0_seq1	B_comp6082_c0_seq1	D_comp25452_c0_seq1	A04_034149413	B04_034149474	D04_034149344	6.9672	6.72428	5.22654	D-	Bradi3g21230.1
A_comp240207_c0_seq1	B_comp23008_c0_seq1	D_comp196691_c0_seq1	A06_002420647	B06_002420647	D06_002424703	0.666405	1.02768	0.823286	B+	Bradi3g03640.1
A_comp240426_c0_seq1	B_comp14631_c1_seq1	D_comp170811_c0_seq1	A01_041863790	B01_041863873	D01_041864091	1.87122	0.733128	0.602656	A+	Bradi2g47590.1
A_comp24047_c0_seq1	B_comp4726_c0_seq1	D_comp28640_c0_seq1	A04_004096282	B04_004096282	D04_004096282	3.93992	4.16785	6.70486	D+	Bradi4g26610.1	acetate-CoA ligase activity, long-chain-fatty-acid-CoA ligase activity (Blast2GO)
A_comp24051_c0_seq1	B_comp2076_c0_seq2	D_comp2050_c0_seq1	A02_032831842	B02_032832077	D02_032832038	11.224	66.8086	62.2778	A-	Bradi5g10030.1
A_comp240872_c0_seq1	B_comp27331_c0_seq1	D_comp446324_c0_seq1	A06_015550933	B06_015551016	D06_015551073	1.13581	0.545281	0.632239	A+	Bradi3g49810.1
A_comp2409_c0_seq1	B_comp690_c0_seq2	D_comp1514_c0_seq1	A04_037532565	B04_037532565	D04_037532565	23.2785	8.89373	20.4373	B-	Bradi1g72780.1
A_comp24112_c0_seq1	B_comp9133_c0_seq1	D_comp45030_c0_seq1	A05_008030609	B05_008030609	D05_008030609	3.34358	0.821072	3.09267	B-	Bradi4g39680.1	zinc ion binding (Blast2GO)
A_comp24113_c0_seq1	B_comp8226_c0_seq1	D_comp33449_c0_seq1	A01_041773453	B01_041773453	D01_041773453	5.63239	5.12243	4.0222	D-	Bradi2g18170.1
A_comp241213_c0_seq1	B_comp19907_c0_seq3	D_comp214871_c0_seq1	A07_033836009	B07_033835550	D07_033835914	0.519183	0.98244	0.893748	A-	Bradi1g44740.1	U-box, subfamily Similar to Os SPL11 (spotted leaf 11)
A_comp241225_c0_seq1	B_comp32263_c0_seq1	D_comp140530_c0_seq1	A02_043560976	B02_043560976	D02_043560977	0.893705	0.81806	1.6994	D+	Bradi5g19680.1	CrRLK1L
A_comp24128_c0_seq1	B_comp7900_c0_seq2	D_comp24174_c0_seq1	A05_014099898	B05_014099898	D05_014099898	4.6494	4.16474	5.52799	D+	Bradi4g27580.2
A_comp2413_c0_seq1	B_comp1679_c0_seq1	D_comp7322_c0_seq1	A04_033754557	B04_033754557	D04_033754557	14.8445	9.19138	8.36333	A+	Bradi1g68160.1	ATPase activity (Blast2GO)
A_comp2415_c0_seq1	B_comp1136_c0_seq3	D_comp1920_c0_seq1	A07_044827151	B07_044827151	D07_044827154	36.9344	56.1745	34.4827	B+	Bradi1g30730.1
A_comp2418_c0_seq1	B_comp2611_c0_seq2	D_comp6076_c0_seq1	A07_009996722	B07_009997040	D07_009997115	27.4697	19.3922	26.0645	B-	Bradi3g37940.1	AMP binding, ADP binding (Blast2GO)
A_comp24181_c0_seq1	B_comp5300_c0_seq2	D_comp21154_c0_seq1	A03_020084433	B03_020084475	D03_020084475	8.95052	4.98081	6.3914	A+	Bradi2g47130.1	motor activity (Blast2GO)
A_comp24195_c0_seq1	B_comp2444_c0_seq3	D_comp30352_c0_seq1	A03_004452507	B03_004454114	D03_004452507	6.47964	6.58308	9.97751	D+	Bradi2g04470.1
A_comp24197_c0_seq1	B_comp4894_c0_seq2	D_comp21082_c0_seq2	A01_023049082	B01_023048537	D01_023054274	5.32439	5.61648	4.16592	D-	Bradi2g34760.1
A_comp24203_c0_seq1	B_comp4941_c0_seq1	D_comp28702_c0_seq1	A06_010742564	B06_010742471	D06_010742564	5.16986	10.0916	4.73871	B+	Bradi3g44410.1	ubiquinol-cytochrome-c reductase activity (Blast2GO)
A_comp24208_c0_seq1	B_comp3192_c0_seq1	D_comp28686_c0_seq1	A02_035516858	B02_035516653	D02_035516653	11.2826	11.0939	6.74584	D-	Bradi5g12510.2	glucocorticoid receptor binding, diacylglycerol-activated phospholipid-dependent protein kinase C inhibitor activity (Blast2GO)
A_comp24229_c0_seq1	B_comp5183_c0_seq1	D_comp11140_c0_seq1	A01_037196085	B01_037196084	D01_037196176	1.81316	1.9952	2.72019	D+	-
A_comp2423_c0_seq1	B_comp786_c0_seq2	D_comp1468_c0_seq32	A01_024310681	B01_024310687	D01_024310681	9.88228	24.3498	10.1304	B+	Bradi2g05620.1	malate dehydrogenase (oxaloacetate-decarboxylating) (NADP+) activity, malate dehydrogenase (oxaloacetate-decarboxylating) activity, malate dehydrogenase (decarboxylating) activity, ADP binding (Blast2GO)
A_comp24243_c0_seq1	B_comp7199_c0_seq2	D_comp26538_c0_seq1	A05_012063991	B05_012063892	D05_012063670	1.99154	0.809128	1.44842	B-	Bradi4g45220.1	single-stranded DNA binding, mRNA 3'-UTR binding (Blast2GO)
A_comp2427_c0_seq1	B_comp868_c0_seq1	D_comp2241_c0_seq1	A03_003101746	B03_003101746	D03_003101746	19.3964	26.3266	21.3697	B+	Bradi2g06000.1	ribonuclease III activity (Blast2GO)
A_comp24272_c0_seq1	B_comp28092_c0_seq1	D_comp43207_c0_seq1	A03_008047006	B03_008047006	D03_008047006	2.77001	3.76717	3.14868	B+	Bradi2g09830.1	A2A adenosine receptor binding (Blast2GO)
A_comp24279_c0_seq1	B_comp10177_c0_seq1	D_comp68690_c0_seq1	A06_011810611	B06_011810544	D06_011810611	2.42003	1.4345	2.29851	B-	Bradi3g45340.1
A_comp24306_c0_seq1	B_comp7493_c0_seq2	D_comp23839_c0_seq1	A07_024714195	B07_024714195	D07_024714195	6.24942	5.99328	7.96187	D+	Bradi1g37790.1	ATPase activity, coupled (Blast2GO)
A_comp24307_c0_seq1	B_comp76_c0_seq1	D_comp39015_c0_seq1	A05_029650620	B05_029651007	D05_029650620	7.91087	8.72313	7.69512	B+	Bradi1g06040.1	zinc ion binding (Blast2GO)
A_comp24325_c0_seq1	B_comp5470_c0_seq1	D_comp31559_c0_seq1	A01_001197065	B03_009636128	D03_007209485	7.33926	3.37718	4.00038	A+	Bradi2g38590.1	CGMC_GSK.6 - CGMC includes CDA, MAPK, GSK3, and CLKC kinases, expressed, subfamily GSK(CMGC_3)
A_comp2433_c0_seq1	B_comp605_c0_seq2	D_comp2071_c0_seq1	A06_018181947	B06_018182131	D06_018182131	46.1901	20.7445	47.4929	B-	Bradi3g52860.1
A_comp24345_c0_seq1	B_comp10701_c0_seq1	D_comp84506_c0_seq1	A06_012393177	B06_012392154	D06_012393177	2.67993	3.54805	2.49933	B+	Bradi5g11340.1	voltage-gated chloride channel activity (Blast2GO)
A_comp243620_c0_seq1	B_comp25619_c0_seq1	D_comp33361_c0_seq1	A01_018210459	B01_018210459	D01_018210459	1.18198	0.718963	1.08533	B-	Bradi3g35100.1	GTPase activity (Blast2GO)
A_comp24367_c0_seq1	B_comp7254_c0_seq2	D_comp46492_c0_seq1	A07_019007079	B07_019007095	D07_019007098	6.17287	8.31375	5.52771	B+	Bradi3g16630.1
A_comp24369_c0_seq2	B_comp7212_c0_seq3	D_comp48937_c0_seq2	A02_039475912	B02_039475912	D02_039475930	1.76723	2.38377	1.79698	B+	Bradi5g16580.2	FAD binding (Blast2GO)
A_comp24375_c0_seq1	B_comp2770_c0_seq2	D_comp44423_c0_seq1	A07_006231157	B07_006231157	D07_006231157	3.00713	10.2091	3.58467	B+	Bradi3g42790.1	ribosylpyrimidine nucleosidase activity (Blast2GO)
A_comp24376_c0_seq1	B_comp9209_c0_seq3	D_comp23233_c0_seq1	A03_030759289	B03_030759373	D03_030759299	5.32814	9.35295	9.27245	A-	Bradi2g60930.4
A_comp24393_c0_seq1	B_comp7432_c0_seq5	D_comp22027_c0_seq1	A01_002420449	B01_002420449	D01_002420449	5.69247	5.48471	6.64901	D+	Bradi2g38160.1
A_comp24403_c0_seq1	B_comp3063_c0_seq2	D_comp13008_c0_seq1	A03_026283840	B03_026283840	D03_026283840	0.200263	0.293021	1.02381	D+	Bradi2g54900.1	bile acid transmembrane transporter activity (Blast2GO)
A_comp24417_c0_seq1	B_comp7012_c0_seq1	D_comp21430_c0_seq7	A06_016556536	B06_016556931	D06_016556927	4.41577	1.70673	1.53318	A+	Bradi3g50930.1
A_comp24423_c0_seq1	B_comp5635_c0_seq2	D_comp36462_c0_seq1	A01_020353279	B01_020353388	D01_020353388	5.47822	2.42042	5.43042	B-	Bradi2g15300.2
A_comp24424_c0_seq1	B_comp7921_c0_seq2	D_comp20038_c0_seq1	A03_020021937	B03_020024611	D03_020022056	5.93415	4.14378	5.59805	B-	Bradi2g47080.1
A_comp2443_c0_seq1	B_comp1717_c0_seq4	D_comp4388_c0_seq1	A05_032690537	B05_032690572	D05_032690724	12.8828	5.37342	12.9384	B-	Bradi1g01570.1	protein kinase C binding (Blast2GO)
[truncated: 3,250 more rows]
