# Supplementary material for: Genome distribution of differential homoeologue contributions to leaf gene expression in bread wheat
Source: Plant Biotechnol J. 2015 Oct 7;14(5):1207–14. doi: 10.1111/pbi.12486 (PMC4973816; doi:10.1111/pbi.12486)
Supplement: Supplementary file 9 — Data S8 Genome dominance validation. [file PBI-14-1207-s004.xlsx]

## Sheet: Sheet1
Data S9
Mapping statistics are provided for 54 bread wheat accessions

## Sheet: mapping statistics
lines	total_reads	mapped_reads	mapping_percentage	average_RPKM	average_depth_in_mapping
W002_80	69560169	45488262	0.653941	4.71368	24.583
W020_CapD_80	83547396	51280246	0.613786	4.56505	27.751
W067_Meg_80	56761174	37355366	0.658115	4.87663	20.18
W090_RimB_80	63384477	38839262	0.612757	4.63675	20.928
W099_Spa_80	65578657	44453288	0.677862	4.86147	24.286
W101_Sta_80	88418695	68433152	0.773967	4.42912	37.519
W102_Str_80	19438562	15741910	0.809829	4.69264	8.45
W105_Tad_80	75897644	60954738	0.803118	4.27543	33.401
W106_Tar_80	20419647	16508520	0.808463	4.43014	8.853
W109_Tsc_80	16997184	10758710	0.63297	4.44407	5.787
W110_Vil_80	56433802	38417598	0.680755	4.52141	20.87
W112_Vrt_80	16775428	13096100	0.780672	4.74422	7.021
W113_Wer_80	19891232	15700555	0.78932	4.47156	8.462
W117_Ren_80	30170042	24373391	0.807867	4.53534	13.234
W118_Tri_80	66488252	46147311	0.694067	4.59908	25.208
W119_Pik_80	35719959	26242347	0.734669	4.61391	14.29
W120_Wee_80	19471529	15600159	0.801178	4.51023	8.401
W121_Cha_80	18438581	14641062	0.794045	4.39546	7.826
W123_Sha_80	67477168	41243964	0.611228	4.51394	22.179
W13_Bor_80	19489316	15732415	0.807233	4.55422	8.418
W15_Bus_80	16591233	13290397	0.801049	4.47603	7.109
W1_Acc_80	17146137	13637455	0.795366	4.53274	7.287
W22_Cla_80	42526872	33722292	0.792964	4.55818	18.372
W23_Con_80	19494290	15320075	0.785875	4.5277	8.211
W31_Esc_80	18823368	14995297	0.796632	4.49938	8.018
W32_EdC_80	26656411	20268832	0.760374	4.73625	11.011
W35_Ext_80	18450800	14595643	0.791057	4.60936	7.82
W36_Fan_80	16463183	13133051	0.797722	4.44325	7.081
W38_Flm_80	18787717	14844754	0.790131	4.50375	7.968
W40_Flo_80	33975792	26910015	0.792035	4.54045	14.639
W46_Hav_80	19003144	15137046	0.796555	4.47756	8.117
W48_Hob_80	24618724	19588972	0.795694	4.5044	10.674
W49_Hol_80	16627123	13357458	0.803354	4.52076	7.163
W51_Hun_80	26192654	20649208	0.788359	4.66313	11.251
W52_Hus_80	31771766	25369510	0.798492	4.5519	13.784
W55_Ist_80	29254729	23156946	0.791562	4.67141	12.573
W57_Kaw_80	17502270	10637439	0.607775	4.58562	5.696
W59_Led_80	72067986	56038465	0.777578	4.59107	30.609
W60_Lon_80	16525300	13193797	0.7984	4.43737	7.093
W62_Mal_80	17196072	13525724	0.786559	4.53325	7.258
W64_MaW_80	84306905	68826648	0.816382	4.67467	37.603
W68_Men_80	19650400	15803807	0.804249	4.48175	8.438
W72_Mir_80	16918699	13753288	0.812905	4.53789	7.353
W73_Mka_80	18332643	14689956	0.8013	4.36328	7.921
W74_Muc_80	28486829	22898181	0.803816	4.49672	12.487
W75_Mul_80	14356404	11413872	0.795037	4.39374	6.159
W76_Sha_80	19220905	15115991	0.786435	4.50506	8.114
W78_Nor_80	16811585	13408641	0.797583	4.48166	7.173
W80_Obe_80	19148798	15314157	0.799745	4.53255	8.187
W81_Orl_80	20669977	16366149	0.791784	4.52904	8.77
W82_Pal_80	42341554	33116451	0.782126	4.68308	18.067
W88_Ria_80	22562564	17813606	0.78952	4.52023	9.566
W89_Rib_80	34823558	26372023	0.757304	4.52477	14.338
W97_Soi_80	18191550	14486853	0.796351	4.54618	7.763
