# Supplementary material for: Genome distribution of differential homoeologue contributions to leaf gene expression in bread wheat
Source: Plant Biotechnol J. 2015 Oct 7;14(5):1207–14. doi: 10.1111/pbi.12486 (PMC4973816; doi:10.1111/pbi.12486)
Supplement: Supplementary file 10 — Mapping statistics. [file PBI-14-1207-s005.xlsx]

## Sheet: Key
Peak height ratios for Inter Homeologue Polymorphisms (IHPs) in homoeologues calculated for 42 accessions
Ratios are always polymorphic base to ancestral base
Individual ratios are given in the IHP worksheets, and a comparison of the mean IHP ratios are compared to the mRNA-seq data in the Summary worksheet

## Sheet: A IHPs
A_comp34236_c0_seq1
Variety	Sequence Code	324bp. A:T	325bp. A:T	246bp. G:A	252bp. G:C	259bp. C:T	Mean
ACCESS	W1_Acc_80	4.8	2.3	0.4	2.4	2	2.38
BOREONOS	W13_Bor_80	2.6	1.2	0.2	1	1.33	1.266
CAPELLE-DESPREZ	W020_CapD_80	5.3	3	0.25	2.6	2.3	2.69
CHARGER	W121_Cha_80	5.3	2.5	0.35	2.75	2.5	2.68
CLAIRE	W22_Cla_80	5.3	2.4	0.25	2.7	2	2.53
CONSORT	W23_Con_80	2.6	1.25	0.2	1.25	1.33	1.326
ESCORIAL	W31_Esc_80	3.5	1.55	0.25	1.3	1.6	1.64
ETOILE-DE-CHOISY	W32_EdC_80	3	1.6	0.3	1.5	1.5	1.58
EXTREM	W35_Ext_80	3	1.6	0.25	1.4	1.9	1.63
FLAME	W38_Flm_80	3.75	2.25	0.3	2.15	2	2.09
MARIS-WIDGEON	W64_MaW_80	4.5	2.05	0.3	2.3	2	2.23
HOBBIT	W48_Hob_80	3.75	2.1	0.33	2	2	2.036
HOLDFAST	W49_Hol_80	5.6	2.5	0.4	2.8	2.66	2.792
MARIS-HUNTSMAN	W51_Hun_80	3	1.6	0.3	1.25	1.8	1.59
ISTABRAQ	W55_Ist_80	5	2.1	0.35	2	2.1	2.31
LEDA	W59_Led_80	4.6	2.5	0.25	2.4	2.2	2.39
LONGBOW	W60_Lon_80	3.8	2.1	0.2	2.2	2.1	2.08
MALACCA	W62_Mal_80	4.5	2.25	0.35	2.4	2.5	2.4
MEGA	W067_Meg_80	3.75	2	0.35	1.8	1.9	1.96
MENDEL	W68_Men_80	NA	NA	0.2	NA	10	5.1
MIRAS	W72_Mir_80	3	1.5	0.2	1.5	1.3	1.5
MIRONOVSKA	W73_Mka_80	3.75	2.1	0.3	2.25	1.66	2.012
MUCK	W74_Muc_80	1.5	0.7	0.45	0.6	0.75	0.8
MULTIWEISS	W75_Mul_80	3.75	2	0.4	1.9	2	2.01
NORMAN	W78_Nor_80	3.5	1.65	0.3	2.25	1.66	1.872
ORLANDO	W81_Orl_80	4	2	0.3	1.8	2	2.02
PALUR	W82_Pal_80	2.6	1.25	0.3	1	1.2	1.27
PIKO	W119_Pik_80	5.2	2.2	0.3	2.5	2.25	2.49
RENASANSA	W117_Ren_80	4	2.1	0.2	2	2	2.06
RIALTO	W88_Ria_80	3.25	1.65	0.2	1.6	1.6	1.66
RIMPAUS-BRAUN	W090_RimB_80	3.5	2	0.33	1.66	2.25	1.948
SHAMROCK	W123_Sha_80	4	2	0.3	2.25	2	2.11
SHANGO	W76_Sha_80	3.5	1.8	0.4	1.33	2	1.806
SPARK	W099_Spa_80	3.25	1.4	0.25	1.5	1.5	1.58
TADORNA	W105_Tad_80	4	2.1	0.33	2	2	2.086
TARAS	W106_Tar_80	1.5	0.8	0.5	0.85	0.8	0.89
TRINTELLA	W118_Tri_80	3.5	1.6	0.3	1.35	1.4	1.63
TSCHERMAKS	W109_Tsc_80	0.55	0.3	0.16	0.25	0.3	0.312
VILMORIN-27	W110_Vil_80	3.5	2	0.25	2.33	1.4	1.896
VIRTUE	W112_Vrt_80	3.5	1.9	0.33	1.66	1.8	1.838
WEEBIL	W120_Wee_80	0.95	0.5	0.3	0.5	0.5	0.55
WERLA	W113_Wer_80	2.2	1.5	0.27	1.25	1.5	1.344

## Sheet: B IHPs
B_comp4776_c0_seq1
Variety	Sequence Code	152bp. T:C	174bp.T:C	264bp. C:T	316bp. C:T	Mean
ACCESS	W1_Acc_80	0.6	0.33	0.4	0.35	0.42
BOREONOS	W13_Bor_80	0.7	0.05	0.833	0	0.39575
CAPELLE-DESPREZ	W020_CapD_80	0.5	0.33	0.3	0.2	0.3325
CHARGER	W121_Cha_80	0.33	0.33	0.4	0.3	0.34
CLAIRE	W22_Cla_80	0.33	0.33	0.4	0.2	0.315
CONSORT	W23_Con_80	0.66	0	0.75	0	0.3525
ESCORIAL	W31_Esc_80	0.6	0	0.7	0.05	0.3375
ETOILE-DE-CHOISY	W32_EdC_80	0.6	0.66	0.63	0.55	0.61
EXTREM	W35_Ext_80	0.55	0	0.7	0	0.3125
FLAME	W38_Flm_80	0.3	0.33	0.4	0.2	0.3075
MARIS-WIDGEON	W64_MaW_80	0.4	0.4	0.33	0.33	0.365
HOBBIT	W48_Hob_80	0.4	0.45	0.4	0.33	0.395
HOLDFAST	W49_Hol_80	0.3	0.3	0.3	0.2	0.275
MARIS-HUNTSMAN	W51_Hun_80	0.65	0	0.7	0	0.3375
ISTABRAQ	W55_Ist_80	0.4	0.45	0.5	0.35	0.425
LEDA	W59_Led_80	0.4	0.4	0.45	0.3	0.3875
LONGBOW	W60_Lon_80	0.33	0.3	0.4	0.2	0.3075
MALACCA	W62_Mal_80	0.4	0	0.4	0.1	0.225
MEGA	W067_Meg_80	0.5	0.5	0.55	0.45	0.5
MENDEL	W68_Men_80	0	0	0	0	0
MIRAS	W72_Mir_80	0.6	0.4	0.5	0.25	0.4375
MIRONOVSKA	W73_Mka_80	0.5	0.33	0.33	0.25	0.3525
MUCK	W74_Muc_80	0.55	0.1	0.75	0.1	0.375
MULTIWEISS	W75_Mul_80	0.4	0.5	0.55	0.43	0.47
NORMAN	W78_Nor_80	0.6	0.33	0.5	0.25	0.42
ORLANDO	W81_Orl_80	0.5	0.05	0.55	0	0.275
PALUR	W82_Pal_80	0.7	0	0.9	0.05	0.4125
PIKO	W119_Pik_80	0.33	0.4	0.45	0.35	0.3825
RENASANSA	W117_Ren_80	0.4	0.45	0.45	0.35	0.4125
RIALTO	W88_Ria_80	0.5	0.55	0.55	0.4	0.5
RIMPAUS-BRAUN	W090_RimB_80	0.5	0.1	0.45	0.2	0.3125
SHAMROCK	W123_Sha_80	0.33	0.4	0.4	0.3	0.3575
SHANGO	W76_Sha_80	0.4	0.4	0.4	0.35	0.3875
SPARK	W099_Spa_80	0.5	0.66	0.75	0.55	0.615
TADORNA	W105_Tad_80	0.4	0.45	0.45	0.33	0.4075
TARAS	W106_Tar_80	0.6	0.55	0.7	0.5	0.5875
TRINTELLA	W118_Tri_80	0.5	0.1	0.6	0.1	0.325
TSCHERMAKS	W109_Tsc_80	0.4	0	0.8	0	0.3
VILMORIN-27	W110_Vil_80	0.66	0.35	0.33	0.2	0.385
VIRTUE	W112_Vrt_80	0.5	0.6	0.66	0.5	0.565
WEEBIL	W120_Wee_80	0.4	0.45	0.65	0.4	0.475
WERLA	W113_Wer_80	0.6	0	0.7	0.1	0.35

## Sheet: D IHPs
D_comp10830_c0_seq1
Variety	Sequence Code	156bp. C:T	167bp.A:G	219bp. C:G	354bp. G:T	Mean
ACCESS	W1_Acc_80	0.1	0.6	0	0.05	0.1875
BOREONOS	W13_Bor_80	0.9	0.9	0.03	0.05	0.47
CAPELLE-DESPREZ	W020_CapD_80	0.4	1.2	0.01	0	0.4025
CHARGER	W121_Cha_80	0	1	0	0	0.25
CLAIRE	W22_Cla_80	0.05	1.1	0	0.05	0.3
CONSORT	W23_Con_80	0.9	0.8	0.01	0	0.4275
ESCORIAL	W31_Esc_80	0.5	1	0.01	0	0.3775
ETOILE-DE-CHOISY	W32_EdC_80	0	1	0.01	0	0.2525
EXTREM	W35_Ext_80	0.6	0.9	0	0	0.375
FLAME	W38_Flm_80	0.1	1.15	0.07	0.05	0.3425
MARIS-WIDGEON	W64_MaW_80	0.05	1	0	0	0.2625
HOBBIT	W48_Hob_80	0	1	0	0	0.25
HOLDFAST	W49_Hol_80	0.01	1.25	0	0	0.315
MARIS-HUNTSMAN	W51_Hun_80	0.5	0.7	0	0	0.3
ISTABRAQ	W55_Ist_80	0	0.95	0	0	0.2375
LEDA	W59_Led_80	0	1	0	0	0.25
LONGBOW	W60_Lon_80	0.1	1.25	0	0	0.3375
MALACCA	W62_Mal_80	0.33	0.75	0	0	0.27
MEGA	W067_Meg_80	0	0.85	0	0	0.2125
MENDEL	W68_Men_80	0	3.3	0	0	0.825
MIRAS	W72_Mir_80	0.4	0.85	0.05	0	0.325
MIRONOVSKA	W73_Mka_80	0.15	1.15	0.07	0.2	0.3925
MUCK	W74_Muc_80	0.66	0.45	0.05	0.15	0.3275
MULTIWEISS	W75_Mul_80	0	0.6	0	0	0.15
NORMAN	W78_Nor_80	0.15	1.3	0.08	0.15	0.42
ORLANDO	W81_Orl_80	0.33	1.15	0.01	0	0.3725
PALUR	W82_Pal_80	0.8	0.6	0.01	0	0.3525
PIKO	W119_Pik_80	0	1.05	0	0	0.2625
RENASANSA	W117_Ren_80	0	1.05	0	0	0.2625
RIALTO	W88_Ria_80	0	0.9	0.01	0	0.2275
RIMPAUS-BRAUN	W090_RimB_80	0.33	1	0.03	0	0.34
SHAMROCK	W123_Sha_80	0.05	1.25	0.03	0	0.3325
SHANGO	W76_Sha_80	0.1	1	0.03	0.05	0.295
SPARK	W099_Spa_80	0	1	0	0	0.25
TADORNA	W105_Tad_80	0.01	1	0	0	0.2525
TARAS	W106_Tar_80	0	0.5	0	0.15	0.1625
TRINTELLA	W118_Tri_80	0.6	0.9	0.03	0	0.3825
TSCHERMAKS	W109_Tsc_80	4	1.5	0.66	0.95	1.7775
VILMORIN-27	W110_Vil_80	0.2	1.1	0.03	0.1	0.3575
VIRTUE	W112_Vrt_80	0	0.9	0	0	0.225
WEEBIL	W120_Wee_80	0.7	1.1	0.4	0.6	0.7
WERLA	W113_Wer_80	0.8	0.9	0.03	0	0.4325

## Sheet: Summary
		Average Sanger Peak Ratios				mRNA-seq transcript abundance (RPKM)
Variety	Sequence Code	A	B	D		A	B	D
ACCESS	W1_Acc_80	2.38	0.42	0.1875		4.97295	1.21659	0.384353
BOREONOS	W13_Bor_80	1.266	0.39575	0.47		3.76718	0.980632	0.517619
CAPELLE-DESPREZ	W020_CapD_80	2.69	0.3325	0.4025		2.43604	0.881331	0.437375
CHARGER	W121_Cha_80	2.68	0.34	0.25		4.09628	1.09377	0.596485
CLAIRE	W22_Cla_80	2.53	0.315	0.3		4.28648	1.63074	0.711457
CONSORT	W23_Con_80	1.326	0.3525	0.4275		5.21974	0.930787	0.909623
ESCORIAL	W31_Esc_80	1.64	0.3375	0.3775		5.30199	1.2201	1.1256
ETOILE-DE-CHOISY	W32_EdC_80	1.58	0.61	0.2525		2.05698	1.05504	0.395688
EXTREM	W35_Ext_80	1.63	0.3125	0.375		4.32218	0.742765	0.756121
FLAME	W38_Flm_80	2.09	0.3075	0.3425		5.33566	1.61155	0.585904
HOBBIT	W48_Hob_80	2.036	0.395	0.25		7.01892	1.97628	1.0788
HOLDFAST	W49_Hol_80	2.792	0.275	0.315		4.47565	0.81094	0.651728
ISTABRAQ	W55_Ist_80	2.31	0.425	0.2375		2.60513	1.43457	0.495038
LEDA	W59_Led_80	2.39	0.3875	0.25		5.03195	1.23852	0.660897
LONGBOW	W60_Lon_80	2.08	0.3075	0.3375		3.7336	1.12061	0.48263
MALACCA	W62_Mal_80	2.4	0.225	0.27		4.51283	0.968759	0.643161
MARIS-HUNTSMAN	W51_Hun_80	1.59	0.3375	0.3		4.58378	1.00538	0.719188
MARIS-WIDGEON	W64_MaW_80	2.23	0.365	0.2625		3.70678	1.6667	0.504863
MEGA	W067_Meg_80	1.96	0.5	0.2125		2.8665	1.95434	0.354714
MENDEL	W68_Men_80	5.1	1e-07	0.825		7.97055	0.615952	1.77043
MIRAS	W72_Mir_80	1.5	0.4375	0.325		3.26994	1.99571	0.59255
MIRONOVSKA	W73_Mka_80	2.012	0.3525	0.3925		4.44328	1.96843	0.707232
MUCK	W74_Muc_80	0.8	0.375	0.3275		3.06977	0.759	2.71673
MULTIWEISS	W75_Mul_80	2.01	0.47	0.15		5.09186	1.68764	0.707406
NORMAN	W78_Nor_80	1.872	0.42	0.42		3.30353	1.44915	0.607441
ORLANDO	W81_Orl_80	2.02	0.275	0.3725		4.68867	1.01096	0.780724
PALUR	W82_Pal_80	1.27	0.4125	0.3525		3.25955	0.710702	0.792385
PIKO	W119_Pik_80	2.49	0.3825	0.2625		3.9261	0.727414	0.87117
RENASANSA	W117_Ren_80	2.06	0.4125	0.2625		3.71262	1.47846	0.493842
RIALTO	W88_Ria_80	1.66	0.5	0.2275		4.26203	0.798983	0.48801
RIMPAUS-BRAUN	W090_RimB_80	1.948	0.3125	0.34		3.79639	1.12485	0.356906
SHAMROCK	W123_Sha_80	2.11	0.3575	0.3325		3.23658	1.406	0.771772
SHANGO	W76_Sha_80	1.806	0.3875	0.295		4.38078	1.31882	0.268507
SPARK	W099_Spa_80	1.58	0.615	0.25		2.99878	0.264353	0.345994
TADORNA	W105_Tad_80	2.086	0.4075	0.2525		5.07034	2.00453	0.633602
TARAS	W106_Tar_80	0.89	0.5875	0.1625		4.52676	1.79581	2.49606
TRINTELLA	W118_Tri_80	1.63	0.325	0.3825		3.055	0.521499	0.728413
TSCHERMAKS	W109_Tsc_80	0.312	0.3	1.7775		3.01101	0.581168	4.08754
VILMORIN-27	W110_Vil_80	1.896	0.385	0.3575		4.3746	1.45024	0.581579
VIRTUE	W112_Vrt_80	1.838	0.565	0.225		4.66497	0.522479	0.842134
WEEBIL	W120_Wee_80	0.55	0.475	0.7		3.15247	1.52846	5.51988
WERLA	W113_Wer_80	1.344	0.35	0.4325		5.02417	0.650344	0.698819
	Mean	1.9139	0.382042	0.362976		4.15763	1.18834	0.949295
	SD	0.748918	0.107925	0.255745		1.14091	0.46902	1.01339
